# Supplementary material for: Anti-Cancer Activity of Verteporfin in Cholangiocarcinoma
Source: Cancers (Basel). 2023 Apr 25;15(9):2454. doi: 10.3390/cancers15092454 (PMC10177077; doi:10.3390/cancers15092454)
Supplement: Supplementary file 1 [file cancers-15-02454-s001.zip]

Archive with 5 entries (5 files):
- Supplement figure legends and tables.pdf
- Supplemental Figures.pdf
- Supplemental Table S1_cell count.xlsx
- Supplemental Table S2.xlsx
- Supplemental table S3.xlsx
