# Supplementary material for: Anti-Cancer Activity of Verteporfin in Cholangiocarcinoma
Source: Cancers (Basel). 2023 Apr 25;15(9):2454. doi: 10.3390/cancers15092454 (PMC10177077; doi:10.3390/cancers15092454)
Supplement: Supplementary file 1 [file cancers-15-02454-s001.zip › Supplemental Table S1_cell count.xlsx]

## Sheet: Sheet1
	Veh1	Veh2	Veh3	Vp1	Vp2	Vp3
B	1582	1359	1238	838	1198	1370
CD4	157	146	140	120	126	157
CD8	303	192	256	187	221	186
DC	116	89	73	79	159	105
EC	1181	1839	434	861	873	723
EpC	32	36	76	89	131	63
CAF	0	4	0	50	40	14
Kupper	258	530	306	406	383	373
NK	176	157	203	199	207	218
T	277	194	252	211	231	227
TAM	348	250	673	585	697	626
TAM1	110	138	361	946	1294	1078
TAM2	142	253	594	915	700	325
Treg	14	5	24	43	13	28
Unknown	178	145	296	338	479	520
						33769
