# Supplementary material for: Anti-Cancer Activity of Verteporfin in Cholangiocarcinoma
Source: Cancers (Basel). 2023 Apr 25;15(9):2454. doi: 10.3390/cancers15092454 (PMC10177077; doi:10.3390/cancers15092454)
Supplement: Supplementary file 1 [file cancers-15-02454-s001.zip › Supplemental Table S2.xlsx]

## Sheet: Gsea all cells (2)
contrast	geneScore	fdr_correction_mode	collection	pathway	pval	padj	ES	NES	nMoreExtreme	size	leadingEdge	size_leadingEdge	fraction_leadingEdge	inPathway	species
groupvp_IgG-groupveh_IgG	_tstat	within each collection	CP:REACTOME: Reactome gene sets	REACTOME_HEMOSTASIS	0.000252207	0.00455373	0.298459	1.50395	0	385	Col1a2,Col1a1,Prkar2b,Timp1,Trem1,Ehd1,Slc16a3,Calm3,Itgb2l,Slc7a11,Gata5,Gnai3,F5,Cd9,Nfe2,Plat,Gm5150,F3,Maff,Dock5,Sirpb1c,H3f3a,Pfn1,Srgn,Sh2b2,Sirpb1b,Gm9733,H3f3b,Mapk3,Akt1,Mmrn1,Kif2a,Gp1bb,P2rx1,Klc4,Rac2,Serping1,Fcer1g,Rhoa,Rac1,Slc3a2,Gng10,Cap1,Itgam,Dgkg,Vav1,Orai1,Pde1b,Gng2,A2m,Rhog,Grb2,Bsg,F10,Plaur,Apbb1ip,Ppia,Sirpa,Aldoa,Cd63,Sirpb1a,Actn1,Tuba4a,Gata6,Rap1a,Cfl1,Cdk5,Pik3r5,…	118	0.306494	A2m,Abcc4,Abl1,Actn1,Actn2,Actn4,Adra2b,Ak3,Akap1,Akap10,Akt1,Akt2,Akt3,Alb,Aldoa,Aldoart1,Angpt1,Angpt2,Apbb1ip,Apoa1,Apob,App,Arrb1,Arrb2,Atp1b1,Atp1b2,Atp1b3,Atp2a1,Atp2a2,Atp2a3,Atp2b2,Bcar1,Brpf3,Bsg,C1qbp,Cables1,Cables2,Calm1,Calm2,Calm3,Calu,Cap1,Capza2,Cav1,Cbx5,Cd2,Cd36,Cd47,Cd48,Cd63,Cd9,Cdc42,Cdk2,Cdk5,Cfl1,Clu,Col1a1,Col1a2,Crebbp,Crk,Csk,Cxadr,Dagla,Daglb,Dgka,Dgkd,Dgke,Dgkg,Dgkh,Dg…	Mouse
groupvp_IgG-groupveh_IgG	_tstat	within each collection	H: hallmark gene sets	HALLMARK_INTERFERON_GAMMA_RESPONSE	0.000282646	0.000924027	0.455011	2.11876	0	186	Upp1,Tnfaip6,Ube2l6,Ifitm1,Bpgm,Il15,Icam1,Sri,Ifitm2,Nfkbia,Vamp8,Psmb9,Psmb2,Plscr1,Isg20,Rtp4,Socs3,Myd88,Psma2,Ifnar2,Sod2,Serping1,Ifit3b,Bst2,Pim1,Isg15,Oas3,Lysmd2,Csf2rb,Rsad2,Cdkn1a,Ccl7,Ptgs2,Tnfaip3,Trim25,Mvp,Fpr1,Cmpk2,Ccl2,Ifitm3,Il10ra,Csf2rb2,Ifi35,Pnp,Fgl2,Sp110,Stat3,Psma3,Ptpn6,Ptpn1,Ifit3,Ogfr,Selp,Tnfaip2,Usp18,Psmb10,Zbp1,Psme2,Nfkb1,Irf5,Epsti1,AC125149.2,Rnf31,Oas2,Socs1,P…	82	0.44086	A530032D15Rik,A630001G21Rik,AC125149.2,AC133103.1,AC168977.1,Adar,Arid5b,Arl4a,Auts2,B2m,Bank1,Batf2,Bpgm,Bst2,Btg1,C130026I21Rik,Casp1,Casp3,Casp7,Casp8,Ccl2,Ccl5,Ccl7,Cd274,Cd38,Cd40,Cd69,Cd74,Cd86,Cdkn1a,Cfb,Ciita,Cmklr1,Cmpk2,Csf2rb,Csf2rb2,Cxcl10,Cxcl9,Ddx58,Ddx60,Dhx58,Eif2ak2,Eif4e3,Epsti1,Fas,Fgl2,Fpr1,Gbp10,Gbp4,Gbp6,Gbp8,Gbp9,Gch1,Gzma,Herc6,Hif1a,Icam1,Ifi35,Ifi44,Ifih1,Ifit2,Ifit3,Ifi…	Mouse
groupvp_IgG-groupveh_IgG	_tstat	within each collection	H: hallmark gene sets	HALLMARK_MTORC1_SIGNALING	0.000282725	0.000924027	0.380892	1.77499	0	188	Gsr,Slc9a3r1,Itgb2l,Slc7a11,Asns,Cd9,Map2k3,Pfkl,Gla,Glrx,Gbe1,Rit1,Etf1,Eno1,Btg2,Gapdh,Skap2,Adipor2,Fam129a,Sec11a,Atp6v1d,Ifrd1,Egln3,Pgk1,Psmb5,Ppp1r15a,Eef1e1,Psmd13,Igfbp5,Nfil3,Cdkn1a,Ebp,Ppia,Aldoa,Tuba4a,Pnp,Serp1,Ung,Txnrd1,Rrm2,Actr3,Fgl2,Uchl5,Tpi1,Psmg1,Coro1a,Psma3,Slc2a1,Psmc4,Hmgcr,Slc6a6,Ddit3,Bhlhe40,Ube2d3,Nupr1,Tes,Ccng1,Psma4,Sdf2l1,Tmem97,Pitpnb,Abcf2,Psmd12	63	0.335106	Abcf2,Acaca,Acly,Acsl3,Actr2,Actr3,Add3,Adipor2,Ak4,Aldoa,Aldoart1,Arpc5l,Asns,Atp2a2,Atp6v1d,Aurka,Bcat1,Bhlhe40,Btg2,Bub1,Cacybp,Calr,Canx,Ccnf,Ccng1,Cd9,Cdc25a,Cdkn1a,Cfp,Cops5,Coro1a,Cth,Ctsc,Cxcr4,Cyb5b,Dapp1,Ddit3,Ddit4,Dhcr24,Dhcr7,Dhfr,Ebp,Edem1,Eef1e1,Egln3,Eif2s2,Elovl5,Elovl6,Eno1,Eno1b,Eprs,Etf1,Fads1,Fads2,Fam129a,Fgl2,Fkbp2,Gapdh,Gbe1,Gclc,Gga2,Gla,Glrx,Gm12728,Gm3839,Gmps,Got1,Gsk3…	Mouse
groupvp_IgG-groupveh_IgG	_tstat	within each collection	H: hallmark gene sets	HALLMARK_COMPLEMENT	0.000283768	0.000924027	0.370699	1.71651	0	178	Mmp8,Gca,S100a9,Timp1,Ehd1,Calm3,Gnai3,F5,Ltf,Timp2,Plat,C3,F3,Maff,Psmb9,Pfn1,Plscr1,Kif2a,Serping1,Fcer1g,Gzmc,Cebpb,Pim1,Itgam,Dgkg,Gng2,Lgals3,Rhog,Grb2,F10,Plaur,Tnfaip3,Gzmb,Pik3r5,Ctsd,Gnb2,Gnai2,Fdx1,Gp9,Fn1,Calm1,Prss2,Dusp5,Kcnip2,Gngt2,Was,Ppp4c,Pla2g7,Olr1,Prkcd,Rce1,Lcp2,Serpine1,Rabif,Cdk5r1,Ctsh,Il6,Anxa5,Plek,Actn2,Irf7,Atox1,Prcp,Pla2g4a	64	0.359551	Actn2,Adam9,Adra2b,Akap10,Ang,Anxa5,Apoa4,Apoc1,Atox1,Brpf3,C1qa,C1qc,C2,C3,C9,Calm1,Calm3,Casp1,Casp3,Casp7,Casp9,Cblb,Ccl5,Cd36,Cd40lg,Cd46,Cd55,Cd55b,Cda,Cdh13,Cdk5r1,Cebpb,Cfb,Clu,Col4a2,Cp,Cpm,Cr2,Csrp1,Ctsb,Ctsc,Ctsd,Ctsh,Ctso,Ctss,Dgkg,Dgkh,Dock10,Dock4,Dock9,Dpp4,Dusp5,Dusp6,Dyrk2,Ehd1,F10,F2,F3,F5,F7,F8,Fcer1g,Fdx1,Fn1,Fyn,Gata3,Gca,Gmfb,Gnai2,Gnai3,Gnb2,Gnb4,Gng2,Gngt2,Gp1ba,Gp9,Gpd2,Gr…	Mouse
groupvp_IgG-groupveh_IgG	_tstat	within each collection	H: hallmark gene sets	HALLMARK_OXIDATIVE_PHOSPHORYLATION	0.000283768	0.000924027	0.475331	2.20101	0	178	Ndufa8,Ndufb5,Iscu,Tomm22,Gpx4,Atp6v1g1,Ndufs3,Timm17a,Mrps15,Ndufs7,Atp6v1f,Cox5a,Ndufv2,Bax,Ndufab1,Ndufs8,Ndufb8,Mgst3,Atp6v0c,Cox4i1,Mrpl34,Mrps12,Slc25a11,Atp6v1d,Timm9,Mrps11,Atp6v0b,Mdh2,Isca1,Vdac2,Alas1,Uqcrfs1,Prdx3,Mrpl11,Mrps30,Ndufs2,Ech1,Cycs,Timm10,Timm13,Grpel1,Phb2,Etfb,Sdhb,Cox11,Sdhd,Ndufc2,Slc25a20,Cox7a2l,Ndufs4,Mtx2,Dlst,Fxn,Atp6v1c1,Acadvl,Oat,Fdx1,Vdac3,Suclg1,Cyb5a,Ndufa9…	75	0.421348	Abcb7,Acaa2,Acadm,Acadsb,Acadvl,Acat1,Aco2,Afg3l2,Aifm1,AK157302,Alas1,Aldh6a1,Atp1b1,Atp6ap1,Atp6v0b,Atp6v0c,Atp6v1c1,Atp6v1d,Atp6v1f,Atp6v1g1,Atp6v1h,Bax,Bckdha,Bdh2,Casp7,Cox10,Cox11,Cox15,Cox17,Cox4i1,Cox5a,Cox5b,Cox6a1,Cox6b1,Cox6c,Cox7a2,Cox7a2l,Cox7b,Cox7c,Cox8a,Cpt1a,Cs,Cyb5a,Cyb5r3,Cyc1,Cycs,Decr1,Dlat,Dld,Dlst,Ech1,Echs1,Eci1,Etfa,Etfb,Etfdh,Fdx1,Fxn,Glud1,Gm10053,Gm11273,Got2,Gpx4,Grpe…	Mouse
groupvp_IgG-groupveh_IgG	_tstat	within each collection	H: hallmark gene sets	HALLMARK_INFLAMMATORY_RESPONSE	0.000283849	0.000924027	0.483874	2.24694	0	184	Prok2,Tnfaip6,Ifitm1,Timp1,Sgms2,Aqp9,Csf3r,Il15,Icam1,Gnai3,Sri,Ifitm2,Nfkbia,C5ar1,Nlrp3,F3,Il18rap,Inhba,Btg2,Mefv,Csf3,Il1b,Rtp4,P2ry2,Ffar2,Il12b,Osm,Ifngr2,Cd14,Csf1,Bst2,Mxd1,Tlr2,Il1a,Clec5a,Il18,Rhog,Ccl24,Kcnj2,Adrm1,Plaur,Cdkn1a,Ccl7,Cd82,Fpr1,Ccl2,Ifitm3,Ccrl2,Il10ra,Ebi3,Pcdh7,Pik3r5,Adora2b,Gpc3,Ptpre,Tnfrsf1b,Pdpn,Best1,Irak2,Nfkb1,Olr1,Atp2b1,Ccl17,Sema4d,Lcp2,Serpine1,Cd48,Emp3,G…	72	0.391304	Abca1,Abi1,Acvr1b,Acvr2a,Adm,Adora2b,Adrm1,Ahr,Aplnr,Aqp9,Atp2a2,Atp2b1,Atp2c1,Axl,Bdkrb1,Best1,Bst2,Btg2,C3ar1,C5ar1,Calcrl,Ccl17,Ccl2,Ccl20,Ccl22,Ccl24,Ccl5,Ccl7,Ccr7,Ccrl2,Cd14,Cd40,Cd48,Cd55,Cd55b,Cd69,Cd70,Cd82,Cdkn1a,Chst2,Clec5a,Cmklr1,Csf1,Csf3,Csf3r,Cx3cl1,Cxcl10,Cxcl9,Cxcr6,Cybb,Dcbld2,Ebi3,Edn1,Eif2ak2,Emp3,F3,Ffar2,Fpr1,Fzd5,Gabbr1,Gch1,Gm14085,Gm9774,Gna15,Gnai3,Gp1ba,Gpc3,Gpr183,Hbe…	Mouse
groupvp_IgG-groupveh_IgG	_tstat	within each collection	H: hallmark gene sets	HALLMARK_TNFA_SIGNALING_VIA_NFKB	0.000283849	0.000924027	0.573222	2.66184	0	184	Tnfaip6,Cebpd,Fosl1,Egr1,Ehd1,Gadd45a,Ccl4,Tnf,Icam1,Map2k3,Trib1,Nfkbia,G0s2,Litaf,Gadd45b,Ets2,F3,Ier3,Eif1,Maff,Ninj1,Inhba,Btg2,Il23a,Dusp1,Il1b,Socs3,Mcl1,Egr2,Lamb3,Phlda1,Ier5,Il12b,Zfp36,Ier2,Sod2,Ifngr2,Cebpb,Csf1,Slc2a6,Dusp2,Mxd1,Pnrc1,Traf1,Tlr2,Il1a,Fosl2,Ppp1r15a,Cd44,Il18,Zc3h12a,Ccnl1,Nfil3,Plaur,Nr4a3,Cd80,Kdm6b,Cdkn1a,Ptgs2,Tnfaip3,Relb,Klf2,Ccl2,Ccrl2,Nfkbie,Bcl3,Id2,Areg,Egr3,…	105	0.570652	Abca1,Areg,Atf3,Atp2b1,B4galt1,B4galt5,Bcl3,Bcl6,Bhlhe40,Birc2,Birc3,Bmp2,Btg1,Btg2,Btg3,Ccl2,Ccl20,Ccl4,Ccl5,Ccnd1,Ccnl1,Ccrl2,Cd44,Cd69,Cd80,Cd83,Cdkn1a,Cebpb,Cebpd,Cflar,Clcf1,Csf1,Csf2,Cxcl10,Ddx58,Dennd5a,Dnajb4,Dram1,Dusp1,Dusp2,Dusp4,Dusp5,Edn1,Efna1,Egr1,Egr2,Egr3,Ehd1,Eif1,Ets2,F2rl1,F3,Fjx1,Fos,Fosb,Fosl1,Fosl2,Fut4,G0s2,Gadd45a,Gadd45b,Gch1,Gem,Gfpt2,Gpr183,Hbegf,Hes1,Icam1,Id2,Ier2,Ie…	Mouse
groupvp_IgG-groupveh_IgG	_tstat	within each collection	CP:KEGG: KEGG gene sets	KEGG_CYTOKINE_CYTOKINE_RECEPTOR_INTERACTION	0.000284738	0.00459252	0.434494	2.01857	0	187	Tnfrsf23,Cxcr1,Pdgfra,Ccl3,Csf3r,Il15,Ccl4,Tnf,Ccl8,Tnfrsf1a,Tnfsf14,Bmpr1a,Il18rap,Tnfrsf11b,Inhba,Cxcr2,Csf3,Il23a,Il1b,Il12b,Il1r2,Ifnar2,Osm,Csf2ra,Il10rb,Ifngr2,Csf1,Crlf2,Il13,Ccr1,Il1a,Csf2rb,Il18,Ltb,Ccl24,Tnfrsf18,Ccl7,Tnfrsf4,Pdgfrb,Ccl2,Il10ra,Csf2rb2,Tnfsf13b,Il17a,Il22ra2,Eda,Ccr4,Acvrl1,Tnfrsf1b,Il9r,Tnfrsf12a,Tnfrsf25,Il2,Ccl17,Mpl,Csf2,Ifngr1,Ccl19,Ccr10,Ccl12,Relt,Tnfsf13,Il7,Il1…	96	0.513369	Acvr1,Acvr1b,Acvr2a,Acvr2b,Acvrl1,Amh,Amhr2,Bmp2,Bmp7,Bmpr1a,Bmpr2,Ccl12,Ccl17,Ccl19,Ccl2,Ccl20,Ccl22,Ccl24,Ccl3,Ccl4,Ccl5,Ccl7,Ccl8,Ccr1,Ccr10,Ccr2,Ccr3,Ccr4,Ccr5,Ccr6,Ccr7,Ccr8,Ccr9,Cd27,Cd40,Cd40lg,Cd70,Clcf1,Cntf,Cntfr,Crlf2,Csf1,Csf1r,Csf2,Csf2ra,Csf2rb,Csf2rb2,Csf3,Csf3r,Ctf1,Cx3cl1,Cx3cr1,Cxcl10,Cxcl12,Cxcl13,Cxcl14,Cxcl16,Cxcl9,Cxcr1,Cxcr2,Cxcr3,Cxcr4,Cxcr5,Cxcr6,Eda,Eda2r,Egf,Egfr,Epor,F…	Mouse
groupvp_IgG-groupveh_IgG	_tstat	within each collection	H: hallmark gene sets	HALLMARK_P53_PATHWAY	0.000284738	0.000924027	0.360592	1.66989	0	179	Upp1,Iscu,Gadd45a,Slc7a11,Blcap,Plk3,Ier3,Ninj1,Vamp8,Hist3h2a,Rchy1,Bax,Btg2,Hspa4l,Fam162a,Klk8,Def6,Ier5,Ak1,Slc3a2,Mdm2,Mxd1,Il1a,Ppp1r15a,Pmm1,Hdac3,Fuca1,Hist1h1c,Cdkn1a,S100a10,Cd82,Tchh,Phlda3,Ctsd,Dcxr,Ptpre,Dram1,Ppm1d,Atf3,Fos,Tob1,Rhbdf2,Mapkapk3,Ddit3,Ccnd3,Nupr1,Gpx2,Hint1,Hras,H2afj,Ccng1,Socs1,Rnf19b,Cdk5r1,Triap1,Tax1bp3,Cdkn2aip,Steap3,Gm2a,Cebpa,Vdr,Sat1,Itgb4,Rap2b,Ei24,Lif,S1…	73	0.407821	Abat,Abcc5,Abhd4,Acvr1b,Ada,Aen,Ak1,Ankra2,Apaf1,App,Atf3,Baiap2,Bak1,Bax,Bivm,Blcap,Bmp2,Btg1,Btg2,Casp1,Ccnd2,Ccnd3,Ccng1,Ccnk,Ccp110,Cd81,Cd82,Cdh13,Cdk5r1,Cdkn1a,Cdkn2aip,Cdkn2b,Cebpa,Cgrrf1,Csrnp2,Ctsd,Ctsf,Cyfip2,Dcxr,Ddb2,Ddit3,Ddit4,Def6,Dgka,Dnttip2,Dram1,Ei24,Epha2,Ephx1,Eps8l2,Ercc5,F2r,Fam162a,Fas,Fbxw7,Fos,Foxo3,Fuca1,Gadd45a,Gls2,Gm2a,Gpx2,H2afj,Hbegf,Hdac3,Hexim1,Hint1,Hist1h1c,His…	Mouse
groupvp_IgG-groupveh_IgG	_tstat	within each collection	CP:KEGG: KEGG gene sets	KEGG_REGULATION_OF_ACTIN_CYTOSKELETON	0.000284819	0.00459252	0.353841	1.63969	0	182	Pdgfra,Itgb2l,Myl12b,Brk1,Arpc3,Chrm3,Gsn,Pxn,Pfn1,Mylpf,Mapk3,Pip5k1b,Arpc1a,Rac2,Actg1,Myl2,Arpc4,Rhoa,Cd14,Rac1,Enah,Itgam,Vav1,Fgd3,Arpc1b,Myl7,Fgf18,Arpc2,Itgad,Pdgfrb,Actn1,Wasf2,Cfl1,Pak3,Pik3r5,Actb,Gng12,Kras,Pip4k2c,Fn1,Was,Cdc42,Arpc5,Hras,Vav3,Fgf9,Map2k1,Iqgap1,Map2k2,Pik3cb,Rac3,Pdgfc,Myl9,Itgae,Actn2,Itga2b,Myl10,Itgb4,Ppp1cc,Wasf1,Itgax,Msn,Pak1,Arpc5l,Ezr,Pdgfa,Diaph2,Rras,Ppp1ca	69	0.379121	Abi2,Actb,Actg1,Actn1,Actn2,Actn4,Apc,Apc2,Araf,Arhgap35,Arhgef1,Arhgef12,Arhgef4,Arhgef6,Arhgef7,Arpc1a,Arpc1b,Arpc2,Arpc3,Arpc4,Arpc5,Arpc5l,Baiap2,Bcar1,Bdkrb1,Braf,Brk1,Cd14,Cdc42,Cfl1,Cfl2,Chrm3,Crk,Crkl,Csk,Cyfip1,Cyfip2,Diaph1,Diaph2,Diaph3,Dock1,Egf,Egfr,Enah,Ezr,F2,F2r,Fgd1,Fgd3,Fgf1,Fgf11,Fgf12,Fgf18,Fgf2,Fgf22,Fgf7,Fgf9,Fgfr1,Fgfr2,Fgfr3,Fgfr4,Fn1,Git1,Gna12,Gna13,Gng12,Gsn,Hras,Iqgap1…	Mouse
groupvp_IgG-groupveh_IgG	_tstat	within each collection	H: hallmark gene sets	HALLMARK_HYPOXIA	0.000285144	0.000924027	0.488186	2.26359	0	182	Ldhc,Col5a1,Dcn,Anxa2,Tmem45a2,Srpx,Gcnt2,Pfkl,Prdx5,Glrx,F3,Ier3,Maff,Gbe1,Tpd52,Lox,Eno1,Fam162a,Isg20,Dusp1,Gapdh,Ampd3,Igfbp3,Zfp36,Cited2,Tmem45a,Mxi1,Pim1,Pnrc1,Bnip3l,Pgk1,Fosl2,Ppp1r15a,Has1,Nfil3,Plaur,Cdkn1a,Casp6,Csrp2,Tnfaip3,Aldoa,Aldoc,Sap30,Pgf,Hs3st1,Plac8,Pdk3,Adora2b,Prkca,Tpi1,Gpc3,Plin2,Atf3,Slc2a1,Fos,Slc6a6,Rragd,Ddit3,Tgfbi,Bhlhe40,Tes,Errfi1,Vhl,Ccng2,Gys1,Pfkp,Serpine1,At…	82	0.450549	Adm,Adora2b,Ak4,Akap12,Aldoa,Aldoart1,Aldob,Aldoc,Ampd3,Angptl4,Ankzf1,Anxa2,Atf3,Atp7a,B3galt6,B4galnt2,Bcl2,Bgn,Bhlhe40,Bnip3l,Btg1,Casp6,Cav1,Ccng2,Cdkn1a,Cdkn1b,Cdkn1c,Chst2,Chst3,Cited2,Col5a1,Cp,Csrp2,Cxcr4,Dcn,Ddit3,Ddit4,Dpysl4,Dtna,Dusp1,Efna1,Egfr,Eno1,Eno1b,Eno2,Eno3,Errfi1,Ets1,Ext1,F3,Fam162a,Fbp1,Fos,Fosl2,Foxo3,Gaa,Galk1,Gapdh,Gapdhs,Gbe1,Gck,Gcnt2,Glrx,Gm3839,Gpc1,Gpc3,Gpc4,Grhpr,…	Mouse
groupvp_IgG-groupveh_IgG	_tstat	within each collection	H: hallmark gene sets	HALLMARK_ESTROGEN_RESPONSE_LATE	0.00028547	0.000924027	0.390982	1.79924	0	170	Mapk13,Prkar2b,Ptger3,S100a9,Aldh3b1,Slc9a3r1,Cd9,Rab31,Ltf,Gla,Nxt1,Hspa4l,Isg20,Snx10,Ovol2,Ptges,Zfp36,Dusp2,Gale,Batf,Cd44,Nbl1,Hspb8,Krt19,Bag1,Etfb,Tst,Id2,Areg,Blvrb,Clic3,Impa2,Dcxr,Egr3,Fos,Tmprss3,Tob1,Gjb3,Ptpn6,Gal,Fabp5,Arl3,Sema3b,Cish,Cdc20,Mdk,Prss23,Slc24a3,Ass1,Ret,Emp2,Scnn1a,Ckb,Mocs2,Tnnc1,Idh2,Ugdh,Myb,Cxcl14,Dnajc12,Tjp3,Homer2,Rapgefl1,Cpe,Rnaseh2a,Pdlim3,Tsta3,Lsr,Plk4,St…	73	0.429412	Abca3,Abhd2,Acox2,Add3,Aff1,Aldh3a2,Aldh3b1,Amfr,Anxa9,Areg,Arl3,Ass1,Atp2b4,Bag1,Batf,Bcl2,Blvrb,Btg3,Cacna2d2,Cav1,Ccnd1,Cd44,Cd9,Cdc20,Cdc6,Cdh1,Celsr2,Chpt1,Chst8,Cish,Ckb,Clic3,Cox6c,Cpe,Cxcl12,Cxcl14,Cyp26b1,Dcxr,Dhcr7,Dlg5,Dnajc1,Dnajc12,Dusp2,Dynlt3,Egr3,Elovl5,Emp2,Etfb,Fabp5,Fam102a,Farp1,Fdft1,Fgfr3,Fkbp4,Fkbp5,Flnb,Fos,Foxc1,Frk,Gal,Gale,Gins2,Gjb3,Gla,Hmgcs2,Homer2,Hr,Hspa4l,Hspb8,Id…	Mouse
groupvp_IgG-groupveh_IgG	_tstat	within each collection	H: hallmark gene sets	HALLMARK_HEME_METABOLISM	0.000286451	0.000924027	0.388902	1.7908	0	172	Snca,Slc4a1,Alas2,Trim10,Gypa,Bpgm,Slc7a11,Asns,Map2k3,Slc25a38,Nfe2,Smox,Riok3,Sidt2,Glrx5,C3,Tspo2,Psmd9,Nudt4,Mkrn1,Pqlc1,Btg2,Mgst3,Ppox,E2f2,Htatip2,Urod,Mocos,Mxi1,Optn,Isca1,Bnip3l,Prdx2,Picalm,Sdcbp,Bsg,Ell2,Arl2bp,Hagh,Tspan5,Fbxo34,Blvrb,Gclm,Aqp3	44	0.255814	Abcb6,Abcg3,Acp5,Add1,Adipor1,Agpat4,AK157302,Alad,Alas2,Aldh1l1,Aldh6a1,Ank1,Aqp3,Arhgef12,Arl2bp,Asns,Atg4a,Atg4a-ps,Atp6v0a1,Bach1,Bcam,Blvra,Blvrb,Bmp2k,Bnip3l,Bpgm,Bsg,Btg2,Btrc,C3,Cast,Cat,Ccdc28a,Ccnd3,Cdc27,Cir1,Clcn3,Cpox,Ctns,Ctsb,Ctse,Daam1,Dcaf10,Dcaf11,Dcun1d1,E2f2,Eif2ak1,Ell2,Endod1,Epb41,Epor,Ermap,Ezh1,Fbxo34,Fbxo7,Fbxo9,Fech,Fn3k,Foxj2,Foxo3,Ftcd,Gapvd1,Gata1,Gclc,Gclm,Gde1,Glrx…	Mouse
groupvp_IgG-groupveh_IgG	_tstat	within each collection	H: hallmark gene sets	HALLMARK_EPITHELIAL_MESENCHYMAL_TRANSITION	0.000286615	0.000924027	0.485054	2.22688	0	168	Col1a2,Col1a1,Acta2,Lum,Loxl1,Col5a1,Timp1,Serpine2,Il15,Col6a2,Gadd45a,Slit3,Gas1,Dcn,Mgp,Gadd45b,Col3a1,Tnfrsf11b,Inhba,Lox,Fbln1,Ppib,Cdh11,Nt5e,Wnt5a,Igfbp3,Slit2,Mfap5,Cd44,Basp1,Plaur,Fuca1,Nnmt,Tnfaip3,Pdgfrb,Fstl1,Col5a2,Vim,Foxc2,Id2,Areg,Glipr1,Capg,Vcan,Bmp1,Fn1,Prrx1,Tnfrsf12a,Thbs1,Prss2,Tgfbi,Tpm2,Rgs4,Tpm4,Sfrp1,Col12a1,Pdlim4,Gem,Serpine1,Emp3,Tgm2,Ecm1,Il6,Myl9	64	0.380952	Abi3bp,Acta2,Adam12,Anpep,Aplp1,Areg,Basp1,Bdnf,Bgn,Bmp1,Cadm1,Cald1,Calu,Cap2,Capg,Cd44,Cdh11,Cdh2,Cdh6,Col12a1,Col16a1,Col1a1,Col1a2,Col3a1,Col4a1,Col4a2,Col5a1,Col5a2,Col5a3,Col6a2,Col6a3,Col8a2,Comp,Copa,Crlf1,Cxcl12,Dab2,Dcn,Dpysl3,Dst,Ecm1,Ecm2,Edil3,Efemp2,Eln,Emp3,Eno2,Fap,Fas,Fbln1,Fbln2,Fbln5,Fbn1,Fermt2,Fgf2,Flna,Fn1,Foxc2,Fstl1,Fstl3,Fuca1,Fzd8,Gadd45a,Gadd45b,Gas1,Gem,Gja1,Glipr1,Gpc…	Mouse
groupvp_IgG-groupveh_IgG	_tstat	within each collection	CP:KEGG: KEGG gene sets	KEGG_FOCAL_ADHESION	0.000287026	0.00459252	0.378163	1.74498	0	178	Col1a2,Flnc,Col1a1,Pdgfra,Col6a1,Col5a1,Col6a2,Myl12b,Vasp,Col6a6,Col3a1,Lamb1,Pxn,Mylpf,Mapk3,Akt1,Lamb3,Rac2,Actg1,Myl2,Rhoa,Rac1,Bad,Vav1,Myl7,Grb2,Col4a6,Pdgfrb,Actn1,Col5a2,Pgf,Rap1a,Pak3,Pik3r5,Actb,Prkca,Zyx,Fn1,Thbs1,Cdc42,Ccnd3,Reln,Thbs3,Rasgrf1,Hras,Chad,Pten,Vav3,Map2k1,Igf1r,Pik3cb,Rap1b,Rac3,Pdgfc,Myl9,Akt2,Actn2,Itga2b,Myl10,Itgb4,Ppp1cc,Birc3	62	0.348315	Actb,Actg1,Actn1,Actn2,Actn4,Akt1,Akt2,Akt3,Arhgap35,Arhgap5,Bad,Bcar1,Bcl2,Birc2,Birc3,Braf,Capn2,Cav1,Cav2,Ccnd1,Ccnd2,Ccnd3,Cdc42,Chad,Col11a2,Col1a1,Col1a2,Col3a1,Col4a1,Col4a2,Col4a4,Col4a6,Col5a1,Col5a2,Col5a3,Col6a1,Col6a2,Col6a3,Col6a6,Comp,Crk,Crkl,Ctnnb1,Diaph1,Dock1,Egf,Egfr,Elk1,Erbb2,Flna,Flnb,Flnc,Flt1,Flt4,Fn1,Fyn,Grb2,Gsk3b,Hgf,Hras,Igf1,Igf1r,Ilk,Itga1,Itga10,Itga2,Itga2b,Itga3,I…	Mouse
groupvp_IgG-groupveh_IgG	_tstat	within each collection	H: hallmark gene sets	HALLMARK_MYOGENESIS	0.000289101	0.000924027	0.405488	1.85144	0	162	Fst,Col1a1,Ncam1,Klf5,Pdlim7,Col6a2,Acsl1,Mybpc3,Ptgis,Svil,Gadd45b,Col3a1,Gsn,Rit1,Gabarapl2,Mylpf,Igfbp3,Myl2,Ak1,Ifrd1,Fdps,Ocel1,Efs,Prnp,Myl7,Fabp3,Aebp1,Hspb8,Cdkn1a,Sod3,Bag1,Tnnt1,Col15a1,Cryab,Fkbp1b,Fhl1,Ckm,Bhlhe40,Tpm2,Bin1,Myl6b,Crat,Ckb,Mybph,Pkia,Tnnc1,Tcap,Hspb2,Myl4,Akt2,Gpx3,Actn2,Stc2,Lsp1,Tnni2,Ppfia4,Itgb4,Atp6ap1,Nav2	59	0.364198	Ablim1,Ache,Acsl1,Actn2,Adam12,Adcy9,Aebp1,Agl,Agrn,Ak1,Akt2,Aplnr,Apod,App,Atp2a1,Atp6ap1,Bag1,Bhlhe40,Bin1,Cacna1h,Cacng1,Camk2b,Casq1,Cd36,Cdh13,Cdkn1a,Chrnb1,Chrng,Ckb,Ckm,Clu,Cnn3,Col15a1,Col1a1,Col3a1,Col4a2,Col6a2,Col6a3,Cox6a2,Cox7a1,Crat,Cryab,Csrp3,Ctf1,Dapk2,Des,Dmd,Dmpk,Dtna,Efs,Eif4a2,Eno3,Ephb3,Erbb3,Fabp3,Fdps,Fgf2,Fhl1,Fkbp1b,Flii,Foxo4,Fst,Fxyd1,Gaa,Gabarapl2,Gadd45b,Gja5,Gnao1,G…	Mouse
groupvp_IgG-groupveh_IgG	_tstat	within each collection	H: hallmark gene sets	HALLMARK_APOPTOSIS	0.000290698	0.000924027	0.433745	1.95879	0	151	Ifitm1,Anxa1,Lum,Timp1,Gsr,Gadd45a,Tnf,Gpx4,Tspo,Ifitm2,Dcn,Timp2,Plat,Igfbp6,Gadd45b,Ier3,Gsn,Etf1,Bax,Btg2,Isg20,Il1b,Mcl1,Sod2,Cd14,Bnip3l,Gpx1,Vdac2,Il1a,Diablo,Cd44,Il18,Lgals3,Cdkn1a,Ebp,Casp6,Pdgfrb,Ifitm3,Bcl2l1,Pmaip1,Slc20a1,Egr3,Atf3,Emp1,Tnfrsf12a,Ddit3,Hmgb2,Bcap31,Ifngr1,Bid,Gch1,Il6,Bcl2l11,Krt18,Lmna,Gpx3,Plcb2,Sat1,Birc3,Cdkn1b,Mmp2,Smad7,Rara,Pak1,Gna15	65	0.430464	Add1,Aifm3,Anxa1,App,Atf3,Avpr1a,Bax,Bcap31,Bcl10,Bcl2l1,Bcl2l11,Bcl2l2,Bgn,Bid,Bik,Birc3,Bmf,Bmp2,Bnip3l,Brca1,Btg2,Btg3,Casp1,Casp2,Casp3,Casp6,Casp7,Casp8,Casp9,Cav1,Ccnd1,Ccnd2,Cd14,Cd2,Cd38,Cd44,Cd69,Cdc25b,Cdk2,Cdkn1a,Cdkn1b,Cflar,Clu,Crebbp,Cth,Ctnnb1,Cyld,Dap3,Dcn,Ddit3,Dffa,Diablo,Dnajc3,Dnm1l,Dpyd,Ebp,Egr3,Emp1,Eno2,Erbb2,Erbb3,Etf1,F2,F2r,Fas,Fez1,Gadd45a,Gadd45b,Gch1,Gna15,Gpx1,Gpx3,G…	Mouse
groupvp_IgG-groupveh_IgG	_tstat	within each collection	CP:REACTOME: Reactome gene sets	REACTOME_APOPTOSIS	0.000292056	0.00455373	0.463806	2.05526	0	136	Tnfrsf23,Tnf,Lmnb1,Tnfrsf1a,Bmx,Psmd9,Gsn,Tradd,Psmb9,Psmb2,Dynll1,Bax,Akt1,Psmb4,Psmb1,Psma2,Psmb3,Gzmc,Bad,Psmd10,Diablo,Psmb5,Traf2,Psmd8,Tfdp1,Psmb6,Psmd13,Psma1,Hist1h1c,Cycs,Casp6,Psma6,Bcl2l1,Pmaip1,Psma5,Vim,Gzmb,Dapk3,Psma3,Psmc4,Plec,Psmb10,Psmb7,Dbnl,Psme2,Hmgb2,E2f1,Psmd7,Bcap31,Psma4,Prkcd,Psmb8,Bid,Psmd3,Psmd12,Gm11808,Psma7,Bcl2l11,Lmna,Hist1h1b	60	0.441176	Acin1,Add1,Akt1,Apaf1,Apc,Appl1,Arhgap10,Bad,Bak1,Bax,Bcap31,Bcl2,Bcl2l1,Bcl2l11,Bid,Birc2,Bmf,Bmx,Casp3,Casp6,Casp7,Casp8,Casp9,Cdh1,Cflar,Ctnnb1,Cycs,Dapk1,Dapk2,Dapk3,Dbnl,Dffa,Dffb,Diablo,Dnm1l,Dsg2,Dsp,Dynll1,Dynll2,E2f1,Fadd,Fas,Fnta,Gas2,Gm10053,Gm11808,Gsn,Gzmb,Gzmc,H1f0,Hist1h1a,Hist1h1b,Hist1h1c,Hist1h1d,Hist1h1e,Hmgb2,Kpna1,Kpnb1,Lmna,Lmnb1,Maged1,Mapk8,Mapt,Nmt1,Ocln,Pak2,Plec,Pmaip1,…	Mouse
groupvp_IgG-groupveh_IgG	_tstat	within each collection	H: hallmark gene sets	HALLMARK_UV_RESPONSE_UP	0.000292227	0.000924027	0.381892	1.70791	0	141	Grina,Dgat1,Asns,Icam1,Polr2h,Nfkbia,Atp6v1f,H2afx,Btg2,Ap2s1,Sod2,Urod,Ggh,Alas1,Eif5,Fgf18,Bsg,Furin,Cyb5r1,Aldoa,Tchh,Grpel1,Tuba4a,Tst,Ppp1r2,Aqp3,Creg1,Atf3,Fos,Cdc34,Atp6v1c1,Gal,Amd1,Mark2,Ccnd3,Arrb2,Hspa2,Epcam,Spr,Plcl1,Stard3,Prkcd,Ret,Tmbim6,Bid,Gch1,Cltb,Il6,Bcl2l11,Fen1,Gpx3,Cdc5l,Nr4a1,Junb,Rfc4,Msx1	56	0.397163	Alas1,Aldoa,Aldoart1,Amd1,Amd2,Ap2s1,Apom,Aqp3,Arrb2,Asns,Atf3,Atp6v1c1,Atp6v1f,Bak1,Bcl2l11,Bid,Bmp2,Bsg,Btg1,Btg2,Btg3,Casp3,Ccnd3,Ccne1,Cdc34,Cdc5l,Cdk2,Cdkn1c,Cdkn2b,Cdo1,Cebpg,Chka,Clcn2,Cltb,Cnp,Creg1,Cyb5b,Cyb5r1,Cyp1a1,Ddx21,Dgat1,Dlg4,Dnajb1,E2f5,Eif5,Eno2,Epcam,Ephx1,Fen1,Fgf18,Fkbp4,Fmo1,Fos,Fosb,Furin,Gal,Gch1,Ggh,Gls,Gpx3,Grina,Grpel1,H2afx,Hmox1,Hnrnpu,Hspa13,Hspa2,Htr7,Hyal2,Icam1,…	Mouse
groupvp_IgG-groupveh_IgG	_tstat	within each collection	CP:KEGG: KEGG gene sets	KEGG_HUNTINGTONS_DISEASE	0.000293083	0.00459252	0.405597	1.81921	0	145	Ndufa8,Ndufb5,Polr2h,Ndufb9,Ndufs3,Polr2g,Ndufs7,Cox5a,Ndufv2,Bax,Ndufab1,Polr2c,Ndufs8,Ndufb8,Ap2s1,Cox4i1,Tbpl1,Ift57,Ndufb10,Sod2,Dctn2,Dnal4,Gpx1,Vdac2,Polr2e,Ndufa4l2,Uqcrfs1,Clta,Polr2d,Ndufs2,Cycs,Polr2j,Sdhb,Sdhd,Ndufc2,Cox7a2l,Ndufs4,Creb5,Vdac3,Ndufa9,Dnali1,Ndufb6,Ndufv1,Ndufb7,Dnah1,Polr2f	46	0.317241	Ap2a1,Ap2a2,Ap2b1,Ap2m1,Ap2s1,Apaf1,Bax,Bdnf,Casp3,Casp8,Casp9,Clta,Cltb,Cltc,Cox4i1,Cox4i2,Cox5a,Cox5b,Cox6a1,Cox6a2,Cox6b1,Cox6b2,Cox6c,Cox7a1,Cox7a2,Cox7a2l,Cox7b,Cox7c,Cox8a,Creb1,Creb3,Creb3l1,Creb3l2,Creb3l3,Creb3l4,Creb5,Crebbp,Cyc1,Cycs,Dctn1,Dctn2,Dctn4,Dlg4,Dnah1,Dnah2,Dnal1,Dnal4,Dnali1,Ep300,Gm10053,Gm11273,Gpx1,Grin2b,Hap1,Hdac1,Hdac2,Hip1,Htt,Ift57,Itpr1,Ndufa1,Ndufa10,Ndufa2,Ndufa3…	Mouse
groupvp_IgG-groupveh_IgG	_tstat	within each collection	CP:KEGG: KEGG gene sets	KEGG_CHEMOKINE_SIGNALING_PATHWAY	0.000293255	0.00459252	0.419322	1.88656	0	148	Cxcr1,Ccl3,Ccl4,Gnai3,Ccl8,Nfkbia,Pxn,Cxcr2,Mapk3,Akt1,Rac2,Rhoa,Rac1,Gng10,Ccr1,Vav1,Gng2,Grb2,Ccl24,Ccl7,Grk6,Ccl2,Rap1a,Pik3r5,Grk5,Gng12,Stat3,Ccr4,Gnb2,Fgr,Gnai2,Kras,Ncf1,Gngt2,Was,Gng3,Cdc42,Nfkb1,Arrb2,Hras,Ccl17,Prkcd,Gng13,Vav3,Gng7,Map2k1,Ccl19,Ccr10,Ccl12,Pik3cb,Rap1b,Pard3,Akt2,Xcr1,Plcb2,Prex1,Cxcl14,Pak1,Ppbp,Prkcz,Cxcr4,Jak2,Ccr3,Ccr2,Cxcl10,Pik3r2,Hck,Pik3cd,Gnai1,Pik3cg,Cxcr6,Nf…	73	0.493243	Adcy3,Adcy4,Adcy5,Adcy6,Adcy7,Adcy9,Akt1,Akt2,Akt3,Arrb1,Arrb2,Bcar1,Braf,Ccl12,Ccl17,Ccl19,Ccl2,Ccl20,Ccl22,Ccl24,Ccl3,Ccl4,Ccl5,Ccl7,Ccl8,Ccr1,Ccr10,Ccr2,Ccr3,Ccr4,Ccr5,Ccr6,Ccr7,Ccr8,Ccr9,Cdc42,Chuk,Crk,Crkl,Csk,Cx3cl1,Cx3cr1,Cxcl10,Cxcl12,Cxcl13,Cxcl14,Cxcl16,Cxcl9,Cxcr1,Cxcr2,Cxcr3,Cxcr4,Cxcr5,Cxcr6,Dock2,Elmo1,Fgr,Foxo3,Gnai1,Gnai2,Gnai3,Gnb1,Gnb2,Gnb4,Gnb5,Gng10,Gng11,Gng12,Gng13,Gng2,Gng3…	Mouse
groupvp_IgG-groupveh_IgG	_tstat	within each collection	H: hallmark gene sets	HALLMARK_DNA_REPAIR	0.000294291	0.000924027	0.439383	1.96028	0	138	Ccno,Gtf2a2,Taf10,Gpx4,Polr2h,Guk1,Polr2g,Rala,Vps28,Mrpl40,Nudt21,Znrd1,Polr2c,Aprt,Dut,Tmed2,Polr1d,Pold4,Edf1,Tsg101,Ak1,Taf12,Nt5c,Polr2e,Rfc2,Sdcbp,Polr2d,Adrm1,Snapc5,Cmpk2,Taf13,Eif1b,Pnp,Ercc1,Dad1,Polr2j,Dguok,Tarbp2,Sac3d1,Rpa3,Mpg,Nme1,Polr3c,Bcap31,Surf1,Polr2f,Itpa,Hcls1,Gtf2h5,Gtf2b,Pde4b,Rae1,Fen1,Nme4,Sf3a3,Rfc4,Ercc2,Nudt9,Gmpr2,Rfc5,Rbx1,Prim1,Tyms,Arl6ip1	64	0.463768	Aaas,Ada,Adcy6,Adrm1,Ak1,Ak3,Ak6,Aprt,Arl6ip1,Bcam,Bcap31,Bivm,Bola2,Brf2,Cant1,Ccno,Cda,Cetn2,Clp1,Cmpk2,Cox17,Cstf3,Dad1,Dctn4,Ddb1,Ddb2,Dgcr8,Dguok,Dut,Edf1,Eif1b,Ell,Ercc1,Ercc2,Ercc3,Ercc4,Ercc5,Ercc8,Fen1,Gm9774,Gmpr2,Gpx4,Gtf2a2,Gtf2b,Gtf2f1,Gtf2h1,Gtf2h3,Gtf2h5,Gtf3c5,Guk1,Hcls1,Impdh2,Itpa,Lig1,Mpg,Mrpl40,Ncbp2,Nfx1,Nme1,Nme3,Nme4,Npr2,Nt5c,Nudt21,Nudt9,Pcna,Pde4b,Pnp,Pnp2,Pola1,Pola2,Po…	Mouse
groupvp_IgG-groupveh_IgG	_tstat	within each collection	CP:KEGG: KEGG gene sets	KEGG_ALZHEIMERS_DISEASE	0.00029577	0.00459252	0.430577	1.90923	0	134	Snca,Ndufa8,Ndufb5,Calm3,Tnf,Ndufb9,Ndufs3,Tnfrsf1a,Ndufs7,Cox5a,Ndufv2,Ndufab1,Ndufs8,Ndufb8,Cox4i1,Capn1,Il1b,Mapk3,Gapdh,Ndufb10,Psenen,Bad,Ndufa4l2,Uqcrfs1,Ndufs2,Cycs,Sdhb,Cdk5,Sdhd,Ndufc2,Grin2d,Cox7a2l,Ndufs4,Calm1,Ndufa9,Hsd17b10,Cacna1s,Ndufb6,Ndufv1,Ndufb7,Cdk5r1,Bid	42	0.313433	Adam10,Adam17,Apaf1,Apbb1,Aph1a,Apoe,App,Atf6,Atp2a1,Atp2a2,Atp2a3,Bace1,Bace2,Bad,Bid,Cacna1d,Cacna1f,Cacna1s,Calm1,Calm2,Calm3,Capn1,Capn2,Casp3,Casp7,Casp8,Casp9,Cdk5,Cdk5r1,Chp2,Cox4i1,Cox4i2,Cox5a,Cox5b,Cox6a1,Cox6a2,Cox6b1,Cox6b2,Cox6c,Cox7a1,Cox7a2,Cox7a2l,Cox7b,Cox7c,Cox8a,Cyc1,Cycs,Eif2ak3,Ern1,Fadd,Fas,Gapdh,Gm10053,Gm11273,Gm3839,Grin2b,Grin2d,Gsk3b,Hsd17b10,Ide,Il1b,Itpr1,Itpr2,Itpr3,…	Mouse
groupvp_IgG-groupveh_IgG	_tstat	within each collection	CP:REACTOME: Reactome gene sets	REACTOME_TCA_CYCLE_AND_RESPIRATORY_ELECTRON_TRANSPORT	0.00029967	0.00455373	0.421172	1.77989	0	99	Ndufa8,Ndufb5,Slc16a3,Ndufb9,Ndufs3,Ndufs7,Cox5a,Ndufv2,Ndufab1,Ndufs8,Ndufb8,Cox4i1,Ndufb10,Mdh2,Uqcrfs1,Bsg,Ndufs2,Cycs,Etfb,Sdhb,Sdhd,Ndufc2,Pdk3,Cox7a2l,Ndufs4,Dlst,Suclg1,Ndufa9,Ndufb6,Ndufv1,Ndufb7	31	0.313131	Aco2,Adhfe1,Bsg,Cox4i1,Cox5a,Cox5b,Cox6a1,Cox6b1,Cox6c,Cox7a2l,Cox7b,Cox7c,Cox8a,Cs,Cyc1,Cycs,D2hgdh,Dlat,Dld,Dlst,Etfa,Etfb,Etfdh,Gm10053,Gm11273,Idh1,Idh2,Idh3a,Idh3b,Idh3g,L2hgdh,Ldhb,Mdh2,Ndufa1,Ndufa10,Ndufa11,Ndufa12,Ndufa13,Ndufa2,Ndufa3,Ndufa4,Ndufa5,Ndufa6,Ndufa7,Ndufa8,Ndufa9,Ndufab1,Ndufb10,Ndufb2,Ndufb3,Ndufb4,Ndufb5,Ndufb6,Ndufb7,Ndufb8,Ndufb9,Ndufc1,Ndufc2,Ndufs1,Ndufs2,Ndufs3,Ndufs…	Mouse
groupvp_IgG-groupveh_IgG	_tstat	within each collection	H: hallmark gene sets	HALLMARK_INTERFERON_ALPHA_RESPONSE	0.000305157	0.000924027	0.427261	1.80642	0	96	Ube2l6,Ifitm1,Il15,Ifitm2,Psmb9,Plscr1,Isg20,Rtp4,Ifit3b,Csf1,Bst2,Isg15,Trim12c,Rsad2,Trim25,Cmpk2,Ifitm3,Ccrl2,Ifi35,Sp110,Trim30d,Psma3,Trim30a,Ifit3,Ogfr,Usp18,Psme2,Epsti1,AC125149.2,Mov10,Rnf31,Psmb8,Il7,Sp140,A530032D15Rik,Ddx60,Trim26,Dhx58,Irf7	39	0.40625	A530032D15Rik,A630001G21Rik,AC125149.2,AC133103.1,AC168977.1,Adar,B2m,Batf2,Bst2,C130026I21Rik,Casp1,Casp8,Ccrl2,Cd47,Cd74,Cmpk2,Cnp,Csf1,Cxcl10,Ddx60,Dhx58,Eif2ak2,Elf1,Epsti1,Gbp2,Gbp2b,Gmpr,Herc6,Ifi35,Ifi44,Ifih1,Ifit2,Ifit3,Ifit3b,Ifitm1,Ifitm2,Ifitm3,Il15,Il7,Irf1,Irf2,Irf7,Irf9,Isg15,Isg20,Lap3,Lgals3bp,Lpar6,Ly6e,Mov10,Ncoa7,Nmi,Nub1,Ogfr,Parp12,Parp14,Parp9,Plscr1,Plscr2,Pnpt1,Procr,Psma…	Mouse
groupvp_IgG-groupveh_IgG	_tstat	within each collection	CP:REACTOME: Reactome gene sets	REACTOME_REGULATION_OF_MRNA_STABILITY_BY_PROTEINS_THAT_BIND_AU_RICH_ELEMENTS	0.000307409	0.00455373	0.50048	2.03836	0	81	Psmd9,Psmb9,Psmb2,Mapkapk2,Akt1,Psmb4,Exosc5,Exosc4,Psmb1,Psma2,Zfp36,Psmb3,Exosc3,Psmd10,Psmb5,Psmd8,Psmb6,Psmd13,Psma1,Psma6,Psma5,Prkca,Psma3,Psmc4,Anp32a,Psmb10,Elavl1,Psmb7,Psme2,Psmd7,Mapk14,Psma4,Prkcd,Psmb8,Exosc7,Psmd3,Tnfsf13,Psmd12,Gm11808,Psma7,Hnrnpd	41	0.506173	Akt1,Anp32a,Dcp1a,Dcp2,Dis3,Eif4g1,Elavl1,Exosc1,Exosc2,Exosc3,Exosc4,Exosc5,Exosc7,Exosc8,Exosc9,Gm11808,Hnrnpd,Hspa1a,Hspa1b,Hspa8,Hspb1,Khsrp,Mapk11,Mapk14,Mapkapk2,Nup214,Parn,Prkca,Prkcd,Psma1,Psma2,Psma3,Psma4,Psma5,Psma6,Psma7,Psma8,Psmb1,Psmb10,Psmb2,Psmb3,Psmb4,Psmb5,Psmb6,Psmb7,Psmb8,Psmb9,Psmc1,Psmc2,Psmc3,Psmc4,Psmc5,Psmc6,Psmd1,Psmd10,Psmd11,Psmd12,Psmd13,Psmd14,Psmd2,Psmd3,Psmd4,Psm…	Mouse
groupvp_IgG-groupveh_IgG	_tstat	within each collection	CP:KEGG: KEGG gene sets	KEGG_OXIDATIVE_PHOSPHORYLATION	0.000307882	0.00459252	0.513102	2.1461	0	90	Ndufa8,Ndufb5,Atp6v1g1,Ndufb9,Ndufs3,Ndufs7,Atp6v1f,Cox5a,Ndufv2,Ndufab1,Ndufs8,Ndufb8,Atp6v0c,Cox4i1,Ndufb10,Atp6v1b2,Atp6v1d,Atp6v0b,Ndufa4l2,Uqcrfs1,Ndufs2,Sdhb,Cox11,Sdhd,Ndufc2,Cox7a2l,Ndufs4,Atp6v1c1,Ndufa9,Ndufb6,Ndufv1,Ndufb7,Cyc1,Ppa1,Atp6ap1,Ndufa11,Cox5b,Cox6b2,Cox8a,Atp6v0d1,Ndufa10,Tcirg1	42	0.466667	Atp4a,Atp6ap1,Atp6v0a1,Atp6v0a2,Atp6v0b,Atp6v0c,Atp6v0d1,Atp6v0d2,Atp6v0e2,Atp6v1a,Atp6v1b2,Atp6v1c1,Atp6v1d,Atp6v1f,Atp6v1g1,Atp6v1g2,Atp6v1g3,Atp6v1h,Cox10,Cox11,Cox15,Cox17,Cox4i1,Cox4i2,Cox5a,Cox5b,Cox6a1,Cox6a2,Cox6b1,Cox6b2,Cox6c,Cox7a1,Cox7a2,Cox7a2l,Cox7b,Cox7c,Cox8a,Cyc1,Gm11273,Lhpp,Ndufa1,Ndufa10,Ndufa11,Ndufa2,Ndufa3,Ndufa4,Ndufa4l2,Ndufa5,Ndufa6,Ndufa7,Ndufa8,Ndufa9,Ndufab1,Ndufb10,N…	Mouse
groupvp_IgG-groupveh_IgG	_tstat	within each collection	CP:KEGG: KEGG gene sets	KEGG_PARKINSONS_DISEASE	0.000307977	0.00459252	0.543872	2.28094	0	92	Snca,Ube2l6,Ndufa8,Ndufb5,Ndufb9,Ndufs3,Ndufs7,Cox5a,Uchl1,Ndufv2,Ndufab1,Ndufs8,Ndufb8,Ubb,Cox4i1,Ndufb10,Vdac2,Ndufa4l2,Uqcrfs1,Park7,Ndufs2,Cycs,Sdhb,Sdhd,Ndufc2,Ube2j2,Cox7a2l,Ndufs4,Vdac3,Ndufa9,Ndufb6,Ndufv1,Ndufb7,Ube2g1	34	0.369565	Apaf1,Casp3,Casp9,Cox4i1,Cox4i2,Cox5a,Cox5b,Cox6a1,Cox6a2,Cox6b1,Cox6b2,Cox6c,Cox7a1,Cox7a2,Cox7a2l,Cox7b,Cox7c,Cox8a,Cyc1,Cycs,Gm10053,Gm11273,Htra2,Lrrk2,Ndufa1,Ndufa10,Ndufa2,Ndufa3,Ndufa4,Ndufa4l2,Ndufa5,Ndufa6,Ndufa7,Ndufa8,Ndufa9,Ndufab1,Ndufb10,Ndufb2,Ndufb3,Ndufb4,Ndufb5,Ndufb6,Ndufb7,Ndufb8,Ndufb9,Ndufc1,Ndufc2,Ndufs1,Ndufs2,Ndufs3,Ndufs4,Ndufs5,Ndufs6,Ndufs7,Ndufs8,Ndufv1,Ndufv2,Ndufv3,…	Mouse
groupvp_IgG-groupveh_IgG	_tstat	within each collection	CP:REACTOME: Reactome gene sets	REACTOME_REGULATION_OF_MITOTIC_CELL_CYCLE	0.000309119	0.00455373	0.513257	2.05939	0	75	Pttg1,Cdc26,Psmd9,Psmb9,Psmb2,Bub3,Psmb4,Psmb1,Psma2,Psmb3,Psmd10,Ube2c,Psmb5,Psmd8,Psmb6,Psmd13,Psma1,Psma6,Psma5,Psma3,Psmc4,Psmb10,Psmb7,Psme2,Psmd7,Cdc20,Psma4,Ccna2,Ube2e1,Psmb8,Psmd3,Psmd12,Gm11808,Ccnb1,Psma7,Anapc5,Cdk1	37	0.493333	Anapc1,Anapc10,Anapc2,Anapc4,Anapc5,Anapc7,Aurka,Aurkb,Btrc,Bub1b,Bub3,Ccna2,Ccnb1,Cdc14a,Cdc16,Cdc20,Cdc23,Cdc26,Cdc27,Cdk1,Cdk2,Cul1,Fbxo5,Gm11808,Mad2l1,Plk1,Psma1,Psma2,Psma3,Psma4,Psma5,Psma6,Psma7,Psma8,Psmb1,Psmb10,Psmb2,Psmb3,Psmb4,Psmb5,Psmb6,Psmb7,Psmb8,Psmb9,Psmc1,Psmc2,Psmc3,Psmc4,Psmc5,Psmc6,Psmd1,Psmd10,Psmd11,Psmd12,Psmd13,Psmd14,Psmd2,Psmd3,Psmd4,Psmd5,Psmd6,Psmd7,Psmd8,Psmd9,Psme…	Mouse
groupvp_IgG-groupveh_IgG	_tstat	within each collection	CP:REACTOME: Reactome gene sets	REACTOME_APC_C_CDC20_MEDIATED_DEGRADATION_OF_MITOTIC_PROTEINS	0.00031407	0.00455373	0.562657	2.19876	0	65	Pttg1,Cdc26,Psmd9,Psmb9,Psmb2,Bub3,Psmb4,Psmb1,Psma2,Psmb3,Psmd10,Ube2c,Psmb5,Psmd8,Psmb6,Psmd13,Psma1,Psma6,Psma5,Psma3,Psmc4,Psmb10,Psmb7,Psme2,Psmd7,Cdc20,Psma4,Ube2e1,Psmb8,Psmd3,Psmd12,Gm11808,Ccnb1,Psma7,Anapc5,Cdk1	36	0.553846	Anapc1,Anapc10,Anapc2,Anapc4,Anapc5,Anapc7,Bub1b,Bub3,Ccnb1,Cdc16,Cdc20,Cdc23,Cdc26,Cdc27,Cdk1,Gm11808,Mad2l1,Psma1,Psma2,Psma3,Psma4,Psma5,Psma6,Psma7,Psma8,Psmb1,Psmb10,Psmb2,Psmb3,Psmb4,Psmb5,Psmb6,Psmb7,Psmb8,Psmb9,Psmc1,Psmc2,Psmc3,Psmc4,Psmc5,Psmc6,Psmd1,Psmd10,Psmd11,Psmd12,Psmd13,Psmd14,Psmd2,Psmd3,Psmd4,Psmd5,Psmd6,Psmd7,Psmd8,Psmd9,Psme1,Psme2,Psme2b,Psme4,Psmf1,Pttg1,Rps27a,Ube2c,Ube2d…	Mouse
groupvp_IgG-groupveh_IgG	_tstat	within each collection	CP:REACTOME: Reactome gene sets	REACTOME_ORC1_REMOVAL_FROM_CHROMATIN	0.00031407	0.00455373	0.453585	1.77252	0	65	Psmd9,Psmb9,Psmb2,Psmb4,Psmb1,Psma2,Psmb3,Psmd10,Psmb5,Psmd8,Psmb6,Psmd13,Psma1,Cdkn1a,Psma6,Psma5,Psma3,Psmc4,Psmb10,Psmb7,Psme2,Psmd7,Psma4,Ccna2,Psmb8,Psmd3,Psmd12,Gm11808,Psma7	29	0.446154	Ccna2,Cdc6,Cdk2,Cdkn1a,Cdkn1b,Cdt1,Gm11808,Mcm2,Mcm3,Mcm4,Mcm5,Mcm6,Mcm7,Mcm8,Orc1,Orc2,Orc3,Orc4,Orc5,Orc6,Psma1,Psma2,Psma3,Psma4,Psma5,Psma6,Psma7,Psma8,Psmb1,Psmb10,Psmb2,Psmb3,Psmb4,Psmb5,Psmb6,Psmb7,Psmb8,Psmb9,Psmc1,Psmc2,Psmc3,Psmc4,Psmc5,Psmc6,Psmd1,Psmd10,Psmd11,Psmd12,Psmd13,Psmd14,Psmd2,Psmd3,Psmd4,Psmd5,Psmd6,Psmd7,Psmd8,Psmd9,Psme1,Psme2,Psme2b,Psme4,Psmf1,Rb1,Rps27a	Mouse
groupvp_IgG-groupveh_IgG	_tstat	within each collection	H: hallmark gene sets	HALLMARK_IL6_JAK_STAT3_SIGNALING	0.000314169	0.000924027	0.578756	2.36025	0	79	Csf3r,Tnf,Cd9,Tnfrsf1a,Il1b,Socs3,Myd88,Il1r2,Csf2ra,Il10rb,Ifngr2,Cd14,Csf1,Crlf2,Pim1,Dntt,Ccr1,Tlr2,Cd44,Csf2rb,A2m,Ltb,Grb2,Ccl7,Csf2rb2,Ebi3,Pik3r5,Stat3,Acvrl1,Tnfrsf1b,Il9r,Ptpn1,Tnfrsf12a,Socs1,Csf2,Ifngr1,Il7,Pdgfc,Il6,Ptpn2,Tnfrsf21,Il2ra	42	0.531646	A2m,Acvr1b,Acvrl1,Bak1,Cbl,Ccl7,Ccr1,Cd14,Cd36,Cd38,Cd44,Cd9,Cntfr,Crlf2,Csf1,Csf2,Csf2ra,Csf2rb,Csf2rb2,Csf3r,Cxcl10,Cxcl13,Cxcl9,Dntt,Ebi3,Fas,Grb2,Hax1,Hmox1,Ifnar1,Ifngr1,Ifngr2,Il10rb,Il12rb1,Il13ra1,Il15ra,Il17ra,Il17rb,Il18r1,Il1b,Il1r1,Il1r2,Il2ra,Il2rg,Il6,Il6st,Il7,Il9r,Inhbe,Irf1,Irf9,Itga4,Itgb3,Jun,Lepr,Ltb,Ltbr,Map3k8,Myd88,Osmr,Pdgfc,Pik3r5,Pim1,Ptpn1,Ptpn11,Ptpn2,Socs1,Socs3,Stam2…	Mouse
groupvp_IgG-groupveh_IgG	_tstat	within each collection	CP:REACTOME: Reactome gene sets	REACTOME_SIGNALING_BY_WNT	0.000314861	0.00455373	0.529263	2.05563	0	63	Psmd9,Psmb9,Psmb2,Frat2,Psmb4,Psmb1,Psma2,Psmb3,Psmd10,Psmb5,Psmd8,Psmb6,Psmd13,Psma1,Psma6,Psma5,Psma3,Psmc4,Psmb10,Psmb7,Psme2,Psmd7,Psma4,Psmb8,Ppp2ca,Psmd3,Psmd12,Gm11808,Psma7	29	0.460317	Apc,Axin1,Btrc,Csnk1a1,Ctnnb1,Cul1,Frat1,Frat2,Gm11808,Peg12,Ppp2ca,Ppp2cb,Ppp2r1a,Ppp2r1b,Ppp2r5a,Ppp2r5b,Ppp2r5c,Ppp2r5d,Ppp2r5e,Psma1,Psma2,Psma3,Psma4,Psma5,Psma6,Psma7,Psma8,Psmb1,Psmb10,Psmb2,Psmb3,Psmb4,Psmb5,Psmb6,Psmb7,Psmb8,Psmb9,Psmc1,Psmc2,Psmc3,Psmc4,Psmc5,Psmc6,Psmd1,Psmd10,Psmd11,Psmd12,Psmd13,Psmd14,Psmd2,Psmd3,Psmd4,Psmd5,Psmd6,Psmd7,Psmd8,Psmd9,Psme1,Psme2,Psme2b,Psme4,Psmf1,Rps…	Mouse
groupvp_IgG-groupveh_IgG	_tstat	within each collection	CP:REACTOME: Reactome gene sets	REACTOME_APC_C_CDH1_MEDIATED_DEGRADATION_OF_CDC20_AND_OTHER_APC_C_CDH1_TARGETED_PROTEINS_IN_LATE_MITOSIS_EARLY_G1	0.000314961	0.00455373	0.534237	2.08117	0	64	Pttg1,Cdc26,Psmd9,Psmb9,Psmb2,Psmb4,Psmb1,Psma2,Psmb3,Psmd10,Ube2c,Psmb5,Psmd8,Psmb6,Psmd13,Psma1,Psma6,Psma5,Psma3,Psmc4,Psmb10,Psmb7,Psme2,Psmd7,Cdc20,Psma4,Ube2e1,Psmb8,Psmd3,Psmd12,Gm11808,Psma7,Anapc5	33	0.515625	Anapc1,Anapc10,Anapc2,Anapc4,Anapc5,Anapc7,Aurka,Aurkb,Cdc16,Cdc20,Cdc23,Cdc26,Cdc27,Gm11808,Plk1,Psma1,Psma2,Psma3,Psma4,Psma5,Psma6,Psma7,Psma8,Psmb1,Psmb10,Psmb2,Psmb3,Psmb4,Psmb5,Psmb6,Psmb7,Psmb8,Psmb9,Psmc1,Psmc2,Psmc3,Psmc4,Psmc5,Psmc6,Psmd1,Psmd10,Psmd11,Psmd12,Psmd13,Psmd14,Psmd2,Psmd3,Psmd4,Psmd5,Psmd6,Psmd7,Psmd8,Psmd9,Psme1,Psme2,Psme2b,Psme4,Psmf1,Pttg1,Rps27a,Skp2,Ube2c,Ube2d1,Ube2e1	Mouse
groupvp_IgG-groupveh_IgG	_tstat	within each collection	CP:REACTOME: Reactome gene sets	REACTOME_ASSEMBLY_OF_THE_PRE_REPLICATIVE_COMPLEX	0.000314961	0.00455373	0.478317	1.86333	0	64	Psmd9,Psmb9,Psmb2,Psmb4,Psmb1,Psma2,E2f2,Psmb3,Psmd10,Psmb5,Psmd8,Psmb6,Psmd13,Psma1,Psma6,Psma5,Psma3,Psmc4,Psmb10,Psmb7,Psme2,E2f1,Psmd7,Psma4,Psmb8,Gmnn,Psmd3,Psmd12,Gm11808,Psma7	30	0.46875	Cdc6,Cdt1,E2f1,E2f2,E2f3,Gm11808,Gmnn,Mcm2,Mcm3,Mcm4,Mcm5,Mcm6,Mcm7,Mcm8,Orc1,Orc2,Orc3,Orc4,Orc5,Orc6,Psma1,Psma2,Psma3,Psma4,Psma5,Psma6,Psma7,Psma8,Psmb1,Psmb10,Psmb2,Psmb3,Psmb4,Psmb5,Psmb6,Psmb7,Psmb8,Psmb9,Psmc1,Psmc2,Psmc3,Psmc4,Psmc5,Psmc6,Psmd1,Psmd10,Psmd11,Psmd12,Psmd13,Psmd14,Psmd2,Psmd3,Psmd4,Psmd5,Psmd6,Psmd7,Psmd8,Psmd9,Psme1,Psme2,Psme2b,Psme4,Psmf1,Rps27a	Mouse
groupvp_IgG-groupveh_IgG	_tstat	within each collection	CP:REACTOME: Reactome gene sets	REACTOME_METABOLISM_OF_NUCLEOTIDES	0.000314961	0.00455373	0.48702	1.89723	0	64	Upp1,Gsr,Gda,Guk1,Glrx,Aprt,Dut,Ampd3,Nt5e,Ak1,Dck,Nt5c,Gpx1,Adssl1,Nme2,Pnp,Txnrd1,Rrm2,Dguok,Ctps2,Ak2,Nme1,Dtymk,Dctd,Dhodh,Uck2,Nme4,Atic,Nt5c2,Gmpr2	30	0.46875	Ada,Adal,Adk,Adsl,Adss,Adssl1,Agxt2,Ak1,Ak2,Ampd1,Ampd2,Ampd3,Aprt,Atic,Cad,Cat,Cda,Cmpk1,Ctps2,Dck,Dctd,Dguok,Dhodh,Dpyd,Dpys,Dtymk,Dut,Gart,Gda,Glrx,Gmpr,Gmpr2,Gmps,Gpx1,Gsr,Guk1,Impdh1,Impdh2,Nme1,Nme2,Nme4,Nt5c,Nt5c2,Nt5e,Nt5m,Paics,Pfas,Pnp,Pnp2,Ppat,Rrm1,Rrm2,Rrm2b,Tk1,Tk2,Txnrd1,Tyms,Uck1,Uck2,Umps,Upb1,Upp1,Upp2,Xdh	Mouse
groupvp_IgG-groupveh_IgG	_tstat	within each collection	CP:REACTOME: Reactome gene sets	REACTOME_RESPIRATORY_ELECTRON_TRANSPORT	0.000314961	0.00455373	0.549311	2.13989	0	64	Ndufa8,Ndufb5,Ndufb9,Ndufs3,Ndufs7,Cox5a,Ndufv2,Ndufab1,Ndufs8,Ndufb8,Cox4i1,Ndufb10,Uqcrfs1,Ndufs2,Cycs,Etfb,Sdhb,Sdhd,Ndufc2,Cox7a2l,Ndufs4,Ndufa9,Ndufb6,Ndufv1,Ndufb7,Cyc1,Ndufa11,Cox5b,Cox8a,Ndufa12,Ndufa10,Ndufa13	32	0.5	Cox4i1,Cox5a,Cox5b,Cox6a1,Cox6b1,Cox6c,Cox7a2l,Cox7b,Cox7c,Cox8a,Cyc1,Cycs,Etfa,Etfb,Etfdh,Gm10053,Gm11273,Ndufa1,Ndufa10,Ndufa11,Ndufa12,Ndufa13,Ndufa2,Ndufa3,Ndufa4,Ndufa5,Ndufa6,Ndufa7,Ndufa8,Ndufa9,Ndufab1,Ndufb10,Ndufb2,Ndufb3,Ndufb4,Ndufb5,Ndufb6,Ndufb7,Ndufb8,Ndufb9,Ndufc1,Ndufc2,Ndufs1,Ndufs2,Ndufs3,Ndufs4,Ndufs5,Ndufs6,Ndufs7,Ndufs8,Ndufv1,Ndufv2,Ndufv3,Sdha,Sdhb,Sdhc,Sdhd,Uqcr11,Uqcrb,U…	Mouse
groupvp_IgG-groupveh_IgG	_tstat	within each collection	CP:REACTOME: Reactome gene sets	REACTOME_ANTIGEN_PROCESSING_CROSS_PRESENTATION	0.000315159	0.00455373	0.490118	1.91951	0	66	Psmd9,Psmb9,Psmb2,Ncf4,Cyba,Psmb4,Psmb1,Psma2,Psmb3,Psmd10,Psmb5,Psmd8,Psmb6,Psmd13,Psma1,Psma6,Psma5,Ncf2,Psma3,Psmc4,Psmb10,Psmb7,Psme2,Psmd7,Psma4,Psmb8,Sec61b,Psmd3,Psmd12,Gm11808,Psma7	31	0.469697	B2m,Calr,Cd207,Cd36,Ctss,Cyba,Cybb,Gm10320,Gm11808,Itgav,Itgb5,Lnpep,Mrc1,Ncf2,Ncf4,Pdia3,Psma1,Psma2,Psma3,Psma4,Psma5,Psma6,Psma7,Psma8,Psmb1,Psmb10,Psmb2,Psmb3,Psmb4,Psmb5,Psmb6,Psmb7,Psmb8,Psmb9,Psmc1,Psmc2,Psmc3,Psmc4,Psmc5,Psmc6,Psmd1,Psmd10,Psmd11,Psmd12,Psmd13,Psmd14,Psmd2,Psmd3,Psmd4,Psmd5,Psmd6,Psmd7,Psmd8,Psmd9,Psme1,Psme2,Psme2b,Psme4,Psmf1,Rps27a,Sec61a1,Sec61a2,Sec61b,Sec61g,Tap1,Ta…	Mouse
groupvp_IgG-groupveh_IgG	_tstat	within each collection	CP:REACTOME: Reactome gene sets	REACTOME_RESPIRATORY_ELECTRON_TRANSPORT_ATP_SYNTHESIS_BY_CHEMIOSMOTIC_COUPLING_AND_HEAT_PRODUCTION_BY_UNCOUPLING_PROTEINS_	0.000315159	0.00455373	0.547837	2.14556	0	66	Ndufa8,Ndufb5,Ndufb9,Ndufs3,Ndufs7,Cox5a,Ndufv2,Ndufab1,Ndufs8,Ndufb8,Cox4i1,Ndufb10,Uqcrfs1,Ndufs2,Cycs,Etfb,Sdhb,Sdhd,Ndufc2,Cox7a2l,Ndufs4,Ndufa9,Ndufb6,Ndufv1,Ndufb7,Cyc1,Ndufa11,Cox5b,Ucp2,Cox8a,Ndufa12,Ndufa10,Ndufa13	33	0.5	Cox4i1,Cox5a,Cox5b,Cox6a1,Cox6b1,Cox6c,Cox7a2l,Cox7b,Cox7c,Cox8a,Cyc1,Cycs,Etfa,Etfb,Etfdh,Gm10053,Gm11273,Ndufa1,Ndufa10,Ndufa11,Ndufa12,Ndufa13,Ndufa2,Ndufa3,Ndufa4,Ndufa5,Ndufa6,Ndufa7,Ndufa8,Ndufa9,Ndufab1,Ndufb10,Ndufb2,Ndufb3,Ndufb4,Ndufb5,Ndufb6,Ndufb7,Ndufb8,Ndufb9,Ndufc1,Ndufc2,Ndufs1,Ndufs2,Ndufs3,Ndufs4,Ndufs5,Ndufs6,Ndufs7,Ndufs8,Ndufv1,Ndufv2,Ndufv3,Sdha,Sdhb,Sdhc,Sdhd,Ucp1,Ucp2,Uqcr…	Mouse
groupvp_IgG-groupveh_IgG	_tstat	within each collection	CP:REACTOME: Reactome gene sets	REACTOME_ACTIVATION_OF_NF_KAPPAB_IN_B_CELLS	0.000317965	0.00455373	0.528282	2.03662	0	61	Nfkbia,Psmd9,Psmb9,Psmb2,Psmb4,Psmb1,Psma2,Psmb3,Psmd10,Psmb5,Psmd8,Psmb6,Psmd13,Psma1,Psma6,Nfkbie,Psma5,Psma3,Psmc4,Psmb10,Psmb7,Psme2,Psmd7,Psma4,Psmb8,Psmd3,Psmd12,Gm11808,Psma7	29	0.47541	Bcl10,Btrc,Card11,Chuk,Cul1,Fbxw11,Gm11808,Ikbkb,Ikbkg,Malt1,Map3k7,Nfkbia,Nfkbib,Nfkbie,Prkcb,Psma1,Psma2,Psma3,Psma4,Psma5,Psma6,Psma7,Psma8,Psmb1,Psmb10,Psmb2,Psmb3,Psmb4,Psmb5,Psmb6,Psmb7,Psmb8,Psmb9,Psmc1,Psmc2,Psmc3,Psmc4,Psmc5,Psmc6,Psmd1,Psmd10,Psmd11,Psmd12,Psmd13,Psmd14,Psmd2,Psmd3,Psmd4,Psmd5,Psmd6,Psmd7,Psmd8,Psmd9,Psme1,Psme2,Psme2b,Psme4,Psmf1,Rel,Rela,Rps27a	Mouse
groupvp_IgG-groupveh_IgG	_tstat	within each collection	CP:REACTOME: Reactome gene sets	REACTOME_CYCLIN_E_ASSOCIATED_EVENTS_DURING_G1_S_TRANSITION_	0.000317965	0.00455373	0.530842	2.04649	0	61	Psmd9,Psmb9,Psmb2,Psmb4,Psmb1,Psma2,Psmb3,Psmd10,Psmb5,Psmd8,Psmb6,Psmd13,Max,Cks1b,Psma1,Cdkn1a,Psma6,Psma5,Psma3,Psmc4,Psmb10,Psmb7,Psme2,Psmd7,Psma4,Ccna2,Psmb8,Psmd3,Psmd12,Gm11808,Psma7	31	0.508197	Ccna2,Ccne1,Ccne2,Ccnh,Cdc25a,Cdk2,Cdk7,Cdkn1a,Cdkn1b,Cks1b,Cul1,Gm11808,Max,Mnat1,Myc,Pkmyt1,Psma1,Psma2,Psma3,Psma4,Psma5,Psma6,Psma7,Psmb1,Psmb10,Psmb2,Psmb3,Psmb4,Psmb5,Psmb6,Psmb7,Psmb8,Psmb9,Psmc1,Psmc2,Psmc3,Psmc4,Psmc5,Psmc6,Psmd1,Psmd10,Psmd11,Psmd12,Psmd13,Psmd14,Psmd2,Psmd3,Psmd4,Psmd5,Psmd6,Psmd7,Psmd8,Psmd9,Psme1,Psme2,Psme2b,Psmf1,Rb1,Rps27a,Skp2,Wee1	Mouse
groupvp_IgG-groupveh_IgG	_tstat	within each collection	CP:REACTOME: Reactome gene sets	REACTOME_AUTODEGRADATION_OF_CDH1_BY_CDH1_APC_C	0.000318573	0.00455373	0.553396	2.10307	0	56	Cdc26,Psmd9,Psmb9,Psmb2,Psmb4,Psmb1,Psma2,Psmb3,Psmd10,Ube2c,Psmb5,Psmd8,Psmb6,Psmd13,Psma1,Psma6,Psma5,Psma3,Psmc4,Psmb10,Psmb7,Psme2,Psmd7,Psma4,Ube2e1,Psmb8,Psmd3,Psmd12,Gm11808,Psma7,Anapc5	31	0.553571	Anapc1,Anapc10,Anapc2,Anapc4,Anapc5,Anapc7,Cdc16,Cdc23,Cdc26,Cdc27,Gm11808,Psma1,Psma2,Psma3,Psma4,Psma5,Psma6,Psma7,Psmb1,Psmb10,Psmb2,Psmb3,Psmb4,Psmb5,Psmb6,Psmb7,Psmb8,Psmb9,Psmc1,Psmc2,Psmc3,Psmc4,Psmc5,Psmc6,Psmd1,Psmd10,Psmd11,Psmd12,Psmd13,Psmd14,Psmd2,Psmd3,Psmd4,Psmd5,Psmd6,Psmd7,Psmd8,Psmd9,Psme1,Psme2,Psme2b,Psmf1,Rps27a,Ube2c,Ube2d1,Ube2e1	Mouse
groupvp_IgG-groupveh_IgG	_tstat	within each collection	CP:REACTOME: Reactome gene sets	REACTOME_REGULATION_OF_APOPTOSIS	0.000318573	0.00455373	0.560405	2.12971	0	56	Psmd9,Psmb9,Psmb2,Psmb4,Psmb1,Psma2,Psmb3,Psmd10,Psmb5,Psmd8,Psmb6,Psmd13,Psma1,Psma6,Psma5,Dapk3,Psma3,Psmc4,Psmb10,Psmb7,Psme2,Psmd7,Psma4,Psmb8,Psmd3,Psmd12,Gm11808,Psma7	28	0.5	Appl1,Arhgap10,Casp3,Casp9,Dapk1,Dapk2,Dapk3,Gm11808,Maged1,Pak2,Psma1,Psma2,Psma3,Psma4,Psma5,Psma6,Psma7,Psma8,Psmb1,Psmb10,Psmb2,Psmb3,Psmb4,Psmb5,Psmb6,Psmb7,Psmb8,Psmb9,Psmc1,Psmc2,Psmc3,Psmc4,Psmc5,Psmc6,Psmd1,Psmd10,Psmd11,Psmd12,Psmd13,Psmd14,Psmd2,Psmd3,Psmd4,Psmd5,Psmd6,Psmd7,Psmd8,Psmd9,Psme1,Psme2,Psme2b,Psme4,Psmf1,Rps27a,Unc5a,Unc5b	Mouse
groupvp_IgG-groupveh_IgG	_tstat	within each collection	CP:REACTOME: Reactome gene sets	REACTOME_EXTRACELLULAR_MATRIX_ORGANIZATION	0.000320307	0.00455373	0.591723	2.26719	0	59	Elane,Mmp8,Col1a2,Col1a1,Ctsg,Col6a1,Mmp25,Col5a1,Timp1,Col6a2,Mmp9,Timp2,Col3a1,Ppib,Adamts2,Col4a6,Furin,Col5a2,Cma1,Col15a1,Bmp1,Prss2	22	0.372881	Adamts14,Adamts2,Adamts3,Bmp1,Cma1,Col11a2,Col12a1,Col13a1,Col14a1,Col15a1,Col16a1,Col17a1,Col1a1,Col1a2,Col23a1,Col25a1,Col27a1,Col3a1,Col4a1,Col4a2,Col4a3,Col4a4,Col4a5,Col4a6,Col5a1,Col5a2,Col5a3,Col6a1,Col6a2,Col6a3,Col8a1,Col8a2,Crtap,Ctsg,Elane,Furin,Klkb1,Mmp11,Mmp13,Mmp14,Mmp15,Mmp17,Mmp2,Mmp25,Mmp7,Mmp8,Mmp9,P4hb,Pcolce,Pcolce2,Plg,Plod1,Plod2,Plod3,Ppib,Prss2,Serpinh1,Timp1,Timp2	Mouse
groupvp_IgG-groupveh_IgG	_tstat	within each collection	CP:REACTOME: Reactome gene sets	REACTOME_CDT1_ASSOCIATION_WITH_THE_CDC6_ORC_ORIGIN_COMPLEX	0.000320718	0.00455373	0.534635	2.02131	0	55	Psmd9,Psmb9,Psmb2,Psmb4,Psmb1,Psma2,Psmb3,Psmd10,Psmb5,Psmd8,Psmb6,Psmd13,Psma1,Psma6,Psma5,Psma3,Psmc4,Psmb10,Psmb7,Psme2,Psmd7,Psma4,Psmb8,Gmnn,Psmd3,Psmd12,Gm11808,Psma7	28	0.509091	Cdc6,Cdt1,Gm11808,Gmnn,Mcm8,Orc1,Orc2,Orc3,Orc4,Orc5,Orc6,Psma1,Psma2,Psma3,Psma4,Psma5,Psma6,Psma7,Psma8,Psmb1,Psmb10,Psmb2,Psmb3,Psmb4,Psmb5,Psmb6,Psmb7,Psmb8,Psmb9,Psmc1,Psmc2,Psmc3,Psmc4,Psmc5,Psmc6,Psmd1,Psmd10,Psmd11,Psmd12,Psmd13,Psmd14,Psmd2,Psmd3,Psmd4,Psmd5,Psmd6,Psmd7,Psmd8,Psmd9,Psme1,Psme2,Psme2b,Psme4,Psmf1,Rps27a	Mouse
groupvp_IgG-groupveh_IgG	_tstat	within each collection	CP:REACTOME: Reactome gene sets	REACTOME_ER_PHAGOSOME_PATHWAY	0.000320718	0.00455373	0.515396	1.94857	0	55	Psmd9,Psmb9,Psmb2,Psmb4,Psmb1,Psma2,Psmb3,Psmd10,Psmb5,Psmd8,Psmb6,Psmd13,Psma1,Psma6,Psma5,Psma3,Psmc4,Psmb10,Psmb7,Psme2,Psmd7,Psma4,Psmb8,Sec61b,Psmd3,Psmd12,Gm11808,Psma7	28	0.509091	B2m,Calr,Gm10320,Gm11808,Pdia3,Psma1,Psma2,Psma3,Psma4,Psma5,Psma6,Psma7,Psma8,Psmb1,Psmb10,Psmb2,Psmb3,Psmb4,Psmb5,Psmb6,Psmb7,Psmb8,Psmb9,Psmc1,Psmc2,Psmc3,Psmc4,Psmc5,Psmc6,Psmd1,Psmd10,Psmd11,Psmd12,Psmd13,Psmd14,Psmd2,Psmd3,Psmd4,Psmd5,Psmd6,Psmd7,Psmd8,Psmd9,Psme1,Psme2,Psme2b,Psme4,Psmf1,Rps27a,Sec61a1,Sec61a2,Sec61b,Sec61g,Tap1,Tap2	Mouse
groupvp_IgG-groupveh_IgG	_tstat	within each collection	CP:REACTOME: Reactome gene sets	REACTOME_P53_DEPENDENT_G1_DNA_DAMAGE_RESPONSE	0.000322061	0.00455373	0.561957	2.09765	0	52	Psmd9,Psmb9,Psmb2,Psmb4,Psmb1,Psma2,Psmb3,Mdm2,Psmd10,Psmb5,Psmd8,Psmb6,Psmd13,Psma1,Cdkn1a,Psma6,Psma5,Psma3,Psmc4,Psmb10,Psmb7,Psme2,Psmd7,Psma4,Psmb8,Psmd3,Psmd12,Gm11808,Psma7	29	0.557692	Atm,Ccne1,Ccne2,Cdk2,Cdkn1a,Cdkn1b,Gm11808,Mdm2,Psma1,Psma2,Psma3,Psma4,Psma5,Psma6,Psma7,Psma8,Psmb1,Psmb10,Psmb2,Psmb3,Psmb4,Psmb5,Psmb6,Psmb7,Psmb8,Psmb9,Psmc1,Psmc2,Psmc3,Psmc4,Psmc5,Psmc6,Psmd1,Psmd10,Psmd11,Psmd12,Psmd13,Psmd14,Psmd2,Psmd3,Psmd4,Psmd5,Psmd6,Psmd7,Psmd8,Psmd9,Psme1,Psme2,Psme2b,Psme4,Psmf1,Rps27a	Mouse
groupvp_IgG-groupveh_IgG	_tstat	within each collection	CP:REACTOME: Reactome gene sets	REACTOME_SCFSKP2_MEDIATED_DEGRADATION_OF_P27_P21	0.000322061	0.00455373	0.609917	2.27667	0	52	Psmd9,Psmb9,Psmb2,Psmb4,Psmb1,Psma2,Psmb3,Psmd10,Psmb5,Psmd8,Psmb6,Psmd13,Cks1b,Psma1,Cdkn1a,Psma6,Psma5,Psma3,Psmc4,Psmb10,Psmb7,Psme2,Psmd7,Psma4,Ccna2,Psmb8,Psmd3,Psmd12,Gm11808,Psma7	30	0.576923	Ccna2,Ccne1,Ccne2,Cdk2,Cdkn1a,Cdkn1b,Cks1b,Cul1,Gm11808,Psma1,Psma2,Psma3,Psma4,Psma5,Psma6,Psma7,Psmb1,Psmb10,Psmb2,Psmb3,Psmb4,Psmb5,Psmb6,Psmb7,Psmb8,Psmb9,Psmc1,Psmc2,Psmc3,Psmc4,Psmc5,Psmc6,Psmd1,Psmd10,Psmd11,Psmd12,Psmd13,Psmd14,Psmd2,Psmd3,Psmd4,Psmd5,Psmd6,Psmd7,Psmd8,Psmd9,Psme1,Psme2,Psme2b,Psmf1,Rps27a,Skp2	Mouse
groupvp_IgG-groupveh_IgG	_tstat	within each collection	CP:REACTOME: Reactome gene sets	REACTOME_DESTABILIZATION_OF_MRNA_BY_AUF1_HNRNP_D0	0.000323415	0.00455373	0.56696	2.10725	0	51	Psmd9,Psmb9,Psmb2,Psmb4,Psmb1,Psma2,Psmb3,Psmd10,Psmb5,Psmd8,Psmb6,Psmd13,Psma1,Psma6,Psma5,Psma3,Psmc4,Psmb10,Psmb7,Psme2,Psmd7,Psma4,Psmb8,Psmd3,Psmd12,Gm11808,Psma7,Hnrnpd	28	0.54902	Eif4g1,Gm11808,Hnrnpd,Hspa1a,Hspa1b,Hspa8,Hspb1,Psma1,Psma2,Psma3,Psma4,Psma5,Psma6,Psma7,Psma8,Psmb1,Psmb10,Psmb2,Psmb3,Psmb4,Psmb5,Psmb6,Psmb7,Psmb8,Psmb9,Psmc1,Psmc2,Psmc3,Psmc4,Psmc5,Psmc6,Psmd1,Psmd10,Psmd11,Psmd12,Psmd13,Psmd14,Psmd2,Psmd3,Psmd4,Psmd5,Psmd6,Psmd7,Psmd8,Psmd9,Psme1,Psme2,Psme2b,Psme4,Psmf1,Rps27a	Mouse
groupvp_IgG-groupveh_IgG	_tstat	within each collection	CP:REACTOME: Reactome gene sets	REACTOME_P53_INDEPENDENT_G1_S_DNA_DAMAGE_CHECKPOINT	0.000323625	0.00455373	0.565303	2.08976	0	49	Psmd9,Psmb9,Psmb2,Psmb4,Psmb1,Psma2,Psmb3,Psmd10,Psmb5,Psmd8,Psmb6,Psmd13,Psma1,Psma6,Psma5,Psma3,Psmc4,Psmb10,Psmb7,Psme2,Psmd7,Psma4,Psmb8,Psmd3,Psmd12,Gm11808,Psma7	27	0.55102	Atm,Cdc25a,Chek1,Chek2,Gm11808,Psma1,Psma2,Psma3,Psma4,Psma5,Psma6,Psma7,Psma8,Psmb1,Psmb10,Psmb2,Psmb3,Psmb4,Psmb5,Psmb6,Psmb7,Psmb8,Psmb9,Psmc1,Psmc2,Psmc3,Psmc4,Psmc5,Psmc6,Psmd1,Psmd10,Psmd11,Psmd12,Psmd13,Psmd14,Psmd2,Psmd3,Psmd4,Psmd5,Psmd6,Psmd7,Psmd8,Psmd9,Psme1,Psme2,Psme2b,Psme4,Psmf1,Rps27a	Mouse
groupvp_IgG-groupveh_IgG	_tstat	within each collection	CP:REACTOME: Reactome gene sets	REACTOME_REGULATION_OF_ORNITHINE_DECARBOXYLASE_ODC	0.000323625	0.00455373	0.586934	2.16973	0	49	Psmd9,Psmb9,Psmb2,Oaz1,Psmb4,Psmb1,Psma2,Psmb3,Psmd10,Psmb5,Psmd8,Psmb6,Psmd13,Psma1,Psma6,Psma5,Psma3,Psmc4,Psmb10,Psmb7,Psme2,Psmd7,Psma4,Psmb8,Psmd3,Psmd12,Psma7	27	0.55102	Azin1,Nqo1,Oaz1,Oaz2,Oaz3,Odc1,Psma1,Psma2,Psma3,Psma4,Psma5,Psma6,Psma7,Psma8,Psmb1,Psmb10,Psmb2,Psmb3,Psmb4,Psmb5,Psmb6,Psmb7,Psmb8,Psmb9,Psmc1,Psmc2,Psmc3,Psmc4,Psmc5,Psmc6,Psmd1,Psmd10,Psmd11,Psmd12,Psmd13,Psmd14,Psmd2,Psmd3,Psmd4,Psmd5,Psmd6,Psmd7,Psmd8,Psmd9,Psme1,Psme2,Psme2b,Psme4,Psmf1	Mouse
groupvp_IgG-groupveh_IgG	_tstat	within each collection	CP:REACTOME: Reactome gene sets	REACTOME_SCF_BETA_TRCP_MEDIATED_DEGRADATION_OF_EMI1	0.000323625	0.00455373	0.601344	2.223	0	49	Psmd9,Psmb9,Psmb2,Psmb4,Psmb1,Psma2,Psmb3,Psmd10,Psmb5,Psmd8,Psmb6,Psmd13,Psma1,Psma6,Psma5,Psma3,Psmc4,Psmb10,Psmb7,Psme2,Psmd7,Cdc20,Psma4,Psmb8,Psmd3,Psmd12,Gm11808,Psma7	28	0.571429	Btrc,Cdc20,Cul1,Fbxo5,Gm11808,Psma1,Psma2,Psma3,Psma4,Psma5,Psma6,Psma7,Psma8,Psmb1,Psmb10,Psmb2,Psmb3,Psmb4,Psmb5,Psmb6,Psmb7,Psmb8,Psmb9,Psmc1,Psmc2,Psmc3,Psmc4,Psmc5,Psmc6,Psmd1,Psmd10,Psmd11,Psmd12,Psmd13,Psmd14,Psmd2,Psmd3,Psmd4,Psmd5,Psmd6,Psmd7,Psmd8,Psmd9,Psme1,Psme2,Psme2b,Psme4,Psmf1,Rps27a	Mouse
groupvp_IgG-groupveh_IgG	_tstat	within each collection	CP:REACTOME: Reactome gene sets	REACTOME_PROTEIN_FOLDING	0.000324781	0.00455373	0.539473	1.98357	0	48	Fbxl5,Pfdn4,Tbcc,Tuba1a,Tbcb,Pfdn6,Pfdn5,Tubb3,Lonp2,Tuba4a,Tuba1c,Actb,Cct4,Tubb6,Pfdn2,Fbxo6,Fbxw4,Tubb2a,Cct3,Cct8,Fbxw7,Cct5,Tubb2b,Tubb1,Tubb4b,Cct2	26	0.541667	Actb,Ap3m1,Arfgef2,Cct2,Cct3,Cct4,Cct5,Cct7,Cct8,Fbxl3,Fbxl5,Fbxo4,Fbxo6,Fbxw2,Fbxw4,Fbxw5,Fbxw7,Fkbp9,Kif13a,Kifc3,Lonp2,Nop56,Pfdn1,Pfdn2,Pfdn4,Pfdn5,Pfdn6,Sphk1,Tbca,Tbcb,Tbcc,Tbcd,Tbce,Tcp1,Tuba1a,Tuba1b,Tuba1c,Tuba4a,Tubb1,Tubb2a,Tubb2b,Tubb3,Tubb4a,Tubb4b,Tubb6,Usp11,Vbp1,Xrn2	Mouse
groupvp_IgG-groupveh_IgG	_tstat	within each collection	CP:REACTOME: Reactome gene sets	REACTOME_AUTODEGRADATION_OF_THE_E3_UBIQUITIN_LIGASE_COP1	0.000324886	0.00455373	0.579656	2.11271	0	46	Psmd9,Psmb9,Psmb2,Psmb4,Psmb1,Psma2,Psmb3,Psmd10,Psmb5,Psmd8,Psmb6,Psmd13,Psma1,Psma6,Psma5,Psma3,Psmc4,Psmb10,Psmb7,Psme2,Psmd7,Psma4,Psmb8,Psmd3,Psmd12,Gm11808,Psma7	27	0.586957	Atm,Gm11808,Psma1,Psma2,Psma3,Psma4,Psma5,Psma6,Psma7,Psma8,Psmb1,Psmb10,Psmb2,Psmb3,Psmb4,Psmb5,Psmb6,Psmb7,Psmb8,Psmb9,Psmc1,Psmc2,Psmc3,Psmc4,Psmc5,Psmc6,Psmd1,Psmd10,Psmd11,Psmd12,Psmd13,Psmd14,Psmd2,Psmd3,Psmd4,Psmd5,Psmd6,Psmd7,Psmd8,Psmd9,Psme1,Psme2,Psme2b,Psme4,Psmf1,Rps27a	Mouse
groupvp_IgG-groupveh_IgG	_tstat	within each collection	CP:REACTOME: Reactome gene sets	REACTOME_CDK_MEDIATED_PHOSPHORYLATION_AND_REMOVAL_OF_CDC6	0.000325098	0.00455373	0.605185	2.21045	0	47	Psmd9,Psmb9,Psmb2,Psmb4,Psmb1,Psma2,Psmb3,Psmd10,Psmb5,Psmd8,Psmb6,Psmd13,Psma1,Psma6,Psma5,Psma3,Psmc4,Psmb10,Psmb7,Psme2,Psmd7,Psma4,Psmb8,Psmd3,Psmd12,Gm11808,Psma7	27	0.574468	Cdc6,Cdk2,Gm11808,Psma1,Psma2,Psma3,Psma4,Psma5,Psma6,Psma7,Psma8,Psmb1,Psmb10,Psmb2,Psmb3,Psmb4,Psmb5,Psmb6,Psmb7,Psmb8,Psmb9,Psmc1,Psmc2,Psmc3,Psmc4,Psmc5,Psmc6,Psmd1,Psmd10,Psmd11,Psmd12,Psmd13,Psmd14,Psmd2,Psmd3,Psmd4,Psmd5,Psmd6,Psmd7,Psmd8,Psmd9,Psme1,Psme2,Psme2b,Psme4,Psmf1,Rps27a	Mouse
groupvp_IgG-groupveh_IgG	_tstat	within each collection	CP:REACTOME: Reactome gene sets	REACTOME_VIF_MEDIATED_DEGRADATION_OF_APOBEC3G	0.000325098	0.00455373	0.601327	2.19636	0	47	Psmd9,Psmb9,Psmb2,Psmb4,Psmb1,Psma2,Psmb3,Psmd10,Psmb5,Psmd8,Psmb6,Psmd13,Psma1,Psma6,Psma5,Psma3,Psmc4,Psmb10,Psmb7,Psme2,Psmd7,Psma4,Psmb8,Psmd3,Psmd12,Gm11808,Psma7	27	0.574468	Cul5,Gm11808,Psma1,Psma2,Psma3,Psma4,Psma5,Psma6,Psma7,Psma8,Psmb1,Psmb10,Psmb2,Psmb3,Psmb4,Psmb5,Psmb6,Psmb7,Psmb8,Psmb9,Psmc1,Psmc2,Psmc3,Psmc4,Psmc5,Psmc6,Psmd1,Psmd10,Psmd11,Psmd12,Psmd13,Psmd14,Psmd2,Psmd3,Psmd4,Psmd5,Psmd6,Psmd7,Psmd8,Psmd9,Psme1,Psme2,Psme2b,Psme4,Psmf1,Rbx1,Rps27a	Mouse
groupvp_IgG-groupveh_IgG	_tstat	within each collection	CP:REACTOME: Reactome gene sets	REACTOME_CROSS_PRESENTATION_OF_SOLUBLE_EXOGENOUS_ANTIGENS_ENDOSOMES	0.000325627	0.00455373	0.619837	2.24735	0	45	Psmd9,Psmb9,Psmb2,Psmb4,Psmb1,Psma2,Psmb3,Psmd10,Psmb5,Psmd8,Psmb6,Psmd13,Psma1,Psma6,Psma5,Psma3,Psmc4,Psmb10,Psmb7,Psme2,Psmd7,Psma4,Psmb8,Psmd3,Psmd12,Psma7	26	0.577778	Cd207,Mrc1,Psma1,Psma2,Psma3,Psma4,Psma5,Psma6,Psma7,Psma8,Psmb1,Psmb10,Psmb2,Psmb3,Psmb4,Psmb5,Psmb6,Psmb7,Psmb8,Psmb9,Psmc1,Psmc2,Psmc3,Psmc4,Psmc5,Psmc6,Psmd1,Psmd10,Psmd11,Psmd12,Psmd13,Psmd14,Psmd2,Psmd3,Psmd4,Psmd5,Psmd6,Psmd7,Psmd8,Psmd9,Psme1,Psme2,Psme2b,Psme4,Psmf1	Mouse
groupvp_IgG-groupveh_IgG	_tstat	within each collection	CP:REACTOME: Reactome gene sets	REACTOME_INTERFERON_ALPHA_BETA_SIGNALING	0.000328947	0.00455373	0.566334	1.98855	0	39	Ifitm1,Egr1,Ifitm2,Isg20,Socs3,Ifnar2,Ifit3b,Isg15,Oas3,Ifitm3,Ifi35,Ptpn6,Ptpn1,Ifit3,Usp18,Irf5,Oas2,Socs1,Psmb8	19	0.487179	Adar,Egr1,Gbp2,Gbp2b,Ifi35,Ifit2,Ifit3,Ifit3b,Ifitm1,Ifitm2,Ifitm3,Ifnar1,Ifnar2,Ip6k2,Irf1,Irf2,Irf3,Irf4,Irf5,Irf6,Irf7,Irf8,Irf9,Isg15,Isg20,Jak1,Oas2,Oas3,Psmb8,Ptpn1,Ptpn6,Rnasel,Socs1,Socs3,Stat1,Stat2,Tyk2,Usp18,Xaf1	Mouse
groupvp_IgG-groupveh_IgG	_tstat	within each collection	CP:KEGG: KEGG gene sets	KEGG_LEISHMANIA_INFECTION	0.000329924	0.00459252	0.516716	1.94693	0	52	Mapk13,Itgb2l,Marcksl1,Tnf,Nfkbia,C3,Ncf4,Il1b,Mapk3,Cyba,Il12b,Myd88,Ifngr2,Itgam,Tlr2,Il1a,Ptgs2,Ncf2,Fos,Ncf1,Ptpn6,Nfkb1,Mapk14,Ifngr1	24	0.461538	C3,Cyba,Elk1,Fos,Ifng,Ifngr1,Ifngr2,Il10,Il12a,Il12b,Il1a,Il1b,Il4,Irak1,Irak4,Itga4,Itgam,Itgb1,Itgb2,Itgb2l,Jak1,Jak2,Jun,Map3k7,Mapk1,Mapk11,Mapk12,Mapk13,Mapk14,Mapk3,Marcksl1,Myd88,Ncf1,Ncf2,Ncf4,Nfkb1,Nfkbia,Nfkbib,Nos2,Prkcb,Ptgs2,Ptpn6,Rela,Stat1,Tab1,Tab2,Tgfb2,Tgfb3,Tlr2,Tlr4,Tnf,Traf6	Mouse
groupvp_IgG-groupveh_IgG	_tstat	within each collection	CP:KEGG: KEGG gene sets	KEGG_PATHOGENIC_ESCHERICHIA_COLI_INFECTION	0.000331126	0.00459252	0.499471	1.85817	0	49	Arpc3,Tuba1a,Tuba8,Cldn1,Arpc1a,Actg1,Arpc4,Rhoa,Cd14,Arpc1b,Tlr5,Tubb3,Arpc2,Tuba4a,Tuba1c,Actb,Prkca,Was,Tubb6,Cdc42,Arpc5,Hcls1,Krt18,Tubb2a,Ly96,Arpc5l,Ezr,Tubb2b,Tubb1,Tubb4b,Cdh1	31	0.632653	Abl1,Actb,Actg1,Arhgef2,Arpc1a,Arpc1b,Arpc2,Arpc3,Arpc4,Arpc5,Arpc5l,Cd14,Cdc42,Cdh1,Cldn1,Ctnnb1,Cttn,Ezr,Fyn,Hcls1,Itgb1,Krt18,Ly96,Nck1,Nck2,Ncl,Ocln,Prkca,Rhoa,Rock1,Rock2,Tlr4,Tlr5,Tuba1a,Tuba1b,Tuba1c,Tuba4a,Tuba8,Tubb1,Tubb2a,Tubb2b,Tubb3,Tubb4a,Tubb4b,Tubb6,Was,Wasl,Ywhaq,Ywhaz	Mouse
groupvp_IgG-groupveh_IgG	_tstat	within each collection	CP:KEGG: KEGG gene sets	KEGG_GLUTATHIONE_METABOLISM	0.000334001	0.00459252	0.503164	1.82922	0	44	Gsr,Ggt1,Gpx4,Ggt5,Mgst2,Mgst1,Ggct,Mgst3,Gstp1,Pgd,Gpx1,Gstp2,Rrm2,Gclm,Gpx2,Idh2,Gpx3,Gss	18	0.409091	Anpep,Gclc,Gclm,Ggct,Ggt1,Ggt5,Ggt6,Ggt7,Gpx1,Gpx2,Gpx3,Gpx4,Gpx7,Gsr,Gss,Gstk1,Gstm1,Gstm2,Gstm3,Gstm4,Gstm5,Gstm6,Gstm7,Gsto1,Gsto2,Gstp1,Gstp2,Gstt2,Gstz1,Idh1,Idh2,Lap3,Mgst1,Mgst2,Mgst3,Odc1,Oplah,Pgd,Rrm1,Rrm2,Rrm2b,Sms,Srm,Txndc12	Mouse
groupvp_IgG-groupveh_IgG	_tstat	within each collection	CP:KEGG: KEGG gene sets	KEGG_PROTEASOME	0.000334001	0.00459252	0.575198	2.09109	0	44	Psmb9,Psmb2,Psmb4,Psmb1,Psma2,Psmb3,Psmb5,Psmd8,Psmb6,Psmd13,Psma1,Pomp,Psma6,Psma5,Psma3,Psmc4,Psmb10,Psmb7,Psme2,Psmd7,Psma4,Psmb8,Psmd3,Psmd12,Psma7	25	0.568182	Ifng,Pomp,Psma1,Psma2,Psma3,Psma4,Psma5,Psma6,Psma7,Psma8,Psmb1,Psmb10,Psmb11,Psmb2,Psmb3,Psmb4,Psmb5,Psmb6,Psmb7,Psmb8,Psmb9,Psmc1,Psmc2,Psmc3,Psmc4,Psmc5,Psmc6,Psmd1,Psmd11,Psmd12,Psmd13,Psmd14,Psmd2,Psmd3,Psmd4,Psmd6,Psmd7,Psmd8,Psme1,Psme2,Psme2b,Psme3,Psme4,Psmf1	Mouse
groupvp_IgG-groupveh_IgG	_tstat	within each collection	H: hallmark gene sets	HALLMARK_REACTIVE_OXIGEN_SPECIES_PATHWAY	0.000338753	0.000940982	0.625321	2.25005	0	41	Gsr,Msra,Mpo,Gpx4,Cdkn2d,Glrx,Mgst1,Prdx6,Srxn1,Fes,Sod2,Prdx2,Sbno2,Prnp,Ndufs2,Prdx4,Txnrd1,Gclm,Pfkp,Txnrd2,Egln2,Gpx3,Oxsr1,Hmox2,Atox1,Junb,Prdx1,Lsp1,Ercc2	29	0.707317	Abcc1,Atox1,Cat,Cdkn2d,Egln2,Ercc2,Fes,Gclc,Gclm,Glrx,Gpx3,Gpx4,Gsr,Hmox2,Ipcef1,Junb,Lsp1,Mbp,Mgst1,Mpo,Msra,Ndufa6,Ndufb4,Ndufs2,Nqo1,Oxsr1,Pdlim1,Pfkp,Prdx1,Prdx2,Prdx4,Prdx6,Prnp,Sbno2,Scaf4,Sod1,Sod2,Srxn1,Stk25,Txnrd1,Txnrd2	Mouse
groupvp_IgG-groupveh_IgG	_tstat	within each collection	CP:REACTOME: Reactome gene sets	REACTOME_PREFOLDIN_MEDIATED_TRANSFER_OF_SUBSTRATE_TO_CCT_TRIC	0.000339328	0.00455373	0.695969	2.20131	0	24	Pfdn4,Tuba1a,Pfdn6,Pfdn5,Tubb3,Tuba4a,Tuba1c,Actb,Cct4,Tubb6,Pfdn2,Tubb2a,Cct3,Cct8,Cct5,Tubb2b,Tubb1,Tubb4b,Cct2	19	0.791667	Actb,Cct2,Cct3,Cct4,Cct5,Cct7,Cct8,Pfdn1,Pfdn2,Pfdn4,Pfdn5,Pfdn6,Tcp1,Tuba1a,Tuba1c,Tuba4a,Tubb1,Tubb2a,Tubb2b,Tubb3,Tubb4a,Tubb4b,Tubb6,Vbp1	Mouse
groupvp_IgG-groupveh_IgG	_tstat	within each collection	CP:REACTOME: Reactome gene sets	REACTOME_DEGRADATION_OF_THE_EXTRACELLULAR_MATRIX	0.000349528	0.00455373	0.707717	2.10278	0	19	Elane,Mmp8,Ctsg,Mmp25,Timp1,Mmp9,Timp2,Furin,Cma1,Prss2	10	0.526316	Cma1,Ctsg,Elane,Furin,Klkb1,Mmp11,Mmp13,Mmp14,Mmp15,Mmp17,Mmp2,Mmp25,Mmp7,Mmp8,Mmp9,Plg,Prss2,Timp1,Timp2	Mouse
groupvp_IgG-groupveh_IgG	_tstat	within each collection	CP:REACTOME: Reactome gene sets	REACTOME_SYNTHESIS_AND_INTERCONVERSION_OF_NUCLEOTIDE_DI_AND_TRIPHOSPHATES	0.000356379	0.00455373	0.71806	2.01266	0	15	Gsr,Guk1,Glrx,Ak1,Nme2,Txnrd1,Rrm2,Ctps2,Ak2,Nme1,Dtymk,Nme4	12	0.8	Ak1,Ak2,Cmpk1,Ctps2,Dtymk,Glrx,Gsr,Guk1,Nme1,Nme2,Nme4,Rrm1,Rrm2,Rrm2b,Txnrd1	Mouse
groupvp_IgG-groupveh_IgG	_tstat	within each collection	CP:REACTOME: Reactome gene sets	REACTOME_PLATELET_ACTIVATION_SIGNALING_AND_AGGREGATION	0.000563857	0.00701011	0.366736	1.69527	1	181	Col1a2,Col1a1,Timp1,Calm3,Gnai3,F5,Cd9,Pfn1,Srgn,Mapk3,Akt1,Mmrn1,Gp1bb,Rac2,Serping1,Fcer1g,Rhoa,Rac1,Gng10,Cap1,Dgkg,Vav1,Gng2,A2m,Rhog,Grb2,Apbb1ip,Ppia,Aldoa,Cd63,Actn1,Tuba4a,Rap1a,Cfl1,Pik3r5,Gng12,Prkca,Gnb2,Gnai2,Gp9,Fn1,Ptpn1,Calm1,Thbs1,Gngt2,Selp,Gng3,Cdc42,F13a1,Arrb2,Mapk14,Prkcd,Gng13,Vav3,Gng7,Mpl,Lcp2,Serpine1,Pik3r6,Pik3cb,Rap1b,Plek,Akt2,Actn2,Itga2b,Lefty1,Pla2g4a,Gna15,Ppbp,Da…	87	0.480663	A2m,Abcc4,Actn1,Actn2,Actn4,Adra2b,Akt1,Akt2,Akt3,Alb,Aldoa,Aldoart1,Apbb1ip,Apoa1,App,Arrb1,Arrb2,Bcar1,Brpf3,Calm1,Calm2,Calm3,Calu,Cap1,Cd36,Cd63,Cd9,Cdc42,Cfl1,Clu,Col1a1,Col1a2,Crk,Csk,Dagla,Daglb,Dgka,Dgkd,Dgke,Dgkg,Dgkh,Dgki,Dgkq,Egf,F13a1,F2,F2r,F2rl2,F2rl3,F5,F8,Fcer1g,Fga,Fgb,Fgg,Fn1,Fyn,Gm12728,Gna11,Gna12,Gna13,Gna14,Gna15,Gnai1,Gnai2,Gnai3,Gnb1,Gnb2,Gnb4,Gnb5,Gng10,Gng11,Gng12,Gng13,…	Mouse
groupvp_IgG-groupveh_IgG	_tstat	within each collection	H: hallmark gene sets	HALLMARK_KRAS_SIGNALING_UP	0.000569638	0.00142572	0.349495	1.61296	1	174	Slpi,Bpgm,Itgb2l,Mmp9,Trib1,Plat,G0s2,Gadd45g,Adam8,Glrx,Inhba,Mall,Il1b,Retn,Igfbp3,Arg1,Aldh1a2,Fcer1g,Csf2ra,Traf1,Ppp1r15a,Gabra3,Plaur,Fuca1,Ptgs2,Tnfaip3,Lcp1,Il10ra,Id2,Btc,Il1rl2,Cbr4,Emp1,Tnfrsf1b,Prrx1,Tmem176a,Gprc5b,Reln,F13a1,Pdcd1lg2,Sema3b,Il33,Ush1c,Scg5,Csf2,Psmb8,Fgf9,Gfpt2,Ano1,Mycn,Kcnn4,Akt2,Yrdc,Mpzl2,Tmem176b,Mafb,Birc3,Lif,Tmem100,Sparcl1,Cpe,Ly96,Laptm5,Spp1,Ppbp,Nap1l2,C…	70	0.402299	Ace,Adam17,Adam8,Adamdec1,Akap12,Akt2,Aldh1a2,Aldh1a3,Ammecr1,Angptl4,Ano1,Apod,Arg1,Atg10,Avl9,Birc3,Bmp2,Bpgm,Btbd3,Btc,C3ar1,Cab39l,Cbl,Cbr4,Cbx8,Ccl20,Ccnd2,Cd37,Cdadc1,Cfb,Cfhr1,Cidea,Cmklr1,Cpe,Crot,Csf2,Csf2ra,Ctss,Cxcl10,Cxcr4,Dcbld2,Dnmbp,Dock2,Dusp6,Emp1,Eng,Epb41l3,Ephb2,Ets1,Etv1,Etv4,Etv5,Evi5,F13a1,F2rl1,Fbxo4,Fcer1g,Fgf9,Flt4,Fuca1,G0s2,Gabra3,Gadd45g,Galnt3,Gfpt2,Glrx,Gng11,Gpnmb,…	Mouse
groupvp_IgG-groupveh_IgG	_tstat	within each collection	H: hallmark gene sets	HALLMARK_MYC_TARGETS_V1	0.000570288	0.00142572	0.351082	1.62788	1	182	Erh,Ap3s1,Lsm2,H2afz,Cox5a,Etf1,Psmb2,Bub3,Txnl4a,Ndufab1,Dut,Psma2,Nhp2,Ifrd1,Psmb3,Rps2,Srsf7,Pgk1,Hddc2,Psmd8,Uba2,Tfdp1,Prdx3,Psma1,Phb,Prdx4,Ppia,Rps6,Psma6,Rps5,Phb2,Stard7,Rps3,Ran,Cdc45,Psmc4,Cct4,Vdac3,Nme1,Psmd7,Cdc20,Eif4a1,Psma4,Ccna2,Ranbp1,Eef1b2,Eif4h,Ube2e1,Pwp1,Prpf31,Fbl,Exosc7,Psmd3,Cnbp,Eif1ax,Psma7,Hnrnpd,Kpna2,Cyc1,Snrpa,Cdk4,Rfc4,Cct3,G3bp1,Srpk1,Cct5,Rsl1d1,Tyms	68	0.373626	Abce1,Aimp2,Ap3s1,Apex1,Bub3,C1qbp,Cad,Canx,Ccna2,Cct2,Cct3,Cct4,Cct5,Cct7,Cdc20,Cdc45,Cdk2,Cdk4,Clns1a,Cnbp,Cops5,Cox5a,Cstf2,Cul1,Cyc1,Ddx18,Ddx21,Dek,Dhx15,Dut,Eef1b2,Eif1ax,Eif2s1,Eif2s2,Eif3b,Eif3d,Eif4a1,Eif4e,Eif4g2,Eif4h,Eprs,Erh,Etf1,Exosc7,Fam120a,Fbl,G3bp1,Glo1,Gm10184,Gm12728,Gnl3,Got2,Gspt1,H2afz,Hdac2,Hddc2,Hdgf,Hnrnpa1,Hnrnpa2b1,Hnrnpa3,Hnrnpc,Hnrnpd,Hnrnpr,Hnrnpu,Hsp90ab1,Hspe1,Ia…	Mouse
groupvp_IgG-groupveh_IgG	_tstat	within each collection	CP:KEGG: KEGG gene sets	KEGG_LEUKOCYTE_TRANSENDOTHELIAL_MIGRATION	0.000613121	0.00778192	0.404688	1.72198	1	101	Mapk13,Cldn15,Itgb2l,Icam1,Gnai3,Mmp9,Myl12b,Vasp,Pxn,Ncf4,Cldn1,Mylpf,Cyba,Rac2,Actg1,Myl2,Rhoa,Rac1,Itgam,Vav1,Cldn10,Myl7,Actn1,Rap1a,Pik3r5,Actb,Prkca,Ncf2,Gnai2,Ncf1,Cdc42,Mapk14,Vav3,Pik3cb,Rap1b,Myl9,Actn2,Myl10,Mmp2,Msn,Cybb,Ezr,Cldn4,Cxcr4,Pik3r2,Itgb2,Prkcg,Pik3cd,Gnai1,Pik3cg,Cldn2,Plcg2	52	0.514851	Actb,Actg1,Actn1,Actn2,Actn4,Arhgap35,Arhgap5,Bcar1,Cdc42,Cdh5,Cldn1,Cldn10,Cldn15,Cldn2,Cldn23,Cldn3,Cldn4,Cldn5,Cldn6,Cldn7,Cldn8,Ctnna1,Ctnna3,Ctnnb1,Ctnnd1,Cxcl12,Cxcr4,Cyba,Cybb,Esam,Ezr,F11r,Gnai1,Gnai2,Gnai3,Icam1,Itga4,Itgal,Itgam,Itgb1,Itgb2,Itgb2l,Itk,Jam2,Jam3,Mapk11,Mapk12,Mapk13,Mapk14,Mmp2,Mmp9,Msn,Myl10,Myl12b,Myl2,Myl7,Myl9,Mylpf,Ncf1,Ncf2,Ncf4,Nox1,Ocln,Pecam1,Pik3ca,Pik3cb,Pik3c…	Mouse
groupvp_IgG-groupveh_IgG	_tstat	within each collection	CP:REACTOME: Reactome gene sets	REACTOME_CELL_SURFACE_INTERACTIONS_AT_THE_VASCULAR_WALL	0.000614817	0.00744252	0.443205	1.80509	1	81	Col1a2,Col1a1,Trem1,Slc16a3,Itgb2l,Slc7a11,Gm5150,Sirpb1c,Sirpb1b,Gm9733,Fcer1g,Slc3a2,Itgam,Grb2,Bsg,Ppia,Sirpa,Sirpb1a,Ppil2,Kras,Ptpn6,Fn1,Selp,Dok2,Hras,Olr1,Cd48,Pik3cb	28	0.345679	Angpt1,Angpt2,Apob,Atp1b1,Atp1b2,Atp1b3,Bsg,Cav1,Cd2,Cd47,Cd48,Col1a1,Col1a2,Cxadr,Dok2,Esam,F11r,F2,Fcer1g,Fn1,Fyn,Gm1123,Gm12728,Gm5150,Gm9733,Grb14,Grb2,Grb7,Hras,Itga3,Itga5,Itgal,Itgam,Itgav,Itgax,Itgb1,Itgb2,Itgb2l,Itgb3,Jam2,Jam3,Kras,L1cam,Lck,Lyn,Mag,Mertk,Nras,Olr1,Pecam1,Pik3ca,Pik3cb,Pik3r1,Pik3r2,Plcg1,Ppia,Ppil2,Pros1,Ptpn6,Sell,Selp,Shc1,Sirpa,Sirpb1a,Sirpb1b,Sirpb1c,Slc16a1,Slc16a…	Mouse
groupvp_IgG-groupveh_IgG	_tstat	within each collection	CP:REACTOME: Reactome gene sets	REACTOME_MUSCLE_CONTRACTION	0.000660284	0.00778605	0.535806	1.86266	1	37	Acta2,Calm3,Myl12b,Myl2,Myl6,Tnnt1,Vim,Calm1,Tpm2,Tpm4,Myl6b,Tnnc1,Tcap,Myl9,Myl4,Mybpc2,Actn2,Tnni2,Tnni1	19	0.513514	Acta2,Actg2,Actn2,Cald1,Calm1,Calm2,Calm3,Des,Dmd,Itga1,Itgb5,Mybpc2,Myh11,Myl12b,Myl2,Myl4,Myl6,Myl6b,Myl9,Mylk,Neb,Sorbs1,Sorbs3,Tcap,Tln1,Tmod1,Tnnc1,Tnni1,Tnni2,Tnni3,Tnnt1,Tnnt2,Tpm1,Tpm2,Tpm4,Vcl,Vim	Mouse
groupvp_IgG-groupveh_IgG	_tstat	within each collection	CP:REACTOME: Reactome gene sets	REACTOME_LATENT_INFECTION_OF_HOMO_SAPIENS_WITH_MYCOBACTERIUM_TUBERCULOSIS	0.000677048	0.00778605	0.627792	2.00376	1	25	Atp6v1g1,Ltf,Camp,Atp6v1f,Ncf4,Atp6v0c,Cyba,Atp6v1b2,Atp6v1d,Atp6v0b,Ncf2,Atp6v1c1	12	0.48	Atp6v0a2,Atp6v0b,Atp6v0c,Atp6v0d1,Atp6v0d2,Atp6v1a,Atp6v1b2,Atp6v1c1,Atp6v1d,Atp6v1f,Atp6v1g1,Atp6v1g2,Atp6v1g3,Atp6v1h,Camp,Cyba,Cybb,Ltf,Ncf2,Ncf4,Nos1,Nos2,Nos3,Slc11a1,Tcirg1	Mouse
groupvp_IgG-groupveh_IgG	_tstat	within each collection	CP:REACTOME: Reactome gene sets	REACTOME_ANTIGEN_PROCESSING_UBIQUITINATION_PROTEASOME_DEGRADATION	0.000841751	0.00944403	0.343582	1.58846	2	178	Ube2l6,Ube2a,Cdc26,Psmd9,Mkrn1,Ube2s,Ube2q2,Psmb9,Psmb2,Rchy1,Rnf34,Stub1,Psmb4,Socs3,Ube2m,Psmb1,Psma2,Psmb3,Ube2b,Npepps,Psmd10,Ube2c,Psmb5,Psmd8,Uba2,Psmb6,Psmd13,Psma1,Ube2e3,Spsb2,Psma6,Psma5,Ube2f,Ube2r2,Lrrc41,Ube2j2,Psma3,Psmc4,Cdc34,Atg7,Psmb10,Ube2d3,Psmb7,Psme2,Trim9,Vhl,Sae1,Fbxo6,Psmd7,Cdc20,Psma4,Socs1,Ube2g1,Ube2e1,Psmb8,Psmd3,Det1,Psmd12,Gm11808,Psma7,Anapc5	61	0.342697	Anapc1,Anapc10,Anapc13,Anapc2,Anapc4,Anapc5,Anapc7,Arih2,Asb1,Asb13,Asb2,Asb3,Asb4,Asb5,Asb6,Asb7,Asb8,Atg7,Blmh,Btrc,Cblb,Cdc16,Cdc20,Cdc23,Cdc26,Cdc27,Cdc34,Cul1,Cul2,Cul3,Cul5,Cul7,Det1,Dtx3l,Dzip3,Fbxo17,Fbxo2,Fbxo3,Fbxo4,Fbxo6,Fbxw11,Fbxw7,Fbxw8,Gan,Gm11808,Hectd3,Herc2,Huwe1,Keap1,Klhl13,Klhl20,Klhl9,Lnpep,Lrr1,Lrrc41,Lrsam1,Mkrn1,Nedd4,Npepps,Pja1,Pja2,Psma1,Psma2,Psma3,Psma4,Psma5,Psma6,P…	Mouse
groupvp_IgG-groupveh_IgG	_tstat	within each collection	CP:REACTOME: Reactome gene sets	REACTOME_G_ALPHA_I_SIGNALLING_EVENTS	0.000896593	0.00981983	0.39796	1.69589	2	105	Cxcr1,Anxa1,Ptger3,Saa3,Hcar2,Gnai3,Rln3,C3,C5ar1,Fpr2,Cxcr2,Rgs19,Gng10,Npy,Ccr1,Gng2,Adora3,Fpr1,Rgs18,Gng12,Ccr4,Gnb2,Gnai2,Gal,Gngt2,Gng3,Rgs4,S1pr2,Gng13,Gng7,Lpar3,Ccl19,Ccr10,Gpr55	34	0.32381	Adcy3,Adcy4,Adcy5,Adcy6,Adcy7,Adcy9,Adora1,Adora3,Adra2b,Agt,Anxa1,Aplnr,App,Bdkrb1,C3,C3ar1,C5ar1,Ccl19,Ccl20,Ccl5,Ccr1,Ccr10,Ccr2,Ccr3,Ccr4,Ccr5,Ccr6,Ccr7,Ccr8,Ccr9,Cnr2,Cxcl10,Cxcl12,Cxcl13,Cxcl16,Cxcl9,Cxcr1,Cxcr2,Cxcr3,Cxcr4,Cxcr5,Cxcr6,Fpr1,Fpr2,Gabbr1,Gabbr2,Gal,Gnai1,Gnai2,Gnai3,Gnas,Gnat1,Gnat2,Gnaz,Gnb1,Gnb2,Gnb4,Gnb5,Gng10,Gng11,Gng12,Gng13,Gng2,Gng3,Gng7,Gngt2,Gpr55,Hcar2,Hebp1,Hrh4,K…	Mouse
groupvp_IgG-groupveh_IgG	_tstat	within each collection	CP:KEGG: KEGG gene sets	KEGG_NATURAL_KILLER_CELL_MEDIATED_CYTOTOXICITY	0.000923077	0.0103383	0.406237	1.70676	2	93	Tnfrsf23,Itgb2l,Tnf,Icam1,Raet1e,Mapk3,Rac2,Tyrobp,Ifnar2,Fcer1g,Ifngr2,Gzmc,Rac1,Vav1,Grb2,Raet1d,Gzmb,Pik3r5,Prkca,Kras,Ptpn6,Cd244a,Hras,Vav3,Csf2,Lcp2,Map2k1,Ifngr1,Cd48,Map2k2,Bid,Pik3cb,Rac3,Nfatc4	34	0.365591	Araf,Bid,Braf,Casp3,Cd244a,Cd247,Cd48,Chp2,Csf2,Fas,Fcer1g,Fyn,Gm156,Grb2,Gzmb,Gzmc,Hcst,Hras,Icam1,Icam2,Ifnar1,Ifnar2,Ifng,Ifngr1,Ifngr2,Itgal,Itgb2,Itgb2l,Klrd1,Klre1,Klri1,Klri2,Klrk1,Kras,Lat,Lck,Lcp2,Map2k1,Map2k2,Mapk1,Mapk3,Ncr1,Nfat5,Nfatc1,Nfatc2,Nfatc3,Nfatc4,Nras,Pak1,Pik3ca,Pik3cb,Pik3cd,Pik3cg,Pik3r1,Pik3r2,Pik3r3,Pik3r5,Plcg1,Plcg2,Ppp3ca,Ppp3cb,Ppp3cc,Ppp3r1,Prf1,Prkca,Prkcb,Prkcg…	Mouse
groupvp_IgG-groupveh_IgG	_tstat	within each collection	CP:KEGG: KEGG gene sets	KEGG_TOLL_LIKE_RECEPTOR_SIGNALING_PATHWAY	0.00093985	0.0103383	0.410841	1.69399	2	85	Mapk13,Ccl3,Ccl4,Tnf,Map2k3,Nfkbia,Il1b,Mapk3,Tlr6,Akt1,Il12b,Myd88,Ifnar2,Cd14,Rac1,Tlr2,Tlr5,Tirap,Cd80,Pik3r5,Fos,Nfkb1,Irf5,Mapk14,Map2k1,Map2k2,Pik3cb,Il6,Cd86,Akt2,Map2k4,Irf7,Irak4	33	0.388235	Akt1,Akt2,Akt3,Casp8,Ccl3,Ccl4,Ccl5,Cd14,Cd40,Cd80,Cd86,Chuk,Ctsk,Cxcl10,Cxcl9,Fadd,Fos,Ifnar1,Ifnar2,Ikbkb,Ikbke,Ikbkg,Il12a,Il12b,Il1b,Il6,Irak1,Irak4,Irf3,Irf5,Irf7,Jun,Lbp,Ly96,Map2k1,Map2k2,Map2k3,Map2k4,Map2k6,Map2k7,Map3k7,Map3k8,Mapk1,Mapk10,Mapk11,Mapk12,Mapk13,Mapk14,Mapk3,Mapk8,Mapk9,Myd88,Nfkb1,Nfkbia,Pik3ca,Pik3cb,Pik3cd,Pik3cg,Pik3r1,Pik3r2,Pik3r3,Pik3r5,Rac1,Rela,Ripk1,Spp1,Stat1,T…	Mouse
groupvp_IgG-groupveh_IgG	_tstat	within each collection	CP:REACTOME: Reactome gene sets	REACTOME_COLLAGEN_FORMATION	0.000987167	0.0105604	0.514155	1.81304	2	40	Col1a2,Col1a1,Col6a1,Col5a1,Col6a2,Col3a1,Ppib,Adamts2,Col4a6,Col5a2,Col15a1,Bmp1	12	0.3	Adamts14,Adamts2,Adamts3,Bmp1,Col11a2,Col12a1,Col13a1,Col14a1,Col15a1,Col16a1,Col17a1,Col1a1,Col1a2,Col23a1,Col25a1,Col27a1,Col3a1,Col4a1,Col4a2,Col4a3,Col4a4,Col4a5,Col4a6,Col5a1,Col5a2,Col5a3,Col6a1,Col6a2,Col6a3,Col8a1,Col8a2,Crtap,P4hb,Pcolce,Pcolce2,Plod1,Plod2,Plod3,Ppib,Serpinh1	Mouse
groupvp_IgG-groupveh_IgG	_tstat	within each collection	CP:REACTOME: Reactome gene sets	REACTOME_FORMATION_OF_TUBULIN_FOLDING_INTERMEDIATES_BY_CCT_TRIC	0.00105189	0.0109971	0.671259	1.97395	2	18	Tuba1a,Tubb3,Tuba4a,Tuba1c,Cct4,Tubb6,Tubb2a,Cct3,Cct8,Cct5,Tubb2b,Tubb1,Tubb4b,Cct2	14	0.777778	Cct2,Cct3,Cct4,Cct5,Cct7,Cct8,Tcp1,Tuba1a,Tuba1b,Tuba1c,Tuba4a,Tubb1,Tubb2a,Tubb2b,Tubb3,Tubb4a,Tubb4b,Tubb6	Mouse
groupvp_IgG-groupveh_IgG	_tstat	within each collection	CP:REACTOME: Reactome gene sets	REACTOME_METABOLISM_OF_MRNA	0.00112549	0.011505	0.345706	1.59799	3	180	Lsm1,Lsm2,Psmd9,Magoh,Psmb9,Etf1,Psmb2,Lsm3,Lsm4,Mapkapk2,Akt1,Psmb4,Exosc5,Exosc4,Psmb1,Psma2,Zfp36,Psmb3,Rps2,Exosc3,Psmd10,Psmb5,Rps7,Psmd8,Psmb6,Psmd13,Psma1,Rpl15,Rps6,Psma6,Smg9,Rpl29,Rps5,Rps3,Psma5,Rps4x,Prkca,Rps9,Rpl10a,Psma3,Psmc4,Anp32a,Psmb10,Elavl1,Psmb7,Rpl13,Psme2,Rbm8a,Psmd7,Eif4a1,Mapk14,Psma4,Prkcd,Upf3a,Lsm6,Rpl8,Psmb8,Rpl11,Exosc7,Ppp2ca,Psmd3,Tnfsf13,Psmd12,Gm11808,Psma7,Hnr…	66	0.366667	Akt1,Anp32a,Casc3,Cnot10,Cnot2,Cnot3,Cnot4,Cnot6,Cnot7,Cnot8,Dcp1a,Dcp1b,Dcp2,Dcps,Ddx6,Dis3,Edc3,Edc4,Eif4a1,Eif4a2,Eif4a3,Eif4b,Eif4e,Eif4g1,Elavl1,Etf1,Exosc1,Exosc2,Exosc3,Exosc4,Exosc5,Exosc7,Exosc8,Exosc9,Fau,Gm11808,Gm2000,Gm3550,Gm5244,Gspt2,Hnrnpd,Hspa1a,Hspa1b,Hspa8,Hspb1,Khsrp,Lsm1,Lsm2,Lsm3,Lsm4,Lsm5,Lsm6,Magoh,Mapk11,Mapk14,Mapkapk2,Ncbp1,Ncbp2,Nup214,Paip1,Parn,Patl1,Ppp2ca,Ppp2r1a,…	Mouse
groupvp_IgG-groupveh_IgG	_tstat	within each collection	CP:KEGG: KEGG gene sets	KEGG_PYRIMIDINE_METABOLISM	0.00124146	0.0128026	0.413786	1.72094	3	88	Upp1,Polr2h,Polr2g,Znrd1,Polr2c,Entpd3,Dut,Polr1d,Pold4,Nt5e,Nudt2,Nme5,Dck,Nt5c,Polr2e,Polr2d,Nme2,Cmpk2,Pnp,Polr2j,Txnrd1,Rrm2,Ctps2,Nme1,Polr3c,Dtymk,Nme6,Polr2f,Itpa,Txnrd2,Dctd,Dhodh,Uck2,Nme4,Nt5c2	35	0.397727	Ak3,Cad,Cant1,Cda,Cmpk1,Cmpk2,Ctps2,Dck,Dctd,Dhodh,Dpyd,Dpys,Dtymk,Dut,Entpd1,Entpd3,Entpd5,Entpd6,Entpd8,Itpa,Nme1,Nme2,Nme3,Nme4,Nme5,Nme6,Nme7,Nt5c,Nt5c2,Nt5e,Nt5m,Nudt2,Pnp,Pnp2,Pnpt1,Pola1,Pola2,Pold1,Pold2,Pold3,Pold4,Pole,Pole2,Pole3,Pole4,Polr1a,Polr1b,Polr1c,Polr1d,Polr1e,Polr2a,Polr2b,Polr2c,Polr2d,Polr2e,Polr2f,Polr2g,Polr2h,Polr2i,Polr2j,Polr2k,Polr2l,Polr3a,Polr3b,Polr3c,Polr3d,Polr3…	Mouse
groupvp_IgG-groupveh_IgG	_tstat	within each collection	CP:REACTOME: Reactome gene sets	REACTOME_GLUTATHIONE_CONJUGATION	0.00137268	0.0137268	0.625543	1.91501	3	21	Ggt1,Ggt5,Mgst2,Mgst1,Ggct,Mgst3,Gstp1,Gstp2,Gclm	9	0.428571	Cndp2,Gclc,Gclm,Ggct,Ggt1,Ggt5,Ggt7,Gss,Gstm1,Gstm2,Gstm3,Gstm4,Gstm6,Gsto1,Gsto2,Gstp1,Gstp2,Mgst1,Mgst2,Mgst3,Oplah	Mouse
groupvp_IgG-groupveh_IgG	_tstat	within each collection	CP:REACTOME: Reactome gene sets	REACTOME_ADP_SIGNALLING_THROUGH_P2RY12	0.00141143	0.013814	0.660591	1.88363	3	16	Gnai3,Gng10,Gng2,Gng12,Gnb2,Gnai2,Gngt2,Gng3,Gng13,Gng7	10	0.625	Gnai1,Gnai2,Gnai3,Gnb1,Gnb2,Gnb4,Gnb5,Gng10,Gng11,Gng12,Gng13,Gng2,Gng3,Gng7,Gngt2,P2ry12	Mouse
groupvp_IgG-groupveh_IgG	_tstat	within each collection	H: hallmark gene sets	HALLMARK_CHOLESTEROL_HOMEOSTASIS	0.00158428	0.0037721	0.459646	1.83906	4	70	Cd9,S100a11,Plscr1,Actg1,Fam129a,Antxr2,Cpeb2,Fdps,Pnrc1,Pmvk,Lgals3,Nfil3,Plaur,Ech1,Ebp,Aldoc,Gpx8,Pdk3,Atf3,Fabp5,Hmgcr,Tnfrsf12a,Mvd,Errfi1,Sema3b,Fbxo6,Tmem97,Atf5,Pcyt2,Ethe1,Gusb,Anxa5	32	0.457143	Abca2,Acat2,Acat3,Acss2,Actg1,Adh4,Alcam,Aldoc,Antxr2,Anxa5,Atf3,Atf5,Atxn2,Avpr1a,Cbs,Cd9,Chka,Clu,Cpeb2,Ctnnb1,Cxcl16,Dhcr7,Ebp,Ech1,Errfi1,Ethe1,Fabp5,Fads2,Fam129a,Fasn,Fbxo6,Fdft1,Fdps,Gldc,Gnai1,Gpx8,Gstm7,Gusb,Hmgcr,Hmgcs1,Hsd17b7,Idi1,Jag1,Ldlr,Lgals3,Lgmn,Lpl,Lss,Mal2,Mvd,Mvk,Nfil3,Nsdhl,Pcyt2,Pdk3,Plaur,Plscr1,Plscr2,Pmvk,Pnrc1,Pparg,S100a11,Sema3b,Sqle,Srebf2,Stard4,Tm7sf2,Tmem97,Tnfrs…	Mouse
groupvp_IgG-groupveh_IgG	_tstat	within each collection	CP:REACTOME: Reactome gene sets	REACTOME_MITOCHONDRIAL_PROTEIN_IMPORT	0.00164528	0.0157672	0.507571	1.78982	4	40	Tomm22,Timm17b,Timm17a,Hscb,Tomm20,Timm22,Timm9,Timm10,Timm13,Gfer,Grpel1,Mtx1,Mtx2,Fxn,Coq2,Pam16,Taz,Cyc1,Samm50,Timm8b,Timm50,Chchd4,Dnajc19	23	0.575	Aco2,Bcs1l,Chchd4,Coq2,Cox17,Cs,Cyc1,Dnajc19,Fxn,Gfer,Gm9803,Grpel1,Grpel2,Hscb,Hspa9,Idh3g,Ldhd,Mtx1,Mtx2,Pam16,Pmpca,Pmpcb,Samm50,Slc25a12,Slc25a13,Slc25a4,Taz,Timm10,Timm13,Timm17a,Timm17b,Timm22,Timm44,Timm50,Timm8b,Timm9,Tomm20,Tomm22,Tomm7,Vdac1	Mouse
groupvp_IgG-groupveh_IgG	_tstat	within each collection	CP:KEGG: KEGG gene sets	KEGG_ARACHIDONIC_ACID_METABOLISM	0.00168124	0.0163179	0.522254	1.78886	4	33	Ltc4s,Ggt1,Gpx4,Alox5,Ggt5,Ptgis,Cbr3,Ptges,Gpx1,Ptgs2,Gpx2,Gpx3,Alox15,Pla2g4a,Ptges2,Pla2g5,Hpgds,Tbxas1,Pla2g12a	19	0.575758	Alox12,Alox15,Alox5,Cbr1,Cbr3,Cyp2e1,Cyp2u1,Ephx2,Ggt1,Ggt5,Ggt6,Ggt7,Gpx1,Gpx2,Gpx3,Gpx4,Gpx7,Hpgds,Lta4h,Ltc4s,Pla2g12a,Pla2g12b,Pla2g4a,Pla2g4b,Pla2g5,Pla2g6,Ptgds,Ptges,Ptges2,Ptgis,Ptgs1,Ptgs2,Tbxas1	Mouse
groupvp_IgG-groupveh_IgG	_tstat	within each collection	CP:REACTOME: Reactome gene sets	REACTOME_SIGNALLING_TO_RAS	0.00169664	0.0159276	0.586334	1.85454	4	24	Mapk13,Rala,Mapk3,Mapkapk2,Grb2,Kras,Mapkapk3,Hras,Mapk14,Map2k1,Map2k2,Cdk1	12	0.5	Cdk1,Grb2,Hras,Kras,Map2k1,Map2k2,Mapk1,Mapk11,Mapk12,Mapk13,Mapk14,Mapk3,Mapkapk2,Mapkapk3,Ngf,Nras,Raf1,Rala,Ralb,Ralgds,Shc1,Sos1,Src,Ywhab	Mouse
groupvp_IgG-groupveh_IgG	_tstat	within each collection	CP:REACTOME: Reactome gene sets	REACTOME_GPCR_LIGAND_BINDING	0.00196353	0.0180645	0.328682	1.53099	6	192	Cxcr1,Anxa1,Ptger3,Saa3,Ccl3,Ccl4,Hcar2,Adrb2,Rln3,Chrm3,Ramp3,C3,C5ar1,Fpr2,Fzd2,Cxcr2,Ramp1,P2ry2,Kiss1r,Ffar2,Wnt5a,Tshr,Nmb,Grm1,Gng10,Npy,Ccr1,Calca,Gng2,Ccl7,Adora3,Fpr1,Ccl2,Hrh2,Ednra,Wnt6,Wnt4,Adora2b,Gng12,Ccr4,Gnb2,P2ry6,Gal,Gngt2,Gng3,S1pr2,Sctr,Ccl17,Gng13,Gng7,Lpar3,Cysltr1,Ccl19,Ccr10,Gpr55,Gpr39,Pth1r,Ptger2,Xcr1	59	0.307292	Adm,Adora1,Adora2a,Adora2b,Adora3,Adra1b,Adra2b,Adrb1,Adrb2,Agt,Anxa1,Aplnr,App,Avpr1a,Avpr2,Bdkrb1,C3,C3ar1,C5ar1,Calca,Calcb,Calcrl,Ccl17,Ccl19,Ccl2,Ccl20,Ccl22,Ccl3,Ccl4,Ccl5,Ccl7,Ccr1,Ccr10,Ccr2,Ccr3,Ccr4,Ccr5,Ccr6,Ccr7,Ccr8,Ccr9,Cd55,Cd55b,Chrm3,Cnr2,Cx3cl1,Cx3cr1,Cxcl10,Cxcl12,Cxcl13,Cxcl16,Cxcl9,Cxcr1,Cxcr2,Cxcr3,Cxcr4,Cxcr5,Cxcr6,Cysltr1,Dhh,Edn1,Ednra,Ednrb,F2,F2r,F2rl1,F2rl2,F2rl3,Ffar1…	Mouse
groupvp_IgG-groupveh_IgG	_tstat	within each collection	CP:KEGG: KEGG gene sets	KEGG_AMINOACYL_TRNA_BIOSYNTHESIS	0.00197336	0.0180891	-0.495108	-1.91636	3	41	Iars2,Farsb,Aars,Tars2,Rars,Wars,Sars,Vars2,Tars,Iars,Lars2,Sepsecs,Kars	13	0.317073	Aars,Aars2,Cars,Cars2,Dars,Dars2,Ears2,Eprs,Fars2,Farsa,Farsb,Gars,Hars,Hars2,Iars,Iars2,Kars,Lars,Lars2,Mars,Mars2,Mtfmt,Nars,Nars2,Pars2,Pstk,Qars,Rars,Rars2,Sars,Sars2,Sepsecs,Tars,Tars2,Tarsl2,Vars,Vars2,Wars,Wars2,Yars,Yars2	Mouse
groupvp_IgG-groupveh_IgG	_tstat	within each collection	CP:REACTOME: Reactome gene sets	REACTOME_G_PROTEIN_BETA_GAMMA_SIGNALLING	0.0020555	0.0183753	0.583783	1.82583	5	23	Akt1,Rhoa,Gng10,Gng2,Pik3r5,Gng12,Gnb2,Gngt2,Gng3,Gng13,Gng7,Pik3r6,Akt2,Plcb2	14	0.608696	Akt1,Akt2,Akt3,Gnb1,Gnb2,Gnb4,Gnb5,Gng10,Gng11,Gng12,Gng13,Gng2,Gng3,Gng7,Gngt2,Pdpk1,Pik3cg,Pik3r5,Pik3r6,Plcb1,Plcb2,Plcb3,Rhoa	Mouse
groupvp_IgG-groupveh_IgG	_tstat	within each collection	CP:REACTOME: Reactome gene sets	REACTOME_DOWNSTREAM_SIGNALING_EVENTS_OF_B_CELL_RECEPTOR_BCR	0.00211161	0.0183753	0.404567	1.68686	6	92	Nfkbia,Psmd9,Psmb9,Psmb2,Akt1,Psmb4,Psmb1,Psma2,Psmb3,Bad,Mdm2,Psmd10,Psmb5,Psmd8,Psmb6,Psmd13,Psma1,Cdkn1a,Psma6,Nfkbie,Psma5,Psma3,Kras,Psmc4,Psmb10,Psmb7,Psme2,Hras,Pten,Psmd7,Psma4,Psmb8,Psmd3,Psmd12,Gm11808,Psma7,Akt2,Nr4a1,Cdkn1b	39	0.423913	Akt1,Akt1s1,Akt2,Akt3,Bad,Bcl10,Btrc,Card11,Casp9,Cdkn1a,Cdkn1b,Chuk,Creb1,Cul1,Fbxw11,Foxo1,Foxo3,Foxo4,Gm11808,Gsk3a,Hras,Ikbkb,Ikbkg,Kras,Malt1,Map3k7,Mapkap1,Mdm2,Mlst8,Mtor,Nfkbia,Nfkbib,Nfkbie,Nr4a1,Nras,Pdpk1,Phlpp1,Prkcb,Psma1,Psma2,Psma3,Psma4,Psma5,Psma6,Psma7,Psma8,Psmb1,Psmb10,Psmb2,Psmb3,Psmb4,Psmb5,Psmb6,Psmb7,Psmb8,Psmb9,Psmc1,Psmc2,Psmc3,Psmc4,Psmc5,Psmc6,Psmd1,Psmd10,Psmd11,Psmd1…	Mouse
groupvp_IgG-groupveh_IgG	_tstat	within each collection	CP:REACTOME: Reactome gene sets	REACTOME_POST_CHAPERONIN_TUBULIN_FOLDING_PATHWAY	0.00211715	0.0183753	0.649904	1.85316	5	16	Tbcc,Tuba1a,Tbcb,Tubb3,Tuba4a,Tuba1c,Tubb6,Tubb2a,Tubb2b,Tubb1,Tubb4b	11	0.6875	Tbca,Tbcb,Tbcc,Tbcd,Tbce,Tuba1a,Tuba1b,Tuba1c,Tuba4a,Tubb1,Tubb2a,Tubb2b,Tubb3,Tubb4a,Tubb4b,Tubb6	Mouse
groupvp_IgG-groupveh_IgG	_tstat	within each collection	H: hallmark gene sets	HALLMARK_IL2_STAT5_SIGNALING	0.0022618	0.00514046	0.331086	1.54289	7	188	Ifitm1,Col6a1,Gpx4,Ifitm2,Gadd45b,Maff,Plscr1,Glipr2,Nfkbiz,Mapkapk2,Phlda1,Nt5e,Il1r2,Csf1,Il13,Pim1,Mxd1,Traf1,Batf,Prnp,Cd44,Ltb,Nfil3,Tnfrsf18,Furin,Tnfrsf4,Ifitm3,Il10ra,Pnp,Bcl2l1,Fgl2,Capg,Ccr4,Plin2,Ckap4,Emp1,Plec,Il1rl1,Muc1,Tnfrsf1b,Rnh1,Rragd,Selp,Bhlhe40,Ccnd3,Cish,Socs1,Csf2,Ifngr1,Cd48,Igf1r,Ctsz,Tgm2,Pus1,Ecm1,Uck2,Cd86,Pth1r,Tnfrsf21,Ptger2,Itgae,Il2ra,Dcps,Lif,Cdcp1,Pdcd2l,Tnfsf…	74	0.393617	Ager,Ahcy,Ahnak,Ahr,Alcam,Amacr,Anxa4,Aplp1,Arl4a,Batf,Batf3,Bcl2,Bcl2l1,Bhlhe40,Bmp2,Bmpr2,Capg,Capn3,Casp3,Ccnd2,Ccnd3,Ccne1,Ccr4,Cd44,Cd48,Cd79b,Cd81,Cd83,Cd86,Cdc42se2,Cdc6,Cdcp1,Cdkn1c,Cish,Ckap4,Coch,Col6a1,Csf1,Csf2,Cst7,Ctla4,Ctsz,Cxcl10,Cyfip1,Dcps,Dennd5a,Dhrs3,Ecm1,Emp1,Eno3,Enpp1,Eomes,Etv4,F2rl2,Fah,Fam126b,Fgl2,Furin,Gabarapl1,Gadd45b,Galm,Gata1,Glipr2,Gm4737,Gpr65,Gpr83,Gpx4,Gsto1,…	Mouse
groupvp_IgG-groupveh_IgG	_tstat	within each collection	CP:REACTOME: Reactome gene sets	REACTOME_ABC_FAMILY_PROTEINS_MEDIATED_TRANSPORT	0.00244141	0.0207972	-0.538549	-1.83913	4	25	Pex3,Abcd3,Abcg5,Abcb10,Abcc2,Abca6,Abca3,Abcc5,Apoa1	9	0.36	Abca2,Abca3,Abca4,Abca6,Abca7,Abca9,Abcb10,Abcb6,Abcc1,Abcc2,Abcc3,Abcc4,Abcc5,Abcc6,Abcc9,Abcd1,Abcd2,Abcd3,Abcg1,Abcg5,Abcg8,Apoa1,Cftr,Pex19,Pex3	Mouse
groupvp_IgG-groupveh_IgG	_tstat	within each collection	CP:REACTOME: Reactome gene sets	REACTOME_CHEMOKINE_RECEPTORS_BIND_CHEMOKINES	0.00264375	0.021707	0.500078	1.72053	7	35	Cxcr1,Ccl3,Ccl4,Cxcr2,Ccr1,Ccl7,Ccl2,Ccr4,Ccl17,Ccl19,Ccr10,Xcr1,Ppbp,Cxcr4,Ccr3,Ccr2,Cxcl10,Cxcr6,Ccl20,Ccr5,Ccr6,Ccr8,Cxcr3	23	0.657143	Ccl17,Ccl19,Ccl2,Ccl20,Ccl22,Ccl3,Ccl4,Ccl5,Ccl7,Ccr1,Ccr10,Ccr2,Ccr3,Ccr4,Ccr5,Ccr6,Ccr7,Ccr8,Ccr9,Cx3cl1,Cx3cr1,Cxcl10,Cxcl12,Cxcl13,Cxcl16,Cxcl9,Cxcr1,Cxcr2,Cxcr3,Cxcr4,Cxcr5,Cxcr6,Ppbp,Xcl1,Xcr1	Mouse
groupvp_IgG-groupveh_IgG	_tstat	within each collection	CP:REACTOME: Reactome gene sets	REACTOME_CELL_CYCLE_CHECKPOINTS	0.00268657	0.021707	0.369607	1.58219	8	109	Cdc26,Psmd9,Psmb9,Psmb2,Bub3,Psmb4,Psmb1,Psma2,Psmb3,Mdm2,Psmd10,Ube2c,Psmb5,Rfc2,Psmd8,Psmb6,Psmd13,Psma1,Cdkn1a,Psma6,Psma5,Cdc45,Psma3,Rpa3,Ccnb2,Psmc4,Psmb10,Psmb7,Psme2,Psmd7,Cdc20,Psma4,Ube2e1,Psmb8,Psmd3,Psmd12,Gm11808,Ccnb1,Psma7,Anapc5,Cdk1,Rfc4,Anapc7,Cdkn1b,Rfc5	45	0.412844	Anapc1,Anapc10,Anapc2,Anapc4,Anapc5,Anapc7,Atm,Atr,Atrip,Bub1b,Bub3,Ccnb1,Ccnb2,Ccne1,Ccne2,Cdc16,Cdc20,Cdc23,Cdc25a,Cdc25c,Cdc26,Cdc27,Cdc45,Cdc6,Cdc7,Cdk1,Cdk2,Cdkn1a,Cdkn1b,Chek1,Chek2,Dbf4,Gm11808,Hus1,Mad1l1,Mad2l1,Mcm10,Mcm2,Mcm3,Mcm4,Mcm5,Mcm6,Mcm7,Mcm8,Mdm2,Orc1,Orc2,Orc3,Orc4,Orc5,Orc6,Psma1,Psma2,Psma3,Psma4,Psma5,Psma6,Psma7,Psma8,Psmb1,Psmb10,Psmb2,Psmb3,Psmb4,Psmb5,Psmb6,Psmb7,Psmb8,…	Mouse
groupvp_IgG-groupveh_IgG	_tstat	within each collection	CP:REACTOME: Reactome gene sets	REACTOME_S_PHASE	0.00268978	0.021707	0.370908	1.58061	8	105	Psmd9,Psmb9,Psmb2,Psmb4,Pold4,Psmb1,Psma2,Psmb3,Psmd10,Psmb5,Rfc2,Psmd8,Psmb6,Psmd13,Max,Cks1b,Psma1,Cdkn1a,Psma6,Psma5,Cdc45,Psma3,Rpa3,Psmc4,Psmb10,Psmb7,Psme2,Dna2,Psmd7,Psma4,Ccna2,Psmb8,Psmd3,Psmd12,Gm11808,Psma7,Fen1,Cdk4,Rfc4,Cdkn1b,Rfc5	41	0.390476	Ccna2,Ccnd1,Ccne1,Ccne2,Ccnh,Cdc25a,Cdc25b,Cdc45,Cdc6,Cdk2,Cdk4,Cdk7,Cdkn1a,Cdkn1b,Cdt1,Cks1b,Cul1,Dna2,Fen1,Gins1,Gins2,Gins4,Gm11808,Lig1,Max,Mcm2,Mcm3,Mcm4,Mcm5,Mcm6,Mcm7,Mcm8,Mnat1,Myc,Orc1,Orc2,Orc3,Orc4,Orc5,Orc6,Pcna,Pola1,Pola2,Pold1,Pold2,Pold3,Pold4,Pole,Pole2,Prim1,Prim2,Psma1,Psma2,Psma3,Psma4,Psma5,Psma6,Psma7,Psma8,Psmb1,Psmb10,Psmb2,Psmb3,Psmb4,Psmb5,Psmb6,Psmb7,Psmb8,Psmb9,Psmc1,P…	Mouse
groupvp_IgG-groupveh_IgG	_tstat	within each collection	CP:REACTOME: Reactome gene sets	REACTOME_G_BETA_GAMMA_SIGNALLING_THROUGH_PI3KGAMMA	0.00277008	0.0217671	0.615474	1.85471	7	20	Akt1,Rhoa,Gng10,Gng2,Pik3r5,Gng12,Gnb2,Gngt2,Gng3,Gng13,Gng7,Pik3r6,Akt2	13	0.65	Akt1,Akt2,Akt3,Gnb1,Gnb2,Gnb4,Gnb5,Gng10,Gng11,Gng12,Gng13,Gng2,Gng3,Gng7,Gngt2,Pdpk1,Pik3cg,Pik3r5,Pik3r6,Rhoa	Mouse
groupvp_IgG-groupveh_IgG	_tstat	within each collection	H: hallmark gene sets	HALLMARK_ALLOGRAFT_REJECTION	0.00284819	0.00619172	0.334577	1.54411	9	174	Elane,Timp1,Il15,Itgb2l,Ccl4,Tnf,Icam1,Mmp9,Nlrp3,Il18rap,Igsf6,Inhba,Tpd52,Srgn,Ncf4,Il1b,Tlr6,Akt1,Spi1,Il12b,Ifnar2,Ifngr2,Gzmc,Csf1,Il13,Ccr1,Tlr2,Traf2,Il18,Ltb,Gcnt1,Cd80,Ccl7,Ccl2,Gzmb,Bcl3,Fcgr3,Rps9,Eif5a,Capg,Fgr,Ptpn6,Was,Ly75,Psmb10,Nme1,Ccnd3,Il2	48	0.275862	Aars,Abce1,Abi1,Ache,Acvr2a,Akt1,Apbb1,B2m,Bcat1,Bcl10,Bcl3,Brca1,C2,Capg,Ccl19,Ccl2,Ccl22,Ccl4,Ccl5,Ccl7,Ccnd2,Ccnd3,Ccr1,Ccr2,Ccr5,Cd2,Cd247,Cd28,Cd3d,Cd3e,Cd3g,Cd4,Cd40,Cd40lg,Cd47,Cd7,Cd74,Cd79a,Cd80,Cd86,Cd8a,Cd96,Cfp,Crtam,Csf1,Csk,Ctss,Cxcl13,Cxcl9,Cxcr3,Dars,Degs1,Dyrk3,Egfr,Eif3a,Eif3d,Eif4g3,Eif5a,Elane,Elf4,Ets1,F2,F2r,Fas,Fcgr2b,Fcgr3,Fgr,Flna,Galnt1,Gbp2,Gbp2b,Gcnt1,Glmn,Gpr65,Gzma,G…	Mouse
groupvp_IgG-groupveh_IgG	_tstat	within each collection	CP:REACTOME: Reactome gene sets	REACTOME_TRANSPORT_OF_RIBONUCLEOPROTEINS_INTO_THE_HOST_NUCLEUS	0.00293542	0.0217671	-0.536584	-1.85486	5	26	Nup133,Nup205,Kpna1,Pom121,Kpnb1,Nup188,Nup107,Nup85,Nup88,Nup155,Aaas,Nup153	12	0.461538	Aaas,Kpna1,Kpnb1,Nup107,Nup133,Nup153,Nup155,Nup188,Nup205,Nup210,Nup214,Nup35,Nup37,Nup43,Nup50,Nup54,Nup62,Nup85,Nup88,Nup93,Nupl2,Pom121,Rae1,Ranbp2,Seh1l,Tpr	Mouse
groupvp_IgG-groupveh_IgG	_tstat	within each collection	CP:REACTOME: Reactome gene sets	REACTOME_MRNA_SPLICING_MINOR_PATHWAY	0.00296053	0.0217671	0.483942	1.69925	8	39	Polr2h,Sf3b5,Polr2g,Lsm2,Txnl4a,Polr2c,Snrpb,Polr2e,Srsf7,Polr2d,Polr2j,Ddx23,Sf3b2,Snrnp40,Sf3b1,Polr2f	16	0.410256	Ddx23,Eftud2,Gtf2f1,Gtf2f2,Lsm2,Ncbp1,Ncbp2,Polr2a,Polr2b,Polr2c,Polr2d,Polr2e,Polr2f,Polr2g,Polr2h,Polr2i,Polr2j,Polr2k,Polr2l,Prpf6,Prpf8,Sf3b1,Sf3b2,Sf3b3,Sf3b4,Sf3b5,Snrnp200,Snrnp40,Snrpb,Snrpd1,Snrpd2,Snrpd3,Snrpe,Snrpf,Srsf1,Srsf2,Srsf6,Srsf7,Txnl4a	Mouse
groupvp_IgG-groupveh_IgG	_tstat	within each collection	CP:REACTOME: Reactome gene sets	REACTOME_ADAPTIVE_IMMUNE_SYSTEM	0.00297915	0.0217671	0.267578	1.3644	11	454	Ube2l6,Ifitm1,Dnm1,Calm3,Itgb2l,Ube2a,Icam1,Ifitm2,Vasp,Nfkbia,Cdc26,Dctn3,Raet1e,C3,Psmd9,Mkrn1,Ube2s,Ube2q2,Psmb9,Psmb2,Rchy1,Dynll1,Ap2s1,Ncf4,Rnf34,Stub1,Akt1,Cyba,Psmb4,Socs3,Kif2a,Ube2m,Klc4,Tyrobp,Psmb1,Psma2,Psmb3,Ube2b,Rac1,Enah,Bad,Dctn2,Mdm2,Npepps,Dctn6,Cd34,Vav1,Psmd10,Orai1,Ube2c,Psmb5,Psmd8,Uba2,Psmb6,Dync2li1,Psmd13,Grb2,Clta,Psma1,Cd200r1,Ube2e3,Cd80,Cdkn1a,Spsb2,Pag1,Psma6,Ifitm…	123	0.270925	Actr1a,Actr1b,Akt1,Akt1s1,Akt2,Akt3,Anapc1,Anapc10,Anapc13,Anapc2,Anapc4,Anapc5,Anapc7,Ap1b1,Ap1g1,Ap1m1,Ap1m2,Ap1s1,Ap1s2,Ap2a1,Ap2a2,Ap2b1,Ap2m1,Ap2s1,Arf1,Arih2,Asb1,Asb13,Asb2,Asb3,Asb4,Asb5,Asb6,Asb7,Asb8,Atg7,B2m,Bad,Bcl10,Blk,Blmh,Blnk,Btk,Btla,Btrc,C3,Calm1,Calm2,Calm3,Calr,Canx,Card11,Casp9,Cbl,Cblb,Cd160,Cd19,Cd200r1,Cd200r2,Cd200r3,Cd200r4,Cd207,Cd226,Cd247,Cd274,Cd28,Cd34,Cd36,Cd3d,Cd…	Mouse
groupvp_IgG-groupveh_IgG	_tstat	within each collection	CP:REACTOME: Reactome gene sets	REACTOME_GPVI_MEDIATED_ACTIVATION_CASCADE	0.00299401	0.0217671	0.537717	1.80016	8	31	Col1a2,Col1a1,Akt1,Rac2,Fcer1g,Rhoa,Rac1,Vav1,Rhog,Pik3r5,Cdc42,Vav3,Lcp2,Pik3r6,Pik3cb,Akt2,Prkcz,Rhob,Pik3r2,Pik3cg,Plcg2	21	0.677419	Akt1,Akt2,Akt3,Cdc42,Col1a1,Col1a2,Fcer1g,Fyn,Lat,Lck,Lcp2,Lyn,Pdpk1,Pik3ca,Pik3cb,Pik3cg,Pik3r1,Pik3r2,Pik3r3,Pik3r5,Pik3r6,Plcg2,Prkcz,Rac1,Rac2,Rhoa,Rhob,Rhog,Syk,Vav1,Vav3	Mouse
groupvp_IgG-groupveh_IgG	_tstat	within each collection	CP:REACTOME: Reactome gene sets	REACTOME_TRANSPORT_OF_MATURE_MRNA_DERIVED_FROM_AN_INTRONLESS_TRANSCRIPT	0.00300601	0.0217671	-0.497487	-1.80068	5	31	Nup133,Nup205,Pom121,Nxf1,Nup188,Nup107,Nup85,Nup88,Cpsf1,Nup155,Aaas,Nup153,Cpsf2	13	0.419355	Aaas,Cpsf1,Cpsf2,Cpsf3,Eif4e,Ncbp1,Ncbp2,Nup107,Nup133,Nup153,Nup155,Nup188,Nup205,Nup210,Nup214,Nup35,Nup37,Nup43,Nup50,Nup54,Nup62,Nup85,Nup88,Nup93,Nupl2,Nxf1,Pom121,Rae1,Ranbp2,Seh1l,Tpr	Mouse
groupvp_IgG-groupveh_IgG	_tstat	within each collection	CP:REACTOME: Reactome gene sets	REACTOME_SYNTHESIS_OF_DNA	0.00302847	0.0217671	0.394966	1.63904	9	90	Psmd9,Psmb9,Psmb2,Psmb4,Pold4,Psmb1,Psma2,Psmb3,Psmd10,Psmb5,Rfc2,Psmd8,Psmb6,Psmd13,Psma1,Cdkn1a,Psma6,Psma5,Cdc45,Psma3,Rpa3,Psmc4,Psmb10,Psmb7,Psme2,Dna2,Psmd7,Psma4,Ccna2,Psmb8,Psmd3,Psmd12,Gm11808,Psma7,Fen1,Rfc4,Cdkn1b,Rfc5	38	0.422222	Ccna2,Cdc45,Cdc6,Cdk2,Cdkn1a,Cdkn1b,Cdt1,Dna2,Fen1,Gins1,Gins2,Gins4,Gm11808,Lig1,Mcm2,Mcm3,Mcm4,Mcm5,Mcm6,Mcm7,Mcm8,Orc1,Orc2,Orc3,Orc4,Orc5,Orc6,Pcna,Pola1,Pola2,Pold1,Pold2,Pold3,Pold4,Pole,Pole2,Prim1,Prim2,Psma1,Psma2,Psma3,Psma4,Psma5,Psma6,Psma7,Psma8,Psmb1,Psmb10,Psmb2,Psmb3,Psmb4,Psmb5,Psmb6,Psmb7,Psmb8,Psmb9,Psmc1,Psmc2,Psmc3,Psmc4,Psmc5,Psmc6,Psmd1,Psmd10,Psmd11,Psmd12,Psmd13,Psmd14,Ps…	Mouse
groupvp_IgG-groupveh_IgG	_tstat	within each collection	CP:KEGG: KEGG gene sets	KEGG_FC_EPSILON_RI_SIGNALING_PATHWAY	0.00315756	0.0274209	0.416125	1.65818	9	68	Mapk13,Tnf,Map2k3,Mapk3,Akt1,Rac2,Fcer1g,Rac1,Il13,Vav1,Grb2,Pik3r5,Prkca,Gab2,Kras,Hras,Mapk14,Prkcd,Vav3,Csf2,Lcp2,Map2k1,Map2k2,Fcer1a,Pik3cb,Rac3,Akt2,Map2k4,Pla2g4a	29	0.426471	Akt1,Akt2,Akt3,Btk,Csf2,Fcer1a,Fcer1g,Fyn,Gab2,Grb2,Hras,Il13,Il4,Il5,Inpp5d,Kras,Lat,Lcp2,Lyn,Map2k1,Map2k2,Map2k3,Map2k4,Map2k6,Map2k7,Mapk1,Mapk10,Mapk11,Mapk12,Mapk13,Mapk14,Mapk3,Mapk8,Mapk9,Ms4a2,Nras,Pdpk1,Pik3ca,Pik3cb,Pik3cd,Pik3cg,Pik3r1,Pik3r2,Pik3r3,Pik3r5,Pla2g12a,Pla2g12b,Pla2g4a,Pla2g4b,Pla2g5,Pla2g6,Plcg1,Plcg2,Prkca,Prkcb,Prkcd,Prkce,Rac1,Rac2,Rac3,Raf1,Sos1,Sos2,Syk,Tnf,Vav1,Vav…	Mouse
groupvp_IgG-groupveh_IgG	_tstat	within each collection	CP:REACTOME: Reactome gene sets	REACTOME_G1_S_TRANSITION	0.00329835	0.023298	0.373934	1.58976	10	103	Psmd9,Psmb9,Psmb2,Psmb4,Psmb1,Psma2,Psmb3,Psmd10,Psmb5,Psmd8,Tfdp1,Psmb6,Psmd13,Max,Cks1b,Psma1,Cdkn1a,Psma6,Psma5,Rrm2,Cdc45,Psma3,Rpa3,Psmc4,Psmb10,Psmb7,Psme2,E2f1,Psmd7,Psma4,Ccna2,Psmb8,Ppp2ca,Psmd3,Psmd12,Gm11808,Ccnb1,Psma7,Cdk1	39	0.378641	Ccna2,Ccnb1,Ccne1,Ccne2,Ccnh,Cdc25a,Cdc45,Cdc6,Cdc7,Cdk1,Cdk2,Cdk7,Cdkn1a,Cdkn1b,Cdt1,Cks1b,Cul1,Dbf4,Dhfr,E2f1,Fbxo5,Gm11808,Max,Mcm10,Mcm2,Mcm3,Mcm4,Mcm5,Mcm6,Mcm7,Mcm8,Mnat1,Myc,Orc1,Orc2,Orc3,Orc4,Orc5,Orc6,Pcna,Pkmyt1,Pola1,Pola2,Pole,Pole2,Ppp2ca,Ppp2cb,Ppp2r1a,Ppp2r1b,Prim1,Prim2,Psma1,Psma2,Psma3,Psma4,Psma5,Psma6,Psma7,Psmb1,Psmb10,Psmb2,Psmb3,Psmb4,Psmb5,Psmb6,Psmb7,Psmb8,Psmb9,Psmc1,Ps…	Mouse
groupvp_IgG-groupveh_IgG	_tstat	within each collection	CP:REACTOME: Reactome gene sets	REACTOME_METABOLISM_OF_PROTEINS	0.00334276	0.023298	0.284557	1.41753	12	344	Eif4ebp1,Dpm1,Srp14,Tomm22,Timm17b,Spcs1,Pigx,Fbxl5,Timm17a,Srp9,Pfdn4,Hscb,Pigp,Preb,Tbcc,Etf1,Eif3k,Tuba1a,Vkorc1,Sec11c,Muc16,Tomm20,Timm22,Sec11a,Timm9,Rps2,Tbcb,Pfdn6,Pfdn5,Pmm1,Rps7,Eif5,Eif2b2,Gcnt1,Tubb3,F10,Lonp2,Ssr2,Plaur,Timm10,Rpl15,Timm13,Gfer,Furin,Ssr4,Eif3i,Spcs2,Rps6,Grpel1,Tuba4a,Rpl29,Rps5,Rps3,Dad1,Tuba1c,Dpm2,Arsg,Rps4x,Actb,Mtx1,Eef1d,Sar1b,Rps9,Eif5a,Rpl10a,Mtx2,Fxn,Eif3f,…	128	0.372093	Aco2,Actb,Alg1,Alg10b,Alg11,Alg12,Alg14,Alg2,Alg3,Alg5,Alg6,Alg8,Alg9,Ap3m1,Arfgef2,Arsa,Arsb,Arsg,Arsi,Arsk,Arxes2,B3gnt2,B3gnt3,B3gnt5,B3gnt6,B3gnt7,B3gnt8,B3gnt9,B3gntl1,B4galt1,B4galt2,B4galt3,B4galt4,B4galt5,B4galt6,Bcs1l,C1galt1,C1galt1c1,Calr,Canx,Cct2,Cct3,Cct4,Cct5,Cct7,Cct8,Chchd4,Coq2,Cox17,Cs,Cyc1,Dad1,Ddost,Dnajc19,Dohh,Dolk,Dolpp1,Dpagt1,Dpm1,Dpm2,Dpm3,Edem1,Edem2,Edem3,Eef1a1,Eef1b…	Mouse
groupvp_IgG-groupveh_IgG	_tstat	within each collection	CP:KEGG: KEGG gene sets	KEGG_APOPTOSIS	0.00343428	0.0283328	0.398327	1.62409	10	78	Tnfrsf23,Prkar2b,Tnf,Nfkbia,Tnfrsf1a,Tradd,Bax,Capn1,Il1b,Akt1,Myd88,Bad,Il1a,Traf2,Csf2rb,Endog,Cycs,Casp6,Csf2rb2,Bcl2l1,Pik3r5,Map3k14,Irak2,Nfkb1,Bid,Pik3cb,Il1rap,Akt2,Irak4,Birc3	30	0.384615	Aifm1,Akt1,Akt2,Akt3,Apaf1,Atm,Bad,Bax,Bcl2,Bcl2l1,Bid,Birc2,Birc3,Capn1,Capn2,Casp3,Casp6,Casp7,Casp8,Casp9,Cflar,Chp2,Chuk,Csf2rb,Csf2rb2,Cycs,Dffa,Dffb,Endod1,Endog,Exog,Fadd,Fas,Gm10053,Ikbkb,Ikbkg,Il1a,Il1b,Il1r1,Il1rap,Irak1,Irak2,Irak3,Irak4,Map3k14,Myd88,Nfkb1,Nfkbia,Ngf,Pik3ca,Pik3cb,Pik3cd,Pik3cg,Pik3r1,Pik3r2,Pik3r3,Pik3r5,Ppp3ca,Ppp3cb,Ppp3cc,Ppp3r1,Prkaca,Prkacb,Prkar1a,Prkar1b,Prkar…	Mouse
groupvp_IgG-groupveh_IgG	_tstat	within each collection	CP:REACTOME: Reactome gene sets	REACTOME_M_G1_TRANSITION	0.003698	0.0253892	0.401572	1.62247	11	78	Psmd9,Psmb9,Psmb2,Psmb4,Psmb1,Psma2,E2f2,Psmb3,Psmd10,Psmb5,Psmd8,Psmb6,Psmd13,Psma1,Psma6,Psma5,Cdc45,Psma3,Rpa3,Psmc4,Psmb10,Psmb7,Psme2,E2f1,Psmd7,Psma4,Psmb8,Gmnn,Psmd3,Psmd12,Gm11808,Psma7	32	0.410256	Cdc45,Cdc6,Cdc7,Cdk2,Cdt1,Dbf4,E2f1,E2f2,E2f3,Gm11808,Gmnn,Mcm10,Mcm2,Mcm3,Mcm4,Mcm5,Mcm6,Mcm7,Mcm8,Orc1,Orc2,Orc3,Orc4,Orc5,Orc6,Pola1,Pola2,Pole,Pole2,Prim1,Prim2,Psma1,Psma2,Psma3,Psma4,Psma5,Psma6,Psma7,Psma8,Psmb1,Psmb10,Psmb2,Psmb3,Psmb4,Psmb5,Psmb6,Psmb7,Psmb8,Psmb9,Psmc1,Psmc2,Psmc3,Psmc4,Psmc5,Psmc6,Psmd1,Psmd10,Psmd11,Psmd12,Psmd13,Psmd14,Psmd2,Psmd3,Psmd4,Psmd5,Psmd6,Psmd7,Psmd8,Psmd9,…	Mouse
groupvp_IgG-groupveh_IgG	_tstat	within each collection	CP:REACTOME: Reactome gene sets	REACTOME_REGULATION_OF_GLUCOKINASE_BY_GLUCOKINASE_REGULATORY_PROTEIN	0.00391389	0.0263459	-0.520709	-1.79998	7	26	Nup133,Nup205,Pom121,Nup188,Nup107,Nup85,Nup88,Gckr,Nup155,Aaas,Gck,Nup153	12	0.461538	Aaas,Gck,Gckr,Nup107,Nup133,Nup153,Nup155,Nup188,Nup205,Nup210,Nup214,Nup35,Nup37,Nup43,Nup50,Nup54,Nup62,Nup85,Nup88,Nup93,Nupl2,Pom121,Rae1,Ranbp2,Seh1l,Tpr	Mouse
groupvp_IgG-groupveh_IgG	_tstat	within each collection	CP:REACTOME: Reactome gene sets	REACTOME_AMYLOIDS	0.00401875	0.0263459	0.527624	1.75357	11	30	Snca,Saa3,Ltf,H2afz,Gsn,H2afx,H3f3a,H3f3b,Cst3,Calca	10	0.333333	Apcs,Apoa1,App,B2m,Calca,Cst3,Fga,Gsn,H2afx,H2afz,H3f3a,H3f3b,Hist1h2ac,Hist1h2bb,Hist1h2be,Hist1h2bk,Hist1h2bp,Hist1h3g,Hist1h4d,Hist1h4f,Hist2h2be,Hist4h4,Hspg2,Itm2b,Ltf,Mfge8,Saa3,Snca,Tgfbi,Ttr	Mouse
groupvp_IgG-groupveh_IgG	_tstat	within each collection	CP:REACTOME: Reactome gene sets	REACTOME_INTRINSIC_PATHWAY_FOR_APOPTOSIS	0.00405268	0.0263459	0.538405	1.75786	11	28	Dynll1,Bax,Akt1,Gzmc,Bad,Diablo,Tfdp1,Cycs,Bcl2l1,Pmaip1,Gzmb,E2f1,Bid,Bcl2l11	14	0.5	Akt1,Apaf1,Bad,Bak1,Bax,Bcl2,Bcl2l1,Bcl2l11,Bid,Bmf,Casp3,Casp7,Casp8,Casp9,Cycs,Diablo,Dynll1,Dynll2,E2f1,Gm10053,Gzmb,Gzmc,Mapk8,Nmt1,Pmaip1,Ppp3r1,Tfdp1,Ywhab	Mouse
groupvp_IgG-groupveh_IgG	_tstat	within each collection	CP:REACTOME: Reactome gene sets	REACTOME_SIGNALING_BY_GPCR	0.00410256	0.0263459	0.27761	1.387	15	359	Cxcr1,Anxa1,Prkar2b,Ptger3,Saa3,Ccl3,Calm3,Ccl4,Hcar2,Adrb2,Gnai3,Rln3,Chrm3,Ramp3,C3,C5ar1,Fpr2,Fzd2,Cxcr2,Mapk3,Akt1,Ramp1,P2ry2,Kiss1r,Rac2,Ffar2,Wnt5a,Tshr,Rgs19,Nmb,Rhoa,Rac1,Grm1,Gng10,Npy,Ccr1,Dgkg,Calca,Vav1,Fgd3,Pde1b,Gng2,Rhog,Grb2,Abr,Ccl7,Adora3,Fpr1,Ccl2,Hrh2,Rgs18,Cdk5,Ednra,Wnt6,Pik3r5,Grk5,Wnt4,Adora2b,Gng12,Prkca,Ccr4,Gnb2,Gnai2,Kras,P2ry6,Gal,Calm1,Gngt2,Gng3,Rgs4,Cdc42,Plekhg2,…	100	0.278552	Abr,Adcy3,Adcy4,Adcy5,Adcy6,Adcy7,Adcy9,Adm,Adora1,Adora2a,Adora2b,Adora3,Adra1b,Adra2b,Adrb1,Adrb2,Agt,Akap13,Akt1,Akt2,Akt3,Anxa1,Aplnr,App,Arhgap4,Arhgef1,Arhgef11,Arhgef12,Arhgef16,Arhgef17,Arhgef18,Arhgef2,Arhgef25,Arhgef3,Arhgef4,Arhgef6,Arhgef9,Avpr1a,Avpr2,Bdkrb1,C3,C3ar1,C5ar1,Calca,Calcb,Calcrl,Calm1,Calm2,Calm3,Camk4,Ccl17,Ccl19,Ccl2,Ccl20,Ccl22,Ccl3,Ccl4,Ccl5,Ccl7,Ccr1,Ccr10,Ccr2,Ccr3…	Mouse
groupvp_IgG-groupveh_IgG	_tstat	within each collection	CP:REACTOME: Reactome gene sets	REACTOME_SIGNALING_BY_THE_B_CELL_RECEPTOR_BCR	0.00412371	0.0263459	0.350568	1.52616	13	121	Calm3,Nfkbia,Psmd9,Psmb9,Psmb2,Akt1,Psmb4,Psmb1,Psma2,Psmb3,Bad,Mdm2,Vav1,Psmd10,Orai1,Psmb5,Psmd8,Psmb6,Psmd13,Grb2,Psma1,Cdkn1a,Psma6,Nfkbie,Psma5,Pik3ap1,Psma3,Kras,Psmc4,Calm1,Psmb10,Psmb7,Psme2,Hras,Pten,Psmd7,Psma4,Psmb8,Psmd3,Psmd12,Gm11808,Psma7	42	0.347107	Akt1,Akt1s1,Akt2,Akt3,Bad,Bcl10,Blk,Blnk,Btk,Btrc,Calm1,Calm2,Calm3,Card11,Casp9,Cbl,Cblb,Cd19,Cd79a,Cd79b,Cdkn1a,Cdkn1b,Chuk,Creb1,Cul1,Fbxw11,Foxo1,Foxo3,Foxo4,Fyn,Gm11808,Grb2,Gsk3a,Hras,Ikbkb,Ikbkg,Itpr2,Itpr3,Kras,Lyn,Malt1,Map3k7,Mapkap1,Mdm2,Mlst8,Mtor,Nck1,Nfkbia,Nfkbib,Nfkbie,Nr4a1,Nras,Orai1,Pdpk1,Phlpp1,Pik3ap1,Pik3cd,Pik3r1,Plcg1,Plcg2,Prkcb,Psma1,Psma2,Psma3,Psma4,Psma5,Psma6,Psma7,P…	Mouse
groupvp_IgG-groupveh_IgG	_tstat	within each collection	CP:REACTOME: Reactome gene sets	REACTOME_CLASS_I_MHC_MEDIATED_ANTIGEN_PROCESSING_PRESENTATION	0.00442111	0.0278591	0.311446	1.46958	15	208	Ube2l6,Ube2a,Cdc26,Psmd9,Mkrn1,Ube2s,Ube2q2,Psmb9,Psmb2,Rchy1,Ncf4,Rnf34,Stub1,Cyba,Psmb4,Socs3,Ube2m,Psmb1,Psma2,Psmb3,Ube2b,Npepps,Psmd10,Ube2c,Psmb5,Psmd8,Uba2,Psmb6,Psmd13,Psma1,Ube2e3,Spsb2,Psma6,Psma5,Ube2f,Ube2r2,Sar1b,Lrrc41,Ncf2,Ube2j2,Psma3,Psmc4,Cdc34,Atg7,Psmb10,Ube2d3,Psmb7,Psme2,Trim9,Vhl,Sae1,Fbxo6,Psmd7,Cdc20,Psma4,Socs1,Ube2g1,Ube2e1,Psmb8,Sec61b,Psmd3,Det1,Psmd12,Gm11808,Psma7	65	0.3125	Anapc1,Anapc10,Anapc13,Anapc2,Anapc4,Anapc5,Anapc7,Arih2,Asb1,Asb13,Asb2,Asb3,Asb4,Asb5,Asb6,Asb7,Asb8,Atg7,B2m,Blmh,Btrc,Calr,Canx,Cblb,Cd207,Cd36,Cdc16,Cdc20,Cdc23,Cdc26,Cdc27,Cdc34,Ctss,Cul1,Cul2,Cul3,Cul5,Cul7,Cyba,Cybb,Det1,Dtx3l,Dzip3,Erap1,Fbxo17,Fbxo2,Fbxo3,Fbxo4,Fbxo6,Fbxw11,Fbxw7,Fbxw8,Gan,Gm10320,Gm11808,Hectd3,Herc2,Hspa5,Huwe1,Itgav,Itgb5,Keap1,Klhl13,Klhl20,Klhl9,Lnpep,Lrr1,Lrrc41,L…	Mouse
groupvp_IgG-groupveh_IgG	_tstat	within each collection	CP:REACTOME: Reactome gene sets	REACTOME_ABORTIVE_ELONGATION_OF_HIV1_TRANSCRIPT_IN_THE_ABSENCE_OF_TAT	0.00485605	0.0301863	0.614456	1.78442	13	17	Polr2h,Polr2g,Polr2c,Polr2e,Polr2d,Polr2j,Polr2f,Gtf2f2	8	0.470588	Ctdp1,Gtf2f1,Gtf2f2,Ncbp1,Ncbp2,Polr2a,Polr2b,Polr2c,Polr2d,Polr2e,Polr2f,Polr2g,Polr2h,Polr2i,Polr2j,Polr2k,Polr2l	Mouse
groupvp_IgG-groupveh_IgG	_tstat	within each collection	CP:KEGG: KEGG gene sets	KEGG_FC_GAMMA_R_MEDIATED_PHAGOCYTOSIS	0.00498753	0.0391877	0.38633	1.5981	15	86	Dnm1,Marcksl1,Vasp,Arpc3,Gsn,Mapk3,Akt1,Pip5k1b,Arpc1a,Rac2,Asap1,Arpc4,Rac1,Vav1,Arpc1b,Arpc2,Wasf2,Cfl1,Pik3r5,Prkca,Fcgr3,Gab2,Ncf1,Was,Cdc42,Arpc5,Prkcd,Vav3,Map2k1,Sphk2,Pik3cb,Marcks	32	0.372093	Akt1,Akt2,Akt3,Arf6,Arpc1a,Arpc1b,Arpc2,Arpc3,Arpc4,Arpc5,Arpc5l,Asap1,Asap2,Asap3,Cdc42,Cfl1,Cfl2,Crk,Crkl,Dnm1,Dnm1l,Dnm2,Dnm3,Dock2,Fcgr2b,Fcgr3,Gab2,Gsn,Hck,Inpp5d,Lat,Limk1,Limk2,Lyn,Map2k1,Mapk1,Mapk3,Marcks,Marcksl1,Myo10,Ncf1,Pak1,Pik3ca,Pik3cb,Pik3cd,Pik3cg,Pik3r1,Pik3r2,Pik3r3,Pik3r5,Pikfyve,Pip4k2b,Pip5k1a,Pip5k1b,Pip5k1c,Pla2g4a,Pla2g4b,Pla2g4f,Pla2g6,Plcg1,Plcg2,Pld1,Pld2,Prkca,Prkcb…	Mouse
groupvp_IgG-groupveh_IgG	_tstat	within each collection	H: hallmark gene sets	HALLMARK_APICAL_JUNCTION	0.00512674	0.0106807	0.326177	1.50535	17	174	Mapk13,Cldn15,Flnc,Icam1,Mmp9,Myl12b,Vasp,Gm5150,Tnfrsf11b,Sirpb1c,Pfn1,Sirpb1b,Gm9733,Cdh11,Skap2,Lamb3,Rac2,Actg1,Cdh3,Slit2,Cap1,Cd34,Traf1,Arpc2,Sirpa,Sirpb1a,Actn1,Ldlrap1,Cnn2,Adamts5,Actb,Zyx,Gnai2,Vcan,Bmp1,Nfasc,Tgfbi,Mvd,Ywhah,Thbs3,Nrtn,Crat,Hras,Rsu1,Pten,Mapk14,Mdk,Pbx2,Pik3cb,Gamt,Cd86,Myl9,Akt2,Mpzl2,Actn2,Itgb4,Fbn1,Mmp2,Msn	59	0.33908	Actb,Actg1,Actg2,Actn1,Actn2,Actn4,Adam15,Adam23,Adam9,Adamts5,Adra1b,Akt2,Akt3,Amh,Amigo1,Amigo2,Arhgef6,Arpc2,Atp1a3,B4galt1,Baiap2,Bmp1,Cadm2,Cadm3,Cap1,Cd274,Cd276,Cd34,Cd86,Cdh1,Cdh11,Cdh3,Cdh4,Cdh6,Cdk8,Cercam,Cldn15,Cldn4,Cldn5,Cldn6,Cldn7,Cldn8,Cnn2,Cntn1,Col16a1,Col17a1,Crat,Crb3,Ctnna1,Ctnnd1,Cx3cl1,Dhx16,Dlg1,Egfr,Epb41l2,Evl,Exoc4,Fbn1,Flnc,Fscn1,Gamt,Gm5150,Gm9733,Gnai1,Gnai2,Grb7,Gt…	Mouse
groupvp_IgG-groupveh_IgG	_tstat	within each collection	H: hallmark gene sets	HALLMARK_GLYCOLYSIS	0.00541774	0.0108355	0.320394	1.4844	18	180	Ldhc,Col5a1,Slc16a3,Dcn,Pygl,Glrx,Ier3,Taldo1,Eno1,Fam162a,Isg20,Kif2a,Nt5e,Igfbp3,Pgam1,Cited2,Mxi1,Mdh2,Egln3,Gale,Pgk1,Cd44,Srd5a3,Chst12,Casp6,Ppia,Aldoa,Sap30,Gal3st1,Pdk3,Adora2b,Tpi1,B3gat3,Gpc3,Homer1,Vcan,Psmc4,Rragd,Stmn1,Tgfbi,Cyb5a,Gys1,B4galt7,Pfkp,Copb2,Akr1a1,Mif,Gusb,Slc37a4,Cdk1,Gmppb,Stc2,Ppfia4,Galk1,Prps1,Hmmr,Tsta3,Chst1,Cenpa,Aurka,Vldlr,Dld,Cxcr4,Got1,Rbck1,B3galt6,Gm12728,…	73	0.405556	Abcb6,Adora2b,Agl,Agrn,Ak3,Ak4,Akr1a1,Aldh7a1,Aldh9a1,Aldoa,Aldoart1,Aldob,Alg1,Ang,Angptl4,Ankzf1,Arpp19,Aurka,B3galt6,B3gat3,B3gnt3,B4galt1,B4galt2,B4galt4,B4galt7,Bik,Bpnt1,Cacna1h,Capn5,Casp6,Cd44,Cdk1,Cenpa,Chpf,Chpf2,Chst1,Chst12,Chst2,Chst4,Cited2,Cldn3,Cln6,Cog2,Col5a1,Copb2,Cth,Cxcr4,Cyb5a,Dcn,Ddit4,Dld,Dpysl4,Dsc2,Ecd,Egfr,Egln3,Elf3,Eno1,Eno1b,Eno2,Ext1,Ext2,Fam162a,Fkbp4,Fut8,Gal3st1,…	Mouse
groupvp_IgG-groupveh_IgG	_tstat	within each collection	CP:KEGG: KEGG gene sets	KEGG_P53_SIGNALING_PATHWAY	0.00545922	0.0409441	0.430231	1.66107	16	58	Tnfrsf23,Gadd45a,Gadd45b,Gadd45g,Rchy1,Bax,Igfbp3,Sesn2,Mdm2,Cycs,Cdkn1a,Cd82,Pmaip1,Rrm2,Ppm1d,Ccnb2,Thbs1,Ccnd3,Ccng2,Ccng1,Pten,Serpine1,Bid,Ccnb1,Steap3,Cdk1,Cdk4,Ei24	28	0.482759	Apaf1,Atm,Atr,Bax,Bid,Casp3,Casp8,Casp9,Ccnb1,Ccnb2,Ccnd1,Ccnd2,Ccnd3,Ccne1,Ccne2,Ccng1,Ccng2,Cd82,Cdk1,Cdk2,Cdk4,Cdk6,Cdkn1a,Chek1,Chek2,Cycs,Ddb2,Ei24,Fas,Gadd45a,Gadd45b,Gadd45g,Gm10053,Gtse1,Igf1,Igfbp3,Mdm2,Mdm4,Perp,Pmaip1,Ppm1d,Pten,Rchy1,Rrm2,Rrm2b,Serpine1,Sesn1,Sesn2,Sesn3,Sfn,Shisa5,Steap3,Thbs1,Tnfrsf22,Tnfrsf23,Tnfrsf26,Tsc2,Zmat3	Mouse
groupvp_IgG-groupveh_IgG	_tstat	within each collection	CP:KEGG: KEGG gene sets	KEGG_RNA_POLYMERASE	0.00581395	0.0417088	0.544079	1.74853	16	25	Polr2h,Polr2g,Znrd1,Polr2c,Polr1d,Polr2e,Polr2d,Polr2j,Polr3c,Polr2f	10	0.4	Polr1a,Polr1b,Polr1c,Polr1d,Polr1e,Polr2a,Polr2b,Polr2c,Polr2d,Polr2e,Polr2f,Polr2g,Polr2h,Polr2i,Polr2j,Polr2k,Polr2l,Polr3a,Polr3b,Polr3c,Polr3d,Polr3f,Polr3h,Polr3k,Znrd1	Mouse
groupvp_IgG-groupveh_IgG	_tstat	within each collection	CP:REACTOME: Reactome gene sets	REACTOME_STRIATED_MUSCLE_CONTRACTION	0.00594198	0.0364441	0.591272	1.7568	16	19	Myl2,Tnnt1,Vim,Tpm2,Tpm4,Tnnc1,Tcap,Myl4,Mybpc2,Actn2,Tnni2,Tnni1	12	0.631579	Actn2,Des,Dmd,Mybpc2,Myl2,Myl4,Neb,Tcap,Tmod1,Tnnc1,Tnni1,Tnni2,Tnni3,Tnnt1,Tnnt2,Tpm1,Tpm2,Tpm4,Vim	Mouse
groupvp_IgG-groupveh_IgG	_tstat	within each collection	CP:KEGG: KEGG gene sets	KEGG_NOD_LIKE_RECEPTOR_SIGNALING_PATHWAY	0.00691244	0.047523	0.437893	1.63607	20	50	Mapk13,Tnf,Ccl8,Nfkbia,Nlrp3,Card9,Mefv,Pstpip1,Il1b,Mapk3,Pycard,Il18,Ccl7,Tnfaip3,Ccl2,Sugt1,Nfkb1,Mapk14,Ccl12,Il6	20	0.4	Birc2,Birc3,Card6,Card9,Casp1,Casp8,Ccl12,Ccl2,Ccl5,Ccl7,Ccl8,Chuk,Hsp90aa1,Hsp90ab1,Hsp90b1,Ikbkb,Ikbkg,Il18,Il1b,Il6,Map3k7,Mapk1,Mapk10,Mapk11,Mapk12,Mapk13,Mapk14,Mapk3,Mapk8,Mapk9,Mefv,Nfkb1,Nfkbia,Nfkbib,Nlrc4,Nlrp3,Nod1,Nod2,Pstpip1,Pycard,Rela,Ripk2,Sugt1,Tab1,Tab2,Tab3,Tnf,Tnfaip3,Traf6,Trip6	Mouse
groupvp_IgG-groupveh_IgG	_tstat	within each collection	CP:REACTOME: Reactome gene sets	REACTOME_GLUCOSE_TRANSPORT	0.0070458	0.0426456	-0.46372	-1.71815	13	34	Nup133,Slc2a2,Nup205,Pom121,Nup188,G6pc,Nup107,Nup85,Nup88,Gckr,Nup155,Aaas,Gck,Nup153	14	0.411765	Aaas,G6pc,G6pc3,Gck,Gckr,Hk1,Hk2,Hk3,Nup107,Nup133,Nup153,Nup155,Nup188,Nup205,Nup210,Nup214,Nup35,Nup37,Nup43,Nup50,Nup54,Nup62,Nup85,Nup88,Nup93,Nupl2,Pom121,Rae1,Ranbp2,Seh1l,Slc2a1,Slc2a2,Slc37a4,Tpr	Mouse
groupvp_IgG-groupveh_IgG	_tstat	within each collection	CP:REACTOME: Reactome gene sets	REACTOME_TRNA_AMINOACYLATION	0.00774393	0.0462625	-0.43281	-1.67728	14	42	Iars2,Farsb,Aars,Tars2,Rars,Wars,Sars,Vars2,Tars,Iars,Lars2	11	0.261905	Aars,Aars2,Aimp1,Aimp2,Cars,Cars2,Dars,Dars2,Ears2,Eef1e1,Eprs,Fars2,Farsa,Farsb,Gars,Hars,Hars2,Iars,Iars2,Kars,Lars,Lars2,Mars,Mars2,Nars,Nars2,Pars2,Ppa1,Ppa2,Qars,Rars,Rars2,Sars,Sars2,Tars,Tars2,Vars,Vars2,Wars,Wars2,Yars,Yars2	Mouse
groupvp_IgG-groupveh_IgG	_tstat	within each collection	CP:REACTOME: Reactome gene sets	REACTOME_NCAM1_INTERACTIONS	0.00840054	0.0495416	0.51306	1.69167	24	29	Col1a2,Col1a1,Col6a1,Col5a1,Ncam1,Col6a2,Col3a1,Prnp,Col5a2,Nrtn,Cacna1s	11	0.37931	Agrn,Cacna1h,Cacna1i,Cacna1s,Cacnb1,Cacnb2,Cacnb3,Cacnb4,Cntn2,Col1a1,Col1a2,Col3a1,Col4a1,Col4a2,Col4a3,Col4a4,Col4a5,Col5a1,Col5a2,Col6a1,Col6a2,Col6a3,Gfra1,Gfra2,Ncam1,Nrtn,Prnp,St8sia2,St8sia4	Mouse
groupvp_IgG-groupveh_IgG	_tstat	within each collection	CP:REACTOME: Reactome gene sets	REACTOME_SIGNAL_AMPLIFICATION	0.00880162	0.05125	0.520878	1.66252	25	25	Gnai3,Gng10,Gng2,Gng12,Gnb2,Gnai2,Gngt2,Gng3,Mapk14,Gng13,Gng7,Pla2g4a,Gna15,Src,P2ry12,Gnai1	16	0.64	Gna11,Gna13,Gna14,Gna15,Gnai1,Gnai2,Gnai3,Gnb1,Gnb2,Gnb4,Gnb5,Gng10,Gng11,Gng12,Gng13,Gng2,Gng3,Gng7,Gngt2,Mapk14,P2ry1,P2ry12,Pla2g4a,Src,Tbxa2r	Mouse
groupvp_IgG-groupveh_IgG	_tstat	within each collection	CP:REACTOME: Reactome gene sets	REACTOME_NCAM_SIGNALING_FOR_NEURITE_OUT_GROWTH	0.00901771	0.0517488	0.428467	1.59936	27	52	Col1a2,Col1a1,Col6a1,Col5a1,Ncam1,Col6a2,Col3a1,Mapk3,Prnp,Grb2,Col5a2,Kras,Nrtn,Cacna1s,Hras,Map2k1,Map2k2,Cdk1,Gfra1,Cacnb2,Cacnb3,Src,Col4a5	23	0.442308	Agrn,Cacna1h,Cacna1i,Cacna1s,Cacnb1,Cacnb2,Cacnb3,Cacnb4,Cdk1,Cntn2,Col1a1,Col1a2,Col3a1,Col4a1,Col4a2,Col4a3,Col4a4,Col4a5,Col5a1,Col5a2,Col6a1,Col6a2,Col6a3,Creb1,Fgfr1,Fyn,Gfra1,Gfra2,Grb2,Hras,Kras,Map2k1,Map2k2,Mapk1,Mapk3,Ncam1,Nras,Nrtn,Prnp,Ptk2,Raf1,Rps6ka5,Sos1,Sptan1,Sptb,Sptbn1,Sptbn2,Sptbn4,Src,St8sia2,St8sia4,Ywhab	Mouse
groupvp_IgG-groupveh_IgG	_tstat	within each collection	CP:REACTOME: Reactome gene sets	REACTOME_MITOTIC_G1_G1_S_PHASES	0.00911229	0.0517488	0.335155	1.46778	30	125	Psmd9,Cdkn2d,Psmb9,Psmb2,Psmb4,Psmb1,Psma2,E2f2,Psmb3,Psmd10,Mybl2,Psmb5,Psmd8,Tfdp1,Psmb6,Psmd13,Max,Cks1b,Psma1,Cdkn2c,Lin37,Cdkn1a,Psma6,Psma5,Rrm2,Cdc45,Psma3,Rpa3,Psmc4,Psmb10,Ccnd3,Psmb7,Psme2,E2f1,Psmd7,Psma4,Ccna2,Psmb8,Ppp2ca,Psmd3,Psmd12,Gm11808,Ccnb1,Psma7	44	0.352	Ccna2,Ccnb1,Ccnd1,Ccnd2,Ccnd3,Ccne1,Ccne2,Ccnh,Cdc25a,Cdc45,Cdc6,Cdc7,Cdk1,Cdk2,Cdk4,Cdk6,Cdk7,Cdkn1a,Cdkn1b,Cdkn2b,Cdkn2c,Cdkn2d,Cdt1,Cks1b,Cul1,Dbf4,Dhfr,Dyrk1a,E2f1,E2f2,E2f3,E2f4,E2f5,Fbxo5,Gm11808,Hdac1,Lin37,Lin52,Lin54,Lin9,Max,Mcm10,Mcm2,Mcm3,Mcm4,Mcm5,Mcm6,Mcm7,Mcm8,Mnat1,Mybl2,Myc,Orc1,Orc2,Orc3,Orc4,Orc5,Orc6,Pcna,Pkmyt1,Pola1,Pola2,Pole,Pole2,Ppp2ca,Ppp2cb,Ppp2r1a,Ppp2r1b,Ppp2r2a,Prim…	Mouse
groupvp_IgG-groupveh_IgG	_tstat	within each collection	CP:REACTOME: Reactome gene sets	REACTOME_G_BETA_GAMMA_SIGNALLING_THROUGH_PLC_BETA	0.00962224	0.0539784	0.609219	1.70759	26	15	Gng10,Gng2,Gng12,Gnb2,Gngt2,Gng3,Gng13,Gng7,Plcb2	9	0.6	Gnb1,Gnb2,Gnb4,Gnb5,Gng10,Gng11,Gng12,Gng13,Gng2,Gng3,Gng7,Gngt2,Plcb1,Plcb2,Plcb3	Mouse
groupvp_IgG-groupveh_IgG	_tstat	within each collection	CP:KEGG: KEGG gene sets	KEGG_ECM_RECEPTOR_INTERACTION	0.00969053	0.0639575	0.390175	1.57556	30	73	Col1a2,Col1a1,Col6a1,Col5a1,Col6a2,Col6a6,Col3a1,Lamb1,Gp1bb,Lamb3,Cd44,Col4a6,Col5a2,Gp9,Fn1,Thbs1,Reln,Thbs3,Chad	19	0.260274	Agrn,Cd36,Cd44,Cd47,Chad,Col11a2,Col1a1,Col1a2,Col3a1,Col4a1,Col4a2,Col4a4,Col4a6,Col5a1,Col5a2,Col5a3,Col6a1,Col6a2,Col6a3,Col6a6,Comp,Dag1,Fn1,Gp1ba,Gp1bb,Gp5,Gp6,Gp9,Hmmr,Hspg2,Itga1,Itga10,Itga2,Itga2b,Itga3,Itga4,Itga5,Itga6,Itga7,Itga8,Itga9,Itgav,Itgb1,Itgb3,Itgb4,Itgb5,Itgb6,Itgb7,Itgb8,Lama3,Lama4,Lama5,Lamb1,Lamb2,Lamb3,Lamc1,Lamc2,Lamc3,Reln,Sdc1,Sdc2,Sdc3,Sdc4,Spp1,Sv2a,Sv2b,Sv2c,Thbs…	Mouse
groupvp_IgG-groupveh_IgG	_tstat	within each collection	CP:REACTOME: Reactome gene sets	REACTOME_NEPHRIN_INTERACTIONS	0.00976744	0.0541328	-0.547335	-1.71873	20	18	Nphs1,Nck2,Nck1,Actn4,Pik3ca,Cd2ap,Fyn,Sptan1	8	0.444444	Actn1,Actn2,Actn4,Cd2ap,Fyn,Iqgap1,Kirrel3,Magi2,Nck1,Nck2,Nphs1,Pik3ca,Pik3cb,Pik3r1,Pik3r2,Sptan1,Sptbn1,Wasl	Mouse
groupvp_IgG-groupveh_IgG	_tstat	within each collection	H: hallmark gene sets	HALLMARK_MITOTIC_SPINDLE	0.0118964	0.0225133	-0.261826	-1.35023	16	194	Tubgcp5,Arhgef11,Pcnt,Rab3gap1,Nck2,Pcm1,Rfc1,Nck1,Rictor,Lrpprc,Stau1,Ckap5,Hdac6,Epb41l2,Actn4,Tiam1,Tubgcp3,Dync1h1,Smc4,Klc1,Net1,Cenpj,Als2,Cep250,Sos1,Rabgap1,Taok2,Abi1,Cd2ap,Arhgef7,Farp1,Gemin4,Kif3c,Apc,Sptan1,Nf1,Tsc1,Rasa1,Ophn1,Alms1,Dlg1,Map1s,Abl1,Cdc42ep1,Cntrob,Pkd2,Fbxo5,Kifap3,Flnb,Fgd6,Rapgef5,Cep72,Epb41,Arhgef12,Myh10,Tubgcp6,Cttn,Palld,Lats1,Arhgap29,Arhgap27,Rasal2,Itsn1,C…	85	0.438144	Abi1,Abl1,Abr,Actn4,Akap13,Alms1,Als2,Anln,Apc,Arap3,Arf6,Arfgef1,Arfip2,Arhgap10,Arhgap27,Arhgap29,Arhgap4,Arhgap5,Arhgdia,Arhgef11,Arhgef12,Arhgef2,Arhgef3,Arhgef7,Arl8a,Atg4b,Aurka,Bcar1,Bcl2l11,Bcr,Bin1,Birc5,Brca2,Bub1,Capzb,Ccdc88a,Ccnb2,Cd2ap,Cdc27,Cdc42,Cdc42bpa,Cdc42ep1,Cdc42ep2,Cdc42ep4,Cdk1,Cdk5rap2,Cenpe,Cenpf,Cenpj,Cep192,Cep250,Cep57,Cep72,Ckap5,Clasp1,Clip1,Clip2,Cntrl,Cntrob,Csnk1…	Mouse
groupvp_IgG-groupveh_IgG	_tstat	within each collection	H: hallmark gene sets	HALLMARK_ADIPOGENESIS	0.0121572	0.0225133	0.307825	1.43449	42	188	Ptger3,Ltc4s,Dgat1,Rnf11,Gadd45a,Gpx4,Reep5,Ndufs3,Dhrs7,Riok3,Pfkl,C3,Preb,Gbe1,Ndufab1,Taldo1,Mgst3,Retn,Enpp2,Adipor2,Mdh2,Pqlc3,Tkt,Prdx3,Dnajc15,Pim3,Cdkn2c,Ech1,Hspb8,Aldoa,Grpel1,Etfb,Tst,Sdhb,Col15a1,Plin2,Tob1,Ak2,Dhrs7b,Suclg1,Crat,Ubc,Ccng2,Acads,Ndufb7,Ifngr1,Coq5,Bckdha,Hibch,Mrpl15,Cyc1,Gpx3,Samm50,Pfkfb3,Jagn1,Dnajb9,Echs1,Gpd2,Acadl,Orm1,Sparcl1,Itih5,Ucp2,Cox8a,Slc19a1,Dld,Cmpk1	67	0.356383	Abca1,Abcb8,Acaa2,Acadl,Acadm,Acads,Acly,Aco2,Acox1,Adcy6,Adipor2,Agpat3,Aifm1,Ak2,Aldh2,Aldoa,Aldoart1,Angpt1,Angptl4,Aplp2,Apoe,Araf,Arl4a,Atl2,Atp1b3,Baz2a,Bckdha,Bcl2l13,Bcl6,C3,Cat,Ccng2,Cd151,Cd302,Cd36,Cdkn2c,Chchd10,Chuk,Cidea,Cmbl,Cmpk1,Col15a1,Col4a1,Coq3,Coq5,Coq9,Cox6a1,Cox7b,Cox8a,Cpt2,Crat,Cs,Cyc1,Cyp4b1,Dbt,Decr1,Dgat1,Dhcr7,Dhrs7,Dhrs7b,Dlat,Dld,Dnajb9,Dnajc15,Dram2,Ech1,Echs1,Elm…	Mouse
groupvp_IgG-groupveh_IgG	_tstat	within each collection	CP:REACTOME: Reactome gene sets	REACTOME_SIGNALING_BY_PDGF	0.0125937	0.0689655	0.342042	1.46063	41	108	Col1a2,Col1a1,Pdgfra,Col6a1,Prkar2b,Col5a1,Calm3,Col6a2,Plat,Col3a1,Mapk3,Akt1,Bad,Mdm2,Pde1b,Grb2,Cdkn1a,Furin,Pdgfrb,Col5a2,Prkca,Stat3,Kras,Calm1,Thbs1,Pde1a,Thbs3,Hras,Pten,Prkcd,Map2k1,Map2k2,Pik3cb,Pdgfc,Cdk1,Akt2	36	0.333333	Adcy3,Adcy4,Adcy5,Adcy6,Adcy7,Adcy9,Akt1,Akt1s1,Akt2,Akt3,Bad,Bcar1,Calm1,Calm2,Calm3,Camk4,Casp9,Cdk1,Cdkn1a,Cdkn1b,Chuk,Col1a1,Col1a2,Col3a1,Col4a1,Col4a2,Col4a3,Col4a4,Col4a5,Col5a1,Col5a2,Col6a1,Col6a2,Col6a3,Creb1,Crk,Crkl,Foxo1,Foxo3,Foxo4,Furin,Grb2,Grb7,Gsk3a,Hras,Itpr2,Itpr3,Kras,Map2k1,Map2k2,Mapk1,Mapk3,Mapkap1,Mdm2,Mlst8,Mtor,Nck1,Nck2,Nr4a1,Nras,Pde1a,Pde1b,Pdgfa,Pdgfb,Pdgfc,Pdgfd,Pd…	Mouse
groupvp_IgG-groupveh_IgG	_tstat	within each collection	CP:REACTOME: Reactome gene sets	REACTOME_METABOLISM_OF_RNA	0.0136799	0.0740323	0.291923	1.38958	49	222	Gemin7,Lsm1,Lsm2,Psmd9,Magoh,Psmb9,Etf1,Psmb2,Lsm3,Lsm4,Wdr77,Mapkapk2,Akt1,Psmb4,Exosc5,Exosc4,Psmb1,Psma2,Zfp36,Psmb3,Rps2,Snrpb,Exosc3,Psmd10,Psmb5,Rps7,Psmd8,Psmb6,Psmd13,Psma1,Rpl15,Rps6,Psma6,Smg9,Rpl29,Rps5,Rps3,Psma5,Rps4x,Prkca,Rps9,Rpl10a,Psma3,Psmc4,Phax,Anp32a,Psmb10,Nup43,Elavl1,Psmb7,Rpl13,Psme2,Rbm8a,Psmd7,Eif4a1,Mapk14,Psma4,Prkcd,Upf3a,Gemin2,Lsm6,Rpl8,Psmb8,Rpl11,Exosc7,Ppp2ca,P…	72	0.324324	Aaas,Akt1,Anp32a,Casc3,Clns1a,Cnot10,Cnot2,Cnot3,Cnot4,Cnot6,Cnot7,Cnot8,Dcp1a,Dcp1b,Dcp2,Dcps,Ddx20,Ddx6,Dis3,Edc3,Edc4,Eif4a1,Eif4a2,Eif4a3,Eif4b,Eif4e,Eif4g1,Elavl1,Etf1,Exosc1,Exosc2,Exosc3,Exosc4,Exosc5,Exosc7,Exosc8,Exosc9,Fau,Gemin2,Gemin4,Gemin5,Gemin6,Gemin7,Gm11808,Gm2000,Gm3550,Gm5244,Gspt2,Hnrnpd,Hspa1a,Hspa1b,Hspa8,Hspb1,Khsrp,Lsm1,Lsm2,Lsm3,Lsm4,Lsm5,Lsm6,Magoh,Mapk11,Mapk14,Mapkapk…	Mouse
groupvp_IgG-groupveh_IgG	_tstat	within each collection	CP:REACTOME: Reactome gene sets	REACTOME_SMOOTH_MUSCLE_CONTRACTION	0.0144132	0.0770937	0.542208	1.65989	41	21	Acta2,Calm3,Myl12b,Myl6,Calm1,Tpm2,Tpm4,Myl6b,Myl9	9	0.428571	Acta2,Actg2,Cald1,Calm1,Calm2,Calm3,Itga1,Itgb5,Myh11,Myl12b,Myl6,Myl6b,Myl9,Mylk,Sorbs1,Sorbs3,Tln1,Tpm1,Tpm2,Tpm4,Vcl	Mouse
groupvp_IgG-groupveh_IgG	_tstat	within each collection	CP:REACTOME: Reactome gene sets	REACTOME_CLASS_A1_RHODOPSIN_LIKE_RECEPTORS	0.0149472	0.0790314	0.324563	1.4323	50	133	Cxcr1,Anxa1,Ptger3,Saa3,Ccl3,Ccl4,Hcar2,Adrb2,Rln3,Chrm3,C3,C5ar1,Fpr2,Cxcr2,P2ry2,Kiss1r,Ffar2,Tshr,Nmb,Npy,Ccr1,Ccl7,Adora3,Fpr1,Ccl2,Hrh2,Ednra,Adora2b,Ccr4,P2ry6,Gal,S1pr2,Ccl17,Lpar3,Cysltr1,Ccl19,Ccr10,Gpr55,Gpr39,Ptger2,Xcr1	41	0.308271	Adora1,Adora2a,Adora2b,Adora3,Adra1b,Adra2b,Adrb1,Adrb2,Agt,Anxa1,Aplnr,App,Avpr1a,Avpr2,Bdkrb1,C3,C3ar1,C5ar1,Ccl17,Ccl19,Ccl2,Ccl20,Ccl22,Ccl3,Ccl4,Ccl5,Ccl7,Ccr1,Ccr10,Ccr2,Ccr3,Ccr4,Ccr5,Ccr6,Ccr7,Ccr8,Ccr9,Chrm3,Cnr2,Cx3cl1,Cx3cr1,Cxcl10,Cxcl12,Cxcl13,Cxcl16,Cxcl9,Cxcr1,Cxcr2,Cxcr3,Cxcr4,Cxcr5,Cxcr6,Cysltr1,Edn1,Ednra,Ednrb,F2,F2r,F2rl1,F2rl2,F2rl3,Ffar1,Ffar2,Ffar3,Fpr1,Fpr2,Gal,Gnrh1,Gpr39…	Mouse
groupvp_IgG-groupveh_IgG	_tstat	within each collection	CP:KEGG: KEGG gene sets	KEGG_EPITHELIAL_CELL_SIGNALING_IN_HELICOBACTER_PYLORI_INFECTION	0.0150931	0.0936569	0.402337	1.55337	46	58	Mapk13,Cxcr1,Atp6v1g1,Nfkbia,Atp6v1f,Cxcr2,Atp6v0c,Atp6v1b2,Atp6v1d,Rac1,Atp6v0b,Atp6v1c1,Map3k14,Cdc42,Nfkb1,Mapk14	16	0.275862	Adam10,Adam17,Atp6ap1,Atp6v0a1,Atp6v0a2,Atp6v0b,Atp6v0c,Atp6v0d1,Atp6v0d2,Atp6v0e2,Atp6v1a,Atp6v1b2,Atp6v1c1,Atp6v1d,Atp6v1f,Atp6v1g1,Atp6v1g2,Atp6v1g3,Atp6v1h,Casp3,Ccl5,Cdc42,Chuk,Csk,Cxcr1,Cxcr2,Egfr,F11r,Git1,Hbegf,Ikbkb,Ikbkg,Jam2,Jam3,Jun,Lyn,Map2k4,Map3k14,Mapk10,Mapk11,Mapk12,Mapk13,Mapk14,Mapk8,Mapk9,Met,Nfkb1,Nfkbia,Nod1,Pak1,Plcg1,Plcg2,Ptpn11,Rac1,Rela,Src,Tcirg1,Tjp1	Mouse
groupvp_IgG-groupveh_IgG	_tstat	within each collection	CP:KEGG: KEGG gene sets	KEGG_VEGF_SIGNALING_PATHWAY	0.0153257	0.0936569	0.392688	1.54103	47	63	Mapk13,Pxn,Mapk3,Mapkapk2,Akt1,Rac2,Rac1,Bad,Ptgs2,Pik3r5,Prkca,Kras,Mapkapk3,Cdc42,Hras,Mapk14,Map2k1,Sphk2,Map2k2,Pik3cb,Rac3,Nfatc4,Akt2,Pla2g4a,Chp2,Src,Pla2g5,Pik3r2,Prkcg,Vegfa,Pik3cd,Pik3cg,Plcg2,Pla2g12a	34	0.539683	Akt1,Akt2,Akt3,Bad,Casp9,Cdc42,Chp2,Hras,Hspb1,Kdr,Kras,Map2k1,Map2k2,Mapk1,Mapk11,Mapk12,Mapk13,Mapk14,Mapk3,Mapkapk2,Mapkapk3,Nfat5,Nfatc1,Nfatc2,Nfatc3,Nfatc4,Nos3,Nras,Pik3ca,Pik3cb,Pik3cd,Pik3cg,Pik3r1,Pik3r2,Pik3r3,Pik3r5,Pla2g12a,Pla2g12b,Pla2g4a,Pla2g4b,Pla2g5,Pla2g6,Plcg1,Plcg2,Ppp3ca,Ppp3cb,Ppp3cc,Ppp3r1,Prkca,Prkcb,Prkcg,Ptgs2,Ptk2,Pxn,Rac1,Rac2,Rac3,Raf1,Sh2d2a,Sphk1,Sphk2,Src,Vegfa	Mouse
groupvp_IgG-groupveh_IgG	_tstat	within each collection	CP:REACTOME: Reactome gene sets	REACTOME_ACTIVATION_OF_KAINATE_RECEPTORS_UPON_GLUTAMATE_BINDING	0.0154162	0.0805849	0.521333	1.63051	44	23	Calm3,Gng10,Gng2,Gng12,Gnb2,Calm1,Gngt2,Gng3,Gng13,Gng7,Plcb2	11	0.478261	Calm1,Calm2,Calm3,Dlg1,Dlg3,Gnb1,Gnb2,Gnb4,Gnb5,Gng10,Gng11,Gng12,Gng13,Gng2,Gng3,Gng7,Gngt2,Grik4,Grik5,Ncald,Plcb1,Plcb2,Plcb3	Mouse
groupvp_IgG-groupveh_IgG	_tstat	within each collection	CP:KEGG: KEGG gene sets	KEGG_HEMATOPOIETIC_CELL_LINEAGE	0.0165027	0.097248	0.387764	1.5338	51	66	Gypa,Csf3r,Tnf,Cd9,Cd33,Csf3,Il1b,Gp1bb,Il1r2,Csf2ra,Cd14,Csf1,Dntt,Itgam,Cd34,Il1a,Cd44,Siglecf,Il9r,Gp9	20	0.30303	Anpep,Cd14,Cd19,Cd2,Cd22,Cd33,Cd34,Cd36,Cd37,Cd38,Cd3d,Cd3e,Cd3g,Cd4,Cd44,Cd5,Cd55,Cd55b,Cd7,Cd8a,Cd9,Cr2,Csf1,Csf1r,Csf2,Csf2ra,Csf3,Csf3r,Dntt,Epor,Flt3,Gp1ba,Gp1bb,Gp5,Gp9,Gypa,Il11,Il1a,Il1b,Il1r1,Il1r2,Il2ra,Il4,Il5,Il5ra,Il6,Il7,Il7r,Il9r,Itga1,Itga2,Itga2b,Itga3,Itga4,Itga5,Itga6,Itgam,Itgb3,Kit,Mme,Ms4a1,Siglecf,Siglech,Tfrc,Thpo,Tnf	Mouse
groupvp_IgG-groupveh_IgG	_tstat	within each collection	CP:REACTOME: Reactome gene sets	REACTOME_PURINE_METABOLISM	0.0166334	0.0859704	0.477458	1.59843	49	31	Gda,Aprt,Ampd3,Nt5e,Dck,Nt5c,Gpx1,Adssl1,Pnp,Dguok	10	0.322581	Ada,Adal,Adk,Adsl,Adss,Adssl1,Ampd1,Ampd2,Ampd3,Aprt,Atic,Cat,Dck,Dguok,Gart,Gda,Gmpr,Gmpr2,Gmps,Gpx1,Impdh1,Impdh2,Nt5c,Nt5c2,Nt5e,Paics,Pfas,Pnp,Pnp2,Ppat,Xdh	Mouse
groupvp_IgG-groupveh_IgG	_tstat	within each collection	CP:KEGG: KEGG gene sets	KEGG_PURINE_METABOLISM	0.0173632	0.0987904	0.323967	1.43258	58	130	Gda,Polr2h,Guk1,Polr2g,Znrd1,Polr2c,Aprt,Entpd3,Polr1d,Pold4,Ampd3,Nt5e,Nudt2,Ak1,Nme5,Dck,Nt5c,Polr2e,Pde1b,Polr2d,Adssl1,Nme2,Pnp,Polr2j,Rrm2,Dguok,Ak2,Nme1,Polr3c,Pde1a,Gucy2c,Nme6,Polr2f,Itpa,Entpd2,Pde4b,Nme4,Atic,Nt5c2,Nudt9,Gmpr2,Papss1,Pde6d,Prps1	44	0.338462	Ada,Adcy3,Adcy4,Adcy5,Adcy6,Adcy7,Adcy9,Adk,Adsl,Adss,Adssl1,Ak1,Ak2,Ak4,Ak7,Ampd1,Ampd2,Ampd3,Aprt,Atic,Cant1,Dck,Dguok,Enpp1,Enpp3,Entpd1,Entpd2,Entpd3,Entpd5,Entpd6,Entpd8,Fhit,Gart,Gda,Gmpr,Gmpr2,Gmps,Gucy1a2,Gucy2c,Guk1,Impdh1,Impdh2,Itpa,Nme1,Nme2,Nme3,Nme4,Nme5,Nme6,Nme7,Npr1,Npr2,Nt5c,Nt5c2,Nt5e,Nt5m,Nudt2,Nudt5,Nudt9,Paics,Papss1,Papss2,Pde10a,Pde11a,Pde1a,Pde1b,Pde1c,Pde2a,Pde3a,Pde3b,P…	Mouse
groupvp_IgG-groupveh_IgG	_tstat	within each collection	CP:REACTOME: Reactome gene sets	REACTOME_SIGNALING_BY_HIPPO	0.0179754	0.0915179	-0.512951	-1.65108	37	20	Lats2,Tjp2,Mob1a,Amot,Tjp1,Lats1,Amotl1,Stk3,Amotl2,Stk4,Yap1,Wwtr1,Sav1	13	0.65	Amot,Amotl1,Amotl2,Casp3,Dvl2,Lats1,Lats2,Mob1a,Mob1b,Nphp4,Sav1,Stk3,Stk4,Tjp1,Tjp2,Wwc1,Wwtr1,Yap1,Ywhab,Ywhae	Mouse
groupvp_IgG-groupveh_IgG	_tstat	within each collection	CP:REACTOME: Reactome gene sets	REACTOME_PEPTIDE_LIGAND_BINDING_RECEPTORS	0.0182663	0.0915179	0.365177	1.47043	58	77	Cxcr1,Anxa1,Saa3,Ccl3,Ccl4,Rln3,C3,C5ar1,Fpr2,Cxcr2,Kiss1r,Nmb,Npy,Ccr1,Ccl7,Fpr1,Ccl2,Ednra,Ccr4,Gal	20	0.25974	Agt,Anxa1,Aplnr,App,Avpr1a,Avpr2,Bdkrb1,C3,C3ar1,C5ar1,Ccl17,Ccl19,Ccl2,Ccl20,Ccl22,Ccl3,Ccl4,Ccl5,Ccl7,Ccr1,Ccr10,Ccr2,Ccr3,Ccr4,Ccr5,Ccr6,Ccr7,Ccr8,Ccr9,Cx3cl1,Cx3cr1,Cxcl10,Cxcl12,Cxcl13,Cxcl16,Cxcl9,Cxcr1,Cxcr2,Cxcr3,Cxcr4,Cxcr5,Cxcr6,Edn1,Ednra,Ednrb,F2,F2r,F2rl1,F2rl2,F2rl3,Fpr1,Fpr2,Gal,Hcrtr2,Hebp1,Kiss1r,Kng1,Kng2,Mc1r,Nmb,Npb,Npff,Npffr1,Npy,Npy1r,Oprm1,Penk,Pomc,Ppbp,Prok1,Qrfp,Rln3,Sa…	Mouse
groupvp_IgG-groupveh_IgG	_tstat	within each collection	CP:REACTOME: Reactome gene sets	REACTOME_NEP_NS2_INTERACTS_WITH_THE_CELLULAR_EXPORT_MACHINERY	0.018591	0.0915179	-0.467391	-1.61567	37	26	Nup133,Nup205,Pom121,Nup188,Nup107,Nup85,Nup88,Nup155,Aaas,Xpo1,Nup153	11	0.423077	Aaas,Nup107,Nup133,Nup153,Nup155,Nup188,Nup205,Nup210,Nup214,Nup35,Nup37,Nup43,Nup50,Nup54,Nup62,Nup85,Nup88,Nup93,Nupl2,Pom121,Rae1,Ran,Ranbp2,Seh1l,Tpr,Xpo1	Mouse
groupvp_IgG-groupveh_IgG	_tstat	within each collection	CP:REACTOME: Reactome gene sets	REACTOME_MITOTIC_G2_G2_M_PHASES	0.0186757	0.0915179	-0.329213	-1.44714	32	75	Tubgcp5,Pcnt,E2f3,Prkaca,Cep41,Cetn2,Cep135,Pcm1,Nedd1,Dync1i2,Ckap5,Akap9,Tubgcp3,Dync1h1,Cep290,Mnat1,Cenpj,Cep250,Cep76,Cdk7,Fgfr1op,Cdk2,Alms1,Xpo1	24	0.32	Actr1a,Akap9,Alms1,Ccna2,Ccnb1,Ccnb2,Ccnh,Cdc25a,Cdc25b,Cdc25c,Cdk1,Cdk2,Cdk5rap2,Cdk7,Cenpj,Cep135,Cep164,Cep192,Cep250,Cep290,Cep41,Cep57,Cep63,Cep70,Cep72,Cep76,Cetn2,Ckap5,Clasp1,Cntrl,Csnk1d,Csnk1e,Dctn1,Dctn2,Dctn3,Dync1h1,Dync1i2,Dynll1,E2f1,E2f3,Fgfr1op,Haus2,Hsp90aa1,Mapre1,Mnat1,Nedd1,Nek2,Ninl,Numa1,Ofd1,Pafah1b1,Pcm1,Pcnt,Pkmyt1,Plk1,Plk4,Ppp2r1a,Prkaca,Prkar2b,Sdccag8,Ssna1,Tuba1a,Tu…	Mouse
groupvp_IgG-groupveh_IgG	_tstat	within each collection	CP:REACTOME: Reactome gene sets	REACTOME_INSULIN_RECEPTOR_RECYCLING	0.0187015	0.0915179	0.577708	1.64729	52	16	Atp6v1g1,Atp6v1f,Atp6v0c,Atp6v1b2,Atp6v1d,Atp6v0b,Atp6v1c1	7	0.4375	Atp6v0a2,Atp6v0b,Atp6v0c,Atp6v0d1,Atp6v0d2,Atp6v1a,Atp6v1b2,Atp6v1c1,Atp6v1d,Atp6v1f,Atp6v1g1,Atp6v1g2,Atp6v1g3,Atp6v1h,Insr,Tcirg1	Mouse
groupvp_IgG-groupveh_IgG	_tstat	within each collection	CP:REACTOME: Reactome gene sets	REACTOME_METABOLISM_OF_AMINO_ACIDS_AND_DERIVATIVES	0.0192471	0.0928231	0.298436	1.37076	67	172	Arg2,Asns,Pcsk1,Hdc,Smox,Psmd9,Psmb9,Psmb2,Inhba,Oaz1,Psmb4,Psmb1,Psma2,Arg1,Psmb3,Psmd10,Psmb5,Psmd8,Psmb6,Psmd13,Psma1,Psma6,Psma5,Tst,Gclm,Psma3,Dlst,Psmc4,Apip,Ckm,Oat,Amd1,Acad8,Psmb10,Mri1,Psmb7,Hsd17b10,Psme2,Psmd7,Psma4,Ass1,Psmb8,Ethe1,Mat2b,Ckb,Psmd3,Psmd12,Glud1,Bckdha,Psma7,Gamt,Hibch,Bcat2	53	0.30814	Aadat,Aass,Acad8,Acadsb,Acat1,Acmsd,Adi1,Afmid,Agmat,Agxt,Agxt2,Ahcy,Aldh18a1,Aldh4a1,Aldh6a1,Aldh7a1,Aldh9a1,Amd1,Amd2,Amdhd1,Apip,Arg1,Arg2,Asl,Asns,Ass1,Auh,Azin1,Bbox1,Bcat1,Bcat2,Bckdha,Bckdhb,Bhmt,Cbs,Cdo1,Ckb,Ckm,Cndp2,Cps1,Csad,Cth,Dbt,Ddc,Dio1,Dld,Dlst,Enoph1,Ethe1,Fah,Ftcd,Gamt,Gatm,Gcdh,Gclc,Gclm,Gls,Gls2,Glud1,Glul,Gm4737,Gm5096,Got1,Got2,Gpt,Gpt2,Grhpr,Gstz1,Haao,Hal,Hao1,Hdc,Hgd,Hib…	Mouse
groupvp_IgG-groupveh_IgG	_tstat	within each collection	CP:REACTOME: Reactome gene sets	REACTOME_RNA_POL_II_TRANSCRIPTION	0.019447	0.0928231	0.352307	1.45569	63	88	Lsm10,Gtf2a2,Taf10,Polr2h,Polr2g,Magoh,Nudt21,Polr2c,Taf12,Snrpb,Polr2e,Srsf7,Dhx38,Polr2d,Taf11,Cdk9,Taf13,Polr2j,Srsf9,Srsf5,Gtf2e2	21	0.238636	Ak6,Ccnh,Ccnt1,Ccnt2,Cdc40,Cdk7,Cdk9,Clp1,Cpsf1,Cpsf2,Cpsf3,Cpsf7,Cstf1,Cstf2,Cstf3,Ctdp1,Dhx38,Ell,Ercc2,Ercc3,Gtf2a1,Gtf2a2,Gtf2b,Gtf2e1,Gtf2e2,Gtf2f1,Gtf2f2,Gtf2h1,Gtf2h2,Gtf2h3,Gtf2h4,Lsm10,Lsm11,Magoh,Mnat1,Ncbp1,Ncbp2,Nfx1,Nudt21,Pabpn1,Papola,Pcf11,Polr2a,Polr2b,Polr2c,Polr2d,Polr2e,Polr2f,Polr2g,Polr2h,Polr2i,Polr2j,Polr2k,Polr2l,Rbm8a,Rbm8a2,Rngtt,Rnmt,Rnps1,Slbp,Snrpb,Snrpd3,Snrpe,Snrpf…	Mouse
groupvp_IgG-groupveh_IgG	_tstat	within each collection	CP:REACTOME: Reactome gene sets	REACTOME_ADP_SIGNALLING_THROUGH_P2RY1	0.0195736	0.0928231	0.542027	1.61048	55	19	Gng10,Gng2,Gng12,Gnb2,Gngt2,Gng3,Mapk14,Gng13,Gng7,Pla2g4a,Gna15,Src	12	0.631579	Gna11,Gna14,Gna15,Gnb1,Gnb2,Gnb4,Gnb5,Gng10,Gng11,Gng12,Gng13,Gng2,Gng3,Gng7,Gngt2,Mapk14,P2ry1,Pla2g4a,Src	Mouse
groupvp_IgG-groupveh_IgG	_tstat	within each collection	CP:REACTOME: Reactome gene sets	REACTOME_INHIBITION_OF_VOLTAGE_GATED_CA2_CHANNELS_VIA_GBETA_GAMMA_SUBUNITS	0.0199572	0.0936768	0.578519	1.62154	55	15	Gng10,Gng2,Kcnj2,Gng12,Gnb2,Gngt2,Gng3,Gng7	8	0.533333	Gabbr1,Gabbr2,Gnb1,Gnb2,Gng10,Gng12,Gng2,Gng3,Gng7,Gngt2,Kcnj10,Kcnj15,Kcnj16,Kcnj2,Kcnj9	Mouse
groupvp_IgG-groupveh_IgG	_tstat	within each collection	CP:KEGG: KEGG gene sets	KEGG_B_CELL_RECEPTOR_SIGNALING_PATHWAY	0.0200753	0.108952	0.368892	1.4934	63	75	Ifitm1,Ifitm2,Nfkbia,Mapk3,Akt1,Rac2,Rac1,Vav1,Grb2,Ifitm3,Nfkbie,Pik3r5,Fcgr3,Pik3ap1,Kras,Fos,Ptpn6,Nfkb1,Hras,Vav3,Map2k1,Cd72,Map2k2,Pik3cb,Rac3,Nfatc4,Akt2	27	0.36	Akt1,Akt2,Akt3,Bcl10,Blnk,Btk,Card11,Cd19,Cd22,Cd72,Cd79a,Cd79b,Cd81,Chp2,Chuk,Cr2,Dapp1,Fcgr2b,Fcgr3,Fos,Grb2,Gsk3b,Hras,Ifitm1,Ifitm2,Ifitm3,Ikbkb,Ikbkg,Inpp5d,Jun,Kras,Lyn,Malt1,Map2k1,Map2k2,Mapk1,Mapk3,Nfat5,Nfatc1,Nfatc2,Nfatc3,Nfatc4,Nfkb1,Nfkbia,Nfkbib,Nfkbie,Nras,Pik3ap1,Pik3ca,Pik3cb,Pik3cd,Pik3cg,Pik3r1,Pik3r2,Pik3r3,Pik3r5,Plcg2,Ppp3ca,Ppp3cb,Ppp3cc,Ppp3r1,Prkcb,Ptpn6,Rac1,Rac2,Rac3,R…	Mouse
groupvp_IgG-groupveh_IgG	_tstat	within each collection	CP:KEGG: KEGG gene sets	KEGG_AMYOTROPHIC_LATERAL_SCLEROSIS_ALS	0.0204698	0.108952	0.431042	1.55009	60	42	Mapk13,Tnf,Map2k3,Tnfrsf1a,Bax,Derl1,Rac1,Bad,Gpx1,Prph,Cycs,Bcl2l1,Grin2d,Tnfrsf1b,Mapk14,Bid,Map3k5,Ccs	18	0.428571	Als2,Apaf1,Bad,Bax,Bcl2,Bcl2l1,Bid,Casp1,Casp3,Casp9,Cat,Ccs,Chp2,Cycs,Daxx,Derl1,Gm10053,Gpx1,Grin2b,Grin2d,Map2k3,Map2k6,Map3k5,Mapk11,Mapk12,Mapk13,Mapk14,Nefh,Nos1,Ppp3ca,Ppp3cb,Ppp3cc,Ppp3r1,Prph,Rab5a,Rac1,Slc1a2,Sod1,Tnf,Tnfrsf1a,Tnfrsf1b,Tomm40l	Mouse
groupvp_IgG-groupveh_IgG	_tstat	within each collection	CP:REACTOME: Reactome gene sets	REACTOME_CYTOKINE_SIGNALING_IN_IMMUNE_SYSTEM	0.0211132	0.0971675	0.283101	1.34549	76	220	Ube2l6,Ifitm1,Ncam1,Egr1,Icam1,Ifitm2,Isg20,Il1b,Mapk3,Socs3,Myd88,Il1rn,Il1r2,Ifnar2,Ifit3b,Csf2ra,Ifngr2,Isg15,Pin1,Oas3,Vav1,Il1a,Cd44,Csf2rb,Il18,Grb2,Trim25,Ifitm3,Csf2rb2,Ifi35,Gab2,Stat3,Kras,Kpna4,Ptpn6,Ptpn1,Ifit3,Usp18,Nup43,Il2,Irak2,Nfkb2,Irf5,Hras,Cish,Eif4a1,Prkcd,Oas2,Socs1,Csf2,Ube2e1,Psmb8,Map2k1,Ifngr1,Map2k2,Pik3cb,Il7,Il1rap,Gm11808,Kpna2,Il6,Ptpn2,Rae1,Cdk1,Sumo1,Map2k4,Il2ra…	69	0.313636	Aaas,AC168977.2,Adam17,Adar,Arih1,B2m,Blnk,Btrc,Camk2a,Camk2b,Casp1,Cbl,Cd44,Cdk1,Chuk,Ciita,Cish,Crk,Crkl,Csf2,Csf2ra,Csf2rb,Csf2rb2,Cul1,Ddx58,Egr1,Eif2ak2,Eif4a1,Eif4a2,Eif4a3,Eif4e,Eif4e2,Eif4e3,Eif4g1,Eif4g2,Eif4g3,Flnb,Fyn,Gab2,Gbp10,Gbp2,Gbp2b,Gbp4,Gbp5,Gbp6,Gbp8,Gbp9,Ghr,Gm10184,Gm11808,Grb2,Hck,Hgf,Hras,Icam1,Ifi35,Ifit2,Ifit3,Ifit3b,Ifitm1,Ifitm2,Ifitm3,Ifnar1,Ifnar2,Ifng,Ifngr1,Ifngr2,…	Mouse
groupvp_IgG-groupveh_IgG	_tstat	within each collection	CP:REACTOME: Reactome gene sets	REACTOME_RORA_ACTIVATES_CIRCADIAN_EXPRESSION	0.0211234	0.0971675	-0.481259	-1.6067	43	23	Clock,Ncoa3,Crebbp,Arntl,Cpt1a,Med1,Ncoa6,Ep300,Ppara,Srebf1,Ncoa2,Tbl1x,Ppargc1a	13	0.565217	Arntl,Clock,Cpt1a,Crebbp,Ep300,Hdac3,Med1,Ncoa1,Ncoa2,Ncoa3,Ncoa6,Ncor1,Npas2,Nr1d1,Ppara,Ppargc1a,Rora,Rxra,Smarcd3,Srebf1,Tbl1x,Tbl1xr1,Tgs1	Mouse
groupvp_IgG-groupveh_IgG	_tstat	within each collection	CP:REACTOME: Reactome gene sets	REACTOME_DOUBLE_STRAND_BREAK_REPAIR	0.0231788	0.105567	-0.499144	-1.60664	48	20	Atm,Prkdc,Lig4,Nbn,Rpa1,Mdc1,Tdp1	7	0.35	Atm,Brca1,Brca2,Brip1,H2afx,Lig1,Lig4,Mdc1,Nbn,Prkdc,Rad50,Rad51,Rad52,Rpa1,Rpa2,Rpa3,Tdp1,Xrcc4,Xrcc5,Xrcc6	Mouse
groupvp_IgG-groupveh_IgG	_tstat	within each collection	CP:KEGG: KEGG gene sets	KEGG_TRYPTOPHAN_METABOLISM	0.0232789	0.120032	-0.423057	-1.57415	46	35	Wars,Ehhadh,Haao,Cat,Hadh,Aldh9a1,Acat2,Aox1,Cyp1a2,Tdo2,Aadat,Ogdh,Cyp1a1,Ogdhl,Kmo,Aldh7a1,Ido2,Wars2,Maob	19	0.542857	Aadat,Acat1,Acat2,Acat3,Acmsd,Afmid,Aldh1b1,Aldh2,Aldh3a2,Aldh7a1,Aldh9a1,Aox1,Cat,Cyp1a1,Cyp1a2,Cyp1b1,Ddc,Echs1,Ehhadh,Gcdh,Haao,Hadh,Hadha,Ido2,Il4i1,Inmt,Kmo,Kynu,Maoa,Maob,Ogdh,Ogdhl,Tdo2,Wars,Wars2	Mouse
groupvp_IgG-groupveh_IgG	_tstat	within each collection	CP:REACTOME: Reactome gene sets	REACTOME_SIGNALLING_TO_ERKS	0.0236509	0.106661	0.459068	1.54723	70	32	Mapk13,Rala,Rit1,Mapk3,Mapkapk2,Grb2,Rap1a,Kras,Mapkapk3,Hras,Mapk14,Map2k1,Map2k2,Cdk1	14	0.4375	Braf,Cdk1,Crk,Frs2,Grb2,Hras,Kidins220,Kras,Map2k1,Map2k2,Mapk1,Mapk11,Mapk12,Mapk13,Mapk14,Mapk3,Mapkapk2,Mapkapk3,Ngf,Nras,Plcg1,Raf1,Rala,Ralb,Ralgds,Rap1a,Rapgef1,Rit1,Shc1,Sos1,Src,Ywhab	Mouse
groupvp_IgG-groupveh_IgG	_tstat	within each collection	CP:REACTOME: Reactome gene sets	REACTOME_MEMBRANE_TRAFFICKING	0.0267348	0.118001	0.33048	1.40793	88	106	Dnm1,Ap3s1,Gjb5,Vps28,Snap23,Preb,Snf8,Vamp8,Bloc1s1,Tpd52,Chmp4b,Tsg101,Dtnbp1,Napa,Vps25,Picalm,Clta,Vta1,Bloc1s3,Sar1b,Gjc2,Gjb3,Cope,Chmp6,Copb2,Ctsz,Chmp2a,Vamp2,Gm11808,Cltb,Arf1,Chmp5,Dnajc6,Ap4b1	34	0.320755	Ap1b1,Ap1g1,Ap1m1,Ap1m2,Ap1s1,Ap1s2,Ap2m1,Ap3b1,Ap3s1,Ap4b1,Ap4e1,Arcn1,Arf1,Arfgap1,Arrb1,Bloc1s1,Bloc1s3,Chmp2a,Chmp2b,Chmp3,Chmp4b,Chmp4c,Chmp5,Chmp6,Chmp7,Clta,Cltb,Cltc,Copa,Copb1,Copb2,Cope,Copz1,Cpd,Ctsz,Dab2,Dnajc6,Dnm1,Dnm2,Dtnbp1,Gak,Gbf1,Gja1,Gja4,Gja5,Gjb1,Gjb2,Gjb3,Gjb5,Gjc1,Gjc2,Gm11808,Gns,Hgs,Hip1r,Hspa8,Igf2r,M6pr,Myo6,Napa,Necap1,Ocrl,Picalm,Pik3c2a,Preb,Pum1,Rab5c,Rps27a,Sar1b,…	Mouse
groupvp_IgG-groupveh_IgG	_tstat	within each collection	CP:REACTOME: Reactome gene sets	REACTOME_AQUAPORIN_MEDIATED_TRANSPORT	0.0268657	0.118001	0.447098	1.5262	80	34	Prkar2b,Aqp9,Rab11a,Gng10,Gng2,Aqp3,Gng12,Gnb2,Myo5b,Gngt2,Aqp5,Gng3,Gng13,Gng7	14	0.411765	Adcy3,Adcy4,Adcy5,Adcy6,Adcy7,Adcy9,Aqp1,Aqp3,Aqp5,Aqp8,Aqp9,Avpr2,Gnas,Gnb1,Gnb2,Gnb4,Gnb5,Gng10,Gng11,Gng12,Gng13,Gng2,Gng3,Gng7,Gngt2,Myo5b,Prkaca,Prkacb,Prkar1a,Prkar1b,Prkar2a,Prkar2b,Rab11a,Rab11fip2	Mouse
groupvp_IgG-groupveh_IgG	_tstat	within each collection	CP:REACTOME: Reactome gene sets	REACTOME_RESPONSE_TO_ELEVATED_PLATELET_CYTOSOLIC_CA2_	0.026935	0.118001	0.359306	1.43747	86	74	Timp1,Calm3,F5,Cd9,Pfn1,Srgn,Mmrn1,Serping1,Cap1,A2m,Ppia,Aldoa,Cd63,Actn1,Tuba4a,Cfl1,Prkca,Fn1,Calm1,Thbs1,Selp,F13a1,Serpine1,Plek,Actn2,Itga2b,Lefty1	27	0.364865	A2m,Abcc4,Actn1,Actn2,Actn4,Alb,Aldoa,Aldoart1,Apoa1,App,Brpf3,Calm1,Calm2,Calm3,Calu,Cap1,Cd36,Cd63,Cd9,Cfl1,Clu,Egf,F13a1,F5,F8,Fga,Fgb,Fgg,Fn1,Gm12728,Habp4,Hgf,Hrg,Hspa5,Itga2b,Itgb3,Kng1,Kng2,Lamp2,Lefty1,Mmrn1,Pdgfa,Pdgfb,Pecam1,Pfn1,Plek,Plg,Ppbp,Ppia,Prkca,Prkcb,Prkcg,Pros1,Psap,Selp,Serpine1,Serpinf2,Serping1,Sod1,Sparc,Srgn,Stxbp3,Tgfb2,Tgfb3,Thbs1,Timp1,Tln1,Tuba4a,Vcl,Vegfa,Vegfb,Vegf…	Mouse
groupvp_IgG-groupveh_IgG	_tstat	within each collection	CP:KEGG: KEGG gene sets	KEGG_MAPK_SIGNALING_PATHWAY	0.0270569	0.132957	0.281268	1.33351	97	219	Mapk13,Flnc,Pdgfra,Gadd45a,Tnf,Map2k3,Tnfrsf1a,Gadd45b,Gadd45g,Rasgrp4,Lamtor3,Dusp1,Il1b,Mapk3,Mapkapk2,Akt1,Rac2,Il1r2,Cd14,Rac1,Dusp2,Il1a,Mknk1,Traf2,Max,Grb2,Fgf18,Relb,Pdgfrb,Rap1a,Rasa2,Gng12,Jund,Prkca,Kras,Fos,Stmn1,Dusp5,Mapkapk3,Ddit3,Map3k14,Cdc42,Ppm1a,Nfkb2,Nfkb1,Arrb2,Hspa2,Rasgrf1,Cacna1s,Hras,Cacna2d1,Mapk14,Fgf9,Map2k1,Map2k2,Rap1b,Rac3,Map3k5,Mapkapk5,Nfatc4,Akt2,Dusp16,Map2k4,…	78	0.356164	Akt1,Akt2,Akt3,Arrb1,Arrb2,Atf2,Atf4,Bdnf,Braf,Cacna1a,Cacna1d,Cacna1e,Cacna1f,Cacna1h,Cacna1i,Cacna1s,Cacna2d1,Cacna2d2,Cacna2d4,Cacnb1,Cacnb2,Cacnb3,Cacnb4,Cacng1,Cacng8,Casp3,Cd14,Cdc25b,Cdc42,Chp2,Chuk,Crk,Crkl,Daxx,Ddit3,Dusp1,Dusp10,Dusp14,Dusp16,Dusp2,Dusp4,Dusp5,Dusp6,Dusp7,Dusp8,Dusp9,Ecsit,Egf,Egfr,Elk1,Elk4,Fas,Fgf1,Fgf11,Fgf12,Fgf18,Fgf2,Fgf22,Fgf7,Fgf9,Fgfr1,Fgfr2,Fgfr3,Fgfr4,Flna,Fl…	Mouse
groupvp_IgG-groupveh_IgG	_tstat	within each collection	CP:KEGG: KEGG gene sets	KEGG_RNA_DEGRADATION	0.0273973	0.132957	-0.368412	-1.50218	53	52	Cnot3,Zcchc7,Pnpt1,Cnot6,Ttc37,Dcp1b,Patl1,Edc4,Dcp1a,Papolg,Xrn1,Cnot1,Dcp2,Exosc2,Dis3,Wdr61	16	0.307692	C1d,Cnot1,Cnot10,Cnot2,Cnot3,Cnot4,Cnot6,Cnot6l,Cnot7,Cnot8,Dcp1a,Dcp1b,Dcp2,Dcps,Ddx6,Dis3,Edc3,Edc4,Eno1,Eno1b,Eno2,Eno3,Exosc1,Exosc10,Exosc2,Exosc3,Exosc4,Exosc5,Exosc7,Exosc8,Exosc9,Hspa9,Lsm1,Lsm2,Lsm3,Lsm4,Lsm5,Lsm6,Lsm7,Mphosph6,Naa38,Papola,Papolg,Parn,Patl1,Pnpt1,Skiv2l,Ttc37,Wdr61,Xrn1,Xrn2,Zcchc7	Mouse
groupvp_IgG-groupveh_IgG	_tstat	within each collection	CP:REACTOME: Reactome gene sets	REACTOME_ENDOSOMAL_SORTING_COMPLEX_REQUIRED_FOR_TRANSPORT_ESCRT	0.0274204	0.118994	0.487599	1.5563	80	25	Vps28,Snf8,Chmp4b,Tsg101,Vps25,Vta1,Chmp6,Chmp2a,Gm11808,Chmp5,Rps27a,Vps37c	12	0.48	Chmp2a,Chmp2b,Chmp3,Chmp4b,Chmp4c,Chmp5,Chmp6,Chmp7,Gm11808,Hgs,Rps27a,Snf8,Stam,Stam2,Tsg101,Vps25,Vps28,Vps36,Vps37a,Vps37b,Vps37c,Vps37d,Vps4a,Vps4b,Vta1	Mouse
groupvp_IgG-groupveh_IgG	_tstat	within each collection	CP:REACTOME: Reactome gene sets	REACTOME_INWARDLY_RECTIFYING_K_CHANNELS	0.0284426	0.122277	0.545625	1.58453	81	17	Gng10,Gng2,Kcnj2,Gng12,Gnb2,Gngt2,Gng3,Gng7	8	0.470588	Abcc9,Gabbr1,Gabbr2,Gnb1,Gnb2,Gng10,Gng12,Gng2,Gng3,Gng7,Gngt2,Kcnj10,Kcnj15,Kcnj16,Kcnj2,Kcnj8,Kcnj9	Mouse
groupvp_IgG-groupveh_IgG	_tstat	within each collection	CP:REACTOME: Reactome gene sets	REACTOME_HIV_INFECTION	0.0287405	0.122413	0.290132	1.34078	101	179	Gtf2a2,Taf10,Polr2h,Polr2g,Vps28,Psmd9,Psmb9,Psmb2,Polr2c,Ap2s1,Psmb4,Tsg101,Psmb1,Psma2,Taf12,Psmb3,Rac1,Polr2e,Psmd10,Psmb5,Psmd8,Psmb6,Psmd13,Psma1,Polr2d,Taf11,Ppia,Psma6,Cdk9,Taf13,Polr2j,Psma5,Ran,Psma3,Gtf2e2,Psmc4,Psmb10,Nup43,Psmb7,Psme2,Psmd7,Psma4,Ranbp1,Psmb8,Polr2f,Psmd3,Psmd12,Gm11808,Gtf2b,Psma7,Arf1,Rae1,Fen1,Banf1,Gtf2f2,Psip1,Ercc2	57	0.318436	Aaas,Ak6,Ap1b1,Ap1g1,Ap1m1,Ap1m2,Ap1s1,Ap1s2,Ap2a1,Ap2a2,Ap2b1,Ap2m1,Ap2s1,Arf1,Atp6v1h,B2m,Banf1,Btrc,Ccnh,Ccnt1,Ccnt2,Ccr5,Cd247,Cd28,Cd4,Cdk7,Cdk9,Ctdp1,Cul5,Cxcr4,Dock2,Ell,Elmo1,Ercc2,Ercc3,Fen1,Fyn,Gm11808,Gm12728,Gtf2a1,Gtf2a2,Gtf2b,Gtf2e1,Gtf2e2,Gtf2f1,Gtf2f2,Gtf2h1,Gtf2h2,Gtf2h3,Gtf2h4,Hck,Hmga1,Hmga1b,Kpna1,Kpnb1,Lck,Lig1,Lig4,Mnat1,Ncbp1,Ncbp2,Nmt1,Nmt2,Nup107,Nup133,Nup153,Nup155,Nup1…	Mouse
groupvp_IgG-groupveh_IgG	_tstat	within each collection	CP:REACTOME: Reactome gene sets	REACTOME_RECRUITMENT_OF_MITOTIC_CENTROSOME_PROTEINS_AND_COMPLEXES	0.0290792	0.122719	-0.344343	-1.45391	53	61	Tubgcp5,Pcnt,Prkaca,Cep41,Cetn2,Cep135,Pcm1,Nedd1,Dync1i2,Ckap5,Akap9,Tubgcp3,Dync1h1,Cep290,Cenpj,Cep250,Cep76	17	0.278689	Actr1a,Akap9,Alms1,Ccnb1,Cdk1,Cdk5rap2,Cenpj,Cep135,Cep164,Cep192,Cep250,Cep290,Cep41,Cep57,Cep63,Cep70,Cep72,Cep76,Cetn2,Ckap5,Clasp1,Cntrl,Csnk1d,Csnk1e,Dctn1,Dctn2,Dctn3,Dync1h1,Dync1i2,Dynll1,Fgfr1op,Haus2,Hsp90aa1,Mapre1,Nedd1,Nek2,Ninl,Numa1,Ofd1,Pafah1b1,Pcm1,Pcnt,Plk1,Plk4,Ppp2r1a,Prkaca,Prkar2b,Sdccag8,Ssna1,Tuba1a,Tuba4a,Tubb4a,Tubb4b,Tubg1,Tubg2,Tubgcp2,Tubgcp3,Tubgcp5,Tubgcp6,Ywhae,Yw…	Mouse
groupvp_IgG-groupveh_IgG	_tstat	within each collection	H: hallmark gene sets	HALLMARK_ANGIOGENESIS	0.0294218	0.052539	0.444297	1.52367	85	33	Pglyrp1,Lum,Timp1,Col3a1,Fstl1,Col5a2,Prg2,Vcan,Olr1,Tnfrsf21,Msx1,S100a4,Spp1,Postn,Pdgfa	15	0.454545	Apoh,App,Ccnd2,Col3a1,Col5a2,Fgfr1,Fstl1,Itgav,Jag1,Jag2,Kcnj8,Lpl,Lrpap1,Lum,Msx1,Nrp1,Olr1,Pdgfa,Pglyrp1,Postn,Prg2,Ptk2,S100a4,Slco2a1,Spp1,Stc1,Thbd,Timp1,Tnfrsf21,Vav2,Vcan,Vegfa,Vtn	Mouse
groupvp_IgG-groupveh_IgG	_tstat	within each collection	CP:REACTOME: Reactome gene sets	REACTOME_GPCR_DOWNSTREAM_SIGNALING	0.0295047	0.123383	0.264435	1.29256	111	280	Cxcr1,Anxa1,Ptger3,Saa3,Hcar2,Adrb2,Gnai3,Rln3,Chrm3,Ramp3,C3,C5ar1,Fpr2,Cxcr2,Akt1,Ramp1,P2ry2,Kiss1r,Rac2,Ffar2,Tshr,Rgs19,Nmb,Rhoa,Rac1,Gng10,Npy,Ccr1,Dgkg,Calca,Vav1,Fgd3,Pde1b,Gng2,Rhog,Abr,Adora3,Fpr1,Hrh2,Rgs18,Ednra,Pik3r5,Grk5,Adora2b,Gng12,Prkca,Ccr4,Gnb2,Gnai2,P2ry6,Gal,Gngt2,Gng3,Rgs4,Cdc42,Plekhg2,Pde1a,S1pr2,Rasgrf1,Sctr,Prkcd,Gng13,Vav3,Gng7,Lpar3,Cysltr1,Ccl19,Ccr10,Pik3r6,Gpr55,A…	77	0.275	Abr,Adcy3,Adcy4,Adcy5,Adcy6,Adcy7,Adcy9,Adm,Adora1,Adora2a,Adora2b,Adora3,Adra1b,Adra2b,Adrb1,Adrb2,Agt,Akap13,Akt1,Akt2,Akt3,Anxa1,Aplnr,App,Arhgap4,Arhgef1,Arhgef11,Arhgef12,Arhgef16,Arhgef17,Arhgef18,Arhgef2,Arhgef25,Arhgef3,Arhgef4,Arhgef6,Arhgef9,Avpr1a,Avpr2,Bdkrb1,C3,C3ar1,C5ar1,Calca,Calcb,Calcrl,Ccl19,Ccl20,Ccl5,Ccr1,Ccr10,Ccr2,Ccr3,Ccr4,Ccr5,Ccr6,Ccr7,Ccr8,Ccr9,Cdc42,Chrm3,Cnr2,Cxcl10,C…	Mouse
groupvp_IgG-groupveh_IgG	_tstat	within each collection	CP:KEGG: KEGG gene sets	KEGG_SYSTEMIC_LUPUS_ERYTHEMATOSUS	0.0300231	0.141537	0.390567	1.47161	90	52	Elane,Ctsg,Tnf,H2afv,C3,H2afz,H2afx,Hist3h2a,H3f3a,H3f3b,Snrpb,Cd80,Actn1,Fcgr3,Hist4h4,H2afy,H2afj,Cd86,Hist1h2be,Actn2,C1qb	21	0.403846	Actn1,Actn2,Actn4,C1qa,C1qb,C1qc,C2,C3,C4b,C6,C8a,C8b,C8g,C9,Cd28,Cd40,Cd40lg,Cd80,Cd86,Ctsg,Elane,Fcgr2b,Fcgr3,Grin2b,H2afj,H2afv,H2afx,H2afy,H2afy2,H2afz,H3f3a,H3f3b,Hist1h2ac,Hist1h2bb,Hist1h2be,Hist1h2bk,Hist1h2bp,Hist1h3g,Hist1h4d,Hist1h4f,Hist2h2ab,Hist2h2be,Hist3h2a,Hist4h4,Ifng,Il10,Snrpb,Snrpd1,Snrpd3,Ssb,Tnf,Trim21	Mouse
groupvp_IgG-groupveh_IgG	_tstat	within each collection	CP:REACTOME: Reactome gene sets	REACTOME_ELONGATION_ARREST_AND_RECOVERY	0.030199	0.125149	0.510696	1.56342	87	21	Polr2h,Polr2g,Polr2c,Polr2e,Polr2d,Cdk9,Polr2j,Polr2f,Gtf2f2	9	0.428571	Ccnt1,Ccnt2,Cdk9,Ctdp1,Ell,Gtf2f1,Gtf2f2,Polr2a,Polr2b,Polr2c,Polr2d,Polr2e,Polr2f,Polr2g,Polr2h,Polr2i,Polr2j,Polr2k,Polr2l,Ssrp1,Tcea1	Mouse
groupvp_IgG-groupveh_IgG	_tstat	within each collection	CP:REACTOME: Reactome gene sets	REACTOME_INTERACTIONS_OF_VPR_WITH_HOST_CELLULAR_PROTEINS	0.0305611	0.125519	-0.41966	-1.51898	60	31	Nup133,Nup205,Kpna1,Pom121,Nup188,Nup107,Nup85,Nup88,Nup155,Aaas,Nup153	11	0.354839	Aaas,Banf1,Hmga1,Hmga1b,Kpna1,Nup107,Nup133,Nup153,Nup155,Nup188,Nup205,Nup210,Nup214,Nup35,Nup37,Nup43,Nup50,Nup54,Nup62,Nup85,Nup88,Nup93,Nupl2,Pom121,Psip1,Rae1,Ranbp2,Seh1l,Slc25a4,Slc25a5,Tpr	Mouse
groupvp_IgG-groupveh_IgG	_tstat	within each collection	H: hallmark gene sets	HALLMARK_COAGULATION	0.0325568	0.0545815	0.315016	1.38156	108	123	Mmp8,Anxa1,Timp1,Iscu,Gda,Mmp9,Cd9,Plat,C3,F3,Maff,Gsn,Sh2b2,Klk8,Serping1,Rac1,A2m,Msrb2,F10,Furin,Gng12,Pef1,Gnb2,Bmp1,Gp9,Fn1,Thbs1,Olr1,Prss23,Serpine1,Rabif,Arf4	32	0.260163	A2m,Acox2,Adam9,Ang,Anxa1,Apoa1,Apoc1,Apoc2,Apoc3,Arf4,Bmp1,C1qa,C2,C3,C8a,C8b,C8g,C9,Capn2,Capn5,Casp9,Cd9,Cfb,Cfi,Clu,Comp,Cpb2,Cpn1,Crip2,Csrp1,Ctsb,Ctse,Ctsh,Ctsk,Ctso,Dpp4,Dusp14,Dusp6,F10,F11,F12,F13b,F2,F2rl2,F3,F8,F9,Fbn1,Fga,Fgg,Fn1,Furin,Fyn,Gda,Gnb2,Gng12,Gp1ba,Gp9,Gsn,Hmgcs2,Hnf4a,Hpn,Hrg,Htra1,Iscu,Itga2,Itgb3,Itih1,Klf7,Klk8,Klkb1,Lamp2,Lefty1,Lgmn,Lrp1,Lta4h,Maff,Masp2,Mbl2,Mmp11,M…	Mouse
groupvp_IgG-groupveh_IgG	_tstat	within each collection	H: hallmark gene sets	HALLMARK_TGF_BETA_SIGNALING	0.0327489	0.0545815	0.393237	1.47623	98	51	Rab31,Bmpr1a,Id1,Rhoa,Ifngr2,Ppp1r15a,Furin,Cdk9,Id2,Slc20a1,Thbs1,Ube2d3,Ppm1a,Id3,Skil,Serpine1,Ltbp2,Tgif1,Lefty1,Junb,Smad7,Pmepa1,Ppp1ca,Tgfbr1,Smad3,Cdh1	26	0.509804	Acvr1,Apc,Arid4b,Bcar3,Bmp2,Bmpr1a,Bmpr2,Cdh1,Cdk9,Cdkn1c,Ctnnb1,Eng,Fkbp1a,Fnta,Furin,Hdac1,Hipk2,Id1,Id2,Id3,Ifngr2,Junb,Klf10,Lefty1,Ltbp2,Map3k7,Ncor2,Pmepa1,Ppm1a,Ppp1ca,Ppp1r15a,Rab31,Rhoa,Serpine1,Ski,Skil,Slc20a1,Smad1,Smad3,Smad6,Smad7,Smurf1,Smurf2,Sptbn1,Tgfbr1,Tgif1,Thbs1,Tjp1,Trim33,Ube2d3,Wwtr1	Mouse
groupvp_IgG-groupveh_IgG	_tstat	within each collection	CP:KEGG: KEGG gene sets	KEGG_GLIOMA	0.036039	0.165179	0.374947	1.43985	110	57	Pdgfra,Calm3,Mapk3,Akt1,E2f2,Mdm2,Grb2,Cdkn1a,Pdgfrb,Pik3r5,Prkca,Kras,Calm1,E2f1,Hras,Pten,Map2k1,Igf1r,Map2k2,Pik3cb,Akt2,Cdk4	22	0.385965	Akt1,Akt2,Akt3,Araf,Braf,Calm1,Calm2,Calm3,Camk2a,Camk2b,Camk2g,Ccnd1,Cdk4,Cdk6,Cdkn1a,E2f1,E2f2,E2f3,Egf,Egfr,Grb2,Hras,Igf1,Igf1r,Kras,Map2k1,Map2k2,Mapk1,Mapk3,Mdm2,Mtor,Nras,Pdgfa,Pdgfb,Pdgfra,Pdgfrb,Pik3ca,Pik3cb,Pik3cd,Pik3cg,Pik3r1,Pik3r2,Pik3r3,Pik3r5,Plcg1,Plcg2,Prkca,Prkcb,Prkcg,Pten,Raf1,Rb1,Shc1,Shc4,Sos1,Sos2,Tgfa	Mouse
groupvp_IgG-groupveh_IgG	_tstat	within each collection	CP:REACTOME: Reactome gene sets	REACTOME_CIRCADIAN_REPRESSION_OF_EXPRESSION_BY_REV_ERBA	0.0368597	0.150049	-0.463014	-1.52675	76	22	Clock,Ncoa3,Crebbp,Arntl,Med1,Ncoa6,Ep300,Ppara,Ncoa2,Tbl1x,Elovl3,Ppargc1a	12	0.545455	Arntl,Clock,Crebbp,Elovl3,Ep300,Hdac3,Med1,Ncoa1,Ncoa2,Ncoa3,Ncoa6,Ncor1,Npas2,Nr1d1,Ppara,Ppargc1a,Rora,Rxra,Smarcd3,Tbl1x,Tbl1xr1,Tgs1	Mouse
groupvp_IgG-groupveh_IgG	_tstat	within each collection	CP:REACTOME: Reactome gene sets	REACTOME_ACTIVATION_OF_THE_PRE_REPLICATIVE_COMPLEX	0.0380059	0.152394	-0.419108	-1.4953	76	29	Orc3,Pola1,Dbf4,Orc4,Orc5,Cdc7,Rpa1,Pola2,Mcm6,Cdk2	10	0.344828	Cdc45,Cdc6,Cdc7,Cdk2,Cdt1,Dbf4,Mcm10,Mcm2,Mcm3,Mcm4,Mcm5,Mcm6,Mcm7,Mcm8,Orc1,Orc2,Orc3,Orc4,Orc5,Orc6,Pola1,Pola2,Pole,Pole2,Prim1,Prim2,Rpa1,Rpa2,Rpa3	Mouse
groupvp_IgG-groupveh_IgG	_tstat	within each collection	CP:REACTOME: Reactome gene sets	REACTOME_INHIBITION_OF_INSULIN_SECRETION_BY_ADRENALINE_NORADRENALINE	0.0380986	0.152394	0.515501	1.53166	108	19	Gng10,Gng2,Gng12,Gnb2,Gnai2,Gngt2,Gng3,Gng13,Gng7,Cacnb2,Cacnb3,Gnai1	12	0.631579	Adcy5,Adcy6,Cacnb2,Cacnb3,Gnai1,Gnai2,Gnao1,Gnb1,Gnb2,Gnb4,Gnb5,Gng10,Gng11,Gng12,Gng13,Gng2,Gng3,Gng7,Gngt2	Mouse
groupvp_IgG-groupveh_IgG	_tstat	within each collection	CP:KEGG: KEGG gene sets	KEGG_TIGHT_JUNCTION	0.0389531	0.17371	0.322357	1.38125	127	106	Cldn15,Gnai3,Myl12b,Vapa,Cldn1,Mylpf,Akt1,Actg1,Myl2,Rhoa,Cldn10,Myl7,Actn1,Exoc3,Actb,Prkca,Csnk2b,Pard6b,Gnai2,Kras,Cask,Cdc42,Hras,Pten,Prkcd,Hcls1,Rab3b,Ppp2ca,Pard3,Myl9,Akt2,Actn2,Cdk4,Magi2,Myl10,Tjp3,Prkcz,Src,Cldn4,Rras	40	0.377358	Actb,Actg1,Actn1,Actn2,Actn4,Akt1,Akt2,Akt3,Amotl1,Ash1l,Cask,Cdc42,Cdk4,Cgn,Cldn1,Cldn10,Cldn15,Cldn2,Cldn23,Cldn3,Cldn4,Cldn5,Cldn6,Cldn7,Cldn8,Crb3,Csnk2a1,Csnk2a2,Csnk2b,Ctnna1,Ctnna3,Ctnnb1,Cttn,Epb41,Epb41l1,Epb41l2,Epb41l3,Exoc3,Exoc4,F11r,Gnai1,Gnai2,Gnai3,Hcls1,Hras,Jam2,Jam3,Kras,Llgl1,Llgl2,Magi1,Magi2,Magi3,Mpdz,Mpp5,Mras,Myh10,Myh11,Myh13,Myh14,Myh15,Myh9,Myl10,Myl12b,Myl2,Myl7,Myl9,…	Mouse
groupvp_IgG-groupveh_IgG	_tstat	within each collection	CP:REACTOME: Reactome gene sets	REACTOME_TRANSLATION	0.0394893	0.156596	0.316704	1.36474	132	113	Eif4ebp1,Srp14,Spcs1,Srp9,Etf1,Eif3k,Sec11c,Sec11a,Rps2,Rps7,Eif5,Eif2b2,Ssr2,Rpl15,Ssr4,Eif3i,Spcs2,Rps6,Rpl29,Rps5,Rps3,Rps4x,Eef1d,Rps9,Rpl10a,Eif3f,Rpl13,Eif4a1,Eef1b2,Rpl8,Eif4h,Rpl11,Sec61b,Eif2b5,Eif3g,Eif1ax,Gm11808	37	0.327434	Arxes2,Ddost,Eef1a1,Eef1b2,Eef1d,Eef1g,Eef2,Eif1ax,Eif2b1,Eif2b2,Eif2b3,Eif2b4,Eif2b5,Eif2s1,Eif2s2,Eif3a,Eif3b,Eif3c,Eif3d,Eif3e,Eif3f,Eif3g,Eif3h,Eif3i,Eif3k,Eif4a1,Eif4a2,Eif4b,Eif4e,Eif4ebp1,Eif4g1,Eif4h,Eif5,Eif5b,Etf1,Fau,Gm10320,Gm11808,Gm2000,Gm3550,Gm5244,Gspt2,Rpl10a,Rpl11,Rpl12,Rpl13,Rpl13a,Rpl15,Rpl18a,Rpl21,Rpl22,Rpl23,Rpl24,Rpl27,Rpl27a,Rpl29,Rpl3,Rpl34,Rpl35,Rpl36a,Rpl37,Rpl37a,Rpl…	Mouse
groupvp_IgG-groupveh_IgG	_tstat	within each collection	CP:KEGG: KEGG gene sets	KEGG_ENDOCYTOSIS	0.0408044	0.177177	0.293444	1.33384	139	160	Cxcr1,Pdgfra,Dnm1,Ehd1,Arfgap2,Adrb2,Rab31,Rab11a,Vps28,Snf8,Cxcr2,Ap2s1,Rab11fip4,Chmp4b,Pip5k1b,Rab11fip5,Tsg101,Rab11fip1,Asap1,Vps25,Mdm2,Clta,Vta1,Grk6,Sh3gl3,Sh3glb1,Ldlrap1,Grk5,Pard6b,Cdc42,Arrb2,Chmp6,Hspa2,Hras,Ret,Igf1r,Smap1,Chmp2a,Pard3,Cltb,Rab11b,Chmp5,Dnajc6	43	0.26875	Acap1,Acap2,Acap3,Adrb1,Adrb2,Agap1,Agap2,Ap2a1,Ap2a2,Ap2b1,Ap2m1,Ap2s1,Arap1,Arap2,Arap3,Arf6,Arfgap1,Arfgap2,Arfgap3,Arrb1,Arrb2,Asap1,Asap2,Asap3,Cbl,Cblb,Cblc,Ccr5,Cdc42,Chmp1b,Chmp2a,Chmp2b,Chmp3,Chmp4b,Chmp4c,Chmp5,Chmp6,Clta,Cltb,Cltc,Csf1r,Cxcr1,Cxcr2,Cxcr4,Dab2,Dnajc6,Dnm1,Dnm1l,Dnm2,Dnm3,Eea1,Egf,Egfr,Ehd1,Ehd2,Ehd3,Ehd4,Epn1,Epn2,Epn3,Eps15,Erbb3,Erbb4,F2r,Fgfr2,Fgfr3,Fgfr4,Flt1,Git1,G…	Mouse
groupvp_IgG-groupveh_IgG	_tstat	within each collection	CP:REACTOME: Reactome gene sets	REACTOME_O_LINKED_GLYCOSYLATION_OF_MUCINS	0.0425	0.165628	-0.401602	-1.46673	84	32	Galnt10,B3gnt9,St3gal1,St6gal1,Muc6,Galnt11	6	0.1875	B3gnt2,B3gnt3,B3gnt5,B3gnt6,B3gnt7,B3gnt8,B3gnt9,B3gntl1,B4galt5,C1galt1,C1galt1c1,Galnt1,Galnt10,Galnt11,Galnt12,Galnt2,Galnt3,Galnt6,Galnt7,Galnt9,Gcnt1,Muc13,Muc16,Muc4,Muc6,St3gal1,St3gal2,St3gal3,St6gal1,St6galnac2,St6galnac3,St6galnac4	Mouse
groupvp_IgG-groupveh_IgG	_tstat	within each collection	CP:REACTOME: Reactome gene sets	REACTOME_SHC1_EVENTS_IN_ERBB4_SIGNALING	0.0426424	0.165628	0.50857	1.51107	121	19	Mapk3,Nrg1,Grb2,Btc,Kras,Hras,Map2k1,Map2k2,Cdk1	9	0.473684	Btc,Cdk1,Erbb4,Grb2,Hbegf,Hras,Kras,Map2k1,Map2k2,Mapk1,Mapk3,Nras,Nrg1,Nrg2,Nrg4,Raf1,Shc1,Sos1,Ywhab	Mouse
groupvp_IgG-groupveh_IgG	_tstat	within each collection	CP:REACTOME: Reactome gene sets	REACTOME_SLC_MEDIATED_TRANSMEMBRANE_TRANSPORT	0.0428473	0.165628	-0.247933	-1.25178	61	175	Slc39a2,Nup133,Slc18a2,Slc2a2,Nup205,Slc20a2,Slc4a7,Slc35b4,Pom121,Slc14a1,Slc38a2,Slc24a1,Nup188,G6pc,Nup107,Slc30a5,Slc12a4,Nup85,Slc39a6,Nup88,Slc35a3,Slc35c1,Slc5a1,Slc47a1,Slc30a1,Slc9a9,Slc15a4,Slc5a3,Alb,Gckr,Nup155,Slc1a3,Slc33a1,Slc30a7,Slc38a4,Aaas,Slc24a5,Heph,Slc1a2,Gck,Slc9a1,Slc12a5,Nup153,Slc22a7,Slc16a7,Slc36a1,Slc39a10,Slc7a5,Slc4a2,Slc38a3,Slc22a1,Ranbp2,Slc12a6,Slc22a5,Slc17a5,…	61	0.348571	Aaas,Alb,Cp,G6pc,G6pc3,Gck,Gckr,Gm14085,Heph,Hk1,Hk2,Hk3,Nup107,Nup133,Nup153,Nup155,Nup188,Nup205,Nup210,Nup214,Nup35,Nup37,Nup43,Nup50,Nup54,Nup62,Nup85,Nup88,Nup93,Nupl2,Pom121,Rae1,Ranbp2,Seh1l,Slc10a6,Slc11a1,Slc12a2,Slc12a4,Slc12a5,Slc12a6,Slc12a7,Slc13a2,Slc13a3,Slc14a1,Slc15a2,Slc15a3,Slc15a4,Slc16a1,Slc16a10,Slc16a3,Slc16a7,Slc17a5,Slc17a8,Slc18a1,Slc18a2,Slc1a2,Slc1a3,Slc1a4,Slc1a5,Slc2…	Mouse
groupvp_IgG-groupveh_IgG	_tstat	within each collection	CP:REACTOME: Reactome gene sets	REACTOME_TRANSFERRIN_ENDOCYTOSIS_AND_RECYCLING	0.0438289	0.168011	0.515298	1.51532	124	18	Atp6v1g1,Atp6v1f,Atp6v0c,Atp6v1b2,Atp6v1d,Atp6v0b,Atp6v1c1,Steap3,Atp6v0d1,Tcirg1,Atp6v1a	11	0.611111	Atp6v0a2,Atp6v0b,Atp6v0c,Atp6v0d1,Atp6v0d2,Atp6v1a,Atp6v1b2,Atp6v1c1,Atp6v1d,Atp6v1f,Atp6v1g1,Atp6v1g2,Atp6v1g3,Atp6v1h,Mcoln1,Steap3,Tcirg1,Tfrc	Mouse
groupvp_IgG-groupveh_IgG	_tstat	within each collection	CP:REACTOME: Reactome gene sets	REACTOME_ACTIVATION_OF_THE_MRNA_UPON_BINDING_OF_THE_CAP_BINDING_COMPLEX_AND_EIFS_AND_SUBSEQUENT_BINDING_TO_43S	0.0482871	0.183097	0.398866	1.42461	147	42	Eif4ebp1,Eif3k,Rps2,Rps7,Eif3i,Rps6,Rps5,Rps3,Rps4x,Rps9,Eif3f,Eif4a1,Eif4h,Eif3g,Eif1ax,Eif3h,Rps16,Rps27a,Rps11	19	0.452381	Eif1ax,Eif2s1,Eif2s2,Eif3a,Eif3b,Eif3c,Eif3d,Eif3e,Eif3f,Eif3g,Eif3h,Eif3i,Eif3k,Eif4a1,Eif4a2,Eif4b,Eif4e,Eif4ebp1,Eif4g1,Eif4h,Fau,Rps11,Rps13,Rps14,Rps15,Rps15a,Rps16,Rps17,Rps18,Rps2,Rps21,Rps23,Rps27a,Rps27rt,Rps28,Rps3,Rps4x,Rps5,Rps6,Rps7,Rps8,Rps9	Mouse
groupvp_IgG-groupveh_IgG	_tstat	within each collection	H: hallmark gene sets	HALLMARK_UV_RESPONSE_DN	0.0483149	0.0779273	0.301668	1.33198	161	130	Col1a2,Col1a1,Prkar2b,Sri,Anxa2,Fzd2,F3,Col3a1,Bmpr1a,Id1,Dusp1,Aggf1,Dbp,Ltbp1,Cited2,Gcnt1,Igfbp5,Pdgfrb,Col5a2,Rasa2,Grk5,Slc22a18,Efemp1,Adora2b,Prkca,Runx1,Bhlhe40,Rgs4,Nfkb1,Pten,Atp2b1,Mapk14,Serpine1,Igf1r	34	0.261538	Abcc1,Acvr2a,Add3,Adora2b,Aggf1,Akt3,Anxa2,Anxa4,Apbb2,Arhgef9,Atp2b1,Atp2b4,Atp2c1,Atrn,Atrx,Atxn1,Bckdhb,Bdnf,Bhlhe40,Bmpr1a,Cacna1a,Cap2,Cav1,Cdc42bpa,Cdk13,Cdkn1b,Cdon,Celf2,Cited2,Col1a1,Col1a2,Col3a1,Col5a2,Dab2,Dbp,Ddah1,Dlc1,Dlg1,Dusp1,Dyrk1a,Efemp1,Erbb2,F3,Fbln5,Fhl2,Fyn,Fzd2,Gcnt1,Gja1,Grk5,Ica1,Id1,Igf1r,Igfbp5,Inpp4b,Insig1,Irs1,Itgb3,Kalrn,Kit,Lamc1,Ldlr,Lpar1,Ltbp1,Magi2,Map1b,Map2…	Mouse
groupvp_IgG-groupveh_IgG	_tstat	within each collection	CP:REACTOME: Reactome gene sets	REACTOME_RNA_POL_I_PROMOTER_OPENING	0.0485605	0.183097	0.519668	1.50915	139	17	H2afz,H2afx,H3f3a,H3f3b,Mapk3,Mbd2	6	0.352941	H2afx,H2afz,H3f3a,H3f3b,Hist1h2ac,Hist1h2bb,Hist1h2be,Hist1h2bk,Hist1h2bp,Hist1h3g,Hist1h4d,Hist1h4f,Hist2h2be,Hist4h4,Mapk3,Mbd2,Ubtf	Mouse
groupvp_IgG-groupveh_IgG	_tstat	within each collection	CP:KEGG: KEGG gene sets	KEGG_SNARE_INTERACTIONS_IN_VESICULAR_TRANSPORT	0.0489204	0.205503	0.439387	1.48471	144	31	Stx11,Snap23,Vamp8,Stx8,Use1,Vti1b,Stx6,Vamp2,Vamp4,Stx18,Stx7,Stx17,Vamp5,Vamp3,Bet1l,Stx16,Sec22b	17	0.548387	Bet1l,Bnip1,Gosr1,Gosr2,Sec22b,Snap23,Snap29,Snap47,Stx11,Stx12,Stx16,Stx17,Stx18,Stx19,Stx1a,Stx1b,Stx2,Stx3,Stx6,Stx7,Stx8,Use1,Vamp1,Vamp2,Vamp3,Vamp4,Vamp5,Vamp8,Vti1a,Vti1b,Ykt6	Mouse
groupvp_IgG-groupveh_IgG	_tstat	within each collection	CP:REACTOME: Reactome gene sets	REACTOME_IL_2_SIGNALING	0.0493583	0.184592	0.408193	1.43939	149	40	Mapk3,Csf2ra,Csf2rb,Grb2,Csf2rb2,Gab2,Kras,Ptpn6,Il2,Hras,Csf2,Map2k1,Map2k2,Pik3cb,Cdk1,Il2ra	16	0.4	Cdk1,Csf2,Csf2ra,Csf2rb,Csf2rb2,Gab2,Grb2,Hras,Il2,Il2ra,Il2rb,Il2rg,Il5,Il5ra,Inppl1,Jak1,Jak2,Jak3,Kras,Lck,Map2k1,Map2k2,Mapk1,Mapk3,Nras,Pik3ca,Pik3cb,Pik3cd,Pik3r1,Pik3r2,Pik3r3,Ptk2b,Ptpn6,Raf1,Shc1,Sos1,Stat5a,Stat5b,Syk,Ywhab	Mouse
groupvp_IgG-groupveh_IgG	_tstat	within each collection	CP:KEGG: KEGG gene sets	KEGG_NEUROTROPHIN_SIGNALING_PATHWAY	0.0498188	0.205503	0.313152	1.35183	164	111	Mapk13,Calm3,Nfkbia,Bax,Sh2b2,Mapk3,Mapkapk2,Akt1,Rhoa,Rac1,Bad,Grb2,Arhgdib,Nfkbie,Rap1a,Pik3r5,Kras,Calm1,Cdc42,Irak2,Ywhah,Nfkb1,Hras,Mapk14,Prkcd,Map2k1,Map2k2,Pik3cb,Rap1b,Map3k5,Akt2,Arhgdia	32	0.288288	Abl1,Akt1,Akt2,Akt3,Arhgdia,Arhgdib,Atf4,Bad,Bax,Bcl2,Bdnf,Braf,Calm1,Calm2,Calm3,Camk2a,Camk2b,Camk2g,Camk4,Cdc42,Crk,Crkl,Csk,Foxo3,Frs2,Gab1,Grb2,Gsk3b,Hras,Ikbkb,Irak1,Irak2,Irak3,Irak4,Irs1,Irs2,Jun,Kidins220,Kras,Maged1,Map2k1,Map2k2,Map2k5,Map2k7,Map3k1,Map3k3,Map3k5,Mapk1,Mapk10,Mapk11,Mapk12,Mapk13,Mapk14,Mapk3,Mapk7,Mapk8,Mapk9,Mapkapk2,Nfkb1,Nfkbia,Nfkbib,Nfkbie,Ngf,Ngfr,Nras,Ntf3,Ntrk…	Mouse
groupvp_IgG-groupveh_IgG	_tstat	within each collection	CP:REACTOME: Reactome gene sets	REACTOME_RNA_POL_II_TRANSCRIPTION_PRE_INITIATION_AND_PROMOTER_OPENING	0.0503455	0.185209	0.407508	1.43698	152	40	Gtf2a2,Taf10,Polr2h,Polr2g,Polr2c,Taf12,Polr2e,Polr2d,Taf11,Taf13,Polr2j,Gtf2e2,Polr2f,Gtf2b,Gtf2f2,Ercc2	16	0.4	Ak6,Ccnh,Cdk7,Ercc2,Ercc3,Gtf2a1,Gtf2a2,Gtf2b,Gtf2e1,Gtf2e2,Gtf2f1,Gtf2f2,Gtf2h1,Gtf2h2,Gtf2h3,Gtf2h4,Mnat1,Polr2a,Polr2b,Polr2c,Polr2d,Polr2e,Polr2f,Polr2g,Polr2h,Polr2i,Polr2j,Polr2k,Polr2l,Taf1,Taf10,Taf11,Taf12,Taf13,Taf4,Taf4b,Taf5,Taf6,Taf9,Tbp	Mouse
groupvp_IgG-groupveh_IgG	_tstat	within each collection	CP:REACTOME: Reactome gene sets	REACTOME_CYTOSOLIC_TRNA_AMINOACYLATION	0.0506083	0.185209	-0.438173	-1.47681	103	24	Farsb,Aars,Rars,Wars,Sars,Tars,Iars,Kars	8	0.333333	Aars,Aimp1,Aimp2,Cars,Dars,Eef1e1,Eprs,Farsa,Farsb,Gars,Hars,Iars,Kars,Lars,Mars,Nars,Ppa1,Qars,Rars,Sars,Tars,Vars,Wars,Yars	Mouse
groupvp_IgG-groupveh_IgG	_tstat	within each collection	CP:REACTOME: Reactome gene sets	REACTOME_MRNA_SPLICING	0.0507311	0.185209	0.319987	1.35644	169	100	Polr2h,Sf3b5,Polr2g,Lsm2,Magoh,Nudt21,Txnl4a,Polr2c,Phf5a,Snrpb,Polr2e,Srsf7,Dhx38,Polr2d,Polr2j,Srsf9,Srsf5,Ddx23,Sf3b2,Hnrnpf,Snrnp40,Sf3b1,Rbm8a,Srsf4,Polr2f,Hnrnpd,Cd2bp2,Gtf2f2,Sf3a3,Snrpa,Cdc40	31	0.31	Ccar1,Cd2bp2,Cdc40,Clp1,Cpsf1,Cpsf2,Cpsf3,Cpsf7,Cstf1,Cstf2,Cstf3,Ddx23,Dhx38,Dhx9,Dnajc8,Eftud2,Fus,Gtf2f1,Gtf2f2,Hnrnpa0,Hnrnpa1,Hnrnpa2b1,Hnrnpa3,Hnrnpc,Hnrnpd,Hnrnpf,Hnrnph1,Hnrnph2,Hnrnpk,Hnrnpl,Hnrnpm,Hnrnpr,Hnrnpu,Hnrnpul1,Lsm2,Magoh,Ncbp1,Ncbp2,Nfx1,Nudt21,Pabpn1,Papola,Pcbp1,Pcbp2,Pcf11,Phf5a,Polr2a,Polr2b,Polr2c,Polr2d,Polr2e,Polr2f,Polr2g,Polr2h,Polr2i,Polr2j,Polr2k,Polr2l,Prpf4,Prpf6,…	Mouse
groupvp_IgG-groupveh_IgG	_tstat	within each collection	CP:REACTOME: Reactome gene sets	REACTOME_GABA_RECEPTOR_ACTIVATION	0.0512391	0.18559	0.434268	1.4433	152	30	Gnai3,Gng10,Gng2,Gabra3,Kcnj2,Gng12,Gnb2,Gnai2,Gngt2,Gng3,Gng7	11	0.366667	Adcy3,Adcy4,Adcy5,Adcy6,Adcy7,Adcy9,Arhgef9,Gabbr1,Gabbr2,Gabra2,Gabra3,Gabrb1,Gabrr2,Gnai1,Gnai2,Gnai3,Gnal,Gnb1,Gnb2,Gng10,Gng12,Gng2,Gng3,Gng7,Gngt2,Kcnj10,Kcnj15,Kcnj16,Kcnj2,Kcnj9	Mouse
groupvp_IgG-groupveh_IgG	_tstat	within each collection	CP:REACTOME: Reactome gene sets	REACTOME_GLUCAGON_TYPE_LIGAND_RECEPTORS	0.0531283	0.190734	0.49402	1.46784	151	19	Gng10,Gng2,Gng12,Gnb2,Gngt2,Gng3,Sctr,Gng13,Gng7	9	0.473684	Gcgr,Glp1r,Gnas,Gnb1,Gnb2,Gnb4,Gnb5,Gng10,Gng11,Gng12,Gng13,Gng2,Gng3,Gng7,Gngt2,Sct,Sctr,Vipr1,Vipr2	Mouse
groupvp_IgG-groupveh_IgG	_tstat	within each collection	CP:KEGG: KEGG gene sets	KEGG_RIG_I_LIKE_RECEPTOR_SIGNALING_PATHWAY	0.0533246	0.211031	0.375604	1.41134	161	51	Mapk13,Tnf,Nfkbia,Atg5,Tradd,Il12b,Isg15,Pin1,Traf2,Trim25,Nlrx1,Nfkb1,Ddx3y,Mapk14	14	0.27451	Atg12,Atg5,Azi2,Casp8,Chuk,Cxcl10,Cyld,Ddx3x,Ddx3y,Ddx58,Dhx58,Fadd,Ifih1,Ikbkb,Ikbke,Ikbkg,Il12a,Il12b,Irf3,Irf7,Isg15,Map3k1,Map3k7,Mapk10,Mapk11,Mapk12,Mapk13,Mapk14,Mapk8,Mapk9,Mavs,Nfkb1,Nfkbia,Nfkbib,Nlrx1,Otud5,Pin1,Rela,Ripk1,Rnf125,Sike1,Tank,Tbk1,Tbkbp1,Tmem173,Tnf,Tradd,Traf2,Traf3,Traf6,Trim25	Mouse
groupvp_IgG-groupveh_IgG	_tstat	within each collection	CP:REACTOME: Reactome gene sets	REACTOME_REGULATION_OF_BETA_CELL_DEVELOPMENT	0.0534884	0.190734	-0.479323	-1.50516	114	18	Slc2a2,Hnf4a,Foxo1,Hes1,Pklr,Akt3,Gck,Hnf4g,Nr5a2	9	0.5	Akt1,Akt2,Akt3,Foxa2,Foxa3,Foxo1,Gck,Hes1,Hnf1a,Hnf1b,Hnf4a,Hnf4g,Mafa,Nr5a2,Onecut1,Pklr,Rbpj,Slc2a2	Mouse
groupvp_IgG-groupveh_IgG	_tstat	within each collection	CP:REACTOME: Reactome gene sets	REACTOME_GABA_B_RECEPTOR_ACTIVATION	0.0545024	0.192855	0.457825	1.46127	160	25	Gnai3,Gng10,Gng2,Kcnj2,Gng12,Gnb2,Gnai2,Gngt2,Gng3,Gng7	10	0.4	Adcy3,Adcy4,Adcy5,Adcy6,Adcy7,Adcy9,Gabbr1,Gabbr2,Gnai1,Gnai2,Gnai3,Gnal,Gnb1,Gnb2,Gng10,Gng12,Gng2,Gng3,Gng7,Gngt2,Kcnj10,Kcnj15,Kcnj16,Kcnj2,Kcnj9	Mouse
groupvp_IgG-groupveh_IgG	_tstat	within each collection	CP:KEGG: KEGG gene sets	KEGG_MELANOMA	0.0551724	0.211031	0.363987	1.38409	167	55	Pdgfra,Mapk3,Akt1,E2f2,Bad,Mdm2,Fgf18,Cdkn1a,Pdgfrb,Pik3r5,Kras,E2f1,Hras,Pten,Fgf9,Map2k1,Igf1r,Map2k2,Pik3cb,Pdgfc,Akt2,Cdk4,Mitf,Pdgfa,Cdh1,Pik3r2,Pik3cd,Pik3cg	28	0.509091	Akt1,Akt2,Akt3,Araf,Bad,Braf,Ccnd1,Cdh1,Cdk4,Cdk6,Cdkn1a,E2f1,E2f2,E2f3,Egf,Egfr,Fgf1,Fgf11,Fgf12,Fgf18,Fgf2,Fgf22,Fgf7,Fgf9,Fgfr1,Hgf,Hras,Igf1,Igf1r,Kras,Map2k1,Map2k2,Mapk1,Mapk3,Mdm2,Met,Mitf,Nras,Pdgfa,Pdgfb,Pdgfc,Pdgfd,Pdgfra,Pdgfrb,Pik3ca,Pik3cb,Pik3cd,Pik3cg,Pik3r1,Pik3r2,Pik3r3,Pik3r5,Pten,Raf1,Rb1	Mouse
groupvp_IgG-groupveh_IgG	_tstat	within each collection	CP:REACTOME: Reactome gene sets	REACTOME_CELL_CELL_COMMUNICATION	0.0552703	0.193121	0.320829	1.34737	182	96	Mapk13,Cldn15,Flnc,Vasp,Gm5150,Sirpb1c,Sirpb1b,Gm9733,Cldn1,Cdh11,Skap2,Lamb3,Tyrobp,Cdh3,Rac1,Cldn10,Grb2,Sirpa,Sirpb1a,Actn1,Pard6b,Plec,Ptpn6,Rsu1,Mapk14,Iqgap1,Cdh10,Pik3cb,Pard3	29	0.302083	Actn1,Actn2,Actn4,Arhgef6,Cadm1,Cadm2,Cd151,Cd2ap,Cd47,Cdh1,Cdh10,Cdh11,Cdh13,Cdh2,Cdh24,Cdh3,Cdh4,Cdh5,Cdh6,Cldn1,Cldn10,Cldn12,Cldn15,Cldn2,Cldn3,Cldn4,Cldn5,Cldn6,Cldn7,Cldn8,Col17a1,Crb3,Ctnna1,Ctnnb1,Ctnnd1,Dscam,Dscaml1,F11r,Fblim1,Fermt2,Flnc,Fyn,Gm5150,Gm9733,Grb2,Ilk,Iqgap1,Itgb1,Itgb4,Jup,Kirrel3,Lama3,Lamb3,Lamc2,Magi2,Mapk11,Mapk12,Mapk13,Mapk14,Mapk8,Mpp5,Nck1,Nck2,Nphs1,Ntn1,Pak1,Pa…	Mouse
groupvp_IgG-groupveh_IgG	_tstat	within each collection	CP:KEGG: KEGG gene sets	KEGG_ABC_TRANSPORTERS	0.055473	0.211031	-0.379919	-1.41363	111	35	Abcd3,Abcg5,Abcb10,Abcc2,Abca6,Abcb11,Abca3,Abcc5,Abcb7	9	0.257143	Abca1,Abca13,Abca2,Abca3,Abca4,Abca5,Abca6,Abca7,Abca9,Abcb10,Abcb11,Abcb4,Abcb6,Abcb7,Abcb8,Abcb9,Abcc1,Abcc10,Abcc2,Abcc3,Abcc4,Abcc5,Abcc6,Abcc9,Abcd1,Abcd2,Abcd3,Abcd4,Abcg1,Abcg3,Abcg5,Abcg8,Cftr,Tap1,Tap2	Mouse
groupvp_IgG-groupveh_IgG	_tstat	within each collection	CP:REACTOME: Reactome gene sets	REACTOME_INTERFERON_SIGNALING	0.0557522	0.193121	0.305335	1.32501	188	118	Ube2l6,Ifitm1,Ncam1,Egr1,Icam1,Ifitm2,Isg20,Mapk3,Socs3,Ifnar2,Ifit3b,Ifngr2,Isg15,Pin1,Oas3,Cd44,Trim25,Ifitm3,Ifi35,Kpna4,Ptpn6,Ptpn1,Ifit3,Usp18,Nup43,Irf5,Eif4a1,Prkcd,Oas2,Socs1,Ube2e1,Psmb8,Ifngr1,Gm11808,Kpna2,Ptpn2,Rae1,Sumo1,Irf7,Ptafr,Eif4a3,AC168977.2,Xaf1,Nup37,Rps27a,Nup35,Jak2,Ddx58	48	0.40678	Aaas,AC168977.2,Adar,Arih1,B2m,Camk2a,Camk2b,Cd44,Ciita,Ddx58,Egr1,Eif2ak2,Eif4a1,Eif4a2,Eif4a3,Eif4e,Eif4e2,Eif4e3,Eif4g1,Eif4g2,Eif4g3,Flnb,Gbp10,Gbp2,Gbp2b,Gbp4,Gbp5,Gbp6,Gbp8,Gbp9,Gm10184,Gm11808,Icam1,Ifi35,Ifit2,Ifit3,Ifit3b,Ifitm1,Ifitm2,Ifitm3,Ifnar1,Ifnar2,Ifng,Ifngr1,Ifngr2,Ip6k2,Irf1,Irf2,Irf3,Irf4,Irf5,Irf6,Irf7,Irf8,Irf9,Isg15,Isg20,Jak1,Jak2,Kpna1,Kpna2,Kpna3,Kpna4,Kpnb1,Mapk3,Ncam1…	Mouse
groupvp_IgG-groupveh_IgG	_tstat	within each collection	CP:REACTOME: Reactome gene sets	REACTOME_THROMBOXANE_SIGNALLING_THROUGH_TP_RECEPTOR	0.0561915	0.193121	0.512468	1.48824	161	17	Gng10,Gng2,Gng12,Gnb2,Gngt2,Gng3,Gng13,Gng7,Gna15	9	0.529412	Gna11,Gna13,Gna14,Gna15,Gnb1,Gnb2,Gnb4,Gnb5,Gng10,Gng11,Gng12,Gng13,Gng2,Gng3,Gng7,Gngt2,Tbxa2r	Mouse
groupvp_IgG-groupveh_IgG	_tstat	within each collection	CP:KEGG: KEGG gene sets	KEGG_NOTCH_SIGNALING_PATHWAY	0.0562749	0.211031	-0.355806	-1.40029	112	44	Maml2,Notch3,Hes1,Dvl3,Crebbp,Dvl1,Dtx1,Numbl,Dll4,Dtx3l,Numb,Ep300,Ncor2,Ncstn,Hdac1,Maml1,Hdac2,Ctbp1,Ctbp2,Ptcra	20	0.454545	Adam17,Aph1a,Cir1,Crebbp,Ctbp1,Ctbp2,Dll1,Dll4,Dtx1,Dtx2,Dtx3,Dtx3l,Dtx4,Dvl1,Dvl2,Dvl3,Ep300,Hdac1,Hdac2,Hes1,Hes5,Jag1,Jag2,Kat2a,Kat2b,Lfng,Maml1,Maml2,Maml3,Mfng,Ncor2,Ncstn,Notch1,Notch2,Notch3,Numb,Numbl,Psen1,Psen2,Psenen,Ptcra,Rbpj,Rfng,Snw1	Mouse
groupvp_IgG-groupveh_IgG	_tstat	within each collection	CP:REACTOME: Reactome gene sets	REACTOME_METABOLISM_OF_NON_CODING_RNA	0.0569653	0.193121	-0.356387	-1.40138	109	45	Nup133,Snupn,Nup205,Pom121,Nup188,Nup107,Nup85,Nup88,Snrpf,Gemin5,Nup155,Gemin4,Ddx20,Aaas,Prmt5,Nup153	16	0.355556	Aaas,Clns1a,Ddx20,Gemin2,Gemin4,Gemin5,Gemin6,Gemin7,Ncbp1,Ncbp2,Nup107,Nup133,Nup153,Nup155,Nup188,Nup205,Nup210,Nup214,Nup35,Nup37,Nup43,Nup50,Nup54,Nup62,Nup85,Nup88,Nup93,Nupl2,Phax,Pom121,Prmt5,Rae1,Ranbp2,Seh1l,Smn1,Snrpb,Snrpd1,Snrpd2,Snrpd3,Snrpe,Snrpf,Snupn,Tgs1,Tpr,Wdr77	Mouse
groupvp_IgG-groupveh_IgG	_tstat	within each collection	CP:REACTOME: Reactome gene sets	REACTOME_REGULATION_OF_WATER_BALANCE_BY_RENAL_AQUAPORINS	0.0572189	0.193121	0.428734	1.43531	171	31	Prkar2b,Rab11a,Gng10,Gng2,Aqp3,Gng12,Gnb2,Myo5b,Gngt2,Gng3,Gng13,Gng7	12	0.387097	Adcy3,Adcy4,Adcy5,Adcy6,Adcy7,Adcy9,Aqp1,Aqp3,Avpr2,Gnas,Gnb1,Gnb2,Gnb4,Gnb5,Gng10,Gng11,Gng12,Gng13,Gng2,Gng3,Gng7,Gngt2,Myo5b,Prkaca,Prkacb,Prkar1a,Prkar1b,Prkar2a,Prkar2b,Rab11a,Rab11fip2	Mouse
groupvp_IgG-groupveh_IgG	_tstat	within each collection	CP:REACTOME: Reactome gene sets	REACTOME_DNA_REPLICATION	0.0572391	0.193121	0.277486	1.28288	203	178	Psmd9,Psmb9,Psmb2,Bub3,Ndel1,Psmb4,Pold4,Kif2a,Psmb1,Psma2,E2f2,B9d2,Psmb3,Psmd10,Psmb5,Rfc2,Psmd8,Psmb6,Psmd13,Psma1,Ska1,Cdkn1a,Psma6,Psma5,Birc5,Cdc45,Psma3,Rpa3,Psmc4,Cdca8,Psmb10,Nup43,Psmb7,Psme2,Dna2,E2f1,Psmd7,Cdc20,Psma4,Ccna2,Psmb8,Gmnn,Pmf1,Ppp2ca,Psmd3,Spc24,Psmd12,Gm11808,Cenpm,Nuf2,Psma7,Fen1,Cenpp,Rfc4,Ppp1cc,Cdkn1b,Rfc5,Plk1,Prim1,Dsn1,Bub1,Cenpa,Nup37,Ercc6l,Rps27a,Cenpk,Spc25,Ce…	74	0.41573	Ahctf1,Aurkb,B9d2,Birc5,Bub1,Bub1b,Bub3,Ccna2,Cdc20,Cdc45,Cdc6,Cdc7,Cdca8,Cdk2,Cdkn1a,Cdkn1b,Cdt1,Cenpa,Cenph,Cenpi,Cenpk,Cenpl,Cenpm,Cenpn,Cenpo,Cenpp,Cenpq,Cenpt,Ckap5,Clasp1,Clip1,Dbf4,Dna2,Dsn1,E2f1,E2f2,E2f3,Ercc6l,Fbxo5,Fen1,Gins1,Gins2,Gins4,Gm11808,Gmnn,Gorasp1,Incenp,Itgb3bp,Kif18a,Kif20a,Kif2a,Kif2c,Kntc1,Lig1,Mad1l1,Mad2l1,Mapre1,Mcm10,Mcm2,Mcm3,Mcm4,Mcm5,Mcm6,Mcm7,Mcm8,Mis12,Ndc80,Nde…	Mouse
groupvp_IgG-groupveh_IgG	_tstat	within each collection	CP:REACTOME: Reactome gene sets	REACTOME_GLYCOLYSIS	0.0577508	0.193121	0.440184	1.43718	170	28	Pfkl,Eno1,Gapdh,Pgam1,Pfkfb4,Pgk1,Aldoa,Aldoc,Tpi1,Pfkp,Ppp2ca,Pfkfb3	12	0.428571	Aldoa,Aldoart1,Aldob,Aldoc,Eno1,Eno1b,Eno2,Eno3,Gapdh,Gapdhs,Gm3839,Pfkfb1,Pfkfb2,Pfkfb3,Pfkfb4,Pfkl,Pfkm,Pfkp,Pgam1,Pgam2,Pgk1,Pklr,Ppp2ca,Ppp2cb,Ppp2r1a,Ppp2r1b,Ppp2r5d,Tpi1	Mouse
groupvp_IgG-groupveh_IgG	_tstat	within each collection	CP:REACTOME: Reactome gene sets	REACTOME_RNA_POL_II_PRE_TRANSCRIPTION_EVENTS	0.0582524	0.193121	0.374967	1.38614	179	49	Gtf2a2,Taf10,Polr2h,Polr2g,Polr2c,Taf12,Polr2e,Polr2d,Taf11,Cdk9,Taf13,Polr2j,Gtf2e2	13	0.265306	Ak6,Ccnh,Ccnt1,Ccnt2,Cdk7,Cdk9,Ctdp1,Ell,Ercc2,Ercc3,Gtf2a1,Gtf2a2,Gtf2b,Gtf2e1,Gtf2e2,Gtf2f1,Gtf2f2,Gtf2h1,Gtf2h2,Gtf2h3,Gtf2h4,Mnat1,Ncbp1,Ncbp2,Polr2a,Polr2b,Polr2c,Polr2d,Polr2e,Polr2f,Polr2g,Polr2h,Polr2i,Polr2j,Polr2k,Polr2l,Ssrp1,Taf1,Taf10,Taf11,Taf12,Taf13,Taf4,Taf4b,Taf5,Taf6,Taf9,Tbp,Tcea1	Mouse
groupvp_IgG-groupveh_IgG	_tstat	within each collection	CP:KEGG: KEGG gene sets	KEGG_STEROID_HORMONE_BIOSYNTHESIS	0.0583529	0.213961	-0.434087	-1.44712	123	23	Ugt2a3,Hsd3b3,Hsd3b5,Hsd3b2,Cyp7a1,Akr1d1,Hsd17b7,Cyp1a1,Cyp7b1,Hsd17b12,Ugt1a1,Hsd17b6,Hsd17b1,Srd5a1	14	0.608696	Akr1d1,Comt,Cyp11a1,Cyp1a1,Cyp1b1,Cyp7a1,Cyp7b1,Hsd11b1,Hsd11b2,Hsd17b1,Hsd17b12,Hsd17b2,Hsd17b6,Hsd17b7,Hsd3b2,Hsd3b3,Hsd3b5,Srd5a1,Srd5a3,Sult2b1,Ugt1a1,Ugt1a5,Ugt2a3	Mouse
groupvp_IgG-groupveh_IgG	_tstat	within each collection	CP:REACTOME: Reactome gene sets	REACTOME_SIGNALING_BY_INSULIN_RECEPTOR	0.0583562	0.193121	0.329225	1.35218	190	84	Eif4ebp1,Atp6v1g1,Rheb,Stk11,Atp6v1f,Prkag1,Atp6v0c,Mapk3,Atp6v1b2,Atp6v1d,Atp6v0b,Grb2,Fgf18,Rps6,Kras,Atp6v1c1,Ppm1a,Cab39,Hras,Fgf9,Map2k1,Map2k2,Pik3cb,Dok1,Stradb,Cdk1,Akt2	27	0.321429	Akt2,Atp6v0a2,Atp6v0b,Atp6v0c,Atp6v0d1,Atp6v0d2,Atp6v1a,Atp6v1b2,Atp6v1c1,Atp6v1d,Atp6v1f,Atp6v1g1,Atp6v1g2,Atp6v1g3,Atp6v1h,Cab39,Cab39l,Cdk1,Crk,Dok1,Eef2k,Eif4b,Eif4e,Eif4ebp1,Eif4g1,Fgf1,Fgf18,Fgf2,Fgf22,Fgf7,Fgf9,Fgfr1,Fgfr2,Fgfr3,Fgfr4,Frs2,Gab1,Grb10,Grb2,Hras,Insr,Irs1,Irs2,Klb,Kras,Map2k1,Map2k2,Mapk1,Mapk3,Mlst8,Mtor,Nras,Pde3b,Pdpk1,Pik3c3,Pik3ca,Pik3cb,Pik3r1,Pik3r2,Pik3r4,Ppm1a,Prkaa…	Mouse
groupvp_IgG-groupveh_IgG	_tstat	within each collection	CP:REACTOME: Reactome gene sets	REACTOME_PEROXISOMAL_LIPID_METABOLISM	0.0607193	0.199506	-0.460415	-1.47076	129	19	Gnpat,Crot,Acox1,Slc27a2,Idh1,Far2,Acox2,Hacl1	8	0.421053	Abcd1,Acot8,Acox1,Acox2,Acox3,Agps,Amacr,Crat,Crot,Far1,Far2,Gnpat,Hacl1,Hsd17b4,Idh1,Phyh,Scp2,Slc25a17,Slc27a2	Mouse
groupvp_IgG-groupveh_IgG	_tstat	within each collection	CP:KEGG: KEGG gene sets	KEGG_LYSINE_DEGRADATION	0.0632213	0.223912	-0.368844	-1.39075	125	37	Ehhadh,Setdb2,Aasdh,Setd2,Hadh,Aldh9a1,Acat2,Setd7,Nsd1,Ehmt1,Setd1b,Aadat,Ogdh,Ogdhl,Ash1l,Bbox1,Aass,Aldh7a1,Plod1,Suv39h1,Plod2,Ehmt2	22	0.594595	Aadat,Aasdh,Aasdhppt,Aass,Acat1,Acat2,Acat3,Aldh1b1,Aldh2,Aldh3a2,Aldh7a1,Aldh9a1,Ash1l,Bbox1,Dlst,Dot1l,Echs1,Ehhadh,Ehmt1,Ehmt2,Gcdh,Hadh,Hadha,Nsd1,Ogdh,Ogdhl,Pipox,Plod1,Plod2,Plod3,Setd1b,Setd2,Setd7,Setdb1,Setdb2,Suv39h1,Suv39h2	Mouse
groupvp_IgG-groupveh_IgG	_tstat	within each collection	CP:REACTOME: Reactome gene sets	REACTOME_BASIGIN_INTERACTIONS	0.0634866	0.206096	0.472223	1.44564	184	21	Slc16a3,Slc7a11,Slc3a2,Bsg,Ppia,Ppil2	6	0.285714	Atp1b1,Atp1b2,Atp1b3,Bsg,Cav1,Gm12728,Itga3,Itgb1,L1cam,Mag,Ppia,Ppil2,Slc16a1,Slc16a3,Slc3a2,Slc7a11,Slc7a5,Slc7a6,Slc7a7,Slc7a8,Spn	Mouse
groupvp_IgG-groupveh_IgG	_tstat	within each collection	CP:REACTOME: Reactome gene sets	REACTOME_NEGATIVE_REGULATORS_OF_RIG_I_MDA5_SIGNALING	0.063621	0.206096	0.440796	1.42778	187	27	Ube2l6,Atg5,Isg15,Pin1,Tnfaip3,Trim25,Nlrx1,Tax1bp1,Ube2d3,Gm11808	10	0.37037	Atg12,Atg5,Cyld,Ddx58,Gm11808,Ifih1,Ikbke,Irf3,Isg15,Mavs,Nlrc5,Nlrx1,Otud5,Pcbp2,Pin1,Rnf125,Rps27a,Tax1bp1,Tbk1,Tnfaip3,Traf3,Trim25,Uba7,Ube2d1,Ube2d3,Ube2k,Ube2l6	Mouse
groupvp_IgG-groupveh_IgG	_tstat	within each collection	CP:KEGG: KEGG gene sets	KEGG_BLADDER_CANCER	0.0640213	0.223912	0.40693	1.42379	191	36	Mmp9,Mapk3,E2f2,Mdm2,Cdkn1a,Pgf,Dapk3,Rassf1,Kras,Thbs1,E2f1,Hras,Map2k1,Map2k2,Cdk4,Mmp2,Cdh1,Vegfa,Dapk1	19	0.527778	Araf,Braf,Ccnd1,Cdh1,Cdk4,Cdkn1a,Dapk1,Dapk2,Dapk3,E2f1,E2f2,E2f3,Egf,Egfr,Erbb2,Fgfr3,Hras,Kras,Map2k1,Map2k2,Mapk1,Mapk3,Mdm2,Mmp2,Mmp9,Myc,Nras,Pgf,Raf1,Rassf1,Rb1,Rps6ka5,Thbs1,Vegfa,Vegfb,Vegfc	Mouse
groupvp_IgG-groupveh_IgG	_tstat	within each collection	CP:KEGG: KEGG gene sets	KEGG_CYTOSOLIC_DNA_SENSING_PATHWAY	0.0651379	0.223912	0.40375	1.42155	195	37	Ccl4,Nfkbia,Il1b,Polr1d,Pycard,Il18,Zbp1,Polr3c,Nfkb1,Il33,Il6,Irf7,Ripk3,Ddx58,Aim2,Cxcl10,Nfkbib,Ikbke	18	0.486486	Adar,Aim2,Casp1,Ccl4,Ccl5,Chuk,Cxcl10,Ddx58,Ikbkb,Ikbke,Ikbkg,Il18,Il1b,Il33,Il6,Irf3,Irf7,Mavs,Nfkb1,Nfkbia,Nfkbib,Polr1c,Polr1d,Polr3a,Polr3b,Polr3c,Polr3d,Polr3f,Polr3h,Polr3k,Pycard,Rela,Ripk1,Ripk3,Tbk1,Tmem173,Zbp1	Mouse
groupvp_IgG-groupveh_IgG	_tstat	within each collection	CP:REACTOME: Reactome gene sets	REACTOME_PRE_NOTCH_TRANSCRIPTION_AND_TRANSLATION	0.066092	0.211633	-0.443756	-1.44481	137	21	E2f3,Tnrc6a,Maml2,Notch3,Crebbp,Ccnd1,Tnrc6b,Ep300	8	0.380952	Ccnd1,Crebbp,E2f1,E2f3,Ep300,Jun,Kat2a,Kat2b,Maml1,Maml2,Maml3,Mamld1,Mov10,Notch2,Notch3,Rbpj,Snw1,Tfdp1,Tnrc6a,Tnrc6b,Tnrc6c	Mouse
groupvp_IgG-groupveh_IgG	_tstat	within each collection	CP:REACTOME: Reactome gene sets	REACTOME_RESOLUTION_OF_AP_SITES_VIA_THE_MULTIPLE_NUCLEOTIDE_PATCH_REPLACEMENT_PATHWAY	0.0662504	0.211633	0.504266	1.46442	190	17	Ccno,Pold4,Ogg1,Mpg,Fen1	5	0.294118	Apex1,Ccno,Fen1,Lig1,Mbd4,Mpg,Mutyh,Nthl1,Ogg1,Pcna,Polb,Pold1,Pold2,Pold3,Pold4,Smug1,Tdg	Mouse
groupvp_IgG-groupveh_IgG	_tstat	within each collection	CP:KEGG: KEGG gene sets	KEGG_PPAR_SIGNALING_PATHWAY	0.0707596	0.238272	-0.322778	-1.33832	135	57	Acox1,Acsl4,Apoa2,Fabp1,Slc27a5,Ehhadh,Slc27a2,Pck2,Hmgcs2,Rxrg,Fads2,Apoa1,Cyp7a1,Cpt1a,Sorbs1,Apoc3,Apoa5	17	0.298246	Acadl,Acadm,Acox1,Acox2,Acox3,Acsl1,Acsl3,Acsl4,Acsl5,Angptl4,Apoa1,Apoa2,Apoa5,Apoc3,Cd36,Cpt1a,Cpt1b,Cpt1c,Cpt2,Cyp27a1,Cyp7a1,Cyp8b1,Dbi,Ehhadh,Fabp1,Fabp2,Fabp3,Fabp4,Fabp5,Fabp7,Fads2,Gk,Hmgcs2,Ilk,Lpl,Me1,Nr1h3,Olr1,Pck1,Pck2,Pdpk1,Pltp,Ppara,Ppard,Pparg,Rxra,Rxrb,Rxrg,Scp2,Slc27a1,Slc27a2,Slc27a4,Slc27a5,Slc27a6,Sorbs1,Ubc,Ucp1	Mouse
groupvp_IgG-groupveh_IgG	_tstat	within each collection	H: hallmark gene sets	HALLMARK_BILE_ACID_METABOLISM	0.071048	0.111012	-0.268793	-1.2684	119	110	Gnpat,Abcd3,Crot,Sod1,Slc23a1,Slc27a5,Slc27a2,Hsd3b3,Pex26,Hsd3b5,Cat,Retsat,Abca6,Aldh8a1,Hsd3b2,Gnmt,Rxrg,Fads2,Abca3,Hao1,Pfkm,Apoa1,Cyp7a1,Nudt12,Aldh9a1,Atxn1,Ephx2,Pex1,Idh1,Nr3c2,Agxt	31	0.281818	Abca1,Abca2,Abca3,Abca4,Abca5,Abca6,Abca9,Abcd1,Abcd2,Abcd3,Abcg8,Acsl1,Acsl5,Agxt,Akr1d1,Aldh1a1,Aldh1a7,Aldh8a1,Aldh9a1,Amacr,Apoa1,Aqp9,Ar,Atxn1,Bbox1,Bcar3,Bmp6,Cat,Ch25h,Crot,Cyp27a1,Cyp39a1,Cyp46a1,Cyp7a1,Cyp7b1,Cyp8b1,Dhcr24,Dio1,Efhc1,Ephx2,Fads1,Fads2,Gc,Gclm,Gnmt,Gnpat,Gstk1,Hacl1,Hao1,Hsd17b11,Hsd17b4,Hsd17b6,Hsd3b2,Hsd3b3,Hsd3b5,Hsd3b7,Idh1,Idh2,Idi1,Isoc1,Klf1,Lck,Lipe,Lonp2,Mlycd,Ne…	Mouse
groupvp_IgG-groupveh_IgG	_tstat	within each collection	CP:REACTOME: Reactome gene sets	REACTOME_IMMUNOREGULATORY_INTERACTIONS_BETWEEN_A_LYMPHOID_AND_A_NON_LYMPHOID_CELL	0.0711974	0.22575	0.367103	1.35708	219	49	Ifitm1,Itgb2l,Icam1,Ifitm2,Raet1e,C3,Tyrobp,Cd34,Cd200r1,Ifitm3,Raet1d,Fcgr3	12	0.244898	B2m,C3,Cd160,Cd19,Cd200r1,Cd200r2,Cd200r3,Cd200r4,Cd226,Cd247,Cd34,Cd3d,Cd3e,Cd3g,Cd40,Cd40lg,Cd81,Cd8a,Cd96,Cdh1,Crtam,Cxadr,Fcgr2b,Fcgr3,Gm1123,Gm156,Hcst,Icam1,Icam2,Icam4,Ifitm1,Ifitm2,Ifitm3,Itgal,Itgb1,Itgb2,Itgb2l,Itgb7,Klrd1,Klre1,Klri1,Klri2,Klrk1,Pvr,Raet1d,Raet1e,Sell,Tyrobp,Vcam1	Mouse
groupvp_IgG-groupveh_IgG	_tstat	within each collection	CP:REACTOME: Reactome gene sets	REACTOME_TRANSCRIPTION	0.0720141	0.22575	0.287334	1.28095	245	142	Lsm10,Gtf2a2,Taf10,Polr2h,Polr2g,H2afz,Magoh,Nudt21,H2afx,H3f3a,Polr2c,H3f3b,Mapk3,Polr1d,Mbd2,Taf12,Snrpb,Polr2e,Srsf7,Dhx38,Polr2d,Taf11,Snapc5,Cdk9,Taf13,Polr2j,Srsf9,Srsf5,Gtf2e2,Snapc2,Hist4h4,Polr3c	32	0.225352	Ak6,Brf1,Brf2,Ccnh,Ccnt1,Ccnt2,Cdc40,Cdk7,Cdk9,Clp1,Cpsf1,Cpsf2,Cpsf3,Cpsf7,Cstf1,Cstf2,Cstf3,Ctdp1,Dhx38,Ehmt2,Ell,Ercc2,Ercc3,Ercc6,Gtf2a1,Gtf2a2,Gtf2b,Gtf2e1,Gtf2e2,Gtf2f1,Gtf2f2,Gtf2h1,Gtf2h2,Gtf2h3,Gtf2h4,Gtf3c2,Gtf3c3,Gtf3c4,Gtf3c5,H2afx,H2afz,H3f3a,H3f3b,Hist1h2ac,Hist1h2bb,Hist1h2be,Hist1h2bk,Hist1h2bp,Hist1h3g,Hist1h4d,Hist1h4f,Hist2h2be,Hist4h4,Kat2b,Lsm10,Lsm11,Lzts1,Magoh,Mapk3,Mbd2,M…	Mouse
groupvp_IgG-groupveh_IgG	_tstat	within each collection	CP:REACTOME: Reactome gene sets	REACTOME_RIG_I_MDA5_MEDIATED_INDUCTION_OF_IFN_ALPHA_BETA_PATHWAYS	0.0721417	0.22575	0.362768	1.35412	223	52	Ube2l6,Saa3,Nfkbia,Atg5,Isg15,Pin1,Traf2,Tnfaip3,Trim25,Nlrx1,Tax1bp1,Ube2d3,Nfkb2,Gm11808,Dhx58,Irf7,Rps27a,Ddx58,Ager,Sike1,Nfkbib,Ikbke,Irf1,Irf3,Tank,Otud5	26	0.5	Ager,App,Atg12,Atg5,Casp8,Chuk,Crebbp,Cyld,Ddx58,Dhx58,Ep300,Fadd,Gm11808,Ifih1,Ikbkb,Ikbke,Ikbkg,Irf1,Irf2,Irf3,Irf7,Isg15,Map3k1,Mavs,Nfkb2,Nfkbia,Nfkbib,Nlrc5,Nlrx1,Otud5,Pcbp2,Pin1,Rela,Ripk1,Rnf125,Rps27a,S100b,Saa3,Sike1,Tank,Tax1bp1,Tbk1,Tnfaip3,Traf2,Traf3,Traf6,Trim25,Uba7,Ube2d1,Ube2d3,Ube2k,Ube2l6	Mouse
groupvp_IgG-groupveh_IgG	_tstat	within each collection	CP:REACTOME: Reactome gene sets	REACTOME_REGULATION_OF_INSULIN_SECRETION	0.0728643	0.22647	0.344521	1.35136	231	67	Prkar2b,Spcs1,Pcsk1,Chrm3,Sec11c,Sec11a,Gng10,Gng2,Spcs2,Rap1a,Gng12,Prkca,Gnb2,Gnai2,Slc2a1,Gngt2,Gng3,Gng13,Gng7,Iqgap1,Rap1b,Vamp2,Marcks,Plcb2,Cacnb2,Gna15,Cacnb3	27	0.402985	Adcy5,Adcy6,Akap5,Arxes2,Cacna1a,Cacnb2,Cacnb3,Chrm3,Ctnnb1,Dpp4,Ffar1,Gata4,Glp1r,Gna11,Gna14,Gna15,Gnai1,Gnai2,Gnao1,Gnas,Gnb1,Gnb2,Gnb4,Gnb5,Gng10,Gng11,Gng12,Gng13,Gng2,Gng3,Gng7,Gngt2,Iqgap1,Itpr2,Itpr3,Kcnb1,Kcng2,Kcns3,Marcks,Pcsk1,Plcb1,Plcb2,Plcb3,Prkaca,Prkacb,Prkar1a,Prkar1b,Prkar2a,Prkar2b,Prkca,Rap1a,Rap1b,Rapgef3,Rapgef4,Sec11a,Sec11c,Slc25a4,Slc25a5,Slc2a1,Slc2a2,Spcs1,Spcs2,Spcs3,…	Mouse
groupvp_IgG-groupveh_IgG	_tstat	within each collection	CP:REACTOME: Reactome gene sets	REACTOME_AXON_GUIDANCE	0.0737773	0.227769	0.263446	1.24309	266	208	Col1a2,Col1a1,Col6a1,Col5a1,Ncam1,Dnm1,Col6a2,Slit3,Myl12b,Rnd1,Vasp,Col3a1,Lamb1,Pfn1,Ap2s1,Mapk3,Fes,Rac2,Tyrobp,Rhoa,Rac1,Enah,Myl6,Slit2,Cap1,Prnp,Sdcbp,Rhog,Grb2,Clta,Scn7a,Col5a2,Pitpna,Cfl1,Cdk5,Csnk2b,Kras,Sema4a,Cdc42,Trem2,Nrtn,Cacna1s,Hras,Sema4d,Cdk5r1,Map2k1,Cd72,Map2k2,Ank1,Plxna3,Dpysl5,Myl9,Cdk1,Gfra1,Itga2b,Scn8a,Cacnb2,Msn,Rgma,Rps6ka1,Pak1,Cacnb3,Ezr,Ap2m1,Ablim3,Src,Rras,Col4a5	68	0.326923	Abl1,Abl2,Ablim1,Ablim3,Agrn,Alcam,Ank1,Ank3,Ap2a1,Ap2a2,Ap2b1,Ap2m1,Ap2s1,Arhgap35,Arhgef11,Arhgef12,Cacna1h,Cacna1i,Cacna1s,Cacnb1,Cacnb2,Cacnb3,Cacnb4,Cap1,Cap2,Cd72,Cdc42,Cdk1,Cdk5,Cdk5r1,Cfl1,Clasp1,Clta,Cltc,Cntn1,Cntn2,Cntnap1,Col1a1,Col1a2,Col3a1,Col4a1,Col4a2,Col4a3,Col4a4,Col4a5,Col5a1,Col5a2,Col6a1,Col6a2,Col6a3,Creb1,Crmp1,Csnk2a1,Csnk2a2,Csnk2b,Dlg1,Dlg3,Dnm1,Dnm2,Dock1,Dpysl2,Dpysl3…	Mouse
groupvp_IgG-groupveh_IgG	_tstat	within each collection	CP:REACTOME: Reactome gene sets	REACTOME_LOSS_OF_NLP_FROM_MITOTIC_CENTROSOMES	0.0771249	0.236516	-0.322587	-1.32555	146	54	Pcnt,Prkaca,Cep41,Cetn2,Cep135,Pcm1,Nedd1,Dync1i2,Ckap5,Akap9,Dync1h1,Cep290,Cenpj,Cep250,Cep76	15	0.277778	Actr1a,Akap9,Alms1,Cdk1,Cdk5rap2,Cenpj,Cep135,Cep164,Cep192,Cep250,Cep290,Cep41,Cep57,Cep63,Cep70,Cep72,Cep76,Cetn2,Ckap5,Clasp1,Cntrl,Csnk1d,Csnk1e,Dctn1,Dctn2,Dctn3,Dync1h1,Dync1i2,Dynll1,Fgfr1op,Haus2,Hsp90aa1,Mapre1,Nedd1,Nek2,Ninl,Ofd1,Pafah1b1,Pcm1,Pcnt,Plk1,Plk4,Ppp2r1a,Prkaca,Prkar2b,Sdccag8,Ssna1,Tuba1a,Tuba4a,Tubb4a,Tubb4b,Tubg1,Ywhae,Ywhag	Mouse
groupvp_IgG-groupveh_IgG	_tstat	within each collection	H: hallmark gene sets	HALLMARK_HEDGEHOG_SIGNALING	0.0775662	0.117525	-0.390601	-1.38241	166	29	Ptch1,Pml,Dpysl2,Ldb1,Plg,Nf1,Rasa1,Nrp1,Ophn1,Amot,Ache,Nrp2,Cntfr	13	0.448276	Ache,Amot,Cdk5r1,Cdk6,Celsr1,Cntfr,Crmp1,Dpysl2,Ets2,Hey1,Hey2,L1cam,Ldb1,Myh9,Nf1,Nrp1,Nrp2,Ophn1,Plg,Pml,Ptch1,Rasa1,Rtn1,Slit1,Thy1,Tle1,Tle3,Vegfa,Vldlr	Mouse
groupvp_IgG-groupveh_IgG	_tstat	within each collection	CP:KEGG: KEGG gene sets	KEGG_GLYCOLYSIS_GLUCONEOGENESIS	0.0789993	0.260698	0.360651	1.34748	239	50	Ldhc,Bpgm,Aldh3b1,Pfkl,Eno1,Gapdh,Pgam1,Pgk1,Aldoa,Aldoc,Hk3,Tpi1,Pfkp,Adh5,Akr1a1	15	0.3	Acss1,Acss2,Adh4,Adh5,Adh7,Akr1a1,Aldh1a3,Aldh1b1,Aldh2,Aldh3a2,Aldh3b1,Aldh7a1,Aldh9a1,Aldoa,Aldoart1,Aldob,Aldoc,Bpgm,Dlat,Dld,Eno1,Eno1b,Eno2,Eno3,Fbp1,G6pc,Galm,Gapdh,Gck,Gm3839,Hk1,Hk2,Hk3,Ldhal6b,Ldhb,Ldhc,Pck1,Pck2,Pdha1,Pdhb,Pfkl,Pfkm,Pfkp,Pgam1,Pgam2,Pgk1,Pgm1,Pgm2,Pklr,Tpi1	Mouse
groupvp_IgG-groupveh_IgG	_tstat	within each collection	CP:REACTOME: Reactome gene sets	REACTOME_SEMA4D_INDUCED_CELL_MIGRATION_AND_GROWTH_CONE_COLLAPSE	0.0804208	0.244058	0.442268	1.39887	236	24	Myl12b,Rnd1,Rac2,Rhoa,Rac1,Myl6,Rhog,Cdc42,Sema4d,Myl9	10	0.416667	Arhgef11,Arhgef12,Cdc42,Erbb2,Limk1,Limk2,Myh10,Myh11,Myh14,Myh9,Myl12b,Myl6,Myl9,Plxnb1,Rac1,Rac2,Rhoa,Rhob,Rhoc,Rhog,Rnd1,Rock1,Rock2,Sema4d	Mouse
groupvp_IgG-groupveh_IgG	_tstat	within each collection	CP:REACTOME: Reactome gene sets	REACTOME_G_PROTEIN_ACTIVATION	0.0806452	0.244058	0.459999	1.40822	234	21	Gnai3,Gng10,Gng2,Gng12,Gnb2,Gnai2,Gngt2,Gng3,Gng13,Gng7	10	0.47619	Gnai1,Gnai2,Gnai3,Gnao1,Gnat1,Gnat2,Gnaz,Gnb1,Gnb2,Gnb4,Gnb5,Gng10,Gng11,Gng12,Gng13,Gng2,Gng3,Gng7,Gngt2,Oprm1,Pomc	Mouse
groupvp_IgG-groupveh_IgG	_tstat	within each collection	CP:REACTOME: Reactome gene sets	REACTOME_INNATE_IMMUNE_SYSTEM	0.0821419	0.246962	0.26648	1.23736	292	187	Mapk13,Ube2l6,Saa3,Dnm1,Map2k3,Nfkbia,C3,Atg5,Nlrp3,Card9,Mefv,Pstpip1,Mapk3,Mapkapk2,Tlr6,Pycard,Myd88,Atf1,Cd14,Isg15,Pin1,Tlr2,Traf2,Tlr5,Lgals3,Tirap,Tnfaip3,Trim25,Bcl2l1,Nlrx1,Cnpy3,Fos,Prss2,Mapkapk3,Tax1bp1,Ube2d3,Zbp1,Irak2,Nfkb2,Mapk14,Map2k1,Map2k2,Ppp2ca,Gm11808,Capza2,Cdk1,Dhx58,Unc93b1,Map2k4,Irf7,Irak4,C1qb	52	0.278075	Ager,Aim2,App,Atf1,Atf2,Atg12,Atg5,Bcl2,Bcl2l1,Birc2,Birc3,Btk,C1qa,C1qb,C1qc,C2,C3,C4b,C6,C8a,C8b,C8g,C9,Capza2,Card9,Casp1,Casp2,Casp8,Casp9,Ccr2,Ccr6,Cd14,Cd180,Cd4,Cd46,Cd55,Cd55b,Cdk1,Cfb,Cfi,Chuk,Cnpy3,Creb1,Crebbp,Crp,Ctsb,Ctsk,Ctss,Cyld,Ddost,Ddx58,Dhx58,Dnm1,Dnm2,Dusp4,Dusp6,Dusp7,Ecsit,Eea1,Elk1,Ep300,Fadd,Fos,Gm11808,Hsp90ab1,Hsp90b1,Ifih1,Ikbkb,Ikbke,Ikbkg,Irak1,Irak2,Irak3,Irak4,Irf1…	Mouse
groupvp_IgG-groupveh_IgG	_tstat	within each collection	CP:REACTOME: Reactome gene sets	REACTOME_CLASS_B_2_SECRETIN_FAMILY_RECEPTORS	0.0834416	0.249137	0.355386	1.33123	256	53	Ramp3,Fzd2,Ramp1,Wnt5a,Gng10,Calca,Gng2,Wnt6,Wnt4,Gng12,Gnb2,Gngt2,Gng3,Sctr,Gng13,Gng7	16	0.301887	Adm,Calca,Calcb,Calcrl,Cd55,Cd55b,Dhh,Fzd1,Fzd2,Fzd3,Fzd4,Fzd5,Fzd6,Fzd7,Fzd8,Gcgr,Glp1r,Gnas,Gnb1,Gnb2,Gnb4,Gnb5,Gng10,Gng11,Gng12,Gng13,Gng2,Gng3,Gng7,Gngt2,Ptch1,Ptch2,Pth1r,Pthlh,Ramp1,Ramp2,Ramp3,Sct,Sctr,Smo,Vipr1,Vipr2,Wnt10a,Wnt10b,Wnt11,Wnt2,Wnt4,Wnt5a,Wnt6,Wnt7a,Wnt7b,Wnt9a,Wnt9b	Mouse
groupvp_IgG-groupveh_IgG	_tstat	within each collection	CP:REACTOME: Reactome gene sets	REACTOME_DEADENYLATION_OF_MRNA	0.0839483	0.249137	-0.471809	-1.42748	181	16	Cnot3,Cnot6,Tnks1bp1,Cnot10,Eif4g1,Cnot2	6	0.375	Cnot10,Cnot2,Cnot3,Cnot4,Cnot6,Cnot7,Cnot8,Eif4a1,Eif4a2,Eif4a3,Eif4b,Eif4e,Eif4g1,Paip1,Parn,Tnks1bp1	Mouse
groupvp_IgG-groupveh_IgG	_tstat	within each collection	CP:KEGG: KEGG gene sets	KEGG_PATHWAYS_IN_CANCER	0.085676	0.272921	0.250701	1.2185	319	276	Pdgfra,Csf3r,Mmp9,Nfkbia,Rala,Fzd2,Lamb1,Bax,Mapk3,Akt1,Spi1,Lamb3,Rac2,Wnt5a,E2f2,Csf2ra,Rhoa,Rac1,Gstp1,Bad,Mdm2,Traf1,Egln3,Traf2,Max,Cks1b,Grb2,Fgf18,Cycs,Col4a6,Cdkn1a,Gstp2,Ptgs2,Pdgfrb,Bcl2l1,Pgf,Wnt6,Dapk3,Pik3r5,Wnt4,Birc5,Rassf1,Prkca,Ar,Stat3,Kras,Slc2a1,Fos,Runx1,Fn1,Cdc42,Nfkb2,Nfkb1,E2f1,Vhl,Hras,Pten,Ret,Fgf9,Map2k1,Igf1r,Map2k2,Bid,Pik3cb,Runx1t1,Rac3,Egln2,Arnt2,Il6,Akt2,Itga2b,C…	84	0.304348	Abl1,Akt1,Akt2,Akt3,Apc,Apc2,Appl1,Ar,Araf,Arnt,Arnt2,Axin1,Axin2,Bad,Bax,Bcl2,Bcl2l1,Bcr,Bid,Birc2,Birc3,Birc5,Bmp2,Bmp4,Braf,Brca2,Casp3,Casp8,Casp9,Cbl,Cblb,Cblc,Ccdc6,Ccnd1,Ccne1,Ccne2,Cdc42,Cdh1,Cdk2,Cdk4,Cdk6,Cdkn1a,Cdkn1b,Cdkn2b,Cebpa,Chuk,Cks1b,Col4a1,Col4a2,Col4a4,Col4a6,Crebbp,Crk,Crkl,Csf1r,Csf2ra,Csf3r,Ctbp1,Ctbp2,Ctnna1,Ctnna3,Ctnnb1,Cul2,Cycs,Dapk1,Dapk2,Dapk3,Dvl1,Dvl2,Dvl3,E2f1,E2…	Mouse
groupvp_IgG-groupveh_IgG	_tstat	within each collection	CP:KEGG: KEGG gene sets	KEGG_GAP_JUNCTION	0.0860113	0.272921	0.329692	1.31868	272	69	Pdgfra,Gnai3,Tuba1a,Tuba8,Mapk3,Grm1,Grb2,Tubb3,Pdgfrb,Tuba4a,Tuba1c,Prkca,Gnai2,Kras,Tubb6,Hras,Map2k1,Map2k2,Pdgfc,Cdk1,Plcb2,Tubb2a,Tubb2b,Src,Pdgfa,Tubb1,Tubb4b	27	0.391304	Adcy3,Adcy4,Adcy5,Adcy6,Adcy7,Adcy9,Adrb1,Cdk1,Csnk1d,Egf,Egfr,Gja1,Gna11,Gnai1,Gnai2,Gnai3,Gnas,Grb2,Grm1,Gucy1a2,Hras,Htr2b,Itpr1,Itpr2,Itpr3,Kras,Lpar1,Map2k1,Map2k2,Map2k5,Map3k2,Mapk1,Mapk3,Mapk7,Nras,Pdgfa,Pdgfb,Pdgfc,Pdgfd,Pdgfra,Pdgfrb,Plcb1,Plcb2,Plcb3,Plcb4,Prkaca,Prkacb,Prkca,Prkcb,Prkcg,Prkg1,Prkx,Raf1,Sos1,Sos2,Src,Tjp1,Tuba1a,Tuba1b,Tuba1c,Tuba4a,Tuba8,Tubb1,Tubb2a,Tubb2b,Tubb3,Tubb…	Mouse
groupvp_IgG-groupveh_IgG	_tstat	within each collection	CP:REACTOME: Reactome gene sets	REACTOME_GLUCOSE_METABOLISM	0.0874439	0.257848	0.344937	1.32163	272	59	Calm3,Pygl,Pfkl,Gbe1,Eno1,Gapdh,Pgam1,Slc25a11,Mdh2,Pfkfb4,Pgk1,Aldoa,Aldoc,Tpi1,Calm1,Gys1,Pfkp,Ppp2ca	18	0.305085	Agl,Aldoa,Aldoart1,Aldob,Aldoc,Calm1,Calm2,Calm3,Eno1,Eno1b,Eno2,Eno3,Fbp1,Gapdh,Gapdhs,Gbe1,Gm3839,Got1,Got2,Gys1,Gys2,Mdh1,Mdh2,Pck1,Pck2,Pfkfb1,Pfkfb2,Pfkfb3,Pfkfb4,Pfkl,Pfkm,Pfkp,Pgam1,Pgam2,Pgk1,Pgm1,Pgm2,Phka1,Phka2,Phkb,Phkg1,Phkg2,Pklr,Ppp2ca,Ppp2cb,Ppp2r1a,Ppp2r1b,Ppp2r5d,Prkaca,Prkacb,Pygb,Pygl,Pygm,Slc25a1,Slc25a11,Slc25a12,Slc25a13,Tpi1,Ugp2	Mouse
groupvp_IgG-groupveh_IgG	_tstat	within each collection	CP:REACTOME: Reactome gene sets	REACTOME_GRB2_EVENTS_IN_ERBB2_SIGNALING	0.0885381	0.258269	0.454068	1.39006	257	21	Mapk3,Nrg1,Grb2,Btc,Kras,Hras,Map2k1,Map2k2,Cdk1	9	0.428571	Btc,Cdk1,Egf,Egfr,Erbb2,Erbb4,Grb2,Hbegf,Hras,Kras,Map2k1,Map2k2,Mapk1,Mapk3,Nras,Nrg1,Nrg2,Nrg4,Raf1,Sos1,Ywhab	Mouse
groupvp_IgG-groupveh_IgG	_tstat	within each collection	CP:REACTOME: Reactome gene sets	REACTOME_MICRORNA_MIRNA_BIOGENESIS	0.0887097	0.258269	0.477731	1.40485	252	18	Polr2h,Polr2g,Polr2c,Polr2e,Polr2d,Polr2j,Tarbp2,Ran	8	0.444444	Dgcr8,Dicer1,Drosha,Polr2a,Polr2b,Polr2c,Polr2d,Polr2e,Polr2f,Polr2g,Polr2h,Polr2i,Polr2j,Polr2k,Polr2l,Ran,Tarbp2,Xpo5	Mouse
groupvp_IgG-groupveh_IgG	_tstat	within each collection	CP:REACTOME: Reactome gene sets	REACTOME_SYNTHESIS_OF_BILE_ACIDS_AND_BILE_SALTS	0.0902326	0.26105	-0.444884	-1.39702	193	18	Slc27a5,Baat,Slc27a2,Abcb11,Cyp7a1,Akr1d1,Acox2,Cyp8b1,Cyp7b1	9	0.5	Abcb11,Acot8,Acox2,Akr1d1,Amacr,Baat,Ch25h,Cyp27a1,Cyp39a1,Cyp46a1,Cyp7a1,Cyp7b1,Cyp8b1,Hsd17b4,Hsd3b7,Scp2,Slc27a2,Slc27a5	Mouse
groupvp_IgG-groupveh_IgG	_tstat	within each collection	CP:REACTOME: Reactome gene sets	REACTOME_SYNTHESIS_OF_PIPS_AT_THE_GOLGI_MEMBRANE	0.0908672	0.261243	-0.466163	-1.41039	196	16	Vac14,Pik3c2a,Pikfyve,Pik3c3,Pi4kb,Sacm1l,Pi4ka,Ocrl,Pik3r4,Pik3c2g	10	0.625	Arf1,Arf3,Fig4,Inpp5e,Ocrl,Pi4k2a,Pi4k2b,Pi4ka,Pi4kb,Pik3c2a,Pik3c2g,Pik3c3,Pik3r4,Pikfyve,Sacm1l,Vac14	Mouse
groupvp_IgG-groupveh_IgG	_tstat	within each collection	CP:REACTOME: Reactome gene sets	REACTOME_BILE_ACID_AND_BILE_SALT_METABOLISM	0.0923887	0.263968	-0.419251	-1.38245	192	22	Slc27a5,Baat,Slc27a2,Abcb11,Cyp7a1,Alb,Akr1d1,Acox2,Cyp8b1,Cyp7b1,Abcc3,Hsd3b7,Cyp46a1	13	0.590909	Abcb11,Abcc3,Acot8,Acox2,Akr1d1,Alb,Amacr,Baat,Ch25h,Cyp27a1,Cyp39a1,Cyp46a1,Cyp7a1,Cyp7b1,Cyp8b1,Hsd17b4,Hsd3b7,Scp2,Slc10a1,Slc10a2,Slc27a2,Slc27a5	Mouse
groupvp_IgG-groupveh_IgG	_tstat	within each collection	CP:REACTOME: Reactome gene sets	REACTOME_YAP1_AND_WWTR1_TAZ_STIMULATED_GENE_EXPRESSION	0.0936613	0.265952	-0.430628	-1.3861	197	20	Ncoa3,Crebbp,Med1,Ncoa6,Tead1,Ppara,Ncoa2,Tbl1x,Tead4,Yap1,Wwtr1,Kat2b,Tead2,Rxra	14	0.7	Crebbp,Kat2b,Med1,Ncoa1,Ncoa2,Ncoa3,Ncoa6,Ppara,Runx2,Rxra,Smarcd3,Tbl1x,Tbl1xr1,Tead1,Tead2,Tead3,Tead4,Tgs1,Wwtr1,Yap1	Mouse
groupvp_IgG-groupveh_IgG	_tstat	within each collection	CP:KEGG: KEGG gene sets	KEGG_O_GLYCAN_BIOSYNTHESIS	0.0959342	0.292942	-0.456531	-1.38982	209	17	Galnt10,St3gal1,Galnt11,Galnt1,C1galt1,Galnt7,Galnt2	7	0.411765	B3gnt6,B4galt5,C1galt1,C1galt1c1,Galnt1,Galnt10,Galnt11,Galnt12,Galnt2,Galnt3,Galnt4,Galnt6,Galnt7,Galnt9,Gcnt1,St3gal1,St3gal2	Mouse
groupvp_IgG-groupveh_IgG	_tstat	within each collection	CP:REACTOME: Reactome gene sets	REACTOME_HOST_INTERACTIONS_OF_HIV_FACTORS	0.0970527	0.272743	0.292441	1.26057	325	114	Psmd9,Psmb9,Psmb2,Ap2s1,Psmb4,Psmb1,Psma2,Psmb3,Rac1,Psmd10,Psmb5,Psmd8,Psmb6,Psmd13,Psma1,Ppia,Psma6,Cdk9,Psma5,Ran,Psma3,Psmc4,Psmb10,Nup43,Psmb7,Psme2,Psmd7,Psma4,Ranbp1,Psmb8,Psmd3,Psmd12,Gm11808,Psma7,Arf1,Rae1,Banf1,Psip1,Rbx1,Ap2m1,Nup37,Rps27a,Pacs1,Nup35,Psmc5,Slc25a5,Hck,Gm12728	48	0.421053	Aaas,Ap1b1,Ap1g1,Ap1m1,Ap1m2,Ap1s1,Ap1s2,Ap2a1,Ap2a2,Ap2b1,Ap2m1,Ap2s1,Arf1,Atp6v1h,B2m,Banf1,Btrc,Ccnt1,Cd247,Cd28,Cd4,Cdk9,Cul5,Dock2,Elmo1,Fyn,Gm11808,Gm12728,Hck,Hmga1,Hmga1b,Kpna1,Kpnb1,Lck,Nup107,Nup133,Nup153,Nup155,Nup188,Nup205,Nup210,Nup214,Nup35,Nup37,Nup43,Nup50,Nup54,Nup62,Nup85,Nup88,Nup93,Nupl2,Pacs1,Pak2,Pom121,Ppia,Psip1,Psma1,Psma2,Psma3,Psma4,Psma5,Psma6,Psma7,Psma8,Psmb1,Psmb1…	Mouse
groupvp_IgG-groupveh_IgG	_tstat	within each collection	CP:REACTOME: Reactome gene sets	REACTOME_SIGNALING_BY_ILS	0.0972389	0.272743	0.298616	1.26586	323	101	Il1b,Mapk3,Socs3,Myd88,Il1rn,Il1r2,Csf2ra,Vav1,Il1a,Csf2rb,Il18,Grb2,Csf2rb2,Gab2,Stat3,Kras,Ptpn6,Il2,Irak2,Nfkb2,Hras,Csf2,Map2k1,Map2k2,Pik3cb,Il7,Il1rap,Il6,Cdk1,Map2k4,Il2ra,Irak4,Rbx1,Tnip2,Peli2,Jak2,Nod2,Pik3r2,Hck,Pik3cd	40	0.39604	Blnk,Btrc,Casp1,Cbl,Cdk1,Chuk,Crk,Crkl,Csf2,Csf2ra,Csf2rb,Csf2rb2,Cul1,Fyn,Gab2,Grb2,Hck,Hgf,Hras,Ikbkb,Ikbkg,Il18,Il1a,Il1b,Il1r1,Il1r2,Il1rap,Il1rn,Il2,Il2ra,Il2rb,Il2rg,Il5,Il5ra,Il6,Il6st,Il7,Il7r,Inppl1,Irak1,Irak2,Irak3,Irak4,Jak1,Jak2,Jak3,Kras,Lck,Lyn,Map2k1,Map2k2,Map2k4,Map2k6,Map3k3,Map3k7,Map3k8,Mapk1,Mapk3,Myd88,Nfkb2,Nod1,Nod2,Nras,Peli1,Peli2,Peli3,Pik3ca,Pik3cb,Pik3cd,Pik3r1,Pik3r…	Mouse
groupvp_IgG-groupveh_IgG	_tstat	within each collection	CP:REACTOME: Reactome gene sets	REACTOME_G_ALPHA_Z_SIGNALLING_EVENTS	0.0981758	0.273702	0.394403	1.34632	295	34	Gnai3,Rgs19,Gng10,Gng2,Gng12,Prkca,Gnb2,Gnai2,Gngt2,Gng3,Rgs4,Prkcd,Gng13,Gng7	14	0.411765	Adcy3,Adcy4,Adcy5,Adcy6,Adcy7,Adcy9,Adra2b,Gnai1,Gnai2,Gnai3,Gnas,Gnaz,Gnb1,Gnb2,Gnb4,Gnb5,Gng10,Gng11,Gng12,Gng13,Gng2,Gng3,Gng7,Gngt2,Prkca,Prkcb,Prkcd,Prkce,Prkcg,Prkch,Prkcq,Rgs19,Rgs20,Rgs4	Mouse
groupvp_IgG-groupveh_IgG	_tstat	within each collection	CP:KEGG: KEGG gene sets	KEGG_TYPE_I_DIABETES_MELLITUS	0.0982112	0.292942	0.452792	1.3744	279	20	Tnf,Il1b,Il12b,Gzmc,Il1a,Cd80,Gzmb,Il2,Cd86,Cpe,Gad2	11	0.55	Cd28,Cd80,Cd86,Cpe,Fas,Gad1,Gad2,Gzmb,Gzmc,Ica1,Ifng,Il12a,Il12b,Il1a,Il1b,Il2,Lta,Prf1,Ptprn,Tnf	Mouse
groupvp_IgG-groupveh_IgG	_tstat	within each collection	CP:KEGG: KEGG gene sets	KEGG_JAK_STAT_SIGNALING_PATHWAY	0.0988355	0.292942	0.290246	1.25874	330	113	Csf3r,Il15,Csf3,Il23a,Akt1,Socs3,Il12b,Ifnar2,Osm,Csf2ra,Il10rb,Ifngr2,Crlf2,Il13,Pim1,Csf2rb,Grb2,Il10ra,Csf2rb2,Bcl2l1,Il22ra2,Pik3r5,Stat3,Ptpn6,Il9r,Ccnd3,Il2,Cish,Socs1,Mpl,Csf2,Ifngr1,Pik3cb,Il7,Il6,Akt2,Il2ra,Il23r,Lif	39	0.345133	Akt1,Akt2,Akt3,Bcl2l1,Cbl,Cblb,Cblc,Ccnd1,Ccnd2,Ccnd3,Cish,Clcf1,Cntf,Cntfr,Crebbp,Crlf2,Csf2,Csf2ra,Csf2rb,Csf2rb2,Csf3,Csf3r,Ctf1,Ep300,Epor,Ghr,Grb2,Ifnar1,Ifnar2,Ifng,Ifngr1,Ifngr2,Il10,Il10ra,Il10rb,Il11,Il12a,Il12b,Il12rb1,Il12rb2,Il13,Il13ra1,Il13ra2,Il15,Il15ra,Il2,Il20rb,Il21r,Il22ra2,Il23a,Il23r,Il2ra,Il2rb,Il2rg,Il4,Il5,Il5ra,Il6,Il6st,Il7,Il7r,Il9r,Irf9,Jak1,Jak2,Jak3,Lepr,Lif,Lifr,Mp…	Mouse
groupvp_IgG-groupveh_IgG	_tstat	within each collection	CP:KEGG: KEGG gene sets	KEGG_ADIPOCYTOKINE_SIGNALING_PATHWAY	0.0994227	0.292942	0.334878	1.3013	309	60	Tnf,Acsl1,Stk11,Nfkbia,Tnfrsf1a,Tradd,Prkag1,Akt1,Socs3,Adipor2,Npy,Traf2,Nfkbie,Stat3,Slc2a1,Camkk1,Tnfrsf1b	17	0.283333	Acacb,Acsl1,Acsl3,Acsl4,Acsl5,Adipor1,Adipor2,Agrp,Akt1,Akt2,Akt3,Camkk1,Camkk2,Cd36,Chuk,Cpt1a,Cpt1b,Cpt1c,G6pc,Ikbkb,Ikbkg,Irs1,Irs2,Jak2,Lepr,Mapk10,Mapk8,Mapk9,Mtor,Nfkb1,Nfkbia,Nfkbib,Nfkbie,Npy,Pck1,Pck2,Pomc,Ppara,Ppargc1a,Prkaa1,Prkaa2,Prkab1,Prkab2,Prkag1,Prkag2,Prkcq,Ptpn11,Rela,Rxra,Rxrb,Rxrg,Slc2a1,Socs3,Stat3,Stk11,Tnf,Tnfrsf1a,Tnfrsf1b,Tradd,Traf2	Mouse
groupvp_IgG-groupveh_IgG	_tstat	within each collection	CP:REACTOME: Reactome gene sets	REACTOME_SIGNALLING_BY_NGF	0.101955	0.282527	0.258891	1.21058	364	197	Mapk13,Prkar2b,Dnm1,Calm3,Nfkbia,Rala,Rit1,Ap2s1,Mapk3,Mapkapk2,Akt1,Myd88,Psenen,Atf1,Rhoa,Rac1,Bad,Dnal4,Mdm2,Vav1,Fgd3,Hdac3,Pde1b,Grb2,Clta,Abr,Cdkn1a,Furin,Aph1c,Rap1a,Prkca,Stat3,Kras,Calm1,Omg,Mapkapk3,Plekhg2,Pde1a,Rasgrf1,Hras,Pten,Mapk14,Prkcd,Vav3,Map2k1,Map2k2,Aph1b,Ppp2ca,Pik3cb,Arhgap4,Gm11808,Bcl2l11,Cdk1,Akt2,Arhgdia,Mag,Nr4a1,Prex1,Aph1a,Cdkn1b	60	0.304569	Aatf,Abr,Adam17,Adcy3,Adcy4,Adcy5,Adcy6,Adcy7,Adcy9,Adora2a,Akap13,Akt1,Akt1s1,Akt2,Akt3,Ap2a1,Ap2a2,Ap2b1,Ap2m1,Ap2s1,Aph1a,Aph1b,Aph1c,Arhgap4,Arhgdia,Arhgef1,Arhgef11,Arhgef12,Arhgef16,Arhgef17,Arhgef18,Arhgef2,Arhgef3,Arhgef4,Arhgef6,Arhgef9,Atf1,Bad,Bcl2l11,Braf,Calm1,Calm2,Calm3,Camk4,Casp2,Casp3,Casp9,Cdk1,Cdkn1a,Cdkn1b,Chuk,Clta,Cltc,Creb1,Crk,Dnal4,Dnm1,Dnm2,Dusp4,Dusp6,Dusp7,Ect2,Elk1,F…	Mouse
groupvp_IgG-groupveh_IgG	_tstat	within each collection	CP:REACTOME: Reactome gene sets	REACTOME_JNK_C_JUN_KINASES_PHOSPHORYLATION_AND_ACTIVATION_MEDIATED_BY_ACTIVATED_HUMAN_TAK1	0.10655	0.293491	-0.453654	-1.37255	230	16	Map3k7,Mapk9,Mapk8,Map2k7,Tab2,Ripk2,Irak1,Traf6,Ikbkg,Tab3,Nod1	11	0.6875	Ikbkg,Irak1,Irak2,Map2k4,Map2k7,Map3k7,Mapk10,Mapk8,Mapk9,Nod1,Nod2,Ripk2,Tab1,Tab2,Tab3,Traf6	Mouse
groupvp_IgG-groupveh_IgG	_tstat	within each collection	CP:REACTOME: Reactome gene sets	REACTOME_FANCONI_ANEMIA_PATHWAY	0.109295	0.29829	-0.427723	-1.36632	233	19	Atm,Atr,Fancc,Fancb,Fancf,Palb2,Fancm,Fancg,Fanca,Brca2,Ube2t	11	0.578947	Atm,Atr,Brca1,Brca2,Fanca,Fancb,Fancc,Fancd2,Fance,Fancf,Fancg,Fancl,Fancm,Gm11808,Palb2,Rps27a,Ube2t,Usp1,Zbtb32	Mouse
groupvp_IgG-groupveh_IgG	_tstat	within each collection	CP:REACTOME: Reactome gene sets	REACTOME_METABOLISM_OF_LIPIDS_AND_LIPOPROTEINS	0.109589	0.29829	-0.200207	-1.12643	111	404	Degs2,Sumf1,Osbp,Gnpat,Med24,Cdk19,Prkaca,Lcat,Crot,Etnk1,Acox1,Acsl4,Smpd4,Apoa2,Elovl5,Prkaa2,Mtmr1,Vac14,Kdsr,Pik3c2a,Fabp1,Slc27a5,Baat,Sin3a,Slc27a2,Clock,Hsd3b3,Abcg5,Arsk,Prkacb,Hmgcs2,Stard4,Arsa,Hsd3b5,Med23,Neu3,Sult2a8,Med12,Abcb11,Acaca,Lclat1,Pikfyve,Hsd3b2,Lpcat4,Fads2,Pik3c3,Inpp4b,Pi4kb,Cdipt,Pik3ca,Ncoa3,Crebbp,Lss,Apob,Gpd1,Arntl,Mtmr4,Srebf2,Mtm1,Ggps1,Etnk2,Apoa1,Cyp7a1,Cpt1a,…	138	0.341584	A2m,Abca1,Abcb11,Abcb4,Abcc3,Abcd1,Abcg1,Abcg5,Abcg8,Abhd5,Acaca,Acacb,Acadl,Acadm,Acads,Acadvl,Acat1,Acer2,Acer3,Ache,Acly,Acot8,Acox1,Acox2,Acox3,Acsl1,Acsl3,Acsl4,Acsl5,Agpat1,Agpat2,Agpat3,Agpat4,Agpat5,Agps,Agt,Akr1d1,Alas1,Alb,Amacr,Amn,Angptl4,Ankrd1,Apoa1,Apoa2,Apoa5,Apob,Apoc2,Apoc3,Apoe,Arf1,Arf3,Arntl,Arsa,Arsb,Arsg,Arsi,Arsk,Asah1,Asah2,Baat,Bdh1,Bmp1,Cav1,Ccnc,Cd36,Cdipt,Cdk19,Cdk8,C…	Mouse
groupvp_IgG-groupveh_IgG	_tstat	within each collection	CP:KEGG: KEGG gene sets	KEGG_AMINO_SUGAR_AND_NUCLEOTIDE_SUGAR_METABOLISM	0.10999	0.318392	0.37271	1.32595	326	40	Gale,Pmm1,Cyb5r1,Uap1,Hk3,Amdhd2,Galt,Gnpda2,Gfpt2,Cmas,Hexa,Hexb,Ugdh,Gmppb,Galk1,Tsta3,Gmds,Gnpnat1,Gnpda1,Mpi	20	0.5	Amdhd2,Cmas,Cyb5r1,Cyb5r3,Fpgt,Gale,Galk1,Galk2,Galt,Gck,Gfpt1,Gfpt2,Gmds,Gmppa,Gmppb,Gne,Gnpda1,Gnpda2,Gnpnat1,Hexa,Hexb,Hk1,Hk2,Hk3,Mpi,Nagk,Nanp,Nans,Npl,Pgm1,Pgm2,Pgm3,Pmm1,Pmm2,Renbp,Tsta3,Uap1,Ugdh,Ugp2,Uxs1	Mouse
groupvp_IgG-groupveh_IgG	_tstat	within each collection	CP:REACTOME: Reactome gene sets	REACTOME_ACTIVATION_OF_ATR_IN_RESPONSE_TO_REPLICATION_STRESS	0.112854	0.304861	-0.349662	-1.30315	222	35	Orc3,Rfc3,Atr,Dbf4,Orc4,Orc5,Cdc7,Rpa1,Mcm6,Cdk2,Rad9a,Atrip,Rad17,Mcm3,Mcm2,Hus1,Orc2	17	0.485714	Atr,Atrip,Cdc25a,Cdc25c,Cdc45,Cdc6,Cdc7,Cdk2,Chek1,Dbf4,Hus1,Mcm10,Mcm2,Mcm3,Mcm4,Mcm5,Mcm6,Mcm7,Mcm8,Orc1,Orc2,Orc3,Orc4,Orc5,Orc6,Rad1,Rad17,Rad9a,Rfc2,Rfc3,Rfc4,Rfc5,Rpa1,Rpa2,Rpa3	Mouse
groupvp_IgG-groupveh_IgG	_tstat	within each collection	H: hallmark gene sets	HALLMARK_PI3K_AKT_MTOR_SIGNALING	0.112908	0.166041	0.295642	1.24995	369	96	Map2k3,Arpc3,Tnfrsf1a,Rit1,Prkag1,Pfn1,Akt1,Myd88,Atf1,Rac1,Pin1,Mknk1,Traf2,Grb2,Cdkn1a,Cfl1,Actr3,Csnk2b,Slc2a1,Ddit3,Ube2d3,E2f1,Cab39,Hras,Pten,Vav3,Arf1,Cdk1,Arhgdia,Irak4,Cdk4,Cdkn1b,Rps6ka1,Ap2m1,Ppp1ca,Cxcr4,Sfn,Eif4e,Mknk2,Il4,Nfkbib,Pla2g12a	42	0.4375	Acaca,Actr2,Actr3,Akt1,Akt1s1,Ap2m1,Arf1,Arhgdia,Arpc3,Atf1,Cab39,Cab39l,Calr,Camk4,Cdk1,Cdk2,Cdk4,Cdkn1a,Cdkn1b,Cfl1,Cltc,Csnk2b,Cxcr4,Dapp1,Ddit3,E2f1,Ecsit,Egfr,Eif4e,Fgf22,Gna14,Grb2,Gsk3b,Hras,Hsp90b1,Il2rg,Il4,Irak4,Itpr2,Lck,Map2k3,Map2k6,Map3k7,Mapk1,Mapk10,Mapk8,Mapk9,Mapkap1,Mknk1,Mknk2,Myd88,Nck1,Nfkbib,Ngf,Nod1,Pak4,Pdk1,Pfn1,Pik3r3,Pikfyve,Pin1,Pla2g12a,Plcb1,Plcg1,Ppp1ca,Ppp2r1b,Prk…	Mouse
groupvp_IgG-groupveh_IgG	_tstat	within each collection	CP:REACTOME: Reactome gene sets	REACTOME_SHC1_EVENTS_IN_EGFR_SIGNALING	0.113329	0.304861	0.493882	1.38431	317	15	Mapk3,Grb2,Kras,Hras,Map2k1,Map2k2,Cdk1	7	0.466667	Cdk1,Egf,Egfr,Grb2,Hras,Kras,Map2k1,Map2k2,Mapk1,Mapk3,Nras,Raf1,Shc1,Sos1,Ywhab	Mouse
groupvp_IgG-groupveh_IgG	_tstat	within each collection	CP:REACTOME: Reactome gene sets	REACTOME_THROMBIN_SIGNALLING_THROUGH_PROTEINASE_ACTIVATED_RECEPTORS_PARS	0.114604	0.3065	0.415131	1.33438	338	26	Mapk3,Gng10,Gng2,Gng12,Gnb2,Gngt2,Gng3,Arrb2,Gng13,Gng7,Gna15,Src,F2rl2	13	0.5	Arrb1,Arrb2,F2,F2r,F2rl2,F2rl3,Gna11,Gna12,Gna13,Gna14,Gna15,Gnb1,Gnb2,Gnb4,Gnb5,Gng10,Gng11,Gng12,Gng13,Gng2,Gng3,Gng7,Gngt2,Mapk1,Mapk3,Src	Mouse
groupvp_IgG-groupveh_IgG	_tstat	within each collection	CP:REACTOME: Reactome gene sets	REACTOME_GLUCONEOGENESIS	0.115927	0.308246	0.401584	1.32411	344	29	Eno1,Gapdh,Pgam1,Slc25a11,Mdh2,Pgk1,Aldoa,Aldoc,Tpi1	9	0.310345	Aldoa,Aldoart1,Aldob,Aldoc,Eno1,Eno1b,Eno2,Eno3,Fbp1,Gapdh,Gapdhs,Gm3839,Got1,Got2,Mdh1,Mdh2,Pck1,Pck2,Pfkfb1,Pgam1,Pgam2,Pgk1,Prkaca,Prkacb,Slc25a1,Slc25a11,Slc25a12,Slc25a13,Tpi1	Mouse
groupvp_IgG-groupveh_IgG	_tstat	within each collection	CP:REACTOME: Reactome gene sets	REACTOME_RNA_POL_I_TRANSCRIPTION	0.117763	0.311328	0.371346	1.30389	357	39	Polr2h,H2afz,H2afx,H3f3a,H3f3b,Mapk3,Polr1d,Mbd2	8	0.205128	Ccnh,Cdk7,Ehmt2,Ercc2,Ercc3,Ercc6,Gtf2h1,Gtf2h2,Gtf2h3,Gtf2h4,H2afx,H2afz,H3f3a,H3f3b,Hist1h2ac,Hist1h2bb,Hist1h2be,Hist1h2bk,Hist1h2bp,Hist1h3g,Hist1h4d,Hist1h4f,Hist2h2be,Hist4h4,Kat2b,Mapk3,Mbd2,Mnat1,Polr1a,Polr1b,Polr1c,Polr1d,Polr2h,Polr2k,Rrn3,Taf1a,Taf1b,Taf1c,Ubtf	Mouse
groupvp_IgG-groupveh_IgG	_tstat	within each collection	CP:REACTOME: Reactome gene sets	REACTOME_G_ALPHA_S_SIGNALLING_EVENTS	0.120289	0.311895	0.32584	1.27332	382	65	Adrb2,Gnai3,Rln3,Ramp3,Ramp1,Tshr,Gng10,Calca,Pde1b,Gng2,Hrh2,Adora2b,Gng12,Gnb2,Gnai2,Gngt2,Gng3,Pde1a,Sctr,Gng13,Gng7,Pde4b,Pth1r,Ptger2	24	0.369231	Adcy3,Adcy4,Adcy5,Adcy6,Adcy7,Adcy9,Adm,Adora2a,Adora2b,Adrb1,Adrb2,Avpr2,Calca,Calcb,Calcrl,Gcgr,Glp1r,Gnai1,Gnai2,Gnai3,Gnas,Gnaz,Gnb1,Gnb2,Gnb4,Gnb5,Gng10,Gng11,Gng12,Gng13,Gng2,Gng3,Gng7,Gngt2,Hrh2,Htr7,Mc1r,Pde10a,Pde11a,Pde1a,Pde1b,Pde2a,Pde3a,Pde3b,Pde4b,Pde4d,Pde7a,Pde7b,Pde8a,Pde8b,Pomc,Ptger2,Ptger4,Ptgir,Pth1r,Pthlh,Ramp1,Ramp2,Ramp3,Rln3,Sct,Sctr,Tshr,Vipr1,Vipr2	Mouse
groupvp_IgG-groupveh_IgG	_tstat	within each collection	CP:REACTOME: Reactome gene sets	REACTOME_PYRIMIDINE_METABOLISM	0.120453	0.311895	0.437228	1.33851	350	21	Upp1,Dut,Nt5e,Dck,Nt5c,Dctd,Dhodh,Uck2,Tyms,Tk1,Nt5m	11	0.52381	Agxt2,Cad,Cda,Dck,Dctd,Dhodh,Dpyd,Dpys,Dut,Nt5c,Nt5e,Nt5m,Tk1,Tk2,Tyms,Uck1,Uck2,Umps,Upb1,Upp1,Upp2	Mouse
groupvp_IgG-groupveh_IgG	_tstat	within each collection	CP:REACTOME: Reactome gene sets	REACTOME_EFFECTS_OF_PIP2_HYDROLYSIS	0.120624	0.311895	-0.415406	-1.3371	254	20	Prkcq,Prkch,Dgkd,Itpr3,Prkce,Trpc3,Dgka,Dgke,Itpr2,Rasgrp1	10	0.5	Dagla,Daglb,Dgka,Dgkd,Dgke,Dgkg,Dgkh,Dgki,Dgkq,Itpr2,Itpr3,Mgll,Prkcd,Prkce,Prkch,Prkcq,Rasgrp1,Rasgrp2,Trpc3,Trpc6	Mouse
groupvp_IgG-groupveh_IgG	_tstat	within each collection	CP:REACTOME: Reactome gene sets	REACTOME_COMPLEMENT_CASCADE	0.12069	0.311895	-0.410767	-1.3374	251	21	Masp2,C8b,Crp,Cd55,Cd55b,C8a,C8g,Mbl2,Masp1,Cd46	10	0.47619	C1qa,C1qb,C1qc,C2,C3,C4b,C6,C8a,C8b,C8g,C9,Cd46,Cd55,Cd55b,Cfb,Cfi,Crp,Masp1,Masp2,Mbl2,Pros1	Mouse
groupvp_IgG-groupveh_IgG	_tstat	within each collection	CP:REACTOME: Reactome gene sets	REACTOME_SEMA4D_IN_SEMAPHORIN_SIGNALING	0.12164	0.31243	0.398762	1.3148	361	29	Myl12b,Rnd1,Rac2,Rhoa,Rac1,Myl6,Rhog,Cdc42,Sema4d,Cd72,Myl9	11	0.37931	Arhgap35,Arhgef11,Arhgef12,Cd72,Cdc42,Erbb2,Limk1,Limk2,Met,Myh10,Myh11,Myh14,Myh9,Myl12b,Myl6,Myl9,Plxnb1,Ptprc,Rac1,Rac2,Rhoa,Rhob,Rhoc,Rhog,Rnd1,Rock1,Rock2,Rras,Sema4d	Mouse
groupvp_IgG-groupveh_IgG	_tstat	within each collection	CP:REACTOME: Reactome gene sets	REACTOME_MAPK_TARGETS_NUCLEAR_EVENTS_MEDIATED_BY_MAP_KINASES	0.122902	0.31243	-0.364763	-1.3014	248	29	Mef2c,Mapk9,Dusp6,Dusp7,Ppp2r5d,Rps6ka3,Atf2,Elk1,Creb1,Mapk8	10	0.344828	Atf1,Atf2,Creb1,Dusp4,Dusp6,Dusp7,Elk1,Fos,Jun,Mapk1,Mapk10,Mapk11,Mapk14,Mapk3,Mapk7,Mapk8,Mapk9,Mapkapk2,Mef2a,Mef2c,Ppp2ca,Ppp2cb,Ppp2r1a,Ppp2r1b,Ppp2r5d,Rps6ka1,Rps6ka2,Rps6ka3,Rps6ka5	Mouse
groupvp_IgG-groupveh_IgG	_tstat	within each collection	CP:REACTOME: Reactome gene sets	REACTOME_FORMATION_OF_THE_TERNARY_COMPLEX_AND_SUBSEQUENTLY_THE_43S_COMPLEX	0.122935	0.31243	0.37921	1.30468	371	35	Eif3k,Rps2,Rps7,Eif3i,Rps6,Rps5,Rps3,Rps4x,Rps9,Eif3f,Eif3g,Eif1ax,Eif3h,Rps16,Rps27a,Rps11	16	0.457143	Eif1ax,Eif2s1,Eif2s2,Eif3a,Eif3b,Eif3c,Eif3d,Eif3e,Eif3f,Eif3g,Eif3h,Eif3i,Eif3k,Fau,Rps11,Rps13,Rps14,Rps15,Rps15a,Rps16,Rps17,Rps18,Rps2,Rps21,Rps23,Rps27a,Rps27rt,Rps28,Rps3,Rps4x,Rps5,Rps6,Rps7,Rps8,Rps9	Mouse
groupvp_IgG-groupveh_IgG	_tstat	within each collection	CP:REACTOME: Reactome gene sets	REACTOME_BASE_EXCISION_REPAIR	0.12583	0.318032	0.449878	1.33668	359	19	Ccno,Pold4,Ogg1,Mpg,Fen1	5	0.263158	Apex1,Ccno,Fen1,Lig1,Lig3,Mbd4,Mpg,Mutyh,Nthl1,Ogg1,Pcna,Polb,Pold1,Pold2,Pold3,Pold4,Smug1,Tdg,Xrcc1	Mouse
groupvp_IgG-groupveh_IgG	_tstat	within each collection	CP:KEGG: KEGG gene sets	KEGG_PRIMARY_BILE_ACID_BIOSYNTHESIS	0.126869	0.360921	-0.456148	-1.3373	279	15	Slc27a5,Baat,Cyp7a1,Akr1d1,Acox2,Cyp8b1,Cyp7b1,Hsd3b7,Cyp46a1	9	0.6	Acox2,Akr1d1,Amacr,Baat,Ch25h,Cyp27a1,Cyp39a1,Cyp46a1,Cyp7a1,Cyp7b1,Cyp8b1,Hsd17b4,Hsd3b7,Scp2,Slc27a5	Mouse
groupvp_IgG-groupveh_IgG	_tstat	within each collection	CP:KEGG: KEGG gene sets	KEGG_NUCLEOTIDE_EXCISION_REPAIR	0.130478	0.364896	-0.318958	-1.25527	261	44	Cetn2,Ercc3,Rfc3,Rfc1,Ercc8,Ddb2,Ercc5,Mnat1,Cdk7,Rpa1	10	0.227273	Bivm,Ccnh,Cdk7,Cetn2,Cul4a,Cul4b,Ddb1,Ddb2,Ercc1,Ercc2,Ercc3,Ercc4,Ercc5,Ercc6,Ercc8,Gtf2h1,Gtf2h2,Gtf2h3,Gtf2h4,Gtf2h5,Lig1,Mnat1,Pcna,Pold1,Pold2,Pold3,Pold4,Pole,Pole2,Pole3,Pole4,Rad23a,Rad23b,Rbx1,Rfc1,Rfc2,Rfc3,Rfc4,Rfc5,Rpa1,Rpa2,Rpa3,Xpa,Xpc	Mouse
groupvp_IgG-groupveh_IgG	_tstat	within each collection	CP:REACTOME: Reactome gene sets	REACTOME_CELL_CYCLE	0.131038	0.328233	0.232429	1.15868	509	346	Prkar2b,Lmnb1,Pttg1,Cdc26,Dctn3,Ssna1,Psmd9,H2afz,Cdkn2d,Sycp2,Psmb9,Psmb2,H2afx,Bub3,Dynll1,Tuba1a,Ndel1,Psmb4,Pold4,Kif2a,Csnk1e,Psmb1,Psma2,E2f2,Nhp2,B9d2,Psmb3,Dctn2,Mdm2,Psmd10,Mybl2,Ube2c,Psmb5,Rfc2,Psmd8,Tfdp1,Psmb6,Psmd13,Max,Cks1b,Psma1,Ska1,Cdkn2c,Lin37,Cdkn1a,Ube2i,Psma6,Tuba4a,Psma5,Hjurp,Rrm2,Birc5,Cdc45,Psma3,Rpa3,Ccnb2,Psmc4,Cdca8,Psmb10,Hist4h4,Nup43,Ccnd3,Ninl,Psmb7,Psme2,Dna2,Hs…	125	0.361272	3830403N18Rik,Acd,Actr1a,Ahctf1,Akap9,Alms1,Anapc1,Anapc10,Anapc2,Anapc4,Anapc5,Anapc7,Atm,Atr,Atrip,Aurka,Aurkb,B9d2,Birc5,Brca1,Btrc,Bub1,Bub1b,Bub3,Ccna2,Ccnb1,Ccnb2,Ccnd1,Ccnd2,Ccnd3,Ccne1,Ccne2,Ccnh,Cdc14a,Cdc16,Cdc20,Cdc23,Cdc25a,Cdc25b,Cdc25c,Cdc26,Cdc27,Cdc45,Cdc6,Cdc7,Cdca8,Cdk1,Cdk2,Cdk4,Cdk5rap2,Cdk6,Cdk7,Cdkn1a,Cdkn1b,Cdkn2b,Cdkn2c,Cdkn2d,Cdt1,Cenpa,Cenph,Cenpi,Cenpj,Cenpk,Cenpl,Cenpm…	Mouse
groupvp_IgG-groupveh_IgG	_tstat	within each collection	CP:REACTOME: Reactome gene sets	REACTOME_NUCLEOTIDE_BINDING_DOMAIN_LEUCINE_RICH_REPEAT_CONTAINING_RECEPTOR_NLR_SIGNALING_PATHWAYS	0.131293	0.328233	0.363076	1.2803	398	40	Mapk13,Nlrp3,Card9,Mefv,Pstpip1,Pycard,Tnfaip3,Bcl2l1,Irak2,Mapk14	10	0.25	Aim2,App,Bcl2,Bcl2l1,Birc2,Birc3,Card9,Casp1,Casp2,Casp8,Casp9,Chuk,Cyld,Hsp90ab1,Ikbkb,Ikbkg,Irak1,Irak2,Map2k6,Map3k7,Mapk11,Mapk12,Mapk13,Mapk14,Mefv,Nlrc4,Nlrp3,Nod1,Nod2,P2rx7,Panx1,Pstpip1,Pycard,Ripk2,Tab1,Tab2,Tab3,Tnfaip3,Traf6,Txnip	Mouse
groupvp_IgG-groupveh_IgG	_tstat	within each collection	CP:KEGG: KEGG gene sets	KEGG_PANTOTHENATE_AND_COA_BIOSYNTHESIS	0.133213	0.366334	-0.450296	-1.32015	293	15	Pank4,Dpyd,Bcat1	3	0.2	Bcat1,Bcat2,Coasy,Dpyd,Dpys,Enpp1,Enpp3,Pank1,Pank2,Pank3,Pank4,Ppcdc,Ppcs,Upb1,Vnn1	Mouse
groupvp_IgG-groupveh_IgG	_tstat	within each collection	CP:REACTOME: Reactome gene sets	REACTOME_IRON_UPTAKE_AND_TRANSPORT	0.135227	0.336239	0.405536	1.30354	399	26	Atp6v1g1,Atp6v1f,Atp6v0c,Atp6v1b2,Atp6v1d,Atp6v0b,Cybrd1,Atp6v1c1,Steap3,Hmox2,Atp6v0d1,Tcirg1,Atp6v1a,Hmox1	14	0.538462	Abcg3,Atp6v0a2,Atp6v0b,Atp6v0c,Atp6v0d1,Atp6v0d2,Atp6v1a,Atp6v1b2,Atp6v1c1,Atp6v1d,Atp6v1f,Atp6v1g1,Atp6v1g2,Atp6v1g3,Atp6v1h,Cp,Cybrd1,Heph,Hmox1,Hmox2,Mcoln1,Slc40a1,Slc46a1,Steap3,Tcirg1,Tfrc	Mouse
groupvp_IgG-groupveh_IgG	_tstat	within each collection	CP:REACTOME: Reactome gene sets	REACTOME_MITOTIC_M_M_G1_PHASES	0.136533	0.33745	0.264029	1.19735	474	159	Psmd9,Psmb9,Psmb2,Bub3,Ndel1,Psmb4,Kif2a,Psmb1,Psma2,E2f2,B9d2,Psmb3,Psmd10,Psmb5,Psmd8,Psmb6,Psmd13,Psma1,Ska1,Psma6,Psma5,Birc5,Cdc45,Psma3,Rpa3,Psmc4,Cdca8,Psmb10,Nup43,Psmb7,Psme2,E2f1,Psmd7,Cdc20,Psma4,Psmb8,Gmnn,Pmf1,Ppp2ca,Psmd3,Spc24,Psmd12,Gm11808,Cenpm,Nuf2,Psma7,Cenpp,Ppp1cc,Plk1,Prim1,Dsn1,Bub1,Cenpa,Nup37,Ercc6l,Rps27a,Cenpk,Spc25,Cenpi,Psmc5,Nsl1,Kif2c,Rpa2,Ppp2r5a	64	0.402516	Ahctf1,Aurkb,B9d2,Birc5,Bub1,Bub1b,Bub3,Cdc20,Cdc45,Cdc6,Cdc7,Cdca8,Cdk2,Cdt1,Cenpa,Cenph,Cenpi,Cenpk,Cenpl,Cenpm,Cenpn,Cenpo,Cenpp,Cenpq,Cenpt,Ckap5,Clasp1,Clip1,Dbf4,Dsn1,E2f1,E2f2,E2f3,Ercc6l,Fbxo5,Gm11808,Gmnn,Gorasp1,Incenp,Itgb3bp,Kif18a,Kif20a,Kif2a,Kif2c,Kntc1,Mad1l1,Mad2l1,Mapre1,Mcm10,Mcm2,Mcm3,Mcm4,Mcm5,Mcm6,Mcm7,Mcm8,Mis12,Ndc80,Ndel1,Nsl1,Nudc,Nuf2,Nup107,Nup133,Nup37,Nup43,Nup85,Orc…	Mouse
groupvp_IgG-groupveh_IgG	_tstat	within each collection	CP:REACTOME: Reactome gene sets	REACTOME_ERK_MAPK_TARGETS	0.137181	0.33745	-0.402998	-1.29716	289	20	Mef2c,Dusp6,Dusp7,Ppp2r5d,Rps6ka3,Elk1	6	0.3	Dusp4,Dusp6,Dusp7,Elk1,Mapk1,Mapk11,Mapk14,Mapk3,Mapk7,Mef2a,Mef2c,Ppp2ca,Ppp2cb,Ppp2r1a,Ppp2r1b,Ppp2r5d,Rps6ka1,Rps6ka2,Rps6ka3,Rps6ka5	Mouse
groupvp_IgG-groupveh_IgG	_tstat	within each collection	CP:KEGG: KEGG gene sets	KEGG_PENTOSE_PHOSPHATE_PATHWAY	0.137228	0.370119	0.41789	1.30043	396	22	Pfkl,Taldo1,Pgd,Tkt,Aldoa,Aldoc,Pfkp,Dera,Prps1	9	0.409091	Aldoa,Aldoart1,Aldob,Aldoc,Dera,Fbp1,H6pd,Pfkl,Pfkm,Pfkp,Pgd,Pgm1,Pgm2,Prps1,Prps1l3,Prps2,Rbks,Rpe,Rpia,Taldo1,Tkt,Tktl1	Mouse
groupvp_IgG-groupveh_IgG	_tstat	within each collection	CP:KEGG: KEGG gene sets	KEGG_DRUG_METABOLISM_CYTOCHROME_P450	0.139075	0.370119	0.37365	1.29034	414	34	Aldh3b1,Mgst2,Mgst1,Mgst3,Gstp1,Gstp2,Fmo5	7	0.205882	Adh4,Adh5,Adh7,Aldh1a3,Aldh3b1,Aox1,Cyp1a2,Cyp2e1,Fmo1,Fmo2,Fmo4,Fmo5,Gstk1,Gstm1,Gstm2,Gstm3,Gstm4,Gstm5,Gstm6,Gstm7,Gsto1,Gsto2,Gstp1,Gstp2,Gstt2,Gstz1,Maoa,Maob,Mgst1,Mgst2,Mgst3,Ugt1a1,Ugt1a5,Ugt2a3	Mouse
groupvp_IgG-groupveh_IgG	_tstat	within each collection	CP:REACTOME: Reactome gene sets	REACTOME_CHONDROITIN_SULFATE_BIOSYNTHESIS	0.141496	0.346214	0.466864	1.33123	400	16	Dcn,Chst13,Chst12,Chst11,Vcan	5	0.3125	Bgn,Chpf,Chpf2,Chst11,Chst12,Chst13,Chst15,Chst3,Chst7,Chsy1,Chsy3,Csgalnact1,Csgalnact2,Cspg4,Dcn,Vcan	Mouse
groupvp_IgG-groupveh_IgG	_tstat	within each collection	CP:KEGG: KEGG gene sets	KEGG_GLYCOSAMINOGLYCAN_BIOSYNTHESIS_HEPARAN_SULFATE	0.141795	0.370234	-0.407629	-1.30641	304	20	B3gat2,Glce,Hs6st1,Hs3st3b1,Ext2	5	0.25	B3galt6,B3gat2,B3gat3,B4galt7,Ext1,Ext2,Extl1,Extl2,Extl3,Glce,Hs2st1,Hs3st1,Hs3st3a1,Hs3st3b1,Hs6st1,Ndst1,Ndst2,Ndst4,Xylt1,Xylt2	Mouse
groupvp_IgG-groupveh_IgG	_tstat	within each collection	CP:REACTOME: Reactome gene sets	REACTOME_INTEGRATION_OF_ENERGY_METABOLISM	0.143288	0.348743	0.292638	1.22016	474	92	Prkar2b,Spcs1,Pcsk1,Stk11,Chrm3,Taldo1,Sec11c,Sec11a,Gng10,Gng2,Tkt,Spcs2,Rap1a,Gng12,Prkca,Gnb2,Gnai2,Slc2a1,Gngt2,Gng3,Gng13,Gng7,Iqgap1,Ppp2ca,Rap1b,Vamp2,Marcks	27	0.293478	Acaca,Acacb,Acly,Adcy3,Adcy4,Adcy5,Adcy6,Adcy7,Adcy9,Agpat1,Akap5,Arxes2,Cacna1a,Cacnb2,Cacnb3,Chrm3,Ctnnb1,Dpp4,Fasn,Ffar1,Gata4,Gcgr,Glp1r,Gna11,Gna14,Gna15,Gnai1,Gnai2,Gnao1,Gnas,Gnb1,Gnb2,Gnb4,Gnb5,Gng10,Gng11,Gng12,Gng13,Gng2,Gng3,Gng7,Gngt2,Iqgap1,Itpr2,Itpr3,Kcnb1,Kcng2,Kcns3,Marcks,Mlx,Mlxipl,Pcsk1,Pfkfb1,Pklr,Plcb1,Plcb2,Plcb3,Ppp2ca,Ppp2cb,Ppp2r1a,Ppp2r1b,Ppp2r5d,Prkaa2,Prkab2,Prkaca,Pr…	Mouse
groupvp_IgG-groupveh_IgG	_tstat	within each collection	CP:REACTOME: Reactome gene sets	REACTOME_TRAF6_MEDIATED_NFKB_ACTIVATION	0.146213	0.35399	0.44617	1.31204	416	18	Saa3,Nfkbia,Traf2,Trim25,Nfkb2,Ddx58,Ager,Nfkbib	8	0.444444	Ager,App,Chuk,Ddx58,Ifih1,Ikbkb,Ikbkg,Map3k1,Mavs,Nfkb2,Nfkbia,Nfkbib,Rela,S100b,Saa3,Traf2,Traf6,Trim25	Mouse
groupvp_IgG-groupveh_IgG	_tstat	within each collection	CP:REACTOME: Reactome gene sets	REACTOME_INFLUENZA_VIRAL_RNA_TRANSCRIPTION_AND_REPLICATION	0.147414	0.355029	0.310582	1.23667	475	72	Polr2h,Polr2g,Polr2c,Rps2,Polr2e,Rps7,Polr2d,Rpl15,Rps6,Rpl29,Rps5,Rps3,Polr2j,Rps4x,Rps9,Rpl10a,Rpl13,Rpl8,Rpl11,Polr2f,Gm11808,Rpl12,Gtf2f2,Rps16,Rpl3,Rpl13a,Rps27a,Rps11	28	0.388889	Dnajc3,Fau,Gm11808,Gm2000,Gm3550,Gm5244,Grsf1,Gtf2f1,Gtf2f2,Hsp90aa1,Ipo5,Polr2a,Polr2b,Polr2c,Polr2d,Polr2e,Polr2f,Polr2g,Polr2h,Polr2i,Polr2j,Polr2k,Polr2l,Rpl10a,Rpl11,Rpl12,Rpl13,Rpl13a,Rpl15,Rpl18a,Rpl21,Rpl22,Rpl23,Rpl24,Rpl27,Rpl27a,Rpl29,Rpl3,Rpl34,Rpl35,Rpl36a,Rpl37,Rpl37a,Rpl38,Rpl39,Rpl3l,Rpl4,Rpl6,Rpl8,Rplp1,Rplp2,Rps11,Rps13,Rps14,Rps15,Rps15a,Rps16,Rps17,Rps18,Rps2,Rps21,Rps23,Rps27…	Mouse
groupvp_IgG-groupveh_IgG	_tstat	within each collection	CP:KEGG: KEGG gene sets	KEGG_PANCREATIC_CANCER	0.14789	0.370234	0.310779	1.22928	465	66	Rala,Mapk3,Akt1,Rac2,E2f2,Rac1,Bad,Bcl2l1,Pgf,Pik3r5,Stat3,Kras,Cdc42,Nfkb1,E2f1,Map2k1,Pik3cb,Rac3,Akt2,Cdk4,Tgfbr1,Tgfb2,Smad3,Pik3r2,Vegfa,Pik3cd,Pik3cg	27	0.409091	Akt1,Akt2,Akt3,Araf,Arhgef6,Bad,Bcl2l1,Braf,Brca2,Casp9,Ccnd1,Cdc42,Cdk4,Cdk6,Chuk,E2f1,E2f2,E2f3,Egf,Egfr,Erbb2,Ikbkb,Ikbkg,Jak1,Kras,Map2k1,Mapk1,Mapk10,Mapk3,Mapk8,Mapk9,Nfkb1,Pgf,Pik3ca,Pik3cb,Pik3cd,Pik3cg,Pik3r1,Pik3r2,Pik3r3,Pik3r5,Pld1,Rac1,Rac2,Rac3,Rad51,Raf1,Rala,Ralb,Ralbp1,Ralgds,Rb1,Rela,Smad2,Smad3,Smad4,Stat1,Stat3,Tgfa,Tgfb2,Tgfb3,Tgfbr1,Tgfbr2,Vegfa,Vegfb,Vegfc	Mouse
groupvp_IgG-groupveh_IgG	_tstat	within each collection	CP:KEGG: KEGG gene sets	KEGG_NICOTINATE_AND_NICOTINAMIDE_METABOLISM	0.148369	0.370234	0.428518	1.30072	422	20	Bst1,Nt5e,Nt5c,Nnmt,Pnp,Nadk,Nt5c2,Nmnat2,Nt5m	9	0.45	Aox1,Bst1,Cd38,Enpp1,Enpp3,Nadk,Nadsyn1,Nmnat1,Nmnat2,Nmnat3,Nnmt,Nnt,Nt5c,Nt5c2,Nt5e,Nt5m,Nudt12,Pnp,Pnp2,Qprt	Mouse
groupvp_IgG-groupveh_IgG	_tstat	within each collection	CP:KEGG: KEGG gene sets	KEGG_PROSTATE_CANCER	0.150016	0.370234	0.296331	1.22216	481	84	Pdgfra,Nfkbia,Mapk3,Akt1,E2f2,Gstp1,Bad,Mdm2,Grb2,Cdkn1a,Gstp2,Pdgfrb,Pik3r5,Ar,Kras,Creb5,Nfkb1,E2f1,Hras,Pten,Map2k1,Igf1r,Map2k2,Pik3cb,Pdgfc,Akt2	26	0.309524	Akt1,Akt2,Akt3,Ar,Araf,Atf4,Bad,Bcl2,Braf,Casp9,Ccnd1,Ccne1,Ccne2,Cdk2,Cdkn1a,Cdkn1b,Chuk,Creb1,Creb3,Creb3l1,Creb3l2,Creb3l3,Creb3l4,Creb5,Crebbp,Ctnnb1,E2f1,E2f2,E2f3,Egf,Egfr,Ep300,Erbb2,Fgfr1,Fgfr2,Foxo1,Grb2,Gsk3b,Gstp1,Gstp2,Hras,Hsp90aa1,Hsp90ab1,Hsp90b1,Igf1,Igf1r,Ikbkb,Ikbkg,Kras,Lef1,Map2k1,Map2k2,Mapk1,Mapk3,Mdm2,Mtor,Nfkb1,Nfkbia,Nras,Pdgfa,Pdgfb,Pdgfc,Pdgfd,Pdgfra,Pdgfrb,Pdpk1,Pik3ca…	Mouse
groupvp_IgG-groupveh_IgG	_tstat	within each collection	CP:KEGG: KEGG gene sets	KEGG_ANTIGEN_PROCESSING_AND_PRESENTATION	0.150813	0.370234	-0.320939	-1.23784	305	40	Hspa1b,Cd4,Klre1,Cd8a,Klri2,Creb1,Rfx5,Hspa1l,Gm156,Canx,Hsp90ab1,Hsp90aa1	12	0.3	B2m,Calr,Canx,Cd4,Cd74,Cd8a,Ciita,Creb1,Ctsb,Ctss,Gm156,Hsp90aa1,Hsp90ab1,Hspa1a,Hspa1b,Hspa1l,Hspa2,Hspa4,Hspa5,Hspa8,Klrd1,Klre1,Klri1,Klri2,Lgmn,Lta,Nfya,Nfyb,Nfyc,Pdia3,Psme1,Psme2,Psme2b,Psme3,Rfx5,Rfxank,Rfxap,Tap1,Tap2,Tapbp	Mouse
groupvp_IgG-groupveh_IgG	_tstat	within each collection	CP:REACTOME: Reactome gene sets	REACTOME_MITOCHONDRIAL_TRNA_AMINOACYLATION	0.150862	0.360284	-0.392864	-1.27911	314	21	Iars2,Tars2,Vars2,Lars2,Kars,Nars2,Mars2,Gars,Hars2,Wars2	10	0.47619	Aars2,Cars2,Dars2,Ears2,Fars2,Gars,Hars2,Iars2,Kars,Lars2,Mars2,Nars2,Pars2,Ppa2,Qars,Rars2,Sars2,Tars2,Vars2,Wars2,Yars2	Mouse
groupvp_IgG-groupveh_IgG	_tstat	within each collection	CP:REACTOME: Reactome gene sets	REACTOME_NEF_MEDIATES_DOWN_MODULATION_OF_CELL_SURFACE_RECEPTORS_BY_RECRUITING_THEM_TO_CLATHRIN_ADAPTERS	0.151163	0.360284	-0.410208	-1.28813	324	18	Ap2a2,Ap2b1,Ap1b1,Cd4	4	0.222222	Ap1b1,Ap1g1,Ap1m1,Ap1m2,Ap1s1,Ap1s2,Ap2a1,Ap2a2,Ap2b1,Ap2m1,Ap2s1,Arf1,Atp6v1h,B2m,Cd28,Cd4,Lck,Pacs1	Mouse
groupvp_IgG-groupveh_IgG	_tstat	within each collection	CP:KEGG: KEGG gene sets	KEGG_BIOSYNTHESIS_OF_UNSATURATED_FATTY_ACIDS	0.152581	0.370234	-0.424314	-1.29174	333	17	Acox1,Elovl5,Baat,Acot4,Fads2	5	0.294118	Acot1,Acot2,Acot4,Acot7,Acox1,Acox3,Baat,Elovl2,Elovl5,Elovl6,Fads1,Fads2,Hadha,Hsd17b12,Pecr,Tecr,Yod1	Mouse
groupvp_IgG-groupveh_IgG	_tstat	within each collection	CP:REACTOME: Reactome gene sets	REACTOME_DEVELOPMENTAL_BIOLOGY	0.153526	0.36403	0.231407	1.1441	589	319	Col1a2,Col1a1,Col6a1,Cebpd,Col5a1,Ncam1,Klf5,Dnm1,Col6a2,Slit3,Med30,Tnf,Myl12b,Rnd1,Vasp,Med31,Col3a1,Lamb1,Pfn1,Med21,Ap2s1,Mapk3,Boc,Akt1,Med29,Fes,Egr2,Rac2,Tyrobp,Rhoa,Rac1,Cebpb,Enah,Myl6,Slit2,Cap1,Prnp,Hdac3,Sdcbp,Rhog,Grb2,Clta,Med9,Med10,Furin,Scn7a,Col5a2,Pitpna,Cfl1,Cdk5	50	0.15674	Abl1,Abl2,Ablim1,Ablim3,Acvr1b,Acvr2a,Acvr2b,Agrn,Akt1,Akt2,Akt3,Alcam,Angptl4,Ank1,Ank3,Ap2a1,Ap2a2,Ap2b1,Ap2m1,Ap2s1,Arhgap35,Arhgef11,Arhgef12,Bnip2,Boc,Cacna1h,Cacna1i,Cacna1s,Cacnb1,Cacnb2,Cacnb3,Cacnb4,Cap1,Cap2,Ccnc,Ccnd3,Cd36,Cd72,Cdc42,Cdh2,Cdh4,Cdk1,Cdk19,Cdk4,Cdk5,Cdk5r1,Cdk8,Cdon,Cebpb,Cebpd,Cfl1,Clasp1,Clta,Cltc,Cntn1,Cntn2,Cntnap1,Col1a1,Col1a2,Col3a1,Col4a1,Col4a2,Col4a3,Col4a4,Col…	Mouse
groupvp_IgG-groupveh_IgG	_tstat	within each collection	CP:KEGG: KEGG gene sets	KEGG_GALACTOSE_METABOLISM	0.156761	0.371756	0.405915	1.27571	450	23	Mgam,Pfkl,Gla,Gale,Hk3,Galt,Pfkp,Galk1	8	0.347826	B4galt1,B4galt2,G6pc,Gaa,Gale,Galk1,Galk2,Galt,Ganc,Gck,Gla,Glb1,Hk1,Hk2,Hk3,Lalba,Mgam,Pfkl,Pfkm,Pfkp,Pgm1,Pgm2,Ugp2	Mouse
groupvp_IgG-groupveh_IgG	_tstat	within each collection	CP:KEGG: KEGG gene sets	KEGG_RETINOL_METABOLISM	0.157715	0.371756	0.379836	1.25999	460	29	Rdh12,Dhrs9,Dgat1,Aldh1a2,Dgat2	5	0.172414	Adh4,Adh5,Adh7,Aldh1a1,Aldh1a2,Aldh1a7,Awat2,Cyp1a1,Cyp1a2,Cyp26a1,Cyp26b1,Dgat1,Dgat2,Dhrs3,Dhrs4,Dhrs9,Lrat,Rdh10,Rdh11,Rdh12,Rdh16,Rdh16f2,Rdh5,Rdh7,Rdh9,Retsat,Ugt1a1,Ugt1a5,Ugt2a3	Mouse
groupvp_IgG-groupveh_IgG	_tstat	within each collection	CP:REACTOME: Reactome gene sets	REACTOME_IL_RECEPTOR_SHC_SIGNALING	0.161258	0.380403	0.395839	1.27237	476	26	Csf2ra,Csf2rb,Grb2,Csf2rb2,Gab2,Ptpn6,Il2,Hras,Csf2,Pik3cb,Il2ra,Jak2,Pik3r2,Pik3cd	14	0.538462	Csf2,Csf2ra,Csf2rb,Csf2rb2,Gab2,Grb2,Hras,Il2,Il2ra,Il2rb,Il2rg,Il5,Il5ra,Inppl1,Jak1,Jak2,Jak3,Pik3ca,Pik3cb,Pik3cd,Pik3r1,Pik3r2,Pik3r3,Ptpn6,Shc1,Sos1	Mouse
groupvp_IgG-groupveh_IgG	_tstat	within each collection	CP:KEGG: KEGG gene sets	KEGG_CHRONIC_MYELOID_LEUKEMIA	0.162614	0.377907	0.305344	1.21674	514	68	Nfkbia,Mapk3,Akt1,E2f2,Bad,Mdm2,Grb2,Cdkn1a,Bcl2l1,Pik3r5,Gab2,Kras,Runx1,Nfkb1,E2f1,Hras,Map2k1,Map2k2,Pik3cb,Akt2,Cdk4,Cdkn1b,Tgfbr1,Tgfb2,Smad3,Cblc,Pik3r2,Pik3cd,Pik3cg	29	0.426471	Abl1,Akt1,Akt2,Akt3,Araf,Bad,Bcl2l1,Bcr,Braf,Cbl,Cblb,Cblc,Ccnd1,Cdk4,Cdk6,Cdkn1a,Cdkn1b,Chuk,Crk,Crkl,Ctbp1,Ctbp2,E2f1,E2f2,E2f3,Gab2,Grb2,Hdac1,Hdac2,Hras,Ikbkb,Ikbkg,Kras,Map2k1,Map2k2,Mapk1,Mapk3,Mdm2,Mecom,Myc,Nfkb1,Nfkbia,Nras,Pik3ca,Pik3cb,Pik3cd,Pik3cg,Pik3r1,Pik3r2,Pik3r3,Pik3r5,Ptpn11,Raf1,Rb1,Rela,Runx1,Shc1,Shc4,Smad3,Smad4,Sos1,Sos2,Stat5a,Stat5b,Tgfb2,Tgfb3,Tgfbr1,Tgfbr2	Mouse
groupvp_IgG-groupveh_IgG	_tstat	within each collection	CP:REACTOME: Reactome gene sets	REACTOME_TRANSCRIPTIONAL_REGULATION_OF_WHITE_ADIPOCYTE_DIFFERENTIATION	0.163003	0.382557	0.31246	1.22104	518	65	Cebpd,Klf5,Med30,Tnf,Med31,Med21,Med29,Egr2,Cebpb,Hdac3,Med9,Med10	12	0.184615	Angptl4,Ccnc,Ccnd3,Cd36,Cdk19,Cdk4,Cdk8,Cebpb,Cebpd,Crebbp,Ebf1,Egr2,Ep300,Fabp4,Hdac3,Klf4,Klf5,Lpl,Med1,Med10,Med11,Med12,Med13l,Med14,Med15,Med16,Med17,Med18,Med19,Med20,Med21,Med22,Med23,Med24,Med25,Med26,Med27,Med29,Med30,Med31,Med4,Med6,Med7,Med8,Med9,Ncoa1,Ncoa2,Ncoa3,Ncoa6,Ncor1,Ncor2,Nr2f2,Pck1,Ppara,Pparg,Ppargc1a,Rela,Rxra,Smarcd3,Srebf1,Tbl1x,Tbl1xr1,Tgs1,Tnf,Wnt10b	Mouse
groupvp_IgG-groupveh_IgG	_tstat	within each collection	CP:REACTOME: Reactome gene sets	REACTOME_CELL_JUNCTION_ORGANIZATION	0.164849	0.384927	0.322304	1.21854	513	55	Cldn15,Flnc,Vasp,Cldn1,Cdh11,Lamb3,Cdh3,Cldn10,Actn1,Pard6b,Plec,Rsu1,Cdh10,Pard3	14	0.254545	Actn1,Arhgef6,Cadm1,Cadm2,Cd151,Cdh1,Cdh10,Cdh11,Cdh13,Cdh2,Cdh24,Cdh3,Cdh4,Cdh5,Cdh6,Cldn1,Cldn10,Cldn12,Cldn15,Cldn2,Cldn3,Cldn4,Cldn5,Cldn6,Cldn7,Cldn8,Col17a1,Crb3,Ctnna1,Ctnnb1,Ctnnd1,F11r,Fblim1,Fermt2,Flnc,Ilk,Itgb1,Itgb4,Jup,Lama3,Lamb3,Lamc2,Mpp5,Pard3,Pard6a,Pard6b,Pard6g,Parva,Parvb,Plec,Prkci,Pvr,Rsu1,Tesk1,Vasp	Mouse
groupvp_IgG-groupveh_IgG	_tstat	within each collection	CP:REACTOME: Reactome gene sets	REACTOME_PHASE_II_CONJUGATION	0.166937	0.387834	0.332922	1.22411	513	48	Ggt1,Ggt5,Mgst2,Mgst1,Ggct,Mgst3,Gstp1,Nnmt,Gstp2,Gclm	10	0.208333	Acsm1,Ahcy,Bpnt1,Cndp2,Comt,Cyp1a2,Gclc,Gclm,Ggct,Ggt1,Ggt5,Ggt7,Glyat,Gm4737,Gss,Gstm1,Gstm2,Gstm3,Gstm4,Gstm6,Gsto1,Gsto2,Gstp1,Gstp2,Mat1a,Mat2a,Mat2b,Mgst1,Mgst2,Mgst3,Mtr,Nat2,Nnmt,Oplah,Papss1,Papss2,Slc35d1,Sult1b1,Sult1c2,Sult2a8,Sult2b1,Sult4a1,Sult5a1,Tpmt,Ugdh,Ugp2,Ugt1a1,Ugt1a5	Mouse
groupvp_IgG-groupveh_IgG	_tstat	within each collection	CP:KEGG: KEGG gene sets	KEGG_CYSTEINE_AND_METHIONINE_METABOLISM	0.166997	0.382702	-0.333109	-1.22706	336	34	Mat1a,Adi1,Amd2,Tat,Mtr,Gm4737,Sms,Dnmt3a,Dnmt1	9	0.264706	Adi1,Ahcy,Ahcyl1,Ahcyl2,Amd1,Amd2,Apip,Bhmt,Cbs,Cdo1,Cth,Dnmt1,Dnmt3a,Dnmt3b,Enoph1,Gm4737,Gm5096,Got1,Got2,Il4i1,Ldhal6b,Ldhb,Ldhc,Mat1a,Mat2a,Mat2b,Mpst,Mtap,Mtr,Sds,Sms,Srm,Tat,Trdmt1	Mouse
groupvp_IgG-groupveh_IgG	_tstat	within each collection	CP:REACTOME: Reactome gene sets	REACTOME_CLEAVAGE_OF_GROWING_TRANSCRIPT_IN_THE_TERMINATION_REGION_	0.170066	0.39289	0.349937	1.22872	516	39	Lsm10,Magoh,Nudt21,Snrpb,Srsf7,Dhx38,Srsf9,Srsf5,Rbm8a,Srsf4	10	0.25641	Cdc40,Clp1,Cpsf1,Cpsf2,Cpsf3,Cpsf7,Cstf1,Cstf2,Cstf3,Dhx38,Lsm10,Lsm11,Magoh,Ncbp1,Ncbp2,Nfx1,Nudt21,Pabpn1,Papola,Pcf11,Rbm8a,Rbm8a2,Rnps1,Slbp,Snrpb,Snrpd3,Snrpe,Snrpf,Srrm1,Srsf1,Srsf11,Srsf2,Srsf4,Srsf5,Srsf6,Srsf7,Srsf9,U2af2,Upf3b	Mouse
groupvp_IgG-groupveh_IgG	_tstat	within each collection	CP:REACTOME: Reactome gene sets	REACTOME_CELL_CYCLE_MITOTIC	0.170893	0.39289	0.232423	1.13826	646	291	Prkar2b,Pttg1,Cdc26,Dctn3,Ssna1,Psmd9,Cdkn2d,Psmb9,Psmb2,Bub3,Dynll1,Tuba1a,Ndel1,Psmb4,Pold4,Kif2a,Csnk1e,Psmb1,Psma2,E2f2,B9d2,Psmb3,Dctn2,Psmd10,Mybl2,Ube2c,Psmb5,Rfc2,Psmd8,Tfdp1,Psmb6,Psmd13,Max,Cks1b,Psma1,Ska1,Cdkn2c,Lin37,Cdkn1a,Psma6,Tuba4a,Psma5,Rrm2,Birc5,Cdc45,Psma3,Rpa3,Ccnb2,Psmc4,Cdca8,Psmb10,Nup43,Ccnd3,Ninl,Psmb7,Psme2,Dna2,E2f1,Psmd7,Cdc20,Psma4,Ccna2,Ube2e1,Psmb8,Gmnn,Pmf1,Ppp2…	108	0.371134	Actr1a,Ahctf1,Akap9,Alms1,Anapc1,Anapc10,Anapc2,Anapc4,Anapc5,Anapc7,Aurka,Aurkb,B9d2,Birc5,Btrc,Bub1,Bub1b,Bub3,Ccna2,Ccnb1,Ccnb2,Ccnd1,Ccnd2,Ccnd3,Ccne1,Ccne2,Ccnh,Cdc14a,Cdc16,Cdc20,Cdc23,Cdc25a,Cdc25b,Cdc25c,Cdc26,Cdc27,Cdc45,Cdc6,Cdc7,Cdca8,Cdk1,Cdk2,Cdk4,Cdk5rap2,Cdk6,Cdk7,Cdkn1a,Cdkn1b,Cdkn2b,Cdkn2c,Cdkn2d,Cdt1,Cenpa,Cenph,Cenpi,Cenpj,Cenpk,Cenpl,Cenpm,Cenpn,Cenpo,Cenpp,Cenpq,Cenpt,Cep135,…	Mouse
groupvp_IgG-groupveh_IgG	_tstat	within each collection	CP:REACTOME: Reactome gene sets	REACTOME_RAP1_SIGNALLING	0.171676	0.39289	-0.427361	-1.27493	376	15	Prkaca,Rapgef4,Prkacb,Sipa1,Prkg1,Rasgrp1	6	0.4	Prkaca,Prkacb,Prkg1,Raf1,Rap1a,Rap1b,Rap1gap,Rap1gap2,Rapgef3,Rapgef4,Rasgrp1,Rasgrp2,Sipa1,Ywhab,Ywhaz	Mouse
groupvp_IgG-groupveh_IgG	_tstat	within each collection	CP:KEGG: KEGG gene sets	KEGG_GRAFT_VERSUS_HOST_DISEASE	0.172659	0.390257	0.431558	1.27032	484	18	Tnf,Il1b,Gzmc,Il1a,Cd80,Gzmb,Il2,Il6,Cd86	9	0.5	Cd28,Cd80,Cd86,Fas,Gm156,Gzmb,Gzmc,Ifng,Il1a,Il1b,Il2,Il6,Klrd1,Klre1,Klri1,Klri2,Prf1,Tnf	Mouse
groupvp_IgG-groupveh_IgG	_tstat	within each collection	CP:REACTOME: Reactome gene sets	REACTOME_FRS2_MEDIATED_CASCADE	0.176371	0.40114	0.39532	1.26177	520	25	Mapk3,Grb2,Fgf18,Kras,Hras,Fgf9,Map2k1,Map2k2,Cdk1	9	0.36	Cdk1,Fgf1,Fgf18,Fgf2,Fgf22,Fgf7,Fgf9,Fgfr1,Fgfr2,Fgfr3,Fgfr4,Frs2,Frs3,Grb2,Hras,Klb,Kras,Map2k1,Map2k2,Mapk1,Mapk3,Nras,Raf1,Sos1,Ywhab	Mouse
groupvp_IgG-groupveh_IgG	_tstat	within each collection	CP:REACTOME: Reactome gene sets	REACTOME_NGF_SIGNALLING_VIA_TRKA_FROM_THE_PLASMA_MEMBRANE	0.177025	0.40114	0.269696	1.17409	600	121	Mapk13,Prkar2b,Dnm1,Calm3,Rala,Rit1,Ap2s1,Mapk3,Mapkapk2,Akt1,Atf1,Rhoa,Bad,Dnal4,Mdm2,Pde1b,Grb2,Clta,Cdkn1a,Rap1a,Prkca,Stat3,Kras,Calm1,Mapkapk3,Pde1a,Hras,Pten,Mapk14,Prkcd,Map2k1,Map2k2,Ppp2ca,Pik3cb	34	0.280992	Adcy3,Adcy4,Adcy5,Adcy6,Adcy7,Adcy9,Adora2a,Akt1,Akt1s1,Akt2,Akt3,Ap2a1,Ap2a2,Ap2b1,Ap2m1,Ap2s1,Atf1,Bad,Braf,Calm1,Calm2,Calm3,Camk4,Casp9,Cdk1,Cdkn1a,Cdkn1b,Chuk,Clta,Cltc,Creb1,Crk,Dnal4,Dnm1,Dnm2,Dusp4,Dusp6,Dusp7,Elk1,Foxo1,Foxo3,Foxo4,Frs2,Grb2,Gsk3a,Hras,Irs1,Irs2,Itpr2,Itpr3,Kidins220,Kras,Map2k1,Map2k2,Map2k5,Mapk1,Mapk11,Mapk12,Mapk13,Mapk14,Mapk3,Mapk7,Mapkap1,Mapkapk2,Mapkapk3,Mdm2,Me…	Mouse
groupvp_IgG-groupveh_IgG	_tstat	within each collection	CP:KEGG: KEGG gene sets	KEGG_PROTEIN_EXPORT	0.178658	0.39836	0.396239	1.2453	513	23	Immp1l,Srp14,Spcs1,Srp9,Sec11c,Sec11a,Spcs2	7	0.304348	Arxes2,Gm10320,Hspa5,Immp1l,Immp2l,Oxa1l,Sec11a,Sec11c,Sec61a1,Sec61a2,Sec61b,Sec61g,Sec62,Sec63,Spcs1,Spcs2,Spcs3,Srp14,Srp19,Srp68,Srp72,Srp9,Srprb	Mouse
groupvp_IgG-groupveh_IgG	_tstat	within each collection	CP:REACTOME: Reactome gene sets	REACTOME_TGF_BETA_RECEPTOR_SIGNALING_ACTIVATES_SMADS	0.182254	0.409397	0.402289	1.25819	531	23	Strap,Stub1,Ppp1r15a,Furin,Uchl5,Gm11808,Ppp1cc,Smad7,Pmepa1,Rps27a,Ppp1ca,Tgfbr1,Smad3	13	0.565217	Fkbp1a,Furin,Gm11808,Mtmr4,Pmepa1,Ppp1ca,Ppp1cb,Ppp1cc,Ppp1r15a,Rps27a,Smad2,Smad3,Smad4,Smad7,Smurf1,Smurf2,Strap,Stub1,Tgfbr1,Tgfbr2,Uchl5,Xpo1,Zfyve9	Mouse
groupvp_IgG-groupveh_IgG	_tstat	within each collection	CP:REACTOME: Reactome gene sets	REACTOME_G2_M_CHECKPOINTS	0.182609	0.409397	-0.309174	-1.19832	356	41	Atm,Orc3,Rfc3,Atr,Dbf4,Orc4,Orc5,Cdc7,Rpa1,Mcm6,Cdk2	11	0.268293	Atm,Atr,Atrip,Ccnb1,Ccnb2,Cdc25a,Cdc25c,Cdc45,Cdc6,Cdc7,Cdk1,Cdk2,Chek1,Chek2,Dbf4,Hus1,Mcm10,Mcm2,Mcm3,Mcm4,Mcm5,Mcm6,Mcm7,Mcm8,Orc1,Orc2,Orc3,Orc4,Orc5,Orc6,Rad1,Rad17,Rad9a,Rfc2,Rfc3,Rfc4,Rfc5,Rpa1,Rpa2,Rpa3,Wee1	Mouse
groupvp_IgG-groupveh_IgG	_tstat	within each collection	CP:REACTOME: Reactome gene sets	REACTOME_INTEGRIN_CELL_SURFACE_INTERACTIONS	0.183338	0.409397	0.301177	1.19923	591	72	Col1a2,Col1a1,Itgb2l,Icam1,Lamb1,Akt1,Itgam,Grb2,Bsg,Apbb1ip,Rap1a,Fn1,Ptpn1,Thbs1,Rap1b,Itgae,Itga2b,Itgb4,Fbn1,Itgax,Spp1,Src,Col4a5,Cdh1,Itgb2,Icam4	26	0.361111	Akt1,Apbb1ip,Bcar1,Bsg,Cdh1,Col1a1,Col1a2,Col4a1,Col4a2,Col4a3,Col4a4,Col4a5,Crk,Csk,F11r,Fbn1,Fga,Fgb,Fgg,Fn1,Grb2,Icam1,Icam2,Icam4,Itga1,Itga10,Itga2,Itga2b,Itga3,Itga5,Itga8,Itga9,Itgae,Itgal,Itgam,Itgav,Itgax,Itgb1,Itgb2,Itgb2l,Itgb3,Itgb4,Itgb5,Itgb6,Itgb7,Itgb8,Jam2,Jam3,Lama5,Lamb1,Lamb2,Lamc1,Pdpk1,Pecam1,Ptk2,Ptpn1,Rap1a,Rap1b,Rapgef3,Rapgef4,Rasgrp1,Rasgrp2,Shc1,Sos1,Spp1,Src,Syk,Thbs1…	Mouse
groupvp_IgG-groupveh_IgG	_tstat	within each collection	CP:KEGG: KEGG gene sets	KEGG_GLYCEROLIPID_METABOLISM	0.185657	0.401284	0.356974	1.23276	553	34	Dgat1,Gla,Lipg,Agpat2,Dgat2,Dgkg,Gk	7	0.205882	Agk,Agpat1,Agpat2,Agpat3,Agpat4,Akr1a1,Aldh1b1,Aldh2,Aldh3a2,Aldh7a1,Aldh9a1,Awat2,Dgat1,Dgat2,Dgka,Dgkd,Dgke,Dgkg,Dgkh,Dgki,Dgkq,Dgkz,Gk,Gla,Glyctk,Gpam,Gpat2,Lclat1,Lipc,Lipg,Lpl,Mboat1,Mboat2,Mgll	Mouse
groupvp_IgG-groupveh_IgG	_tstat	within each collection	CP:KEGG: KEGG gene sets	KEGG_CARDIAC_MUSCLE_CONTRACTION	0.187219	0.401284	0.309928	1.19659	582	58	Cox5a,Cox4i1,Myl2,Uqcrfs1,Atp1a2,Cox7a2l,Fxyd2,Tpm2,Tpm4,Cacna1s,Cacna2d1,Tnnc1,Cyc1,Cacnb2,Cox5b,Cacna1f,Cacnb3,Cox6b2,Cox8a,Cacng1,Atp1a3,Uqcrh,Cox6b1,Cox4i2,Atp1b2,Cox6a1	26	0.448276	Atp1a1,Atp1a2,Atp1a3,Atp1a4,Atp1b1,Atp1b2,Atp1b3,Atp1b4,Atp2a2,Cacna1d,Cacna1f,Cacna1s,Cacna2d1,Cacna2d2,Cacna2d4,Cacnb1,Cacnb2,Cacnb3,Cacnb4,Cacng1,Cacng8,Cox4i1,Cox4i2,Cox5a,Cox5b,Cox6a1,Cox6a2,Cox6b1,Cox6b2,Cox6c,Cox7a1,Cox7a2,Cox7a2l,Cox7b,Cox7c,Cox8a,Cyc1,Fxyd2,Gm11273,Myl2,Ryr2,Slc8a1,Slc9a1,Slc9a6,Tnnc1,Tnni3,Tnnt2,Tpm1,Tpm2,Tpm4,Uqcr10,Uqcr11,Uqcrb,Uqcrc1,Uqcrc2,Uqcrfs1,Uqcrh,Uqcrq	Mouse
groupvp_IgG-groupveh_IgG	_tstat	within each collection	CP:KEGG: KEGG gene sets	KEGG_METABOLISM_OF_XENOBIOTICS_BY_CYTOCHROME_P450	0.188475	0.401284	0.359531	1.22166	555	32	Aldh3b1,Mgst2,Mgst1,Mgst3,Gstp1,Cyp2s1,Gstp2	7	0.21875	Adh4,Adh5,Adh7,Aldh1a3,Aldh3b1,Cyp1a1,Cyp1a2,Cyp1b1,Cyp2e1,Cyp2s1,Dhdh,Ephx1,Gstk1,Gstm1,Gstm2,Gstm3,Gstm4,Gstm5,Gstm6,Gstm7,Gsto1,Gsto2,Gstp1,Gstp2,Gstt2,Gstz1,Mgst1,Mgst2,Mgst3,Ugt1a1,Ugt1a5,Ugt2a3	Mouse
groupvp_IgG-groupveh_IgG	_tstat	within each collection	H: hallmark gene sets	HALLMARK_APICAL_SURFACE	0.188866	0.269515	0.349422	1.21545	552	35	Gas1,Srpx,Flot2,Adipor2,Plaur,Mdga1,Efna5	7	0.2	Adam10,Adipor2,Afap1l2,Akap7,App,Atp8b1,B4galt1,Brca1,Cd160,Crocc,Cx3cl1,Dcbld2,Efna5,Ephb4,Flot2,Gas1,Gata3,Gstm5,Hspb1,Il2rb,Il2rg,Lyn,Mal,Mdga1,Ncoa6,Pcsk9,Pkhd1,Plaur,Rtn4rl1,Shroom2,Slc22a12,Srpx,Sulf2,Thy1,Tmem8b	Mouse
groupvp_IgG-groupveh_IgG	_tstat	within each collection	CP:REACTOME: Reactome gene sets	REACTOME_LYSOSOME_VESICLE_BIOGENESIS	0.189058	0.420129	0.412158	1.24203	545	20	Vamp8,Bloc1s1,Clta,Ctsz,Vamp2,Arf1,Dnajc6	7	0.35	Ap1b1,Ap1g1,Ap1m1,Ap1m2,Ap1s1,Ap1s2,Arf1,Arrb1,Bloc1s1,Clta,Cltc,Ctsz,Dnajc6,Dnm2,Gns,Hspa8,M6pr,Txndc5,Vamp2,Vamp8	Mouse
groupvp_IgG-groupveh_IgG	_tstat	within each collection	CP:KEGG: KEGG gene sets	KEGG_PRIMARY_IMMUNODEFICIENCY	0.189698	0.401284	-0.321072	-1.19467	382	35	Cd3e,Cd40lg,Cd19,Iglc3,Cd4,Btk,Cd8a,Rfx5,Iglc2	9	0.257143	Ada,Aicda,Blnk,Btk,Cd19,Cd3d,Cd3e,Cd4,Cd40,Cd40lg,Cd79a,Cd8a,Ciita,Dclre1c,Icos,Iglc1,Iglc2,Iglc3,Iglc4,Ikbkg,Il2rg,Il7r,Jak3,Lck,Ptprc,Rag1,Rfx5,Rfxank,Rfxap,Tap1,Tap2,Tnfrsf13b,Tnfrsf13c,Ung,Zap70	Mouse
groupvp_IgG-groupveh_IgG	_tstat	within each collection	CP:REACTOME: Reactome gene sets	REACTOME_INTERFERON_GAMMA_SIGNALING	0.191794	0.423726	0.334175	1.20508	588	44	Ncam1,Icam1,Socs3,Ifngr2,Oas3,Cd44,Ptpn6,Ptpn1,Irf5,Prkcd,Oas2,Socs1,Ifngr1,Ptpn2,Sumo1,Irf7,Ptafr,AC168977.2	18	0.409091	AC168977.2,B2m,Camk2a,Camk2b,Cd44,Ciita,Gbp10,Gbp2,Gbp2b,Gbp4,Gbp5,Gbp6,Gbp8,Gbp9,Icam1,Ifng,Ifngr1,Ifngr2,Irf1,Irf2,Irf3,Irf4,Irf5,Irf6,Irf7,Irf8,Irf9,Jak1,Jak2,Ncam1,Oas2,Oas3,Pias1,Pml,Prkcd,Ptafr,Ptpn1,Ptpn2,Ptpn6,Socs1,Socs3,Stat1,Sumo1,Vcam1	Mouse
groupvp_IgG-groupveh_IgG	_tstat	within each collection	CP:REACTOME: Reactome gene sets	REACTOME_REGULATORY_RNA_PATHWAYS	0.192519	0.423726	0.404775	1.23916	560	21	Polr2h,Polr2g,Polr2c,Polr2e,Polr2d,Polr2j,Tarbp2,Ran	8	0.380952	Dgcr8,Dicer1,Drosha,Polr2a,Polr2b,Polr2c,Polr2d,Polr2e,Polr2f,Polr2g,Polr2h,Polr2i,Polr2j,Polr2k,Polr2l,Ran,Tarbp2,Tnrc6a,Tnrc6b,Tnrc6c,Xpo5	Mouse
groupvp_IgG-groupveh_IgG	_tstat	within each collection	H: hallmark gene sets	HALLMARK_PANCREAS_BETA_CELLS	0.194051	0.269515	0.408996	1.24388	547	20	Srp14,Spcs1,Pcsk1,Srp9,Sec11a,Pak3	6	0.3	Akt3,Dpp4,Elp4,Foxa2,Foxo1,Gck,Hnf1a,Lmo2,Mafb,Pak3,Pcsk1,Pklr,Sec11a,Slc2a2,Spcs1,Srp14,Srp9,Srprb,Stxbp1,Vdr	Mouse
groupvp_IgG-groupveh_IgG	_tstat	within each collection	CP:REACTOME: Reactome gene sets	REACTOME_PI3K_AKT_ACTIVATION	0.194838	0.42472	-0.320855	-1.19579	384	35	Irs2,Rps6kb2,Rictor,Phlpp1,Foxo1,Pik3ca,Mlst8,Akt3,Creb1,Tsc2	10	0.285714	Akt1,Akt1s1,Akt2,Akt3,Bad,Casp9,Cdkn1a,Cdkn1b,Chuk,Creb1,Foxo1,Foxo3,Foxo4,Gsk3a,Irs1,Irs2,Mapkap1,Mdm2,Mlst8,Mtor,Ngf,Nr4a1,Pdpk1,Phlpp1,Pik3ca,Pik3cb,Pik3r1,Pik3r2,Pten,Rhoa,Rictor,Rps6kb2,Them4,Trib3,Tsc2	Mouse
groupvp_IgG-groupveh_IgG	_tstat	within each collection	CP:KEGG: KEGG gene sets	KEGG_ACUTE_MYELOID_LEUKEMIA	0.195178	0.407649	0.309736	1.18418	598	56	Eif4ebp1,Mapk3,Akt1,Spi1,Bad,Pim1,Grb2,Pik3r5,Stat3,Kras,Runx1,Nfkb1,Hras,Map2k1,Map2k2,Pik3cb,Runx1t1,Akt2,Cebpa,Ppard,Rara	21	0.375	Akt1,Akt2,Akt3,Araf,Bad,Braf,Ccnd1,Cebpa,Chuk,Eif4ebp1,Flt3,Grb2,Hras,Ikbkb,Ikbkg,Jup,Kit,Kras,Lef1,Map2k1,Map2k2,Mapk1,Mapk3,Mtor,Myc,Nfkb1,Nras,Pik3ca,Pik3cb,Pik3cd,Pik3cg,Pik3r1,Pik3r2,Pik3r3,Pik3r5,Pim1,Pim2,Pml,Ppard,Raf1,Rara,Rela,Rps6kb1,Rps6kb2,Runx1,Runx1t1,Sos1,Sos2,Spi1,Stat3,Stat5a,Stat5b,Tcf7,Tcf7l1,Tcf7l2,Zbtb16	Mouse
groupvp_IgG-groupveh_IgG	_tstat	within each collection	CP:REACTOME: Reactome gene sets	REACTOME_NOTCH1_INTRACELLULAR_DOMAIN_REGULATES_TRANSCRIPTION	0.195223	0.42472	-0.301775	-1.17176	375	43	Tle4,Hdac7,Hdac6,Maml2,Hes1,Crebbp,Hdac9,Ep300,Tle2,Ncor2,Hdac1,Maml1,Hdac2,Tbl1x	14	0.325581	Ccnc,Cdk8,Crebbp,Cul1,Ep300,Fbxw7,Gm11808,Hdac1,Hdac10,Hdac11,Hdac2,Hdac3,Hdac4,Hdac5,Hdac6,Hdac7,Hdac8,Hdac9,Hes1,Hes5,Hey1,Hey2,Heyl,Hif1a,Kat2a,Kat2b,Maml1,Maml2,Maml3,Mamld1,Myc,Ncor1,Ncor2,Rbpj,Rbx1,Rps27a,Snw1,Tbl1x,Tbl1xr1,Tle1,Tle2,Tle3,Tle4	Mouse
groupvp_IgG-groupveh_IgG	_tstat	within each collection	CP:REACTOME: Reactome gene sets	REACTOME_FORMATION_OF_THE_HIV1_EARLY_ELONGATION_COMPLEX	0.19574	0.42472	0.38291	1.23081	578	26	Polr2h,Polr2g,Polr2c,Polr2e,Polr2d,Polr2j,Polr2f,Gtf2f2,Ercc2	9	0.346154	Ccnh,Cdk7,Ctdp1,Ercc2,Ercc3,Gtf2f1,Gtf2f2,Gtf2h1,Gtf2h2,Gtf2h3,Gtf2h4,Mnat1,Ncbp1,Ncbp2,Polr2a,Polr2b,Polr2c,Polr2d,Polr2e,Polr2f,Polr2g,Polr2h,Polr2i,Polr2j,Polr2k,Polr2l	Mouse
groupvp_IgG-groupveh_IgG	_tstat	within each collection	CP:REACTOME: Reactome gene sets	REACTOME_GROWTH_HORMONE_RECEPTOR_SIGNALING	0.198407	0.428485	0.408285	1.23035	572	20	Mapk3,Socs3,Stat3,Ptpn6,Ptpn1,Cish,Socs1	7	0.35	Adam17,Cish,Ghr,Irs1,Irs2,Jak2,Lyn,Mapk1,Mapk3,Prlr,Ptpn1,Ptpn6,Sh2b1,Socs1,Socs2,Socs3,Stat1,Stat3,Stat5a,Stat5b	Mouse
groupvp_IgG-groupveh_IgG	_tstat	within each collection	CP:REACTOME: Reactome gene sets	REACTOME_BIOLOGICAL_OXIDATIONS	0.204094	0.437062	0.28682	1.17223	667	82	Ggt1,Ggt5,Smox,Ptgis,Mgst2,Mgst1,Ggct,Mgst3,Gstp1,Cyp2s1,Nnmt,Gstp2,Ptgs2,Gclm	14	0.170732	Acsm1,Acss1,Acss2,Adh4,Adh7,Ahcy,Aldh1a1,Aldh1a7,Aldh2,Bpnt1,Cndp2,Comt,Cyp11a1,Cyp1a1,Cyp1a2,Cyp1b1,Cyp26a1,Cyp26b1,Cyp27a1,Cyp2e1,Cyp2r1,Cyp2s1,Cyp2u1,Cyp39a1,Cyp46a1,Cyp4b1,Cyp7a1,Cyp7b1,Cyp8b1,Fmo1,Fmo2,Gclc,Gclm,Ggct,Ggt1,Ggt5,Ggt7,Glyat,Gm4737,Gss,Gstm1,Gstm2,Gstm3,Gstm4,Gstm6,Gsto1,Gsto2,Gstp1,Gstp2,Maoa,Maob,Mat1a,Mat2a,Mat2b,Mgst1,Mgst2,Mgst3,Mtr,Nat2,Nnmt,Oplah,Paox,Papss1,Papss2,Pomc,P…	Mouse
groupvp_IgG-groupveh_IgG	_tstat	within each collection	CP:REACTOME: Reactome gene sets	REACTOME_DEADENYLATION_DEPENDENT_MRNA_DECAY	0.204279	0.437062	-0.306503	-1.17996	400	40	Cnot3,Cnot6,Dcp1b,Patl1,Edc4,Dcp1a,Xrn1,Dcp2,Exosc2,Dis3,Tnks1bp1	11	0.275	Cnot10,Cnot2,Cnot3,Cnot4,Cnot6,Cnot7,Cnot8,Dcp1a,Dcp1b,Dcp2,Dcps,Ddx6,Dis3,Edc3,Edc4,Eif4a1,Eif4a2,Eif4a3,Eif4b,Eif4e,Eif4g1,Exosc1,Exosc2,Exosc3,Exosc4,Exosc5,Exosc7,Exosc8,Exosc9,Lsm1,Lsm2,Lsm3,Lsm4,Lsm5,Lsm6,Paip1,Parn,Patl1,Tnks1bp1,Xrn1	Mouse
groupvp_IgG-groupveh_IgG	_tstat	within each collection	CP:REACTOME: Reactome gene sets	REACTOME_G_ALPHA1213_SIGNALLING_EVENTS	0.208005	0.442974	0.300596	1.17726	659	66	Rac2,Rhoa,Rac1,Gng10,Vav1,Fgd3,Gng2,Rhog,Abr,Gng12,Gnb2,Gngt2,Gng3,Cdc42,Plekhg2,Rasgrf1,Gng13,Vav3,Gng7,Arhgap4	20	0.30303	Abr,Adra1b,Akap13,Arhgap4,Arhgef1,Arhgef11,Arhgef12,Arhgef16,Arhgef17,Arhgef18,Arhgef2,Arhgef3,Arhgef4,Arhgef6,Arhgef9,Cdc42,Ect2,Fgd1,Fgd2,Fgd3,Fgd4,Gna12,Gna13,Gnb1,Gnb2,Gnb4,Gnb5,Gng10,Gng11,Gng12,Gng13,Gng2,Gng3,Gng7,Gngt2,Itsn1,Kalrn,Mcf2,Net1,Ngef,Obscn,Pik3ca,Pik3r1,Pik3r2,Pik3r3,Plekhg2,Plxnb1,Prex1,Rac1,Rac2,Rasgrf1,Rasgrf2,Rhoa,Rhob,Rhoc,Rhog,Rock1,Rock2,Sos1,Sos2,Tbxa2r,Tiam1,Tiam2,Tri…	Mouse
groupvp_IgG-groupveh_IgG	_tstat	within each collection	CP:KEGG: KEGG gene sets	KEGG_RENAL_CELL_CARCINOMA	0.212834	0.438969	0.29841	1.17634	669	64	Mapk3,Akt1,Rac1,Egln3,Grb2,Pgf,Rap1a,Pak3,Pik3r5,Kras,Slc2a1,Cdc42,Vhl,Hras,Map2k1,Map2k2,Pik3cb,Rap1b,Egln2,Arnt2,Akt2,Pak1,Rbx1,Tgfb2,Pik3r2,Vegfa,Pik3cd,Pik3cg	28	0.4375	Akt1,Akt2,Akt3,Araf,Arnt,Arnt2,Braf,Cdc42,Crebbp,Crk,Crkl,Cul2,Egln1,Egln2,Egln3,Ep300,Epas1,Ets1,Flcn,Gab1,Grb2,Hgf,Hif1a,Hras,Jun,Kras,Map2k1,Map2k2,Mapk1,Mapk3,Met,Nras,Pak1,Pak2,Pak3,Pak4,Pak6,Pdgfb,Pgf,Pik3ca,Pik3cb,Pik3cd,Pik3cg,Pik3r1,Pik3r2,Pik3r3,Pik3r5,Ptpn11,Rac1,Raf1,Rap1a,Rap1b,Rapgef1,Rbx1,Slc2a1,Sos1,Sos2,Tgfa,Tgfb2,Tgfb3,Vegfa,Vegfb,Vegfc,Vhl	Mouse
groupvp_IgG-groupveh_IgG	_tstat	within each collection	CP:REACTOME: Reactome gene sets	REACTOME_DIABETES_PATHWAYS	0.214627	0.454969	0.268087	1.14761	718	109	Ctsg,Asns,Spcs1,Pcsk1,Igfbp6,Preb,Sec11c,Exosc5,Exosc4,Igfbp3,Sec11a,Exosc3,Yif1a,Igfbp5,Igf2bp3,Spcs2,Ccl2,Exoc3,Serp1,Atf3,Acadvl,Ddit3	22	0.201835	Acadvl,Add1,Arfgap1,Arxes2,Asns,Atf3,Atf4,Atf6,Atp6v0d1,Bche,Calr,Ccl2,Cpe,Ctdsp2,Ctsg,Cul7,Cxxc1,Dcp2,Dctn1,Ddit3,Ddx11,Dis3,Dnajb11,Dnajb9,Dnajc3,Edem1,Eif2ak3,Eif2s1,Ern1,Exoc1,Exoc2,Exoc3,Exoc4,Exoc5,Exoc6,Exoc8,Exosc1,Exosc2,Exosc3,Exosc4,Exosc5,Exosc7,Exosc8,Exosc9,Extl3,F2,Fkbp14,Gosr2,Gsk3a,Hdgf,Herpud1,Hsp90b1,Hspa5,Hyou1,Igf2,Igf2bp2,Igf2bp3,Igfals,Igfbp1,Igfbp2,Igfbp3,Igfbp4,Igfbp5,Igf…	Mouse
groupvp_IgG-groupveh_IgG	_tstat	within each collection	H: hallmark gene sets	HALLMARK_UNFOLDED_PROTEIN_RESPONSE	0.22239	0.295978	0.265883	1.14409	736	108	Eif4ebp1,Asns,Spcs1,Lsm1,Preb,Chac1,H2afx,Lsm4,Imp3,Exosc5,Exosc4,Sec11a,Nhp2,Cebpb,Yif1a,Cks1b,Ccl2,Serp1	18	0.166667	Aldh18a1,Arfgap1,Arxes2,Asns,Atf3,Atf4,Atf6,Atp6v0d1,Bag3,Banf1,Calr,Ccl2,Cebpb,Cebpg,Chac1,Cks1b,Cnot2,Cnot4,Cnot6,Cxxc1,Dcp1a,Dcp2,Dctn1,Ddit4,Ddx10,Dkc1,Dnaja4,Dnajb9,Dnajc3,Edc4,Edem1,Eef2,Eif2ak3,Eif2s1,Eif4a1,Eif4a2,Eif4a3,Eif4e,Eif4ebp1,Eif4g1,Ern1,Exoc2,Exosc1,Exosc10,Exosc2,Exosc4,Exosc5,Exosc9,Fkbp14,Fus,Gemin4,Gosr2,H2afx,Herpud1,Hsp90b1,Hspa5,Hspa9,Hyou1,Iars,Igfbp1,Imp3,Kdelr3,Khsrp,…	Mouse
groupvp_IgG-groupveh_IgG	_tstat	within each collection	H: hallmark gene sets	HALLMARK_ESTROGEN_RESPONSE_EARLY	0.224943	0.295978	0.240891	1.11556	789	179	Aldh3b1,Slc9a3r1,Rab31,Svil,Gla,Unc119,Nxt1,P2ry2,Ovol2,Ptges,Cd44,Nbl1,Hspb8,Krt19,Bag1,Pmaip1,Areg,Blvrb,Tmem164,Aqp3,Clic3,Gab2,Ar,Egr3,Slc2a1,Fos,Tmprss3,Tob1,Muc1,Arl3,Bhlhe40,Sema3b,Cish,Thsd4,Prss23,Slc24a3,Ret,Greb1,Igf1r,Scnn1a,Syngr1,Tiparp,Tgm2,Slc7a2,Krt18,Gfra1,Rhobtb3,Myb,Stc2,Nav2,Tgif2,Tjp3,Olfml3,Sybu,Rara,Rapgefl1,Ttc39a,Pdlim3,Tubb2b,Med13l,Krt8,Jak2,Isg20l2	63	0.351955	Abat,Abca3,Abhd2,Ablim1,Adcy9,Add3,Aff1,Akap1,Aldh3b1,Amfr,Anxa9,Aqp3,Ar,Areg,Arl3,Asb13,B4galt1,Bag1,Bcl11b,Bcl2,Bhlhe40,Blvrb,Cant1,Cbfa2t3,Ccnd1,Cd44,Celsr1,Celsr2,Chpt1,Cish,Cldn7,Clic3,Cxcl12,Cyp26b1,Deptor,Dhcr7,Dhrs3,Dlc1,Dynlt3,Egr3,Elf1,Elf3,Elovl2,Elovl5,Endod1,Esrp2,Fam102a,Farp1,Fasn,Fdft1,Fhl2,Fkbp4,Fkbp5,Flnb,Fos,Foxc1,Frk,Gab2,Gfra1,Gja1,Gla,Greb1,Hes1,Hr,Hspb8,Igf1r,Igfbp4,Il17rb,…	Mouse
groupvp_IgG-groupveh_IgG	_tstat	within each collection	CP:REACTOME: Reactome gene sets	REACTOME_SIGNALING_BY_SCF_KIT	0.225697	0.476241	0.289178	1.15691	728	74	Mmp9,Sh2b2,Mapk3,Akt1,Fes,Rac1,Bad,Mdm2,Vav1,Grb2,Cdkn1a,Cma1,Prkca,Gab2,Stat3,Kras,Ptpn6,Hras,Pten,Socs1,Map2k1,Map2k2,Cdk1,Akt2,Nr4a1,Cdkn1b	26	0.351351	Akt1,Akt1s1,Akt2,Akt3,Bad,Casp9,Cbl,Cdk1,Cdkn1a,Cdkn1b,Chek1,Chuk,Cma1,Creb1,Fer,Fes,Foxo1,Foxo3,Foxo4,Fyn,Gab2,Grap,Grap2,Grb10,Grb2,Grb7,Gsk3a,Hras,Jak2,Kit,Kras,Lck,Lyn,Map2k1,Map2k2,Mapk1,Mapk3,Mapkap1,Mdm2,Mlst8,Mmp9,Mtor,Nr4a1,Nras,Pdpk1,Phlpp1,Pik3ca,Pik3r1,Pik3r2,Pik3r3,Prkca,Pten,Ptpn6,Rac1,Raf1,Rictor,Rps6kb2,Sh2b2,Sh2b3,Socs1,Socs6,Sos1,Src,Stat1,Stat3,Stat5a,Stat5b,Tec,Them4,Trib3,Tsc…	Mouse
groupvp_IgG-groupveh_IgG	_tstat	within each collection	CP:REACTOME: Reactome gene sets	REACTOME_ARMS_MEDIATED_ACTIVATION	0.228299	0.477415	0.424953	1.21172	646	16	Mapk3,Rap1a,Kras,Hras,Map2k1,Map2k2,Cdk1	7	0.4375	Braf,Cdk1,Crk,Hras,Kidins220,Kras,Map2k1,Map2k2,Mapk1,Mapk3,Ngf,Nras,Raf1,Rap1a,Rapgef1,Ywhab	Mouse
groupvp_IgG-groupveh_IgG	_tstat	within each collection	CP:REACTOME: Reactome gene sets	REACTOME_OPIOID_SIGNALLING	0.228329	0.477415	0.296477	1.15858	726	65	Prkar2b,Calm3,Gnai3,Gng10,Pde1b,Gng2,Cdk5,Gng12,Prkca,Gnb2,Gnai2,Calm1,Gngt2,Gng3,Pde1a,Prkcd,Gng13,Gng7,Ppp2ca,Pde4b,Plcb2,Pla2g4a	22	0.338462	Adcy3,Adcy4,Adcy5,Adcy6,Adcy7,Adcy9,Calm1,Calm2,Calm3,Camk4,Cdk5,Creb1,Gnai1,Gnai2,Gnai3,Gnal,Gnao1,Gnat1,Gnat2,Gnaz,Gnb1,Gnb2,Gnb4,Gnb5,Gng10,Gng11,Gng12,Gng13,Gng2,Gng3,Gng7,Gngt2,Itpr2,Itpr3,Mapk1,Oprm1,Pde1a,Pde1b,Pde4b,Pde4d,Pla2g4a,Plcb1,Plcb2,Plcb3,Plcb4,Pomc,Ppp1ca,Ppp1r1b,Ppp2ca,Ppp2cb,Ppp2r1a,Ppp2r1b,Ppp2r5d,Ppp3ca,Ppp3cb,Ppp3r1,Prkaca,Prkacb,Prkar1a,Prkar1b,Prkar2a,Prkar2b,Prkca,Prkcd,…	Mouse
groupvp_IgG-groupveh_IgG	_tstat	within each collection	CP:REACTOME: Reactome gene sets	REACTOME_DESTABILIZATION_OF_MRNA_BY_BRF1	0.229711	0.478131	0.423793	1.20841	650	16	Mapkapk2,Akt1,Exosc5,Exosc4,Exosc3	5	0.3125	Akt1,Dcp1a,Dcp2,Dis3,Exosc1,Exosc2,Exosc3,Exosc4,Exosc5,Exosc7,Exosc8,Exosc9,Mapkapk2,Xrn1,Ywhab,Zfp36l1	Mouse
groupvp_IgG-groupveh_IgG	_tstat	within each collection	CP:REACTOME: Reactome gene sets	REACTOME_SEMAPHORIN_INTERACTIONS	0.233071	0.48294	0.296651	1.15563	739	64	Myl12b,Rnd1,Fes,Rac2,Tyrobp,Rhoa,Rac1,Myl6,Rhog,Cfl1,Cdk5,Sema4a,Cdc42,Trem2,Sema4d,Cdk5r1,Cd72,Plxna3,Dpysl5,Myl9	20	0.3125	Arhgap35,Arhgef11,Arhgef12,Cd72,Cdc42,Cdk5,Cdk5r1,Cfl1,Crmp1,Dpysl2,Dpysl3,Dpysl4,Dpysl5,Erbb2,Farp2,Fes,Fyn,Hsp90aa1,Hsp90ab1,Itga1,Itgb1,Limk1,Limk2,Met,Myh10,Myh11,Myh14,Myh9,Myl12b,Myl6,Myl9,Nrp1,Pak1,Pak2,Pip5k1c,Plxna1,Plxna2,Plxna3,Plxnb1,Plxnb3,Plxnc1,Plxnd1,Ptprc,Rac1,Rac2,Rhoa,Rhob,Rhoc,Rhog,Rnd1,Rock1,Rock2,Rras,Sema3a,Sema3e,Sema4a,Sema4d,Sema5a,Sema6a,Sema6d,Sema7a,Tln1,Trem2,Tyrobp	Mouse
groupvp_IgG-groupveh_IgG	_tstat	within each collection	CP:REACTOME: Reactome gene sets	REACTOME_HEPARAN_SULFATE_HEPARIN_HS_GAG_METABOLISM	0.235354	0.485484	-0.298148	-1.1478	461	40	B3gat2,Idua,Ids,Glce,Hs6st1,Gxylt1,Hs3st3b1,Ext2,Sdc1,Hspg2,Agrn	11	0.275	Agrn,B3galt6,B3gat2,B3gat3,B4galt7,Bgn,Cspg4,Dcn,Ext1,Ext2,Glb1,Glce,Gpc1,Gpc2,Gpc3,Gpc4,Gusb,Gxylt1,Gxylt2,Hpse,Hpse2,Hs2st1,Hs3st1,Hs3st3a1,Hs3st3b1,Hs3st6,Hs6st1,Hspg2,Ids,Idua,Naglu,Ndst1,Ndst2,Ndst4,Sdc1,Sdc2,Sdc3,Sdc4,Sgsh,Vcan	Mouse
groupvp_IgG-groupveh_IgG	_tstat	within each collection	CP:REACTOME: Reactome gene sets	REACTOME_DOWNREGULATION_OF_TGF_BETA_RECEPTOR_SIGNALING	0.238573	0.489928	0.392935	1.1841	688	20	Strap,Stub1,Ppp1r15a,Uchl5,Gm11808,Ppp1cc,Smad7,Pmepa1,Rps27a,Ppp1ca,Tgfbr1,Smad3	12	0.6	Gm11808,Mtmr4,Pmepa1,Ppp1ca,Ppp1cb,Ppp1cc,Ppp1r15a,Rps27a,Smad2,Smad3,Smad7,Smurf1,Smurf2,Strap,Stub1,Tgfbr1,Tgfbr2,Uchl5,Xpo1,Zfyve9	Mouse
groupvp_IgG-groupveh_IgG	_tstat	within each collection	CP:KEGG: KEGG gene sets	KEGG_PORPHYRIN_AND_CHLOROPHYLL_METABOLISM	0.241105	0.491141	0.370336	1.1766	697	24	Alas2,Ppox,Urod,Alas1,Blvrb,Blvra,Gusb,Hmbs,Hmox2	9	0.375	Alad,Alas1,Alas2,Blvra,Blvrb,Cox10,Cox15,Cp,Cpox,Ears2,Eprs,Fech,Gusb,Hccs,Hmbs,Hmox1,Hmox2,Mmab,Ppox,Ugt1a1,Ugt1a5,Ugt2a3,Urod,Uros	Mouse
groupvp_IgG-groupveh_IgG	_tstat	within each collection	H: hallmark gene sets	HALLMARK_E2F_TARGETS	0.243349	0.311986	0.236832	1.10705	868	192	Lmnb1,Pop7,Pttg1,H2afz,Ube2s,Nudt21,H2afx,Dut,Cks2,Dctpp1,Dck,Phf5a,Cdkn3,Snrpb,Mybl2,Rfc2,Cks1b,Cdkn2c,Cdca3,Cdkn1a,Prdx4,Tipin,Ung,Rrm2,Ran,Birc5,Rpa3,Ppm1d,Ccnb2,Ak2,Stmn1,Cdca8,Nme1,Hmgb2,Psmc3ip,E2f8,Cdc20,Ranbp1,Ing3,Spc24,Cenpm,Hnrnpd,Kpna2,Cdk1,Cdk4,Psip1,Cdkn1b,Asf1b,Prps1,Hmmr,Rnaseh2a,Melk,Plk1,Mxd3,Aurka,Tk1,Plk4,Cenpe,Spc25,Dscc1,Gins4,Mthfd2,Chek2,Kif2c,Rpa2,Exosc8,Hmgb3,Gspt1,Dlgap…	78	0.40625	Ak2,Anp32e,Asf1a,Asf1b,Aurka,Aurkb,Bard1,Birc5,Brca1,Brca2,Brms1l,Bub1b,Cbx5,Ccnb2,Ccne1,Ccp110,Cdc20,Cdc25a,Cdc25b,Cdca3,Cdca8,Cdk1,Cdk4,Cdkn1a,Cdkn1b,Cdkn2c,Cdkn3,Cenpe,Cenpm,Chek1,Chek2,Cit,Cks1b,Cks2,Cse1l,Ctcf,Dck,Dclre1b,Dctpp1,Dek,Diaph3,Dlgap5,Dnmt1,Donson,Dscc1,Dut,E2f8,Eed,Eif2s1,Espl1,Exosc8,Ezh2,Gins1,Gins3,Gins4,Gm10184,Gspt1,H2afx,H2afz,Hells,Hmga1,Hmga1b,Hmgb2,Hmgb3,Hmmr,Hnrnpd,Hus…	Mouse
groupvp_IgG-groupveh_IgG	_tstat	within each collection	CP:REACTOME: Reactome gene sets	REACTOME_INSULIN_SYNTHESIS_AND_PROCESSING	0.243542	0.496645	-0.387696	-1.17299	527	16	Exoc6,Exoc2,Slc30a5,Exoc8,Exoc5,Slc30a7,Exoc4	7	0.4375	Cpe,Exoc1,Exoc2,Exoc3,Exoc4,Exoc5,Exoc6,Exoc8,Kif5b,Myo5a,Pcsk1,Rab27a,Slc30a5,Slc30a7,Stx1a,Vamp2	Mouse
groupvp_IgG-groupveh_IgG	_tstat	within each collection	CP:REACTOME: Reactome gene sets	REACTOME_CHYLOMICRON_MEDIATED_LIPID_TRANSPORT	0.244004	0.496645	-0.387619	-1.17275	528	16	Apoa2,Apob,Apoa1,Apoc3,Apoa5,Sdc1,Hspg2	7	0.4375	Apoa1,Apoa2,Apoa5,Apob,Apoc2,Apoc3,Apoe,Hspg2,Ldlr,Ldlrap1,Lipc,Lpl,Mttp,P4hb,Sar1b,Sdc1	Mouse
groupvp_IgG-groupveh_IgG	_tstat	within each collection	CP:REACTOME: Reactome gene sets	REACTOME_REGULATION_OF_INSULIN_SECRETION_BY_GLUCAGON_LIKE_PEPTIDE1	0.247184	0.499704	0.343141	1.16592	745	33	Prkar2b,Gng10,Gng2,Rap1a,Gng12,Gnb2,Gngt2,Gng3,Gng13,Gng7,Iqgap1,Rap1b	12	0.363636	Adcy5,Adcy6,Akap5,Glp1r,Gnas,Gnb1,Gnb2,Gnb4,Gnb5,Gng10,Gng11,Gng12,Gng13,Gng2,Gng3,Gng7,Gngt2,Iqgap1,Itpr2,Itpr3,Kcnb1,Kcng2,Kcns3,Prkaca,Prkacb,Prkar1a,Prkar1b,Prkar2a,Prkar2b,Rap1a,Rap1b,Rapgef3,Rapgef4	Mouse
groupvp_IgG-groupveh_IgG	_tstat	within each collection	CP:KEGG: KEGG gene sets	KEGG_SPLICEOSOME	0.247389	0.497433	0.257947	1.12326	828	117	Sf3b5,Lsm2,Magoh,Txnl4a,Lsm3,Lsm4,Snrpc,Bud31,Ppih,Phf5a,Snrpb,Srsf7,Dhx38,Ccdc12,Usp39,Puf60,Srsf9,Srsf5,Ddx23,Sf3b2,Smndc1,Snrnp40,Tra2a,Sf3b1,Hspa2,Magohb,Rbm8a,Thoc3,Bcas2,Lsm6,Srsf4,Prpf31,Ppil1,Cdc5l,Sf3a3,Snrpa,Xab2,Cdc40,Sart1,Eif4a3,Isy1	41	0.350427	Acin1,Aqr,BC005561,Bcas2,Bud31,Ccdc12,Cdc40,Cdc5l,Cherp,Crnkl1,Ctnnbl1,Cwc15,Ddx23,Ddx39b,Ddx42,Ddx46,Ddx5,Dhx15,Dhx16,Dhx38,Dhx8,Eftud2,Eif4a3,Gm7879,Hnrnpa1,Hnrnpa3,Hnrnpc,Hnrnpk,Hnrnpm,Hnrnpu,Hspa1a,Hspa1b,Hspa1l,Hspa2,Hspa8,Isy1,Lsm2,Lsm3,Lsm4,Lsm5,Lsm6,Lsm7,Magoh,Magohb,Naa38,Ncbp1,Ncbp2,Pcbp1,Phf5a,Plrg1,Ppie,Ppih,Ppil1,Pqbp1,Prpf18,Prpf19,Prpf3,Prpf31,Prpf38a,Prpf4,Prpf40a,Prpf40b,Prpf6,Pr…	Mouse
groupvp_IgG-groupveh_IgG	_tstat	within each collection	CP:REACTOME: Reactome gene sets	REACTOME_3_UTR_MEDIATED_TRANSLATIONAL_REGULATION	0.248447	0.499704	0.285369	1.13765	799	73	Eif3k,Rps2,Rps7,Rpl15,Eif3i,Rps6,Rpl29,Rps5,Rps3,Rps4x,Rps9,Rpl10a,Eif3f,Rpl13,Eif4a1,Rpl8,Eif4h,Rpl11,Eif3g,Eif1ax,Gm11808,Rpl12,Eif3h,Rps16,Rpl3,Rpl13a,Rps27a,Rps11	28	0.383562	Eif1ax,Eif2s1,Eif2s2,Eif3a,Eif3b,Eif3c,Eif3d,Eif3e,Eif3f,Eif3g,Eif3h,Eif3i,Eif3k,Eif4a1,Eif4a2,Eif4b,Eif4e,Eif4g1,Eif4h,Fau,Gm11808,Gm2000,Gm3550,Gm5244,Rpl10a,Rpl11,Rpl12,Rpl13,Rpl13a,Rpl15,Rpl18a,Rpl21,Rpl22,Rpl23,Rpl24,Rpl27,Rpl27a,Rpl29,Rpl3,Rpl34,Rpl35,Rpl36a,Rpl37,Rpl37a,Rpl38,Rpl39,Rpl3l,Rpl4,Rpl6,Rpl8,Rplp1,Rplp2,Rps11,Rps13,Rps14,Rps15,Rps15a,Rps16,Rps17,Rps18,Rps2,Rps21,Rps23,Rps27a,Rps…	Mouse
groupvp_IgG-groupveh_IgG	_tstat	within each collection	CP:REACTOME: Reactome gene sets	REACTOME_ASSOCIATION_OF_TRIC_CCT_WITH_TARGET_PROTEINS_DURING_BIOSYNTHESIS	0.249492	0.499704	0.369636	1.17979	736	25	Fbxl5,Lonp2,Cct4,Fbxo6,Fbxw4,Cct3,Cct8,Fbxw7,Cct5,Cct2	10	0.4	Ap3m1,Arfgef2,Cct2,Cct3,Cct4,Cct5,Cct7,Cct8,Fbxl3,Fbxl5,Fbxo4,Fbxo6,Fbxw2,Fbxw4,Fbxw5,Fbxw7,Fkbp9,Kif13a,Kifc3,Lonp2,Nop56,Sphk1,Tcp1,Usp11,Xrn2	Mouse
groupvp_IgG-groupveh_IgG	_tstat	within each collection	CP:REACTOME: Reactome gene sets	REACTOME_GASTRIN_CREB_SIGNALLING_PATHWAY_VIA_PKC_AND_MAPK	0.249852	0.499704	0.257081	1.12133	843	123	Anxa1,Saa3,Chrm3,Mapk3,P2ry2,Kiss1r,Ffar2,Rgs19,Nmb,Gng10,Dgkg,Gng2,Grb2,Rgs18,Ednra,Grk5,Gng12,Prkca,Gnb2,Kras,P2ry6,Gngt2,Gng3,Hras,Prkcd,Gng13,Gng7,Lpar3,Map2k1,Cysltr1,Map2k2,Rgs2,Cdk1,Xcr1,Plcb2,Ltb4r2,Ptafr,Ednrb,Rps6ka1,Gna15,Daglb	41	0.333333	Adra1b,Agt,Anxa1,App,Arhgef25,Avpr1a,Bdkrb1,Cdk1,Chrm3,Creb1,Cysltr1,Dagla,Daglb,Dgka,Dgkd,Dgke,Dgkg,Dgkh,Dgki,Dgkq,Edn1,Ednra,Ednrb,Egfr,F2,F2r,F2rl1,F2rl2,F2rl3,Ffar1,Ffar2,Ffar3,Gcgr,Gna11,Gna14,Gna15,Gnb1,Gnb2,Gnb4,Gnb5,Gng10,Gng11,Gng12,Gng13,Gng2,Gng3,Gng7,Gngt2,Gnrh1,Gpr4,Gpr65,Gpr68,Grb2,Grk5,Hbegf,Hcrtr2,Hras,Hrh1,Htr2b,Itpr2,Itpr3,Kalrn,Kiss1r,Kng1,Kng2,Kras,Lpar1,Lpar2,Lpar3,Lpar4,Lpar…	Mouse
groupvp_IgG-groupveh_IgG	_tstat	within each collection	CP:KEGG: KEGG gene sets	KEGG_NEUROACTIVE_LIGAND_RECEPTOR_INTERACTION	0.250224	0.497433	0.259443	1.12515	837	113	Ctsg,Ptger3,Adrb2,Tspo,Chrm3,C5ar1,Fpr2,P2rx1,P2ry2,Kiss1r,Tshr,Grm1,Gabra3,Adora3,Fpr1,Gpr35,Hrh2,Ednra,Adora2b,Grin2d,P2rx5,P2ry6,Prss2,S1pr2,Adra2c,Sctr,Lpar3,Cysltr1,Pard3,Gria3,Glra1,Pth1r,Ptger2,Gabrd,Ltb4r2,Ptafr,Ednrb	37	0.327434	Adora1,Adora2a,Adora2b,Adora3,Adra1b,Adra2b,Adra2c,Adrb1,Adrb2,Aplnr,Avpr1a,Avpr2,Bdkrb1,C3ar1,C5ar1,Calcrl,Chrm3,Chrna2,Chrnb1,Chrnb2,Chrne,Chrng,Cnr2,Ctsg,Cysltr1,Ednra,Ednrb,F2,F2r,F2rl1,F2rl2,F2rl3,Fpr1,Fpr2,Gabbr1,Gabbr2,Gabra2,Gabra3,Gabrb1,Gabrd,Gabrr2,Gcgr,Ghr,Glp1r,Glra1,Gpr35,Gpr83,Gria3,Grik4,Grik5,Grin2b,Grin2d,Grin3a,Grm1,Grm6,Grm8,Gzma,Hcrtr2,Hrh1,Hrh2,Hrh4,Htr2b,Htr7,Kiss1r,Lepr,Lp…	Mouse
groupvp_IgG-groupveh_IgG	_tstat	within each collection	custom_spike_in	custom_YAP1_spike_in	0.251924	0.251924	0.372278	1.1653	719	22	Fosl1,Bub3,Kif23,Cdca8,Cdc20,Ccna2,Cdk1,Plk1,Bub1,Aurka	10	0.454545	Aurka,Axl,Bcl2,Bub1,Bub3,Ccn1,Ccn2,Ccna2,Ccnd1,Cdc20,Cdc7,Cdca8,Cdk1,Ets1,Fosl1,Itgb1,Kif14,Kif23,Mcm10,Mybl1,Myc,Plk1	Mouse
groupvp_IgG-groupveh_IgG	_tstat	within each collection	CP:REACTOME: Reactome gene sets	REACTOME_APC_CDC20_MEDIATED_DEGRADATION_OF_NEK2A	0.254501	0.50641	0.387806	1.16864	734	20	Cdc26,Bub3,Ube2c,Cdc20,Ube2e1,Gm11808,Anapc5,Anapc7,Rps27a,Nek2	10	0.5	Anapc1,Anapc10,Anapc2,Anapc4,Anapc5,Anapc7,Bub1b,Bub3,Cdc16,Cdc20,Cdc23,Cdc26,Cdc27,Gm11808,Mad2l1,Nek2,Rps27a,Ube2c,Ube2d1,Ube2e1	Mouse
groupvp_IgG-groupveh_IgG	_tstat	within each collection	CP:REACTOME: Reactome gene sets	REACTOME_ACTIVATION_OF_GENES_BY_ATF4	0.255407	0.50641	0.378237	1.17047	743	22	Asns,Exosc5,Exosc4,Exosc3,Ccl2,Atf3,Ddit3,Exosc7	8	0.363636	Asns,Atf3,Atf4,Atf6,Ccl2,Dcp2,Ddit3,Dis3,Exosc1,Exosc2,Exosc3,Exosc4,Exosc5,Exosc7,Exosc8,Exosc9,Herpud1,Igfbp1,Khsrp,Nfya,Nfyb,Parn	Mouse
groupvp_IgG-groupveh_IgG	_tstat	within each collection	CP:REACTOME: Reactome gene sets	REACTOME_APC_C_CDC20_MEDIATED_DEGRADATION_OF_CYCLIN_B	0.259116	0.51156	0.398669	1.17235	738	18	Cdc26,Ube2c,Cdc20,Ube2e1,Gm11808,Ccnb1,Anapc5,Cdk1,Anapc7,Rps27a	10	0.555556	Anapc1,Anapc10,Anapc2,Anapc4,Anapc5,Anapc7,Ccnb1,Cdc16,Cdc20,Cdc23,Cdc26,Cdc27,Cdk1,Gm11808,Rps27a,Ube2c,Ube2d1,Ube2e1	Mouse
groupvp_IgG-groupveh_IgG	_tstat	within each collection	CP:KEGG: KEGG gene sets	KEGG_PEROXISOME	0.26205	0.514741	-0.252972	-1.09644	472	74	Gnpat,Pex3,Abcd3,Crot,Acox1,Acsl4,Sod1,Baat,Ehhadh,Slc27a2,Pex26,Cat,Mpv17,Hao1,Decr2,Nudt12,Ephx2,Pex1,Idh1,Agxt,Far2	21	0.283784	Abcd1,Abcd2,Abcd3,Abcd4,Acot8,Acox1,Acox2,Acox3,Acsl1,Acsl3,Acsl4,Acsl5,Agps,Agxt,Amacr,Baat,Cat,Crat,Crot,Ddo,Decr2,Dhrs4,Ech1,Eci2,Ehhadh,Ephx2,Far1,Far2,Gnpat,Gstk1,Hacl1,Hao1,Hmgcl,Hsd17b4,Idh1,Idh2,Mlycd,Mpv17,Mpv17l,Mvk,Nos2,Nudt12,Nudt19,Paox,Pecr,Pex1,Pex10,Pex11a,Pex11b,Pex11g,Pex12,Pex13,Pex14,Pex16,Pex19,Pex2,Pex26,Pex3,Pex5,Pex6,Pex7,Phyh,Pipox,Pmvk,Prdx1,Prdx5,Pxmp2,Pxmp4,Scp2,Slc25a…	Mouse
groupvp_IgG-groupveh_IgG	_tstat	within each collection	CP:REACTOME: Reactome gene sets	REACTOME_MRNA_CAPPING	0.26802	0.524898	0.357211	1.15704	791	27	Polr2h,Polr2g,Polr2c,Polr2e,Polr2d,Polr2j,Polr2f,Gtf2f2,Ercc2	9	0.333333	Ccnh,Cdk7,Ercc2,Ercc3,Gtf2f1,Gtf2f2,Gtf2h1,Gtf2h2,Gtf2h3,Gtf2h4,Mnat1,Ncbp1,Ncbp2,Polr2a,Polr2b,Polr2c,Polr2d,Polr2e,Polr2f,Polr2g,Polr2h,Polr2i,Polr2j,Polr2k,Polr2l,Rngtt,Rnmt	Mouse
groupvp_IgG-groupveh_IgG	_tstat	within each collection	CP:REACTOME: Reactome gene sets	REACTOME_FORMATION_OF_RNA_POL_II_ELONGATION_COMPLEX_	0.268155	0.524898	0.340304	1.14695	804	32	Polr2h,Polr2g,Polr2c,Polr2e,Polr2d,Cdk9,Polr2j,Polr2f,Gtf2f2,Ercc2	10	0.3125	Ccnh,Ccnt1,Ccnt2,Cdk7,Cdk9,Ctdp1,Ell,Ercc2,Ercc3,Gtf2f1,Gtf2f2,Gtf2h1,Gtf2h2,Gtf2h3,Gtf2h4,Mnat1,Ncbp1,Ncbp2,Polr2a,Polr2b,Polr2c,Polr2d,Polr2e,Polr2f,Polr2g,Polr2h,Polr2i,Polr2j,Polr2k,Polr2l,Ssrp1,Tcea1	Mouse
groupvp_IgG-groupveh_IgG	_tstat	within each collection	CP:REACTOME: Reactome gene sets	REACTOME_G1_PHASE	0.2705	0.527246	-0.309992	-1.13215	540	32	Ccnd2,E2f3,Rb1,Rbl1,E2f5,Mnat1,Rbl2,Cdk7,Ccnd1	9	0.28125	Ccnd1,Ccnd2,Ccnd3,Ccnh,Cdk4,Cdk6,Cdk7,Cdkn1a,Cdkn1b,Cdkn2b,Cdkn2c,Cdkn2d,Cks1b,Cul1,E2f1,E2f2,E2f3,E2f4,E2f5,Gm11808,Mnat1,Ppp2ca,Ppp2cb,Ppp2r1a,Ppp2r1b,Ppp2r2a,Rb1,Rbl1,Rbl2,Rps27a,Skp2,Tfdp1	Mouse
groupvp_IgG-groupveh_IgG	_tstat	within each collection	CP:REACTOME: Reactome gene sets	REACTOME_SHC_MEDIATED_CASCADE	0.276448	0.536566	0.3994	1.15988	796	17	Grb2,Fgf18,Kras,Hras,Fgf9	5	0.294118	Fgf1,Fgf18,Fgf2,Fgf22,Fgf7,Fgf9,Fgfr1,Fgfr2,Fgfr3,Fgfr4,Grb2,Hras,Klb,Kras,Nras,Shc1,Sos1	Mouse
groupvp_IgG-groupveh_IgG	_tstat	within each collection	CP:REACTOME: Reactome gene sets	REACTOME_RIP_MEDIATED_NFKB_ACTIVATION_VIA_DAI	0.278052	0.537412	0.406378	1.15876	787	16	Saa3,Nfkbia,Zbp1,Nfkb2,Ripk3,Ager,Nfkbib	7	0.4375	Ager,App,Chuk,Ikbkb,Ikbkg,Nfkb2,Nfkbia,Nfkbib,Rela,Ripk1,Ripk3,S100b,Saa3,Ticam1,Tlr3,Zbp1	Mouse
groupvp_IgG-groupveh_IgG	_tstat	within each collection	CP:REACTOME: Reactome gene sets	REACTOME_HS_GAG_DEGRADATION	0.281395	0.541598	-0.361368	-1.13476	604	18	Idua,Ids,Sdc1,Hspg2,Agrn	5	0.277778	Agrn,Glb1,Gpc1,Gpc2,Gpc3,Gpc4,Gusb,Hpse,Hpse2,Hspg2,Ids,Idua,Naglu,Sdc1,Sdc2,Sdc3,Sdc4,Sgsh	Mouse
groupvp_IgG-groupveh_IgG	_tstat	within each collection	CP:REACTOME: Reactome gene sets	REACTOME_NEUROTRANSMITTER_RELEASE_CYCLE	0.284205	0.541811	-0.338394	-1.12974	591	23	Slc18a2,Syt1,Slc38a2,Syn3,Unc13b,Gls2,Gad1,Gls,Stxbp1,Abat,Stx1a,Aldh5a1	12	0.521739	Abat,Aldh5a1,Dnajc5,Gad1,Gad2,Gls,Gls2,Hspa8,Maoa,Rab3a,Slc18a2,Slc32a1,Slc38a2,Slc6a1,Slc6a12,Stx1a,Stxbp1,Syn1,Syn2,Syn3,Syt1,Unc13b,Vamp2	Mouse
groupvp_IgG-groupveh_IgG	_tstat	within each collection	CP:REACTOME: Reactome gene sets	REACTOME_DOWNSTREAM_TCR_SIGNALING	0.285714	0.541811	-0.32554	-1.12532	583	26	Cd3e,Map3k7,Prkcq,Cd4,Pik3ca,Tab2,Ripk2,Cd247,Traf6,Card11,Ikbkg	11	0.423077	Bcl10,Card11,Cd247,Cd3d,Cd3e,Cd3g,Cd4,Chuk,Ikbkb,Ikbkg,Lck,Malt1,Map3k7,Nfkbia,Pdpk1,Pik3ca,Pik3cb,Pik3r1,Pik3r2,Prkcq,Pten,Rela,Ripk2,Tab2,Traf6,Trat1	Mouse
groupvp_IgG-groupveh_IgG	_tstat	within each collection	CP:REACTOME: Reactome gene sets	REACTOME_PROCESSING_OF_CAPPED_INTRONLESS_PRE_MRNA	0.286205	0.541811	0.373469	1.14332	833	21	Lsm10,Nudt21,Snrpb	3	0.142857	Clp1,Cpsf1,Cpsf2,Cpsf3,Cpsf7,Cstf1,Cstf2,Cstf3,Lsm10,Lsm11,Ncbp1,Ncbp2,Nudt21,Pabpn1,Papola,Pcf11,Slbp,Snrpb,Snrpd3,Snrpe,Snrpf	Mouse
groupvp_IgG-groupveh_IgG	_tstat	within each collection	CP:REACTOME: Reactome gene sets	REACTOME_STEROID_HORMONES	0.287907	0.541811	-0.358306	-1.12515	618	18	Hsd3b3,Stard4,Hsd3b5,Hsd3b2	4	0.222222	Cubn,Cyp11a1,Cyp2r1,Gc,Hsd11b1,Hsd17b1,Hsd3b2,Hsd3b3,Hsd3b5,Lgmn,Lrp2,Pomc,Srd5a1,Srd5a3,Star,Stard4,Stard5,Stard6	Mouse
groupvp_IgG-groupveh_IgG	_tstat	within each collection	CP:REACTOME: Reactome gene sets	REACTOME_PERK_REGULATED_GENE_EXPRESSION	0.288761	0.541811	0.357581	1.14131	852	25	Asns,Exosc5,Exosc4,Exosc3,Ccl2,Atf3,Ddit3,Exosc7	8	0.32	Asns,Atf3,Atf4,Atf6,Ccl2,Dcp2,Ddit3,Dis3,Eif2ak3,Eif2s1,Exosc1,Exosc2,Exosc3,Exosc4,Exosc5,Exosc7,Exosc8,Exosc9,Herpud1,Hspa5,Igfbp1,Khsrp,Nfya,Nfyb,Parn	Mouse
groupvp_IgG-groupveh_IgG	_tstat	within each collection	CP:REACTOME: Reactome gene sets	REACTOME_PI_METABOLISM	0.289501	0.541811	-0.275977	-1.09364	556	46	Mtmr1,Vac14,Pik3c2a,Pikfyve,Pik3c3,Inpp4b,Pi4kb,Pik3ca,Mtmr4,Mtm1,Sacm1l,Pik3c2b,Pi4ka	13	0.282609	Arf1,Arf3,Fig4,Inpp4b,Inpp5e,Inpp5j,Inpp5k,Inppl1,Mtm1,Mtmr1,Mtmr14,Mtmr2,Mtmr3,Mtmr4,Mtmr6,Mtmr7,Ocrl,Pi4k2a,Pi4k2b,Pi4ka,Pi4kb,Pik3c2a,Pik3c2b,Pik3c2g,Pik3c3,Pik3ca,Pik3cb,Pik3cd,Pik3cg,Pik3r1,Pik3r2,Pik3r3,Pik3r4,Pik3r5,Pik3r6,Pikfyve,Pip4k2a,Pip4k2b,Pip5k1b,Pip5k1c,Pitpnb,Pten,Sacm1l,Synj1,Synj2,Vac14	Mouse
groupvp_IgG-groupveh_IgG	_tstat	within each collection	CP:REACTOME: Reactome gene sets	REACTOME_FORMATION_OF_INCISION_COMPLEX_IN_GG_NER	0.289751	0.541811	-0.346301	-1.12751	604	21	Ercc3,Ddb2,Ercc5,Mnat1,Cdk7,Rpa1	6	0.285714	Bivm,Ccnh,Cdk7,Ddb1,Ddb2,Ercc1,Ercc2,Ercc3,Ercc4,Ercc5,Gtf2h1,Gtf2h2,Gtf2h3,Gtf2h4,Mnat1,Rad23b,Rpa1,Rpa2,Rpa3,Xpa,Xpc	Mouse
groupvp_IgG-groupveh_IgG	_tstat	within each collection	CP:KEGG: KEGG gene sets	KEGG_FRUCTOSE_AND_MANNOSE_METABOLISM	0.292535	0.567863	0.327839	1.12294	869	33	Pfkl,Phpt1,Pfkfb4,Pmm1,Aldoa,Aldoc,Hk3,Tpi1,Pfkp,Pfkfb3,Gmppb,Tsta3,Khk,Gmds	14	0.424242	Akr1b10,Akr1b8,Aldoa,Aldoart1,Aldob,Aldoc,Fbp1,Fpgt,Gmds,Gmppa,Gmppb,Hk1,Hk2,Hk3,Khk,Mpi,Mtmr1,Mtmr2,Mtmr6,Mtmr7,Pfkfb1,Pfkfb2,Pfkfb3,Pfkfb4,Pfkl,Pfkm,Pfkp,Phpt1,Pmm1,Pmm2,Sord,Tpi1,Tsta3	Mouse
groupvp_IgG-groupveh_IgG	_tstat	within each collection	CP:REACTOME: Reactome gene sets	REACTOME_PIP3_ACTIVATES_AKT_SIGNALING	0.295066	0.549516	-0.318977	-1.11389	603	27	Rps6kb2,Rictor,Phlpp1,Foxo1,Mlst8,Akt3,Creb1,Tsc2	8	0.296296	Akt1,Akt1s1,Akt2,Akt3,Bad,Casp9,Cdkn1a,Cdkn1b,Chuk,Creb1,Foxo1,Foxo3,Foxo4,Gsk3a,Mapkap1,Mdm2,Mlst8,Mtor,Nr4a1,Pdpk1,Phlpp1,Pten,Rictor,Rps6kb2,Them4,Trib3,Tsc2	Mouse
groupvp_IgG-groupveh_IgG	_tstat	within each collection	CP:KEGG: KEGG gene sets	KEGG_COMPLEMENT_AND_COAGULATION_CASCADES	0.29643	0.568733	-0.263477	-1.0881	572	56	Masp2,F13b,C8b,Klkb1,F11,Serpinc1,Cd55,Cd55b,C8a,Fga,Plg,Fgg,Cr2,Serpinf2,F2r,C8g,Bdkrb1,Mbl2,F8,F9,Fgb,Thbd,Masp1,Cd46,F12	25	0.446429	A2m,Bdkrb1,C1qa,C1qb,C1qc,C2,C3,C3ar1,C4b,C5ar1,C6,C8a,C8b,C8g,C9,Cd46,Cd55,Cd55b,Cfb,Cfi,Cpb2,Cr2,F10,F11,F12,F13a1,F13b,F2,F2r,F3,F5,F7,F8,F9,Fga,Fgb,Fgg,Klkb1,Kng1,Kng2,Masp1,Masp2,Mbl2,Plat,Plau,Plaur,Plg,Pros1,Serpinc1,Serpind1,Serpine1,Serpinf2,Serping1,Tfpi,Thbd,Vwf	Mouse
groupvp_IgG-groupveh_IgG	_tstat	within each collection	CP:REACTOME: Reactome gene sets	REACTOME_SIGNALING_BY_TGF_BETA_RECEPTOR_COMPLEX	0.300128	0.554397	0.287674	1.10223	936	59	Strap,Stub1,Rhoa,Ppp1r15a,Tfdp1,Furin,Cdk9,Uchl5,Ube2d3,Ppm1a,Skil,Serpine1,Pard3,Tgif1,Gm11808,Junb,Ppp1cc,Smad7,Tgif2,Prkcz,Pmepa1,Rps27a,Ppp1ca,Tgfbr1,Smad3,Cdk8	26	0.440678	Arhgef18,Ccnc,Ccnt1,Ccnt2,Cdk8,Cdk9,Cdkn2b,Cgn,E2f4,E2f5,F11r,Fkbp1a,Furin,Gm11808,Hdac1,Junb,Men1,Mtmr4,Myc,Ncor1,Ncor2,Pard3,Pard6a,Parp1,Pmepa1,Ppm1a,Ppp1ca,Ppp1cb,Ppp1cc,Ppp1r15a,Prkcz,Rbl1,Rhoa,Rps27a,Serpine1,Ski,Skil,Smad2,Smad3,Smad4,Smad7,Smurf1,Smurf2,Sp1,Strap,Stub1,Tfdp1,Tgfbr1,Tgfbr2,Tgif1,Tgif2,Trim33,Ube2d1,Ube2d3,Uchl5,Usp9x,Wwtr1,Xpo1,Zfyve9	Mouse
groupvp_IgG-groupveh_IgG	_tstat	within each collection	CP:REACTOME: Reactome gene sets	REACTOME_LIPID_DIGESTION_MOBILIZATION_AND_TRANSPORT	0.301075	0.554397	-0.288578	-1.0976	587	38	Prkaca,Lcat,Apoa2,Abcg5,Prkacb,Apob,Apoa1,Alb,Apoc3,Apoa5,Sdc1,Hspg2	12	0.315789	A2m,Abca1,Abcg1,Abcg5,Abcg8,Abhd5,Alb,Amn,Apoa1,Apoa2,Apoa5,Apob,Apoc2,Apoc3,Apoe,Bmp1,Cav1,Cubn,Fabp4,Hspg2,Lcat,Ldlr,Ldlrap1,Lipc,Lipe,Lpl,Mgll,Mttp,P4hb,Pltp,Ppp1ca,Ppp1cb,Ppp1cc,Prkaca,Prkacb,Sar1b,Scarb1,Sdc1	Mouse
groupvp_IgG-groupveh_IgG	_tstat	within each collection	CP:REACTOME: Reactome gene sets	REACTOME_TRANSMEMBRANE_TRANSPORT_OF_SMALL_MOLECULES	0.301303	0.554397	-0.192782	-1.04621	369	289	Slc39a2,Pex3,Nup133,Slc18a2,Slc2a2,Prkaca,Nup205,Abcd3,Slc20a2,Atp7b,Slc4a7,Slc35b4,Aqp8,Abcg5,Pom121,Slc14a1,Abcb10,Slc38a2,Avpr2,Slc24a1,Prkacb,Abcc2,Nup188,Atp9b,Atp1a1,Abca6,G6pc,Nup107,Abca3,Slc30a5,Slc46a1,Abcc5,Slc12a4,Nup85,Slc39a6,Atp2b2,Nup88,Slc35a3,Slc35c1,Apoa1,Slc5a1,Slc47a1,Slc30a1,Slc9a9,Slc15a4,Slc5a3,Alb,Atp6v0a2,Gckr,Atp11c,Nup155,Tfrc,Slc1a3,Atp2a2,Slc33a1,Slc30a7,Slc38a4,Aaas…	92	0.318339	Aaas,Abca2,Abca3,Abca4,Abca6,Abca7,Abca9,Abcb10,Abcb6,Abcc1,Abcc2,Abcc3,Abcc4,Abcc5,Abcc6,Abcc9,Abcd1,Abcd2,Abcd3,Abcg1,Abcg3,Abcg5,Abcg8,Adcy3,Adcy4,Adcy5,Adcy6,Adcy7,Adcy9,Alb,Apoa1,Aqp1,Aqp3,Aqp5,Aqp8,Aqp9,Arhgef9,Atp10a,Atp11a,Atp11b,Atp11c,Atp1a1,Atp1a2,Atp1a3,Atp1a4,Atp1b1,Atp1b2,Atp1b3,Atp2a1,Atp2a2,Atp2a3,Atp2b2,Atp2c1,Atp4a,Atp6v0a2,Atp6v0b,Atp6v0c,Atp6v0d1,Atp6v0d2,Atp6v1a,Atp6v1b2,Atp6…	Mouse
groupvp_IgG-groupveh_IgG	_tstat	within each collection	CP:REACTOME: Reactome gene sets	REACTOME_NEGATIVE_REGULATION_OF_FGFR_SIGNALING	0.305349	0.559603	0.35376	1.12912	901	25	Mapk3,Mknk1,Grb2,Fgf18,Fgf9,Ppp2ca,Gm11808,Src,Rps27a	9	0.36	Braf,Cbl,Fgf1,Fgf18,Fgf2,Fgf22,Fgf7,Fgf9,Fgfr1,Fgfr2,Fgfr3,Fgfr4,Frs2,Gm11808,Grb2,Klb,Mapk1,Mapk3,Mknk1,Ppp2ca,Ppp2cb,Ppp2r1a,Rps27a,Spry2,Src	Mouse
groupvp_IgG-groupveh_IgG	_tstat	within each collection	CP:KEGG: KEGG gene sets	KEGG_PROPANOATE_METABOLISM	0.307468	0.576975	-0.306425	-1.09611	633	30	Suclg2,Ehhadh,Acss3,Acaca,Acss1,Acss2,Aldh9a1,Acat2,Aldh6a1,Pccb	10	0.333333	Abat,Acaca,Acacb,Acadm,Acat1,Acat2,Acat3,Acss1,Acss2,Acss3,Aldh1b1,Aldh2,Aldh3a2,Aldh6a1,Aldh7a1,Aldh9a1,Echs1,Ehhadh,Hadha,Hibch,Ldhal6b,Ldhb,Ldhc,Mcee,Mlycd,Pcca,Pccb,Sucla2,Suclg1,Suclg2	Mouse
groupvp_IgG-groupveh_IgG	_tstat	within each collection	CP:KEGG: KEGG gene sets	KEGG_AUTOIMMUNE_THYROID_DISEASE	0.30772	0.576975	0.396474	1.13135	860	16	Tshr,Gzmc,Cd80,Gzmb,Il2,Cd86,Tg	7	0.4375	Cd28,Cd40,Cd40lg,Cd80,Cd86,Ctla4,Fas,Gzmb,Gzmc,Il10,Il2,Il4,Il5,Prf1,Tg,Tshr	Mouse
groupvp_IgG-groupveh_IgG	_tstat	within each collection	CP:REACTOME: Reactome gene sets	REACTOME_IL1_SIGNALING	0.307972	0.561483	0.32099	1.10818	930	36	Il1b,Myd88,Il1rn,Il1r2,Il1a,Irak2,Map2k1,Il1rap,Map2k4,Irak4,Rbx1,Tnip2,Peli2,Nod2	14	0.388889	Btrc,Chuk,Cul1,Ikbkb,Ikbkg,Il1a,Il1b,Il1r1,Il1r2,Il1rap,Il1rn,Irak1,Irak2,Irak3,Irak4,Map2k1,Map2k4,Map2k6,Map3k3,Map3k7,Map3k8,Myd88,Nod1,Nod2,Peli1,Peli2,Peli3,Rbx1,Ripk2,Sqstm1,Tab1,Tab2,Tab3,Tnip2,Tollip,Traf6	Mouse
groupvp_IgG-groupveh_IgG	_tstat	within each collection	CP:REACTOME: Reactome gene sets	REACTOME_TRANSPORT_OF_MATURE_TRANSCRIPT_TO_CYTOPLASM	0.308816	0.561483	-0.267171	-1.07687	591	50	Nup133,Nup205,Pom121,Nxf1,Nup188,Nup107,Nfx1,Nup85,Nup88,Cpsf1,Nup155,Aaas,Nup153,Cpsf2,U2af2,Srsf1,Ranbp2	17	0.34	Aaas,Cdc40,Cpsf1,Cpsf2,Cpsf3,Dhx38,Eif4e,Magoh,Ncbp1,Ncbp2,Nfx1,Nup107,Nup133,Nup153,Nup155,Nup188,Nup205,Nup210,Nup214,Nup35,Nup37,Nup43,Nup50,Nup54,Nup62,Nup85,Nup88,Nup93,Nupl2,Nxf1,Pom121,Rae1,Ranbp2,Rbm8a,Rbm8a2,Rnps1,Seh1l,Slbp,Srrm1,Srsf1,Srsf11,Srsf2,Srsf4,Srsf5,Srsf6,Srsf7,Srsf9,Tpr,U2af2,Upf3b	Mouse
groupvp_IgG-groupveh_IgG	_tstat	within each collection	CP:KEGG: KEGG gene sets	KEGG_UBIQUITIN_MEDIATED_PROTEOLYSIS	0.311847	0.578144	0.248181	1.08074	1044	117	Ube2l6,Ube2a,Cdc26,Ube2s,Ube2q2,Rchy1,Stub1,Socs3,Ube2m,Ube2b,Mdm2,Ube2c,Uba2,Ube2e3,Ube2i,Ube2f,Ube2r2,Ube2j2,Ppil2,Cdc34,Ube2d3,Vhl,Sae1,Cdc20,Socs1,Fzr1,Ube2g1,Ube2e1	28	0.239316	Anapc1,Anapc10,Anapc13,Anapc2,Anapc4,Anapc5,Anapc7,Birc2,Birc3,Birc6,Brca1,Btrc,Cbl,Cblb,Cblc,Cdc16,Cdc20,Cdc23,Cdc26,Cdc27,Cdc34,Cul1,Cul2,Cul3,Cul4a,Cul4b,Cul5,Cul7,Ddb1,Ddb2,Det1,Ercc8,Fancl,Fbxo2,Fbxo4,Fbxw11,Fbxw7,Fbxw8,Fzr1,Herc1,Herc2,Herc3,Herc4,Huwe1,Itch,Keap1,Klhl13,Klhl9,Map3k1,Mdm2,Mgrn1,Mid1,Nedd4,Nedd4l,Nhlrc1,Pias1,Pias2,Pias3,Pias4,Pml,Ppil2,Prpf19,Rbx1,Rchy1,Rhobtb2,Sae1,Skp2,Sm…	Mouse
groupvp_IgG-groupveh_IgG	_tstat	within each collection	CP:KEGG: KEGG gene sets	KEGG_ALLOGRAFT_REJECTION	0.317099	0.581349	0.384947	1.1194	891	17	Tnf,Il12b,Gzmc,Cd80,Gzmb,Il2,Cd86	7	0.411765	Cd28,Cd40,Cd40lg,Cd80,Cd86,Fas,Gzmb,Gzmc,Ifng,Il10,Il12a,Il12b,Il2,Il4,Il5,Prf1,Tnf	Mouse
groupvp_IgG-groupveh_IgG	_tstat	within each collection	CP:REACTOME: Reactome gene sets	REACTOME_APOPTOTIC_CLEAVAGE_OF_CELLULAR_PROTEINS	0.318754	0.577271	0.32447	1.10248	961	33	Lmnb1,Bmx,Gsn,Casp6,Vim,Plec,Dbnl,Bcap31,Prkcd,Lmna,Stk24	11	0.333333	Acin1,Add1,Apc,Bcap31,Birc2,Bmx,Casp3,Casp6,Casp7,Casp8,Cdh1,Ctnnb1,Dbnl,Dsg2,Dsp,Fnta,Gas2,Gsn,Lmna,Lmnb1,Mapt,Ocln,Plec,Prkcd,Prkcq,Ptk2,Rock1,Satb1,Sptan1,Stk24,Tjp1,Tjp2,Vim	Mouse
groupvp_IgG-groupveh_IgG	_tstat	within each collection	CP:REACTOME: Reactome gene sets	REACTOME_ANTIGEN_PRESENTATION_FOLDING_ASSEMBLY_AND_PEPTIDE_LOADING_OF_CLASS_I_MHC	0.320128	0.577485	-0.371887	-1.10944	702	15	Erap1,Sec23a,Sec24d,Canx	4	0.266667	B2m,Calr,Canx,Erap1,Hspa5,Pdia3,Sar1b,Sec13,Sec23a,Sec24b,Sec24c,Sec24d,Sec31a,Tap1,Tap2	Mouse
groupvp_IgG-groupveh_IgG	_tstat	within each collection	CP:KEGG: KEGG gene sets	KEGG_BASAL_TRANSCRIPTION_FACTORS	0.320678	0.581449	0.325098	1.10466	945	32	Gtf2a2,Taf10,Taf7,Tbpl1,Taf12,Taf11,Taf13,Gtf2e2	8	0.25	Ak6,Gtf2a1,Gtf2a2,Gtf2b,Gtf2e1,Gtf2e2,Gtf2f1,Gtf2f2,Gtf2h1,Gtf2h2,Gtf2h3,Gtf2h4,Gtf2i,Gtf2ird1,Ston1,Taf1,Taf10,Taf11,Taf12,Taf13,Taf2,Taf4,Taf4b,Taf5,Taf5l,Taf6,Taf6l,Taf7,Taf9,Taf9b,Tbp,Tbpl1	Mouse
groupvp_IgG-groupveh_IgG	_tstat	within each collection	CP:REACTOME: Reactome gene sets	REACTOME_TRANSPORT_OF_INORGANIC_CATIONS_ANIONS_AND_AMINO_ACIDS_OLIGOPEPTIDES	0.329564	0.592185	-0.253103	-1.06867	611	61	Slc20a2,Slc4a7,Slc38a2,Slc24a1,Slc12a4,Slc9a9,Slc15a4,Slc1a3,Slc38a4,Slc24a5,Slc1a2,Slc9a1,Slc12a5,Slc36a1,Slc7a5,Slc4a2,Slc38a3,Slc12a6,Slc17a5,Slc8a3,Slc12a2,Slc12a7,Slc43a2,Slc7a7,Slc17a8,Slc26a1	26	0.42623	Slc12a2,Slc12a4,Slc12a5,Slc12a6,Slc12a7,Slc15a2,Slc15a3,Slc15a4,Slc16a10,Slc17a5,Slc17a8,Slc1a2,Slc1a3,Slc1a4,Slc1a5,Slc20a1,Slc20a2,Slc24a1,Slc24a3,Slc24a5,Slc26a1,Slc26a2,Slc26a6,Slc32a1,Slc34a1,Slc34a2,Slc36a1,Slc38a1,Slc38a2,Slc38a3,Slc38a4,Slc3a1,Slc3a2,Slc43a1,Slc43a2,Slc4a1,Slc4a2,Slc4a3,Slc4a4,Slc4a7,Slc4a8,Slc6a12,Slc6a19,Slc6a6,Slc7a1,Slc7a11,Slc7a2,Slc7a3,Slc7a5,Slc7a6,Slc7a7,Slc7a8,Sl…	Mouse
groupvp_IgG-groupveh_IgG	_tstat	within each collection	CP:REACTOME: Reactome gene sets	REACTOME_METAL_ION_SLC_TRANSPORTERS	0.331621	0.593562	-0.341666	-1.09142	709	19	Slc39a2,Slc30a5,Slc39a6,Slc30a1,Slc30a7,Heph,Slc39a10	7	0.368421	Cp,Heph,Slc11a1,Slc30a1,Slc30a2,Slc30a5,Slc30a7,Slc31a1,Slc39a1,Slc39a10,Slc39a2,Slc39a3,Slc39a4,Slc39a6,Slc39a7,Slc39a8,Slc40a1,Slc41a1,Slc41a2	Mouse
groupvp_IgG-groupveh_IgG	_tstat	within each collection	CP:REACTOME: Reactome gene sets	REACTOME_GAP_JUNCTION_TRAFFICKING	0.336108	0.599263	0.378812	1.10009	968	17	Dnm1,Gjb5,Clta,Gjc2,Gjb3,Cltb,Ap2m1	7	0.411765	Ap2m1,Clta,Cltb,Cltc,Dab2,Dnm1,Dnm2,Gja1,Gja4,Gja5,Gjb1,Gjb2,Gjb3,Gjb5,Gjc1,Gjc2,Myo6	Mouse
groupvp_IgG-groupveh_IgG	_tstat	within each collection	CP:KEGG: KEGG gene sets	KEGG_SMALL_CELL_LUNG_CANCER	0.337297	0.602356	0.260981	1.06814	1077	80	Nfkbia,Lamb1,Akt1,Lamb3,E2f2,Traf1,Traf2,Max,Cks1b,Cycs,Col4a6,Ptgs2,Bcl2l1,Pik3r5,Fn1,Nfkb1,E2f1,Pten,Pik3cb,Akt2,Itga2b,Cdk4,Birc3,Cdkn1b	24	0.3	Akt1,Akt2,Akt3,Apaf1,Bcl2,Bcl2l1,Birc2,Birc3,Casp9,Ccnd1,Ccne1,Ccne2,Cdk2,Cdk4,Cdk6,Cdkn1b,Cdkn2b,Chuk,Cks1b,Col4a1,Col4a2,Col4a4,Col4a6,Cycs,E2f1,E2f2,E2f3,Fhit,Fn1,Gm10053,Ikbkb,Ikbkg,Itga2,Itga2b,Itga3,Itga6,Itgav,Itgb1,Lama3,Lama4,Lama5,Lamb1,Lamb2,Lamb3,Lamc1,Lamc2,Lamc3,Max,Myc,Nfkb1,Nfkbia,Nos2,Pias1,Pias2,Pias3,Pias4,Pik3ca,Pik3cb,Pik3cd,Pik3cg,Pik3r1,Pik3r2,Pik3r3,Pik3r5,Pten,Ptgs2,Ptk2,…	Mouse
groupvp_IgG-groupveh_IgG	_tstat	within each collection	CP:REACTOME: Reactome gene sets	REACTOME_DESTABILIZATION_OF_MRNA_BY_KSRP	0.338038	0.600377	0.385647	1.09964	957	16	Akt1,Exosc5,Exosc4,Exosc3,Mapk14,Exosc7	6	0.375	Akt1,Dcp2,Dis3,Exosc1,Exosc2,Exosc3,Exosc4,Exosc5,Exosc7,Exosc8,Exosc9,Khsrp,Mapk11,Mapk14,Parn,Ywhaz	Mouse
groupvp_IgG-groupveh_IgG	_tstat	within each collection	CP:REACTOME: Reactome gene sets	REACTOME_POST_TRANSLATIONAL_PROTEIN_MODIFICATION	0.340039	0.601607	-0.213257	-1.04832	523	146	Galnt10,Sumf1,B3gnt9,St3gal1,St6gal1,Muc6,Alg10b,Uggt1,Galnt11,Pigu,Manea,Arsk,Dpm3,Arsa,Eif5a2,Rpn1,Pigb,Pigg,Sema6d,Man2a1,Pign,Pigh,Sec23a,Sec24d,Ganab,Pigm,Edem3,Pgap1,Galnt1,Canx,C1galt1,Galnt7,Alg12,Alg11,Stt3a,Pigo,Galnt2,B3gnt3,Man1c1,B3gnt5,F9,Alg6,Pigw,Proz,Lman1	45	0.308219	Alg1,Alg10b,Alg11,Alg12,Alg14,Alg2,Alg3,Alg5,Alg6,Alg8,Alg9,Arsa,Arsb,Arsg,Arsi,Arsk,B3gnt2,B3gnt3,B3gnt5,B3gnt6,B3gnt7,B3gnt8,B3gnt9,B3gntl1,B4galt1,B4galt2,B4galt3,B4galt4,B4galt5,B4galt6,C1galt1,C1galt1c1,Calr,Canx,Dad1,Ddost,Dohh,Dolk,Dolpp1,Dpagt1,Dpm1,Dpm2,Dpm3,Edem1,Edem2,Edem3,Eif5a,Eif5a2,F10,F2,F7,F9,Furin,Fut8,Galnt1,Galnt10,Galnt11,Galnt12,Galnt2,Galnt3,Galnt6,Galnt7,Galnt9,Ganab,Gcnt…	Mouse
groupvp_IgG-groupveh_IgG	_tstat	within each collection	CP:REACTOME: Reactome gene sets	REACTOME_SIGNALING_BY_RHO_GTPASES	0.342729	0.602319	0.249703	1.06631	1142	108	Rhov,Arhgap20,Rac2,Rhoa,Rac1,Myo9b,Vav1,Fgd3,Arhgdig,A2m,Rhog,Arhgdib,Abr,Arhgap24,Arhgap28,Cdc42,Plekhg2,Rasgrf1,Gmip,Vav3,Arhgap4,Rac3,Arhgdia,Arhgap22,Prex1,Gdi2,Fam13b,Arhgap44,Rhof,Ect2,Rhob,Depdc7,Pik3r2,Depdc1b	34	0.314815	A2m,Abr,Akap13,Arap1,Arap2,Arap3,Arhgap1,Arhgap10,Arhgap11a,Arhgap12,Arhgap15,Arhgap17,Arhgap18,Arhgap19,Arhgap20,Arhgap22,Arhgap24,Arhgap25,Arhgap26,Arhgap28,Arhgap29,Arhgap30,Arhgap31,Arhgap35,Arhgap4,Arhgap44,Arhgap6,Arhgap8,Arhgdia,Arhgdib,Arhgdig,Arhgef11,Arhgef12,Arhgef16,Arhgef17,Arhgef18,Arhgef2,Arhgef3,Arhgef4,Arhgef6,Arhgef9,Bcr,Cdc42,Chn1,Chn2,Depdc1b,Depdc7,Dlc1,Ect2,Fam13a,Fam13b,Fgd…	Mouse
groupvp_IgG-groupveh_IgG	_tstat	within each collection	CP:REACTOME: Reactome gene sets	REACTOME_GLUCAGON_SIGNALING_IN_METABOLIC_REGULATION	0.343739	0.602319	0.347871	1.10029	1012	24	Prkar2b,Gng10,Gng2,Gng12,Gnb2,Gng3,Gng13,Gng7	8	0.333333	Adcy3,Adcy4,Adcy5,Adcy6,Adcy7,Adcy9,Gcgr,Gnas,Gnb1,Gnb2,Gnb4,Gng10,Gng11,Gng12,Gng13,Gng2,Gng3,Gng7,Prkaca,Prkacb,Prkar1a,Prkar1b,Prkar2a,Prkar2b	Mouse
groupvp_IgG-groupveh_IgG	_tstat	within each collection	CP:REACTOME: Reactome gene sets	REACTOME_INHIBITION_OF_THE_PROTEOLYTIC_ACTIVITY_OF_APC_C_REQUIRED_FOR_THE_ONSET_OF_ANAPHASE_BY_MITOTIC_SPINDLE_CHECKPOINT_COMPONENTS	0.34478	0.602319	0.376486	1.09334	993	17	Cdc26,Bub3,Ube2c,Cdc20,Ube2e1,Anapc5,Anapc7	7	0.411765	Anapc1,Anapc10,Anapc2,Anapc4,Anapc5,Anapc7,Bub1b,Bub3,Cdc16,Cdc20,Cdc23,Cdc26,Cdc27,Mad2l1,Ube2c,Ube2d1,Ube2e1	Mouse
groupvp_IgG-groupveh_IgG	_tstat	within each collection	CP:KEGG: KEGG gene sets	KEGG_OTHER_GLYCAN_DEGRADATION	0.345617	0.602356	0.38964	1.0912	965	15	Fuca1,Fuca2,Neu1,Hexa,Hexb,Man2b1	6	0.4	Aga,Engase,Fuca1,Fuca2,Gba,Glb1,Hexa,Hexb,Man2b1,Man2b2,Man2c1,Manba,Neu1,Neu2,Neu3	Mouse
groupvp_IgG-groupveh_IgG	_tstat	within each collection	CP:REACTOME: Reactome gene sets	REACTOME_SRP_DEPENDENT_COTRANSLATIONAL_PROTEIN_TARGETING_TO_MEMBRANE	0.345679	0.602319	0.26295	1.06386	1119	79	Srp14,Spcs1,Srp9,Sec11c,Sec11a,Rps2,Rps7,Ssr2,Rpl15,Ssr4,Spcs2,Rps6,Rpl29,Rps5,Rps3,Rps4x,Rps9,Rpl10a,Rpl13,Rpl8,Rpl11,Sec61b,Gm11808,Rpl12,Rps16,Rpl3,Rpl13a,Rps27a,Rps11,Ddost	30	0.379747	Arxes2,Ddost,Fau,Gm10320,Gm11808,Gm2000,Gm3550,Gm5244,Rpl10a,Rpl11,Rpl12,Rpl13,Rpl13a,Rpl15,Rpl18a,Rpl21,Rpl22,Rpl23,Rpl24,Rpl27,Rpl27a,Rpl29,Rpl3,Rpl34,Rpl35,Rpl36a,Rpl37,Rpl37a,Rpl38,Rpl39,Rpl3l,Rpl4,Rpl6,Rpl8,Rplp1,Rplp2,Rpn1,Rpn2,Rps11,Rps13,Rps14,Rps15,Rps15a,Rps16,Rps17,Rps18,Rps2,Rps21,Rps23,Rps27a,Rps27rt,Rps28,Rps3,Rps4x,Rps5,Rps6,Rps7,Rps8,Rps9,Sec11a,Sec11c,Sec61a1,Sec61a2,Sec61b,Sec61…	Mouse
groupvp_IgG-groupveh_IgG	_tstat	within each collection	CP:KEGG: KEGG gene sets	KEGG_REGULATION_OF_AUTOPHAGY	0.346006	0.602356	0.353288	1.08561	991	21	Atg5,Atg3,Gabarapl2,Gabarap,Atg4d,Atg7,Ulk3,Atg4c,Becn1	9	0.428571	Atg12,Atg3,Atg4a,Atg4a-ps,Atg4b,Atg4c,Atg4d,Atg5,Atg7,Becn1,Gabarap,Gabarapl1,Gabarapl2,Ifng,Pik3c3,Pik3r4,Prkaa1,Prkaa2,Ulk1,Ulk2,Ulk3	Mouse
groupvp_IgG-groupveh_IgG	_tstat	within each collection	CP:REACTOME: Reactome gene sets	REACTOME_DESTABILIZATION_OF_MRNA_BY_TRISTETRAPROLIN_TTP	0.348271	0.60342	0.382719	1.09129	986	16	Mapkapk2,Exosc5,Exosc4,Zfp36,Exosc3	5	0.3125	Dcp1a,Dcp2,Dis3,Exosc1,Exosc2,Exosc3,Exosc4,Exosc5,Exosc7,Exosc8,Exosc9,Mapkapk2,Tnpo1,Xrn1,Ywhab,Zfp36	Mouse
groupvp_IgG-groupveh_IgG	_tstat	within each collection	CP:KEGG: KEGG gene sets	KEGG_GLYCEROPHOSPHOLIPID_METABOLISM	0.348332	0.602356	-0.254306	-1.05828	657	59	Gnpat,Lcat,Etnk1,Lclat1,Lpcat4,Cdipt,Gpd1,Dgkd,Etnk2,Pcyt1b,Pemt,Ache,Ptdss1,Lypla2,Dgka,Pla2g4b,Chpt1,Dgke,Lypla1,Agpat3,Gpd1l,Cds2,Pla2g6	23	0.389831	Ache,Agpat1,Agpat2,Agpat3,Agpat4,Cdipt,Cds1,Cds2,Chka,Chkb,Chpt1,Crls1,Dgka,Dgkd,Dgke,Dgkg,Dgkh,Dgki,Dgkq,Dgkz,Etnk1,Etnk2,Gnpat,Gpam,Gpat2,Gpd1,Gpd1l,Gpd2,Lcat,Lclat1,Lpcat1,Lpcat2,Lpcat3,Lpcat4,Lpgat1,Lypla1,Lypla2,Mboat1,Mboat2,Mboat7,Pcyt1a,Pcyt1b,Pcyt2,Pemt,Pgs1,Phospho1,Pisd,Pla2g12a,Pla2g12b,Pla2g15,Pla2g4a,Pla2g4b,Pla2g5,Pla2g6,Pld1,Pld2,Ptdss1,Ptdss2,Taz	Mouse
groupvp_IgG-groupveh_IgG	_tstat	within each collection	CP:REACTOME: Reactome gene sets	REACTOME_NUCLEAR_EVENTS_KINASE_AND_TRANSCRIPTION_FACTOR_ACTIVATION	0.349976	0.60342	-0.322743	-1.07749	728	23	Mef2c,Dusp6,Dusp7,Ppp2r5d,Rps6ka3,Elk1,Creb1	7	0.304348	Atf1,Creb1,Dusp4,Dusp6,Dusp7,Elk1,Mapk1,Mapk11,Mapk14,Mapk3,Mapk7,Mapkapk2,Mef2a,Mef2c,Ppp2ca,Ppp2cb,Ppp2r1a,Ppp2r1b,Ppp2r5d,Rps6ka1,Rps6ka2,Rps6ka3,Rps6ka5	Mouse
groupvp_IgG-groupveh_IgG	_tstat	within each collection	CP:REACTOME: Reactome gene sets	REACTOME_GENERIC_TRANSCRIPTION_PATHWAY	0.350756	0.60342	-0.215423	-1.04103	556	131	Med24,Zkscan1,Nr1i3,Nr1d2,Sp1,Hnf4a,Maml2,Notch3,Ccnt2,Rbl1,Med23,Med12,E2f5,Rxrg,Ncoa3,Crebbp,Ube2d1,Zkscan3,Med1,Esr1,Ncoa6,Smurf2,Zfp1,Tead1,Nr3c2,Med17,Usp9x,Med14,Esrrb,Ppara,Ncor2,Hnf4g,Med15,Esrrg,Hdac1,Men1,Zfp37,Nr5a2,Maml1,Smad2,Ncoa2,Zkscan4,Tbl1x,Thrb,Tead4,Nrbp1,Zkscan5,Pparg,Trim28,Med16,Nr6a1	51	0.389313	Ar,Ccnc,Ccnt1,Ccnt2,Cdk8,Cdk9,Cdkn2b,Crebbp,E2f4,E2f5,Esr1,Esrra,Esrrb,Esrrg,Gm11808,Hdac1,Hnf4a,Hnf4g,Junb,Kat2a,Kat2b,Maml1,Maml2,Maml3,Mamld1,Med1,Med10,Med12,Med14,Med15,Med16,Med17,Med20,Med23,Med24,Med25,Med26,Med27,Med30,Med31,Med4,Med6,Med7,Med8,Men1,Myc,Ncoa1,Ncoa2,Ncoa3,Ncoa6,Ncor1,Ncor2,Notch2,Notch3,Nr0b2,Nr1d1,Nr1d2,Nr1h2,Nr1h3,Nr1i2,Nr1i3,Nr2c2ap,Nr2f1,Nr2f6,Nr3c1,Nr3c2,Nr4a1,Nr4a2,…	Mouse
groupvp_IgG-groupveh_IgG	_tstat	within each collection	CP:REACTOME: Reactome gene sets	REACTOME_P75_NTR_RECEPTOR_MEDIATED_SIGNALLING	0.352941	0.60342	0.264157	1.06366	1139	77	Nfkbia,Myd88,Psenen,Rhoa,Rac1,Bad,Vav1,Fgd3,Hdac3,Abr,Aph1c,Omg,Plekhg2,Rasgrf1,Vav3,Aph1b,Arhgap4,Gm11808,Bcl2l11,Arhgdia,Mag,Prex1,Aph1a	23	0.298701	Aatf,Abr,Adam17,Akap13,Aph1a,Aph1b,Aph1c,Arhgap4,Arhgdia,Arhgef1,Arhgef11,Arhgef12,Arhgef16,Arhgef17,Arhgef18,Arhgef2,Arhgef3,Arhgef4,Arhgef6,Arhgef9,Bad,Bcl2l11,Casp2,Casp3,Ect2,Fgd1,Fgd2,Fgd3,Fgd4,Gm11808,Hdac1,Hdac2,Hdac3,Ikbkb,Irak1,Itgb3bp,Itsn1,Kalrn,Mag,Maged1,Mapk8,Mcf2,Myd88,Ncstn,Net1,Nfkbia,Ngef,Ngf,Ngfr,Obscn,Omg,Plekhg2,Prdm4,Prex1,Prkci,Psen1,Psen2,Psenen,Rac1,Rasgrf1,Rasgrf2,Rela,R…	Mouse
groupvp_IgG-groupveh_IgG	_tstat	within each collection	CP:REACTOME: Reactome gene sets	REACTOME_RNA_POL_III_TRANSCRIPTION	0.353206	0.60342	-0.294251	-1.06506	704	31	Lzts1,Gtf3c3,Gtf3c5,Snapc3,Tbp,Pou2f1,Polr3e,Gtf3c4,Polr3f	9	0.290323	Brf1,Brf2,Gtf3c2,Gtf3c3,Gtf3c4,Gtf3c5,Lzts1,Nfib,Polr1c,Polr1d,Polr2e,Polr2f,Polr2h,Polr2k,Polr2l,Polr3a,Polr3b,Polr3c,Polr3d,Polr3e,Polr3f,Polr3h,Polr3k,Pou2f1,Snapc1,Snapc2,Snapc3,Snapc4,Snapc5,Ssb,Tbp	Mouse
groupvp_IgG-groupveh_IgG	_tstat	within each collection	CP:REACTOME: Reactome gene sets	REACTOME_TRANSCRIPTION_COUPLED_NER_TC_NER	0.355259	0.60342	0.296561	1.06944	1090	44	Polr2h,Polr2g,Polr2c,Pold4,Polr2e,Rfc2,Polr2d,Ercc1,Polr2j,Rpa3,Polr2f,Xab2,Rfc4,Ercc2,Rfc5	15	0.340909	Bivm,Ccnh,Cdk7,Ercc1,Ercc2,Ercc3,Ercc4,Ercc5,Ercc6,Ercc8,Gtf2h1,Gtf2h2,Gtf2h3,Gtf2h4,Lig1,Mnat1,Pcna,Pold1,Pold2,Pold3,Pold4,Pole,Pole2,Polr2a,Polr2b,Polr2c,Polr2d,Polr2e,Polr2f,Polr2g,Polr2h,Polr2i,Polr2j,Polr2k,Polr2l,Rfc2,Rfc3,Rfc4,Rfc5,Rpa1,Rpa2,Rpa3,Tcea1,Xab2	Mouse
groupvp_IgG-groupveh_IgG	_tstat	within each collection	CP:REACTOME: Reactome gene sets	REACTOME_INSULIN_RECEPTOR_SIGNALLING_CASCADE	0.355493	0.60342	0.268772	1.0616	1138	69	Eif4ebp1,Rheb,Stk11,Prkag1,Mapk3,Grb2,Fgf18,Rps6,Kras,Ppm1a,Cab39,Hras,Fgf9,Map2k1,Map2k2,Pik3cb,Dok1,Stradb,Cdk1,Akt2,Eef2k	21	0.304348	Akt2,Cab39,Cab39l,Cdk1,Crk,Dok1,Eef2k,Eif4b,Eif4e,Eif4ebp1,Eif4g1,Fgf1,Fgf18,Fgf2,Fgf22,Fgf7,Fgf9,Fgfr1,Fgfr2,Fgfr3,Fgfr4,Frs2,Gab1,Grb10,Grb2,Hras,Insr,Irs1,Irs2,Klb,Kras,Map2k1,Map2k2,Mapk1,Mapk3,Mlst8,Mtor,Nras,Pde3b,Pdpk1,Pik3c3,Pik3ca,Pik3cb,Pik3r1,Pik3r2,Pik3r4,Ppm1a,Prkaa1,Prkaa2,Prkab1,Prkab2,Prkag1,Prkag2,Raf1,Rheb,Rps6,Rps6kb1,Rptor,Shc1,Sos1,Stk11,Strada,Stradb,Them4,Tlr9,Trib3,Tsc1,Ts…	Mouse
groupvp_IgG-groupveh_IgG	_tstat	within each collection	CP:KEGG: KEGG gene sets	KEGG_GLYCINE_SERINE_AND_THREONINE_METABOLISM	0.359666	0.602356	-0.29274	-1.05087	732	31	Glyctk,Amt,Gnmt,Srr,Dmgdh,Agxt2,Agxt,Gldc,Sardh,Chdh,Bhmt,Cth,Shmt2	13	0.419355	Agxt,Agxt2,Alas1,Alas2,Amt,Aoc2,Aoc3,Bhmt,Cbs,Chdh,Cth,Dld,Dmgdh,Gamt,Gatm,Gcat,Gldc,Glyctk,Gm5096,Gnmt,Maoa,Maob,Phgdh,Pipox,Psat1,Psph,Sardh,Sds,Shmt1,Shmt2,Srr	Mouse
groupvp_IgG-groupveh_IgG	_tstat	within each collection	CP:KEGG: KEGG gene sets	KEGG_ALDOSTERONE_REGULATED_SODIUM_REABSORPTION	0.360917	0.602356	0.302281	1.06429	1085	37	Fxyd4,Mapk3,Atp1a2,Pik3r5,Prkca,Kras,Fxyd2,Scnn1a,Pik3cb,Sfn,Pik3r2,Hsd11b1,Prkcg,Pik3cd,Pik3cg,Atp1a3,Hsd11b2,Atp1b2	18	0.486486	Atp1a1,Atp1a2,Atp1a3,Atp1a4,Atp1b1,Atp1b2,Atp1b3,Atp1b4,Fxyd2,Fxyd4,Hsd11b1,Hsd11b2,Igf1,Insr,Irs1,Irs2,Kras,Mapk1,Mapk3,Nedd4l,Nr3c2,Pdpk1,Pik3ca,Pik3cb,Pik3cd,Pik3cg,Pik3r1,Pik3r2,Pik3r3,Pik3r5,Prkca,Prkcb,Prkcg,Scnn1a,Sfn,Sgk1,Slc9a3r2	Mouse
groupvp_IgG-groupveh_IgG	_tstat	within each collection	CP:KEGG: KEGG gene sets	KEGG_TGF_BETA_SIGNALING_PATHWAY	0.361225	0.602356	0.265412	1.05762	1143	68	Fst,Tnf,Dcn,Bmpr1a,Inhba,Id1,Mapk3,Ltbp1,Rhoa,Tfdp1,Id2,Acvrl1,Thbs1,Thbs3,Id3	15	0.220588	Acvr1,Acvr2a,Acvr2b,Acvrl1,Amh,Amhr2,Bmp2,Bmp4,Bmp5,Bmp6,Bmp7,Bmpr1a,Bmpr2,Cdkn2b,Comp,Crebbp,Cul1,Dcn,E2f4,E2f5,Ep300,Fst,Id1,Id2,Id3,Id4,Ifng,Inhba,Inhbb,Inhbc,Inhbe,Lefty1,Ltbp1,Mapk1,Mapk3,Myc,Ppp2ca,Ppp2cb,Ppp2r1a,Ppp2r1b,Rbl1,Rbl2,Rbx1,Rhoa,Rock1,Rock2,Rps6kb1,Rps6kb2,Smad1,Smad2,Smad3,Smad4,Smad5,Smad6,Smad7,Smurf1,Smurf2,Sp1,Tfdp1,Tgfb2,Tgfb3,Tgfbr1,Tgfbr2,Thbs1,Thbs2,Thbs3,Tnf,Zfyve9	Mouse
groupvp_IgG-groupveh_IgG	_tstat	within each collection	CP:KEGG: KEGG gene sets	KEGG_INSULIN_SIGNALING_PATHWAY	0.361414	0.602356	0.238943	1.05141	1226	124	Prkar2b,Eif4ebp1,Calm3,Flot1,Rheb,Pygl,Flot2,Ppp1r3d,Prkag1,Sh2b2,Mapk3,Akt1,Socs3,Ppp1r3b,Bad,Mknk1,Grb2,Rps6,Hk3,Pik3r5,Kras,Ptpn1,Calm1,Inpp5k,Hras,Gys1,Socs1,Map2k1,Exoc7,Map2k2,Pik3cb	31	0.25	Acaca,Acacb,Akt1,Akt2,Akt3,Araf,Bad,Braf,Calm1,Calm2,Calm3,Cbl,Cblb,Cblc,Crk,Crkl,Eif4e,Eif4e2,Eif4ebp1,Elk1,Exoc7,Fasn,Fbp1,Flot1,Flot2,Foxo1,G6pc,Gck,Grb2,Gsk3b,Gys1,Gys2,Hk1,Hk2,Hk3,Hras,Ikbkb,Inpp5d,Inpp5k,Insr,Irs1,Irs2,Kras,Lipe,Map2k1,Map2k2,Mapk1,Mapk10,Mapk3,Mapk8,Mapk9,Mknk1,Mknk2,Mtor,Nras,Pck1,Pck2,Pde3a,Pde3b,Pdpk1,Phka1,Phka2,Phkb,Phkg1,Phkg2,Pik3ca,Pik3cb,Pik3cd,Pik3cg,Pik3r1,Pik3r…	Mouse
groupvp_IgG-groupveh_IgG	_tstat	within each collection	H: hallmark gene sets	HALLMARK_PEROXISOME	0.365681	0.457101	0.251368	1.04797	1186	90	Acsl1,Itgb1bp1,Tspo,Fis1,Prdx5,Pex2,Sod2,Hmgcl,Fdps,Slc35b2,Lonp2,Ech1,Mlycd,Mvp,Acot8,Ercc1,Sema3c,Scgb1a1,Abcd2,Ywhah,Pex13,Crat,Pex5,Hras	24	0.266667	Abcb4,Abcb9,Abcc5,Abcd1,Abcd2,Abcd3,Acot8,Acox1,Acsl1,Acsl4,Acsl5,Alb,Aldh1a1,Aldh1a7,Aldh9a1,Atxn1,Bcl10,Cadm1,Cat,Cdk7,Cln6,Cln8,Cnbp,Crat,Ctbp1,Dhcr24,Dhrs3,Dio1,Dlg4,Ech1,Eci2,Ehhadh,Elovl5,Ephx2,Ercc1,Ercc3,Fads1,Fdps,Fis1,Gnpat,Gstk1,Hmgcl,Hras,Hsd11b2,Hsd17b11,Hsd17b4,Hsd3b7,Ide,Idh1,Idh2,Idi1,Isoc1,Itgb1bp1,Lonp2,Mlycd,Msh2,Mvp,Nr1i2,Nudt19,Pex11a,Pex11b,Pex13,Pex14,Pex2,Pex5,Pex6,Prdx1,P…	Mouse
groupvp_IgG-groupveh_IgG	_tstat	within each collection	CP:REACTOME: Reactome gene sets	REACTOME_SPHINGOLIPID_METABOLISM	0.365765	0.618573	-0.255635	-1.04583	702	53	Degs2,Sumf1,Osbp,Smpd4,Kdsr,Arsk,Arsa,Neu3	8	0.150943	Acer2,Acer3,Arsa,Arsb,Arsg,Arsi,Arsk,Asah1,Asah2,Cerk,Cers2,Cers4,Cers5,Cers6,Col4a3bp,Csnk1g2,Ctsa,Degs1,Degs2,Gal3st1,Galc,Gba,Gba2,Gla,Glb1,Gm2a,Hexa,Hexb,Kdsr,Neu1,Neu2,Neu3,Osbp,Ppm1l,Prkd1,Psap,Sgms1,Sgms2,Sgpl1,Sgpp1,Sgpp2,Smpd1,Smpd2,Smpd3,Smpd4,Sphk1,Sphk2,Sptlc1,Sptlc2,Sumf1,Ugcg,Vapa,Vapb	Mouse
groupvp_IgG-groupveh_IgG	_tstat	within each collection	CP:KEGG: KEGG gene sets	KEGG_WNT_SIGNALING_PATHWAY	0.36646	0.603425	-0.216391	-1.04027	589	127	Ccnd2,Tcf7l2,Prkaca,Map3k7,Mapk9,Nfatc3,Chd8,Prkx,Prkacb,Nlk,Fbxw11,Dvl3,Csnk2a1,Crebbp,Ppp3ca,Lrp5,Dvl1,Axin2,Ppp2r5d,Ppp3cb,Ccnd1,Daam1,Apc,Mapk8,Lrp6,Rock2,Gsk3b,Fzd8,Fzd3,Ep300,Ppp3r1,Vangl2	32	0.251969	Apc,Apc2,Axin1,Axin2,Btrc,Cacybp,Camk2a,Camk2b,Camk2g,Ccnd1,Ccnd2,Ccnd3,Chd8,Chp2,Crebbp,Csnk1a1,Csnk1e,Csnk2a1,Csnk2a2,Csnk2b,Ctbp1,Ctbp2,Ctnnb1,Ctnnbip1,Cul1,Cxxc4,Daam1,Daam2,Dkk2,Dvl1,Dvl2,Dvl3,Ep300,Fbxw11,Fosl1,Frat1,Frat2,Fzd1,Fzd2,Fzd3,Fzd4,Fzd5,Fzd6,Fzd7,Fzd8,Gsk3b,Jun,Lef1,Lrp5,Lrp6,Map3k7,Mapk10,Mapk8,Mapk9,Mmp7,Myc,Nfat5,Nfatc1,Nfatc2,Nfatc3,Nfatc4,Nkd1,Nkd2,Nlk,Peg12,Plcb1,Plcb2,Plcb…	Mouse
groupvp_IgG-groupveh_IgG	_tstat	within each collection	CP:KEGG: KEGG gene sets	KEGG_MISMATCH_REPAIR	0.369369	0.603425	-0.323146	-1.05899	778	22	Msh3,Rfc3,Rfc1,Rpa1,Msh2,Mlh1	6	0.272727	Exo1,Lig1,Mlh1,Mlh3,Msh2,Msh3,Msh6,Pcna,Pms2,Pold1,Pold2,Pold3,Pold4,Rfc1,Rfc2,Rfc3,Rfc4,Rfc5,Rpa1,Rpa2,Rpa3,Ssbp1	Mouse
groupvp_IgG-groupveh_IgG	_tstat	within each collection	CP:REACTOME: Reactome gene sets	REACTOME_LIPOPROTEIN_METABOLISM	0.369863	0.621337	-0.305109	-1.0547	755	26	Lcat,Apoa2,Apob,Apoa1,Alb,Apoc3,Apoa5,Sdc1,Hspg2	9	0.346154	A2m,Abca1,Abcg1,Alb,Amn,Apoa1,Apoa2,Apoa5,Apob,Apoc2,Apoc3,Apoe,Bmp1,Cubn,Hspg2,Lcat,Ldlr,Ldlrap1,Lipc,Lpl,Mttp,P4hb,Pltp,Sar1b,Scarb1,Sdc1	Mouse
groupvp_IgG-groupveh_IgG	_tstat	within each collection	CP:REACTOME: Reactome gene sets	REACTOME_ACTIVATED_AMPK_STIMULATES_FATTY_ACID_OXIDATION_IN_MUSCLE	0.370101	0.621337	0.36832	1.06962	1066	17	Acsl1,Stk11,Prkag1,Slc25a20,Cab39,Stradb	6	0.352941	Acacb,Acsl1,Cab39,Cab39l,Cpt1a,Cpt1b,Cpt2,Prkaa1,Prkaa2,Prkab1,Prkab2,Prkag1,Prkag2,Slc25a20,Stk11,Strada,Stradb	Mouse
groupvp_IgG-groupveh_IgG	_tstat	within each collection	CP:REACTOME: Reactome gene sets	REACTOME_PKB_MEDIATED_EVENTS	0.372927	0.623806	0.330473	1.07043	1101	27	Eif4ebp1,Rheb,Stk11,Prkag1,Rps6,Ppm1a,Cab39,Stradb,Akt2,Eef2k	10	0.37037	Akt2,Cab39,Cab39l,Eef2k,Eif4b,Eif4e,Eif4ebp1,Eif4g1,Mlst8,Mtor,Pde3b,Ppm1a,Prkaa1,Prkaa2,Prkab1,Prkab2,Prkag1,Prkag2,Rheb,Rps6,Rps6kb1,Rptor,Stk11,Strada,Stradb,Tsc1,Tsc2	Mouse
groupvp_IgG-groupveh_IgG	_tstat	within each collection	CP:REACTOME: Reactome gene sets	REACTOME_CIRCADIAN_CLOCK	0.37474	0.624567	-0.263458	-1.04403	720	46	Mef2c,Clock,Ncoa3,Crebbp,Arntl,Cpt1a,Med1,Atf2,Creb1,Ncoa6,Ep300,Ppara,Srebf1,Ncoa2,Tbl1x,Elovl3,Ppargc1a,Btrc	18	0.391304	Arntl,Arntl2,Atf2,Bhlhe40,Bhlhe41,Btrc,Clock,Cpt1a,Creb1,Crebbp,Cry1,Cry2,Csnk1d,Csnk1e,Cul1,Dbp,Elovl3,Ep300,F7,Fbxl3,Gm11808,Hdac3,Hif1a,Med1,Mef2c,Mef2d,Ncoa1,Ncoa2,Ncoa3,Ncoa6,Ncor1,Npas2,Nr1d1,Nr3c1,Per2,Ppara,Ppargc1a,Rora,Rps27a,Rxra,Serpine1,Smarcd3,Srebf1,Tbl1x,Tbl1xr1,Tgs1	Mouse
groupvp_IgG-groupveh_IgG	_tstat	within each collection	CP:REACTOME: Reactome gene sets	REACTOME_NUCLEOTIDE_EXCISION_REPAIR	0.38123	0.633089	0.28446	1.05157	1177	49	Polr2h,Polr2g,Polr2c,Pold4,Xpa,Polr2e,Rfc2,Polr2d,Ercc1,Polr2j,Rpa3,Polr2f,Xab2,Rfc4,Ercc2,Rfc5	16	0.326531	Bivm,Ccnh,Cdk7,Ddb1,Ddb2,Ercc1,Ercc2,Ercc3,Ercc4,Ercc5,Ercc6,Ercc8,Gtf2h1,Gtf2h2,Gtf2h3,Gtf2h4,Lig1,Mnat1,Pcna,Pold1,Pold2,Pold3,Pold4,Pole,Pole2,Polr2a,Polr2b,Polr2c,Polr2d,Polr2e,Polr2f,Polr2g,Polr2h,Polr2i,Polr2j,Polr2k,Polr2l,Rad23b,Rfc2,Rfc3,Rfc4,Rfc5,Rpa1,Rpa2,Rpa3,Tcea1,Xab2,Xpa,Xpc	Mouse
groupvp_IgG-groupveh_IgG	_tstat	within each collection	CP:REACTOME: Reactome gene sets	REACTOME_METABOLISM_OF_STEROID_HORMONES_AND_VITAMINS_A_AND_D	0.382687	0.633223	-0.325389	-1.04736	808	20	Hsd3b3,Stard4,Hsd3b5,Hsd3b2,Lrat	5	0.25	Cubn,Cyp11a1,Cyp2r1,Gc,Hsd11b1,Hsd17b1,Hsd3b2,Hsd3b3,Hsd3b5,Lgmn,Lrat,Lrp2,Pomc,Rdh11,Srd5a1,Srd5a3,Star,Stard4,Stard5,Stard6	Mouse
groupvp_IgG-groupveh_IgG	_tstat	within each collection	CP:KEGG: KEGG gene sets	KEGG_CELL_CYCLE	0.38443	0.621872	-0.218453	-1.02961	636	114	Atm,Ccnd2,Stag1,E2f3,Rb1,Stag2,Orc3,Prkdc,Atr,Rbl1,Rad21,E2f5,Anapc1,Dbf4,Crebbp,Orc4,Rbl2,Orc5,Cdc7,Cdk7,Ccnd1,Mcm6	22	0.192982	Abl1,Anapc1,Anapc10,Anapc13,Anapc2,Anapc4,Anapc5,Anapc7,Atm,Atr,Bub1,Bub1b,Bub3,Ccna2,Ccnb1,Ccnb2,Ccnd1,Ccnd2,Ccnd3,Ccne1,Ccne2,Ccnh,Cdc14a,Cdc16,Cdc20,Cdc23,Cdc25a,Cdc25b,Cdc25c,Cdc26,Cdc27,Cdc45,Cdc6,Cdc7,Cdk1,Cdk2,Cdk4,Cdk6,Cdk7,Cdkn1a,Cdkn1b,Cdkn1c,Cdkn2b,Cdkn2c,Cdkn2d,Chek1,Chek2,Crebbp,Cul1,Dbf4,E2f1,E2f2,E2f3,E2f4,E2f5,Ep300,Espl1,Fzr1,Gadd45a,Gadd45b,Gadd45g,Gsk3b,Hdac1,Hdac2,Mad1l1,Mad2l…	Mouse
groupvp_IgG-groupveh_IgG	_tstat	within each collection	CP:REACTOME: Reactome gene sets	REACTOME_HS_GAG_BIOSYNTHESIS	0.385831	0.635961	-0.31566	-1.04086	805	22	Glce,Hs6st1,Hs3st3b1,Ext2,Sdc1,Hspg2,Agrn	7	0.318182	Agrn,Ext1,Ext2,Glce,Gpc1,Gpc2,Gpc3,Gpc4,Hs2st1,Hs3st1,Hs3st3a1,Hs3st3b1,Hs3st6,Hs6st1,Hspg2,Ndst1,Ndst2,Ndst4,Sdc1,Sdc2,Sdc3,Sdc4	Mouse
groupvp_IgG-groupveh_IgG	_tstat	within each collection	CP:REACTOME: Reactome gene sets	REACTOME_SIGNALING_BY_ERBB2	0.387107	0.635961	0.249863	1.03868	1278	91	Prkar2b,Calm3,Stub1,Mapk3,Akt1,Bad,Mdm2,Nrg1,Pde1b,Grb2,Cdkn1a,Btc,Prkca,Matk,Kras,Calm1,Pde1a,Hras,Pten,Prkcd,Map2k1,Map2k2,Gm11808,Cdk1,Akt2,Nr4a1,Rnf41,Cdkn1b	28	0.307692	Adcy3,Adcy4,Adcy5,Adcy6,Adcy7,Adcy9,Akt1,Akt1s1,Akt2,Akt3,Bad,Btc,Calm1,Calm2,Calm3,Camk4,Casp9,Cdc37,Cdk1,Cdkn1a,Cdkn1b,Chuk,Creb1,Cul5,Egf,Egfr,Erbb2,Erbb3,Erbb4,Foxo1,Foxo3,Foxo4,Fyn,Gab1,Gm11808,Grb2,Grb7,Gsk3a,Hbegf,Hras,Hsp90aa1,Itpr2,Itpr3,Kras,Map2k1,Map2k2,Mapk1,Mapk3,Mapkap1,Matk,Mdm2,Mlst8,Mtor,Nr4a1,Nras,Nrg1,Nrg2,Nrg4,Pde1a,Pde1b,Pdpk1,Phlpp1,Pik3ca,Pik3r1,Plcg1,Prkaca,Prkacb,Prkar1a…	Mouse
groupvp_IgG-groupveh_IgG	_tstat	within each collection	CP:REACTOME: Reactome gene sets	REACTOME_MYOGENESIS	0.388836	0.636091	-0.323814	-1.04229	821	20	Mef2c,Tcf4,Tcf12,Ctnna1,Abl1,Cdh4,Mef2a,Mapk12,Mapk11	9	0.45	Abl1,Bnip2,Boc,Cdc42,Cdh2,Cdh4,Cdon,Ctnna1,Ctnnb1,Map2k6,Mapk11,Mapk12,Mapk14,Mef2a,Mef2c,Mef2d,Neo1,Tcf12,Tcf3,Tcf4	Mouse
groupvp_IgG-groupveh_IgG	_tstat	within each collection	CP:REACTOME: Reactome gene sets	REACTOME_TRANS_GOLGI_NETWORK_VESICLE_BUDDING	0.389951	0.636091	0.281967	1.0438	1202	50	Ap3s1,Snap23,Vamp8,Bloc1s1,Tpd52,Dtnbp1,Napa,Picalm,Clta,Bloc1s3,Ctsz,Vamp2,Arf1,Dnajc6,Ap4b1	15	0.3	Ap1b1,Ap1g1,Ap1m1,Ap1m2,Ap1s1,Ap1s2,Ap3b1,Ap3s1,Ap4b1,Ap4e1,Arf1,Arrb1,Bloc1s1,Bloc1s3,Clta,Cltc,Cpd,Ctsz,Dnajc6,Dnm2,Dtnbp1,Gak,Gbf1,Gns,Hip1r,Hspa8,Igf2r,M6pr,Napa,Necap1,Ocrl,Picalm,Pik3c2a,Pum1,Rab5c,Sh3d19,Snap23,Snapin,Snx2,Snx5,Snx9,Sort1,Tbc1d8b,Tfrc,Tpd52,Tpd52l1,Txndc5,Vamp2,Vamp8,Yipf6	Mouse
groupvp_IgG-groupveh_IgG	_tstat	within each collection	CP:REACTOME: Reactome gene sets	REACTOME_RNA_POL_III_TRANSCRIPTION_INITIATION_FROM_TYPE_2_PROMOTER	0.391575	0.636482	-0.3145	-1.03704	817	22	Lzts1,Gtf3c3,Gtf3c5,Tbp,Polr3e,Gtf3c4,Polr3f,Polr3d,Polr2l	9	0.409091	Brf1,Gtf3c2,Gtf3c3,Gtf3c4,Gtf3c5,Lzts1,Polr1c,Polr1d,Polr2e,Polr2f,Polr2h,Polr2k,Polr2l,Polr3a,Polr3b,Polr3c,Polr3d,Polr3e,Polr3f,Polr3h,Polr3k,Tbp	Mouse
groupvp_IgG-groupveh_IgG	_tstat	within each collection	CP:KEGG: KEGG gene sets	KEGG_VALINE_LEUCINE_AND_ISOLEUCINE_DEGRADATION	0.393175	0.629844	-0.265416	-1.03476	794	42	Dbt,Ehhadh,Bcat1,Hmgcs2,Hadh,Mccc1,Aldh9a1,Acat2,Aox1,Bckdhb,Aldh6a1,Acadsb,Pccb	13	0.309524	Abat,Acaa2,Acad8,Acadm,Acads,Acadsb,Acat1,Acat2,Acat3,Aldh1b1,Aldh2,Aldh3a2,Aldh6a1,Aldh7a1,Aldh9a1,Aox1,Auh,Bcat1,Bcat2,Bckdha,Bckdhb,Dbt,Dld,Echs1,Ehhadh,Hadh,Hadha,Hadhb,Hibadh,Hibch,Hmgcl,Hmgcs1,Hmgcs2,Hsd17b10,Il4i1,Ivd,Mccc1,Mccc2,Mcee,Oxct1,Pcca,Pccb	Mouse
groupvp_IgG-groupveh_IgG	_tstat	within each collection	CP:REACTOME: Reactome gene sets	REACTOME_FORMATION_OF_TRANSCRIPTION_COUPLED_NER_TC_NER_REPAIR_COMPLEX	0.396505	0.641314	0.318247	1.04933	1179	29	Polr2h,Polr2g,Polr2c,Polr2e,Polr2d,Ercc1,Polr2j,Polr2f,Xab2,Ercc2	10	0.344828	Bivm,Ccnh,Cdk7,Ercc1,Ercc2,Ercc3,Ercc4,Ercc5,Ercc6,Ercc8,Gtf2h1,Gtf2h2,Gtf2h3,Gtf2h4,Mnat1,Polr2a,Polr2b,Polr2c,Polr2d,Polr2e,Polr2f,Polr2g,Polr2h,Polr2i,Polr2j,Polr2k,Polr2l,Tcea1,Xab2	Mouse
groupvp_IgG-groupveh_IgG	_tstat	within each collection	CP:REACTOME: Reactome gene sets	REACTOME_G1_S_SPECIFIC_TRANSCRIPTION	0.39873	0.641314	0.367053	1.04663	1129	16	Tfdp1,Rrm2,Cdc45,E2f1,Cdk1,Tyms,Dhfr	7	0.4375	Ccne1,Cdc25a,Cdc45,Cdc6,Cdk1,Cdt1,Dhfr,E2f1,Fbxo5,Orc1,Pcna,Pola1,Rrm2,Tfdp1,Tk2,Tyms	Mouse
groupvp_IgG-groupveh_IgG	_tstat	within each collection	CP:REACTOME: Reactome gene sets	REACTOME_PHOSPHORYLATION_OF_THE_APC_C	0.39873	0.641314	0.367201	1.04705	1129	16	Cdc26,Ube2c,Ube2e1,Ccnb1,Anapc5,Cdk1,Anapc7,Plk1	8	0.5	Anapc1,Anapc10,Anapc2,Anapc4,Anapc5,Anapc7,Ccnb1,Cdc16,Cdc23,Cdc26,Cdc27,Cdk1,Plk1,Ube2c,Ube2d1,Ube2e1	Mouse
groupvp_IgG-groupveh_IgG	_tstat	within each collection	CP:KEGG: KEGG gene sets	KEGG_PHENYLALANINE_METABOLISM	0.40322	0.639724	0.372989	1.04456	1126	15	Aldh3b1,Prdx6,Mif,Got1,Aldh1a3	5	0.333333	Aldh1a3,Aldh3b1,Aoc2,Aoc3,Ddc,Got1,Got2,Hpd,Il4i1,Maoa,Maob,Mif,Pah,Prdx6,Tat	Mouse
groupvp_IgG-groupveh_IgG	_tstat	within each collection	CP:REACTOME: Reactome gene sets	REACTOME_EGFR_DOWNREGULATION	0.407105	0.651874	-0.307469	-1.0265	847	23	Ap2a2,Spry2,Ap2b1,Stam	4	0.173913	Ap2a1,Ap2a2,Ap2b1,Ap2m1,Ap2s1,Cbl,Cdc42,Clta,Cltc,Egf,Egfr,Epn1,Eps15,Eps15l1,Gm11808,Grb2,Hgs,Rps27a,Sh3kbp1,Spry1,Spry2,Stam,Stam2	Mouse
groupvp_IgG-groupveh_IgG	_tstat	within each collection	CP:REACTOME: Reactome gene sets	REACTOME_PLATELET_AGGREGATION_PLUG_FORMATION	0.40813	0.651874	0.301453	1.03715	1234	35	Akt1,Gp1bb,Grb2,Apbb1ip,Rap1a,Gp9,Fn1,Ptpn1,Mpl,Rap1b,Itga2b,Src,Gp5,Adra2b,Gp1ba	15	0.428571	Adra2b,Akt1,Apbb1ip,Bcar1,Crk,Csk,F2,Fga,Fgb,Fgg,Fn1,Gp1ba,Gp1bb,Gp5,Gp9,Grb2,Itga2b,Itgb3,Mpl,Pdpk1,Ptk2,Ptpn1,Rap1a,Rap1b,Rapgef3,Rapgef4,Rasgrp1,Rasgrp2,Shc1,Sos1,Src,Syk,Thpo,Tln1,Vwf	Mouse
groupvp_IgG-groupveh_IgG	_tstat	within each collection	H: hallmark gene sets	HALLMARK_PROTEIN_SECRETION	0.408629	0.498328	0.245445	1.02532	1325	91	Ap3s1,Cln5,Snap23,Gla,Rab2a,Tpd52,Ap2s1,Tmed2,Tsg101,Napa,Rer1,Clta,Cd63,Arfip1,Scrn1,Cope,Tmed10,Copb2,Atp7a,Vamp4,Arf1,Krt18,Stx7	23	0.252747	Abca1,Adam10,Anp32e,Ap1g1,Ap2b1,Ap2m1,Ap2s1,Ap3b1,Ap3s1,Arcn1,Arf1,Arfgap3,Arfgef1,Arfgef2,Arfip1,Atp1a1,Atp6v1h,Atp7a,Bnip3,Cav2,Cd63,Clcn3,Cln5,Clta,Cltc,Cog2,Copb1,Copb2,Cope,Ctsc,Dnm1l,Dst,Egfr,Ergic3,Galc,Gbf1,Gla,Gm37240,Gnas,Golga4,Gosr2,Ica1,Igf2r,Kif1b,Krt18,Lamp2,Lman1,M6pr,Mapk1,Mon2,Napa,Napg,Ocrl,Pam,Ppt1,Rab14,Rab22a,Rab2a,Rab5a,Rer1,Rps6ka3,Scamp1,Scamp3,Scrn1,Sec22b,Sec24d,Sec31a,…	Mouse
groupvp_IgG-groupveh_IgG	_tstat	within each collection	CP:REACTOME: Reactome gene sets	REACTOME_ANTIVIRAL_MECHANISM_BY_IFN_STIMULATED_GENES	0.41117	0.654458	-0.2437	-1.02232	772	59	Nup133,Nup205,Kpna1,Pom121,Kpnb1,Plcg1,Nup188,Nup107,Eif4g3,Kpna3,Nup85,Nup88	12	0.20339	Aaas,Arih1,Ddx58,Eif2ak2,Eif4a1,Eif4a2,Eif4a3,Eif4e,Eif4e2,Eif4e3,Eif4g1,Eif4g2,Eif4g3,Flnb,Gm10184,Gm11808,Irf3,Isg15,Jak1,Kpna1,Kpna2,Kpna3,Kpna4,Kpnb1,Mapk3,Nedd4,Nup107,Nup133,Nup153,Nup155,Nup188,Nup205,Nup210,Nup214,Nup35,Nup37,Nup43,Nup50,Nup54,Nup62,Nup85,Nup88,Nup93,Nupl2,Pin1,Plcg1,Pom121,Ppm1b,Rae1,Ranbp2,Rps27a,Seh1l,Stat1,Tpr,Trim25,Uba7,Ube2e1,Ube2l6,Usp18	Mouse
groupvp_IgG-groupveh_IgG	_tstat	within each collection	CP:KEGG: KEGG gene sets	KEGG_DORSO_VENTRAL_AXIS_FORMATION	0.412626	0.646691	0.346274	1.03886	1182	19	Ets2,Mapk3,Grb2,Kras,Piwil2,Map2k1,Spire2	7	0.368421	Cpeb1,Egfr,Ets1,Ets2,Etv6,Grb2,Kras,Map2k1,Mapk1,Mapk3,Notch1,Notch2,Notch3,Piwil2,Piwil4,Sos1,Sos2,Spire1,Spire2	Mouse
groupvp_IgG-groupveh_IgG	_tstat	within each collection	CP:REACTOME: Reactome gene sets	REACTOME_CA_DEPENDENT_EVENTS	0.41398	0.656658	0.327629	1.03627	1219	24	Prkar2b,Calm3,Pde1b,Prkca,Calm1,Pde1a,Prkcd	7	0.291667	Adcy3,Adcy4,Adcy5,Adcy6,Adcy7,Adcy9,Calm1,Calm2,Calm3,Camk4,Creb1,Mapk1,Pde1a,Pde1b,Pla2g4a,Prkaca,Prkacb,Prkar1a,Prkar1b,Prkar2a,Prkar2b,Prkca,Prkcd,Prkcg	Mouse
groupvp_IgG-groupveh_IgG	_tstat	within each collection	CP:REACTOME: Reactome gene sets	REACTOME_MYD88_MAL_CASCADE_INITIATED_ON_PLASMA_MEMBRANE	0.416329	0.658115	0.254638	1.0218	1335	76	Saa3,Map2k3,Nfkbia,Mapk3,Mapkapk2,Tlr6,Myd88,Atf1,Tlr2,Tirap,Fos,Mapkapk3,Irak2,Nfkb2,Mapk14,Map2k1,Map2k2,Ppp2ca,Gm11808,Cdk1,Map2k4,Irak4,Rps6ka1,Ly96,Peli2,Rps27a	26	0.342105	Ager,App,Atf1,Atf2,Btk,Cdk1,Chuk,Creb1,Dusp4,Dusp6,Dusp7,Ecsit,Elk1,Fos,Gm11808,Ikbkb,Ikbkg,Irak1,Irak2,Irak3,Irak4,Jun,Ly96,Map2k1,Map2k2,Map2k3,Map2k4,Map2k6,Map2k7,Map3k1,Map3k7,Mapk1,Mapk10,Mapk11,Mapk14,Mapk3,Mapk7,Mapk8,Mapk9,Mapkapk2,Mapkapk3,Mef2a,Mef2c,Myd88,Nfkb2,Nfkbia,Nfkbib,Nod1,Nod2,Peli1,Peli2,Peli3,Ppp2ca,Ppp2cb,Ppp2r1a,Ppp2r1b,Ppp2r5d,Rela,Ripk2,Rps27a,Rps6ka1,Rps6ka2,Rps6ka3,Rps…	Mouse
groupvp_IgG-groupveh_IgG	_tstat	within each collection	CP:KEGG: KEGG gene sets	KEGG_ADHERENS_JUNCTION	0.418043	0.646691	0.259219	1.02184	1315	64	Mapk3,Snai1,Rac2,Actg1,Rhoa,Rac1,Actn1,Wasf2,Actb,Csnk2b,Ptpn6,Ptpn1,Was,Cdc42,Iqgap1,Igf1r,Pard3,Rac3,Lmo7,Actn2,Wasf1,Src,Tgfbr1,Smad3,Cdh1	25	0.390625	Actb,Actg1,Actn1,Actn2,Actn4,Baiap2,Cdc42,Cdh1,Crebbp,Csnk2a1,Csnk2a2,Csnk2b,Ctnna1,Ctnna3,Ctnnb1,Ctnnd1,Egfr,Ep300,Erbb2,Farp2,Fer,Fgfr1,Fyn,Igf1r,Insr,Iqgap1,Lef1,Lmo7,Map3k7,Mapk1,Mapk3,Met,Nlk,Pard3,Ptpn1,Ptpn6,Ptprb,Ptprf,Ptprj,Ptprm,Rac1,Rac2,Rac3,Rhoa,Smad2,Smad3,Smad4,Snai1,Snai2,Sorbs1,Src,Ssx2ip,Tcf7,Tcf7l1,Tcf7l2,Tgfbr1,Tgfbr2,Tjp1,Vcl,Was,Wasf1,Wasf2,Wasl,Yes1	Mouse
groupvp_IgG-groupveh_IgG	_tstat	within each collection	CP:KEGG: KEGG gene sets	KEGG_TASTE_TRANSDUCTION	0.41937	0.646691	-0.338055	-1.02914	917	17	Prkaca,Prkx,Prkacb,Itpr3,Kcnb1,Adcy6,Adcy4,Gnb1,Tas1r3	9	0.529412	Adcy4,Adcy6,Cacna1a,Gnas,Gnat3,Gnb1,Gng13,Gng3,Itpr3,Kcnb1,Pde1a,Plcb2,Prkaca,Prkacb,Prkx,Scnn1a,Tas1r3	Mouse
groupvp_IgG-groupveh_IgG	_tstat	within each collection	CP:REACTOME: Reactome gene sets	REACTOME_PI_3K_CASCADE	0.419522	0.660891	-0.261173	-1.01411	807	43	Rps6kb2,Rictor,Phlpp1,Foxo1,Frs2,Pik3ca,Mlst8,Akt3,Creb1,Tsc2	10	0.232558	Akt1,Akt1s1,Akt2,Akt3,Bad,Casp9,Cdkn1a,Cdkn1b,Chuk,Creb1,Fgf1,Fgf18,Fgf2,Fgf22,Fgf7,Fgf9,Fgfr1,Fgfr2,Fgfr3,Fgfr4,Foxo1,Foxo3,Foxo4,Frs2,Gab1,Grb2,Gsk3a,Klb,Mapkap1,Mdm2,Mlst8,Mtor,Nr4a1,Pdpk1,Phlpp1,Pik3ca,Pik3r1,Pten,Rictor,Rps6kb2,Them4,Trib3,Tsc2	Mouse
groupvp_IgG-groupveh_IgG	_tstat	within each collection	CP:REACTOME: Reactome gene sets	REACTOME_POTASSIUM_CHANNELS	0.423625	0.665076	0.276805	1.02327	1308	49	Gng10,Gng2,Kcnj2,Kcnn3,Kcnc1,Gng12,Gnb2,Gngt2,Gng3,Gng7,Kcnk1,Kcnn4,Kcnk3,Kcnmb4,Kcnk13	15	0.306122	Abcc9,Gabbr1,Gabbr2,Gnb1,Gnb2,Gng10,Gng12,Gng2,Gng3,Gng7,Gngt2,Hcn2,Hcn3,Kcna2,Kcna3,Kcnab1,Kcnab2,Kcnab3,Kcnb1,Kcnc1,Kcnc3,Kcnd1,Kcng2,Kcnh2,Kcnh3,Kcnh4,Kcnh6,Kcnh7,Kcnj10,Kcnj15,Kcnj16,Kcnj2,Kcnj8,Kcnj9,Kcnk1,Kcnk10,Kcnk13,Kcnk3,Kcnk4,Kcnk6,Kcnk7,Kcnmb4,Kcnn2,Kcnn3,Kcnn4,Kcnq1,Kcnq3,Kcnq5,Kcns3	Mouse
groupvp_IgG-groupveh_IgG	_tstat	within each collection	CP:REACTOME: Reactome gene sets	REACTOME_PRE_NOTCH_EXPRESSION_AND_PROCESSING	0.433552	0.678347	-0.26918	-1.01116	857	36	E2f3,Tnrc6a,Maml2,Notch3,Crebbp,Ccnd1,Atp2a2,Sel1l,Tnrc6b,Ep300,Atp2a3	11	0.305556	Atp2a1,Atp2a2,Atp2a3,B4galt1,Ccnd1,Crebbp,E2f1,E2f3,Ep300,Furin,Jun,Kat2a,Kat2b,Lfng,Maml1,Maml2,Maml3,Mamld1,Mfng,Mov10,Notch2,Notch3,Pofut1,Poglut1,Rab6a,Rbpj,Rfng,Sel1l,Snw1,St3gal3,St3gal6,Tfdp1,Tmed2,Tnrc6a,Tnrc6b,Tnrc6c	Mouse
groupvp_IgG-groupveh_IgG	_tstat	within each collection	CP:REACTOME: Reactome gene sets	REACTOME_SIGNALING_BY_FGFR	0.436802	0.681116	0.242106	1.00947	1447	92	Prkar2b,Calm3,Mapk3,Akt1,Bad,Mdm2,Mknk1,Pde1b,Grb2,Fgf18,Cdkn1a,Prkca,Kras,Calm1,Pde1a,Hras,Pten,Prkcd,Fgf9,Map2k1,Map2k2,Ppp2ca,Gm11808,Cdk1,Akt2,Nr4a1,Cdkn1b	27	0.293478	Adcy3,Adcy4,Adcy5,Adcy6,Adcy7,Adcy9,Akt1,Akt1s1,Akt2,Akt3,Bad,Braf,Calm1,Calm2,Calm3,Camk4,Casp9,Cbl,Cdk1,Cdkn1a,Cdkn1b,Chuk,Creb1,Fgf1,Fgf18,Fgf2,Fgf22,Fgf7,Fgf9,Fgfr1,Fgfr2,Fgfr3,Fgfr4,Foxo1,Foxo3,Foxo4,Frs2,Frs3,Gab1,Gm11808,Grb2,Gsk3a,Hras,Il17rd,Itpr2,Itpr3,Klb,Kras,Map2k1,Map2k2,Mapk1,Mapk3,Mapkap1,Mdm2,Mknk1,Mlst8,Mtor,Nr4a1,Nras,Pde1a,Pde1b,Pdpk1,Phlpp1,Pik3ca,Pik3r1,Plcg1,Ppp2ca,Ppp2cb,P…	Mouse
groupvp_IgG-groupveh_IgG	_tstat	within each collection	CP:REACTOME: Reactome gene sets	REACTOME_TIGHT_JUNCTION_INTERACTIONS	0.439007	0.682241	0.341206	1.0138	1255	19	Cldn15,Cldn1,Cldn10,Pard6b,Pard3,Cldn4,Cldn2,Crb3,Pard6g,Pard6a	10	0.526316	Cldn1,Cldn10,Cldn12,Cldn15,Cldn2,Cldn3,Cldn4,Cldn5,Cldn6,Cldn7,Cldn8,Crb3,F11r,Mpp5,Pard3,Pard6a,Pard6b,Pard6g,Prkci	Mouse
groupvp_IgG-groupveh_IgG	_tstat	within each collection	H: hallmark gene sets	HALLMARK_XENOBIOTIC_METABOLISM	0.442395	0.526661	0.217127	1.0054	1558	178	Upp1,Arg2,Gsr,Aqp9,Dhrs7,Smox,Tnfrsf1a,Gcnt2,Ets2,Ninj1,Fbln1,Ptges,Arg1,Cyp2s1,Pgd,Alas1,Pmm1,Pts,Spint2,F10,Ech1,Casp6,Ptgr1,Id2,Blvrb,Sar1b,Dcxr,Abcd2,Slc6a6,Sertad1,Psmb10,Cyb5a,Nfs1,Hes6,Tmem97,Tmbim6,Serpine1,Adh5,Bphl,Gch1,Lpin2	41	0.230337	Abcc2,Abcc3,Abcd2,Abhd6,Aco2,Acox1,Acox2,Acox3,Acp2,Acsm1,Adh5,Adh7,Ahcy,Alas1,Aldh2,Aldh9a1,Angptl3,Aox1,Ap4b1,Apoe,Aqp9,Arg1,Arg2,Arpp19,Asl,Atoh8,Atp2a2,Bcar1,Bcat1,Blvrb,Bphl,Casp6,Cat,Cbr1,Cd36,Cda,Cdo1,Cfb,Cndp2,Comt,Crot,Crp,Csad,Cyb5a,Cyfip2,Cyp1a1,Cyp1a2,Cyp26a1,Cyp27a1,Cyp2e1,Cyp2s1,Dcxr,Ddah2,Ddc,Dhrs1,Dhrs7,Ech1,Elovl5,Enpep,Entpd5,Epha2,Ephx1,Esr1,Etfdh,Ets2,F10,F11,Fabp1,Fah,Fas,Fbl…	Mouse
groupvp_IgG-groupveh_IgG	_tstat	within each collection	CP:REACTOME: Reactome gene sets	REACTOME_FACTORS_INVOLVED_IN_MEGAKARYOCYTE_DEVELOPMENT_AND_PLATELET_PRODUCTION	0.443099	0.686282	0.242234	1.00697	1463	91	Prkar2b,Ehd1,Gata5,Nfe2,Maff,Dock5,H3f3a,Sh2b2,H3f3b,Kif2a,Klc4,Rac1	12	0.131868	Abl1,Ak3,Akap1,Akap10,Cables1,Cables2,Capza2,Cbx5,Cdc42,Cdk2,Cdk5,Crebbp,Dock1,Dock10,Dock2,Dock3,Dock4,Dock5,Dock6,Dock8,Dock9,Ehd1,Ehd2,Ep300,Gata1,Gata2,Gata3,Gata4,Gata5,Gata6,H3f3a,H3f3b,Hdac1,Hdac2,Hist1h3g,Hmg20b,Irf1,Irf2,Irf3,Irf7,Itpk1,Jak2,Jmjd1c,Kdm1a,Kif11,Kif15,Kif18a,Kif20a,Kif22,Kif26a,Kif2a,Kif2c,Kif3b,Kif3c,Kif5a,Kif5b,Kif9,Kifap3,Kifc1,Kifc5b,Klc1,Klc2,Klc3,Klc4,Maff,Mafg,Mafk,…	Mouse
groupvp_IgG-groupveh_IgG	_tstat	within each collection	CP:KEGG: KEGG gene sets	KEGG_HYPERTROPHIC_CARDIOMYOPATHY_HCM	0.446679	0.682058	0.256554	1.00679	1398	63	Tnf,Mybpc3,Prkag1,Actg1,Myl2,Actb,Ttn,Tpm2,Tpm4,Emd,Cacna1s,Cacna2d1,Tnnc1,Il6,Lmna,Itga2b,Itgb4,Cacnb2,Cacna1f,Cacnb3,Tgfb2,Prkab1	22	0.349206	Ace,Actb,Actg1,Atp2a2,Cacna1d,Cacna1f,Cacna1s,Cacna2d1,Cacna2d2,Cacna2d4,Cacnb1,Cacnb2,Cacnb3,Cacnb4,Cacng1,Cacng8,Dag1,Des,Dmd,Emd,Igf1,Il6,Itga1,Itga10,Itga2,Itga2b,Itga3,Itga4,Itga5,Itga6,Itga7,Itga8,Itga9,Itgav,Itgb1,Itgb3,Itgb4,Itgb5,Itgb6,Itgb7,Itgb8,Lmna,Mybpc3,Myl2,Prkaa1,Prkaa2,Prkab1,Prkab2,Prkag1,Prkag2,Ryr2,Sgcb,Slc8a1,Tgfb2,Tgfb3,Tnf,Tnnc1,Tnni3,Tnnt2,Tpm1,Tpm2,Tpm4,Ttn	Mouse
groupvp_IgG-groupveh_IgG	_tstat	within each collection	CP:REACTOME: Reactome gene sets	REACTOME_SULFUR_AMINO_ACID_METABOLISM	0.449635	0.691924	-0.293677	-0.989801	923	24	Mat1a,Adi1,Mtr,Gm4737	4	0.166667	Adi1,Ahcy,Apip,Bhmt,Cbs,Cdo1,Cndp2,Csad,Cth,Enoph1,Ethe1,Gclc,Gclm,Gm4737,Gm5096,Got1,Mat1a,Mat2a,Mat2b,Mri1,Mtap,Mtr,Suox,Tst	Mouse
groupvp_IgG-groupveh_IgG	_tstat	within each collection	CP:REACTOME: Reactome gene sets	REACTOME_NRIF_SIGNALS_CELL_DEATH_FROM_THE_NUCLEUS	0.449751	0.691924	0.360617	1.01078	1261	15	Psenen,Aph1c,Aph1b,Gm11808,Aph1a,Rps27a,Psen1,Ngf,Ngfr,Itgb3bp,Sqstm1	11	0.733333	Aph1a,Aph1b,Aph1c,Gm11808,Itgb3bp,Mapk8,Ncstn,Ngf,Ngfr,Psen1,Psen2,Psenen,Rps27a,Sqstm1,Traf6	Mouse
groupvp_IgG-groupveh_IgG	_tstat	within each collection	CP:KEGG: KEGG gene sets	KEGG_PRION_DISEASES	0.450572	0.682058	0.294803	1.00978	1339	33	Ncam1,Egr1,Bax,Il1b,Mapk3,Il1a,Prnp	7	0.212121	Bax,C1qa,C1qb,C1qc,C6,C8a,C8b,C8g,C9,Ccl5,Egr1,Elk1,Fyn,Hspa1a,Hspa1b,Hspa5,Il1a,Il1b,Il6,Lamc1,Map2k1,Map2k2,Mapk1,Mapk3,Ncam1,Ncam2,Notch1,Prkaca,Prkacb,Prkx,Prnp,Sod1,Stip1	Mouse
groupvp_IgG-groupveh_IgG	_tstat	within each collection	CP:REACTOME: Reactome gene sets	REACTOME_E2F_MEDIATED_REGULATION_OF_DNA_REPLICATION	0.451403	0.692151	-0.276722	-1.00161	900	31	Rb1,Orc3,Pola1,Orc4,Orc5,Pola2,Tk2	7	0.225806	Ccnb1,Ccne1,Cdc25a,Cdc45,Cdc6,Cdk1,Cdt1,Dhfr,E2f1,Fbxo5,Mcm8,Orc1,Orc2,Orc3,Orc4,Orc5,Orc6,Pcna,Pola1,Pola2,Ppp2ca,Ppp2cb,Ppp2r1a,Ppp2r1b,Prim1,Prim2,Rb1,Rrm2,Tfdp1,Tk2,Tyms	Mouse
groupvp_IgG-groupveh_IgG	_tstat	within each collection	CP:REACTOME: Reactome gene sets	REACTOME_SIGNALING_BY_ROBO_RECEPTOR	0.454238	0.693306	0.307523	1.00405	1344	28	Vasp,Pfn1,Rac1,Enah,Slit2,Cap1	6	0.214286	Abl1,Abl2,Cap1,Cap2,Cdc42,Clasp1,Enah,Evl,Gpc1,Nck1,Nck2,Pak1,Pak2,Pak4,Pak6,Pfn1,Pfn2,Rac1,Robo1,Robo2,Robo3,Slit2,Sos1,Sos2,Srgap1,Srgap2,Srgap3,Vasp	Mouse
groupvp_IgG-groupveh_IgG	_tstat	within each collection	CP:REACTOME: Reactome gene sets	REACTOME_TOLL_RECEPTOR_CASCADES	0.45517	0.693306	0.234774	1.00048	1522	105	Saa3,Dnm1,Map2k3,Nfkbia,Mapk3,Mapkapk2,Tlr6,Myd88,Atf1,Cd14,Tlr2,Tlr5,Tirap,Cnpy3,Fos,Mapkapk3,Irak2,Nfkb2,Mapk14,Map2k1,Map2k2,Ppp2ca,Gm11808,Cdk1,Unc93b1,Map2k4,Irf7,Irak4	28	0.266667	Ager,App,Atf1,Atf2,Btk,Cd14,Cd180,Cdk1,Chuk,Cnpy3,Creb1,Ctsb,Ctsk,Ctss,Dnm1,Dnm2,Dusp4,Dusp6,Dusp7,Ecsit,Eea1,Elk1,Fos,Gm11808,Hsp90b1,Ikbkb,Ikbke,Ikbkg,Irak1,Irak2,Irak3,Irak4,Irf3,Irf7,Jun,Lbp,Lgmn,Ly86,Ly96,Map2k1,Map2k2,Map2k3,Map2k4,Map2k6,Map2k7,Map3k1,Map3k7,Mapk1,Mapk10,Mapk11,Mapk14,Mapk3,Mapk7,Mapk8,Mapk9,Mapkapk2,Mapkapk3,Mef2a,Mef2c,Myd88,Nfkb2,Nfkbia,Nfkbib,Nod1,Nod2,Peli1,Peli2,Peli…	Mouse
groupvp_IgG-groupveh_IgG	_tstat	within each collection	CP:KEGG: KEGG gene sets	KEGG_ARRHYTHMOGENIC_RIGHT_VENTRICULAR_CARDIOMYOPATHY_ARVC	0.455267	0.682901	-0.240475	-1.00072	859	59	Tcf7l2,Actn4,Cacna2d2,Itgb1,Cacnb4,Dag1,Cacng8,Ctnna1,Sgcb,Itga4,Atp2a2,Jup,Itga6,Itga8,Itga1,Itga9,Dsg2,Dmd	18	0.305085	Actb,Actg1,Actn1,Actn2,Actn4,Atp2a2,Cacna1d,Cacna1f,Cacna1s,Cacna2d1,Cacna2d2,Cacna2d4,Cacnb1,Cacnb2,Cacnb3,Cacnb4,Cacng1,Cacng8,Cdh2,Ctnna1,Ctnna3,Ctnnb1,Dag1,Des,Dmd,Dsc2,Dsg2,Dsp,Emd,Gja1,Itga1,Itga10,Itga2,Itga2b,Itga3,Itga4,Itga5,Itga6,Itga7,Itga8,Itga9,Itgav,Itgb1,Itgb3,Itgb4,Itgb5,Itgb6,Itgb7,Itgb8,Jup,Lef1,Lmna,Pkp2,Ryr2,Sgcb,Slc8a1,Tcf7,Tcf7l1,Tcf7l2	Mouse
groupvp_IgG-groupveh_IgG	_tstat	within each collection	H: hallmark gene sets	HALLMARK_NOTCH_SIGNALING	0.460476	0.535437	-0.276814	-0.991469	966	31	Tcf7l2,Maml2,Notch3,Hes1,Fbxw11,Dtx1,Ccnd1	7	0.225806	Aph1a,Arrb1,Ccnd1,Cul1,Dll1,Dtx1,Dtx2,Dtx4,Fbxw11,Fzd1,Fzd5,Fzd7,Hes1,Heyl,Jag1,Kat2a,Lfng,Maml2,Notch1,Notch2,Notch3,Ppard,Prkca,Psen2,Psenen,Rbx1,Sap30,St3gal6,Tcf7l2,Wnt2,Wnt5a	Mouse
groupvp_IgG-groupveh_IgG	_tstat	within each collection	CP:REACTOME: Reactome gene sets	REACTOME_SIGNALING_BY_FGFR1_FUSION_MUTANTS	0.461395	0.700468	-0.314907	-0.988867	991	18	Myo18a,Plcg1,Zmym2,Pik3ca,Fgfr1op,Stat5b,Cpsf6	7	0.388889	Bcr,Cntrl,Cpsf6,Cux1,Fgfr1op,Fgfr1op2,Gab2,Grb2,Myo18a,Pik3ca,Pik3r1,Plcg1,Stat1,Stat3,Stat5a,Stat5b,Trim24,Zmym2	Mouse
groupvp_IgG-groupveh_IgG	_tstat	within each collection	CP:REACTOME: Reactome gene sets	REACTOME_PI3K_EVENTS_IN_ERBB4_SIGNALING	0.46913	0.705798	-0.263869	-0.983411	926	35	Rps6kb2,Rictor,Phlpp1,Foxo1,Pik3ca,Mlst8,Akt3,Creb1,Tsc2,Erbb4	10	0.285714	Akt1,Akt1s1,Akt2,Akt3,Bad,Btc,Casp9,Cdkn1a,Cdkn1b,Chuk,Creb1,Erbb4,Foxo1,Foxo3,Foxo4,Gsk3a,Hbegf,Mapkap1,Mdm2,Mlst8,Mtor,Nr4a1,Nrg1,Nrg2,Nrg4,Pdpk1,Phlpp1,Pik3ca,Pik3r1,Pten,Rictor,Rps6kb2,Them4,Trib3,Tsc2	Mouse
groupvp_IgG-groupveh_IgG	_tstat	within each collection	CP:REACTOME: Reactome gene sets	REACTOME_GOLGI_ASSOCIATED_VESICLE_BIOGENESIS	0.469554	0.705798	0.27356	0.99185	1441	45	Ap3s1,Vamp8,Bloc1s1,Tpd52,Dtnbp1,Napa,Picalm,Clta,Bloc1s3,Vamp2,Arf1,Dnajc6,Ap4b1	13	0.288889	Ap1b1,Ap1g1,Ap1m1,Ap1m2,Ap1s1,Ap1s2,Ap3b1,Ap3s1,Ap4b1,Ap4e1,Arf1,Arrb1,Bloc1s1,Bloc1s3,Clta,Cltc,Cpd,Dnajc6,Dnm2,Dtnbp1,Gak,Hip1r,Hspa8,Igf2r,Napa,Necap1,Ocrl,Picalm,Pik3c2a,Pum1,Rab5c,Sh3d19,Snapin,Snx2,Snx5,Snx9,Sort1,Tbc1d8b,Tfrc,Tpd52,Tpd52l1,Txndc5,Vamp2,Vamp8,Yipf6	Mouse
groupvp_IgG-groupveh_IgG	_tstat	within each collection	CP:REACTOME: Reactome gene sets	REACTOME_AMINO_ACID_SYNTHESIS_AND_INTERCONVERSION_TRANSAMINATION	0.469708	0.705798	0.354602	0.99392	1317	15	Asns,Oat,Glud1,Got1,Phgdh,Pycr1,Psph	7	0.466667	Aldh18a1,Asns,Gls,Gls2,Glud1,Glul,Got1,Got2,Gpt,Gpt2,Oat,Phgdh,Psat1,Psph,Pycr1	Mouse
groupvp_IgG-groupveh_IgG	_tstat	within each collection	CP:REACTOME: Reactome gene sets	REACTOME_DOWNSTREAM_SIGNALING_OF_ACTIVATED_FGFR	0.47218	0.705798	0.243882	0.993287	1535	81	Prkar2b,Calm3,Mapk3,Akt1,Bad,Mdm2,Pde1b,Grb2,Fgf18,Cdkn1a,Prkca,Kras,Calm1,Pde1a,Hras,Pten,Prkcd,Fgf9,Map2k1,Map2k2,Cdk1,Akt2,Nr4a1,Cdkn1b	24	0.296296	Adcy3,Adcy4,Adcy5,Adcy6,Adcy7,Adcy9,Akt1,Akt1s1,Akt2,Akt3,Bad,Calm1,Calm2,Calm3,Camk4,Casp9,Cdk1,Cdkn1a,Cdkn1b,Chuk,Creb1,Fgf1,Fgf18,Fgf2,Fgf22,Fgf7,Fgf9,Fgfr1,Fgfr2,Fgfr3,Fgfr4,Foxo1,Foxo3,Foxo4,Frs2,Frs3,Gab1,Grb2,Gsk3a,Hras,Itpr2,Itpr3,Klb,Kras,Map2k1,Map2k2,Mapk1,Mapk3,Mapkap1,Mdm2,Mlst8,Mtor,Nr4a1,Nras,Pde1a,Pde1b,Pdpk1,Phlpp1,Pik3ca,Pik3r1,Plcg1,Prkaca,Prkacb,Prkar1a,Prkar1b,Prkar2a,Prkar2b…	Mouse
groupvp_IgG-groupveh_IgG	_tstat	within each collection	CP:REACTOME: Reactome gene sets	REACTOME_DOWNSTREAM_SIGNAL_TRANSDUCTION	0.472578	0.705798	0.241154	0.992912	1550	86	Pdgfra,Prkar2b,Calm3,Mapk3,Akt1,Bad,Mdm2,Pde1b,Grb2,Cdkn1a,Pdgfrb,Prkca,Stat3,Kras,Calm1,Pde1a,Hras,Pten,Prkcd,Map2k1,Map2k2,Pik3cb,Cdk1,Akt2,Nr4a1,Cdkn1b	26	0.302326	Adcy3,Adcy4,Adcy5,Adcy6,Adcy7,Adcy9,Akt1,Akt1s1,Akt2,Akt3,Bad,Bcar1,Calm1,Calm2,Calm3,Camk4,Casp9,Cdk1,Cdkn1a,Cdkn1b,Chuk,Creb1,Crk,Crkl,Foxo1,Foxo3,Foxo4,Grb2,Grb7,Gsk3a,Hras,Itpr2,Itpr3,Kras,Map2k1,Map2k2,Mapk1,Mapk3,Mapkap1,Mdm2,Mlst8,Mtor,Nck1,Nck2,Nr4a1,Nras,Pde1a,Pde1b,Pdgfa,Pdgfb,Pdgfra,Pdgfrb,Pdpk1,Phlpp1,Pik3ca,Pik3cb,Pik3r1,Pik3r2,Plcg1,Prkaca,Prkacb,Prkar1a,Prkar1b,Prkar2a,Prkar2b,Prkc…	Mouse
groupvp_IgG-groupveh_IgG	_tstat	within each collection	CP:REACTOME: Reactome gene sets	REACTOME_SIGNAL_TRANSDUCTION_BY_L1	0.476682	0.709624	0.294248	0.991727	1430	32	Ncam1,Ap2s1,Mapk3,Rac1,Clta,Csnk2b,Map2k1,Map2k2,Itga2b,Rps6ka1,Pak1,Ap2m1	12	0.375	Ap2a1,Ap2a2,Ap2b1,Ap2m1,Ap2s1,Clta,Cltc,Csnk2a1,Csnk2a2,Csnk2b,Egfr,Fgfr1,Itga2b,Itga5,Itga9,Itgav,Itgb1,Itgb3,L1cam,Map2k1,Map2k2,Mapk1,Mapk3,Ncam1,Nrp1,Pak1,Rac1,Rps6ka1,Rps6ka2,Rps6ka3,Rps6ka4,Rps6ka5	Mouse
groupvp_IgG-groupveh_IgG	_tstat	within each collection	CP:KEGG: KEGG gene sets	KEGG_HISTIDINE_METABOLISM	0.478756	0.711665	0.309521	0.983385	1385	24	Aldh3b1,Hnmt,Hdc	3	0.125	Acy3,Aldh1a3,Aldh1b1,Aldh2,Aldh3a2,Aldh3b1,Aldh7a1,Aldh9a1,Amdhd1,Aspa,Cndp1,Ddc,Ftcd,Hal,Hdc,Hemk1,Hnmt,Lcmt1,Lcmt2,Maoa,Maob,Mettl6,Trmt11,Uroc1	Mouse
groupvp_IgG-groupveh_IgG	_tstat	within each collection	CP:REACTOME: Reactome gene sets	REACTOME_G_ALPHA_Q_SIGNALLING_EVENTS	0.478861	0.710567	0.232991	0.990552	1596	103	Anxa1,Saa3,Chrm3,P2ry2,Kiss1r,Ffar2,Rgs19,Nmb,Gng10,Dgkg,Gng2,Rgs18,Ednra,Grk5,Gng12,Gnb2,P2ry6,Gngt2,Gng3,Prkcd,Gng13,Gng7,Lpar3,Cysltr1,Rgs2,Xcr1,Plcb2,Ltb4r2,Ptafr,Ednrb,Gna15,Daglb	32	0.31068	Adra1b,Agt,Anxa1,App,Arhgef25,Avpr1a,Bdkrb1,Chrm3,Cysltr1,Dagla,Daglb,Dgka,Dgkd,Dgke,Dgkg,Dgkh,Dgki,Dgkq,Edn1,Ednra,Ednrb,F2,F2r,F2rl1,F2rl2,F2rl3,Ffar1,Ffar2,Ffar3,Gcgr,Gna11,Gna14,Gna15,Gnb1,Gnb2,Gnb4,Gnb5,Gng10,Gng11,Gng12,Gng13,Gng2,Gng3,Gng7,Gngt2,Gnrh1,Gpr4,Gpr65,Gpr68,Grk5,Hcrtr2,Hrh1,Htr2b,Itpr2,Itpr3,Kalrn,Kiss1r,Kng1,Kng2,Lpar1,Lpar2,Lpar3,Lpar4,Lpar6,Ltb4r2,Mgll,Nmb,Npff,Npffr1,P2ry1,P…	Mouse
groupvp_IgG-groupveh_IgG	_tstat	within each collection	CP:REACTOME: Reactome gene sets	REACTOME_METABOLISM_OF_CARBOHYDRATES	0.48351	0.714752	0.211933	0.990464	1729	196	Lum,Calm3,Mgam,Dcn,Pygl,Chst13,Pfkl,Gbe1,Taldo1,Eno1,Gapdh,Pgam1,Slc25a11,Pgd,Mdh2,Pfkfb4,Gale,Pgk1,Has1,Cd44,Tkt,Chst12,Aldoa,Aldoc,Chst11,Hk3,Hs3st1,Hs3st6,Tpi1,B3gat3,Gpc3,Vcan,Slc2a1,Galt,Calm1,Nup43,Ogn,B4galt3,Gys1,B4galt7,Pfkp,Hyal1,Hexa,Ppp2ca,Gusb,Hexb,Slc37a4,Rae1	48	0.244898	Aaas,Abcc5,Agl,Agrn,Aldoa,Aldoart1,Aldob,Aldoc,Arsb,B3galt6,B3gat2,B3gat3,B3gnt2,B3gnt3,B3gnt7,B4galt1,B4galt2,B4galt3,B4galt4,B4galt5,B4galt6,B4galt7,Bgn,Calm1,Calm2,Calm3,Cd44,Chpf,Chpf2,Chst1,Chst11,Chst12,Chst13,Chst14,Chst15,Chst2,Chst3,Chst7,Chsy1,Chsy3,Csgalnact1,Csgalnact2,Cspg4,Dcn,Dse,Eno1,Eno1b,Eno2,Eno3,Ext1,Ext2,Fbp1,G6pc,G6pc3,Gale,Galk1,Galt,Gapdh,Gapdhs,Gbe1,Gck,Gckr,Glb1,Glce,Gm3…	Mouse
groupvp_IgG-groupveh_IgG	_tstat	within each collection	CP:KEGG: KEGG gene sets	KEGG_NON_SMALL_CELL_LUNG_CANCER	0.484988	0.714492	0.261402	0.984932	1469	52	Mapk3,Akt1,E2f2,Bad,Grb2,Pik3r5,Rassf1,Prkca,Kras,E2f1,Hras,Map2k1,Map2k2,Pik3cb,Akt2,Cdk4,Rxrb,Pik3r2,Prkcg,Pik3cd,Pik3cg,Plcg2	22	0.423077	Akt1,Akt2,Akt3,Araf,Bad,Braf,Casp9,Ccnd1,Cdk4,Cdk6,E2f1,E2f2,E2f3,Egf,Egfr,Erbb2,Fhit,Foxo3,Grb2,Hras,Kras,Map2k1,Map2k2,Mapk1,Mapk3,Nras,Pdpk1,Pik3ca,Pik3cb,Pik3cd,Pik3cg,Pik3r1,Pik3r2,Pik3r3,Pik3r5,Plcg1,Plcg2,Prkca,Prkcb,Prkcg,Raf1,Rarb,Rassf1,Rassf5,Rb1,Rxra,Rxrb,Rxrg,Sos1,Sos2,Stk4,Tgfa	Mouse
groupvp_IgG-groupveh_IgG	_tstat	within each collection	CP:REACTOME: Reactome gene sets	REACTOME_SYNTHESIS_OF_PA	0.486047	0.714752	-0.309498	-0.971882	1044	18	Gnpat,Lclat1,Lpcat4,Gpd1	4	0.222222	Agpat1,Agpat2,Agpat3,Agpat4,Agpat5,Gnpat,Gpam,Gpat2,Gpd1,Gpd1l,Lclat1,Lpcat1,Lpcat4,Pla2g12a,Pla2g4a,Pla2g5,Pld1,Pld2	Mouse
groupvp_IgG-groupveh_IgG	_tstat	within each collection	CP:REACTOME: Reactome gene sets	REACTOME_MRNA_3_END_PROCESSING	0.486342	0.714752	0.291827	0.983566	1459	32	Magoh,Nudt21,Srsf7,Dhx38,Srsf9,Srsf5,Rbm8a,Srsf4	8	0.25	Cdc40,Clp1,Cpsf1,Cpsf2,Cpsf3,Cpsf7,Cstf1,Cstf2,Cstf3,Dhx38,Magoh,Ncbp1,Ncbp2,Nfx1,Nudt21,Pabpn1,Papola,Pcf11,Rbm8a,Rbm8a2,Rnps1,Srrm1,Srsf1,Srsf11,Srsf2,Srsf4,Srsf5,Srsf6,Srsf7,Srsf9,U2af2,Upf3b	Mouse
groupvp_IgG-groupveh_IgG	_tstat	within each collection	CP:KEGG: KEGG gene sets	KEGG_PROGESTERONE_MEDIATED_OOCYTE_MATURATION	0.490153	0.71571	0.242363	0.978682	1567	73	Mapk13,Gnai3,Cdc26,Mapk3,Akt1,Pik3r5,Ccnb2,Gnai2,Kras,Mapk14,Ccna2,Fzr1,Map2k1,Igf1r,Pik3cb,Ccnb1,Anapc5,Cdk1,Akt2,Anapc7,Rps6ka1,Plk1,Pkmyt1,Bub1,Pde3a,Cdc25c,Pik3r2,Pik3cd,Gnai1,Pik3cg	30	0.410959	Adcy3,Adcy4,Adcy5,Adcy6,Adcy7,Adcy9,Akt1,Akt2,Akt3,Anapc1,Anapc10,Anapc13,Anapc2,Anapc4,Anapc5,Anapc7,Araf,Braf,Bub1,Ccna2,Ccnb1,Ccnb2,Cdc16,Cdc23,Cdc25a,Cdc25b,Cdc25c,Cdc26,Cdc27,Cdk1,Cdk2,Cpeb1,Fzr1,Gnai1,Gnai2,Gnai3,Hsp90aa1,Hsp90ab1,Igf1,Igf1r,Kras,Mad2l1,Mad2l2,Map2k1,Mapk1,Mapk10,Mapk11,Mapk12,Mapk13,Mapk14,Mapk3,Mapk8,Mapk9,Pde3a,Pde3b,Pik3ca,Pik3cb,Pik3cd,Pik3cg,Pik3r1,Pik3r2,Pik3r3,Pik3r…	Mouse
groupvp_IgG-groupveh_IgG	_tstat	within each collection	CP:REACTOME: Reactome gene sets	REACTOME_GENERATION_OF_SECOND_MESSENGER_MOLECULES	0.491826	0.716662	-0.303622	-0.969892	1052	19	Cd3e,Nck1,Plcg1,Cd4	4	0.210526	Cd247,Cd3d,Cd3e,Cd3g,Cd4,Enah,Evl,Grap2,Itk,Lat,Lck,Lcp2,Nck1,Pak1,Pak2,Plcg1,Vasp,Was,Zap70	Mouse
groupvp_IgG-groupveh_IgG	_tstat	within each collection	CP:REACTOME: Reactome gene sets	REACTOME_ENERGY_DEPENDENT_REGULATION_OF_MTOR_BY_LKB1_AMPK	0.492237	0.716662	0.342875	0.977685	1394	16	Rheb,Stk11,Prkag1,Ppm1a,Cab39,Stradb	6	0.375	Cab39,Cab39l,Ppm1a,Prkaa1,Prkaa2,Prkab1,Prkab2,Prkag1,Prkag2,Rheb,Rptor,Stk11,Strada,Stradb,Tsc1,Tsc2	Mouse
groupvp_IgG-groupveh_IgG	_tstat	within each collection	CP:REACTOME: Reactome gene sets	REACTOME_GAB1_SIGNALOSOME	0.492673	0.716662	-0.259507	-0.974819	974	36	Rps6kb2,Rictor,Phlpp1,Foxo1,Pik3ca,Mlst8,Akt3,Creb1,Tsc2	9	0.25	Akt1,Akt1s1,Akt2,Akt3,Bad,Casp9,Cdkn1a,Cdkn1b,Chuk,Creb1,Csk,Egf,Egfr,Foxo1,Foxo3,Foxo4,Gab1,Grb2,Gsk3a,Mapkap1,Mdm2,Mlst8,Mtor,Nr4a1,Pag1,Pdpk1,Phlpp1,Pik3ca,Pik3r1,Pten,Rictor,Rps6kb2,Src,Them4,Trib3,Tsc2	Mouse
groupvp_IgG-groupveh_IgG	_tstat	within each collection	CP:REACTOME: Reactome gene sets	REACTOME_ACTIVATED_TLR4_SIGNALLING	0.494046	0.716662	0.238828	0.981959	1617	85	Saa3,Map2k3,Nfkbia,Mapk3,Mapkapk2,Tlr6,Myd88,Atf1,Cd14,Tlr2,Tirap,Fos,Mapkapk3,Irak2,Nfkb2,Mapk14,Map2k1,Map2k2,Ppp2ca,Gm11808,Cdk1,Map2k4,Irf7,Irak4,Rps6ka1,Ly96,Peli2,Rps27a	28	0.329412	Ager,App,Atf1,Atf2,Btk,Cd14,Cdk1,Chuk,Creb1,Dusp4,Dusp6,Dusp7,Ecsit,Elk1,Fos,Gm11808,Ikbkb,Ikbke,Ikbkg,Irak1,Irak2,Irak3,Irak4,Irf3,Irf7,Jun,Ly96,Map2k1,Map2k2,Map2k3,Map2k4,Map2k6,Map2k7,Map3k1,Map3k7,Mapk1,Mapk10,Mapk11,Mapk14,Mapk3,Mapk7,Mapk8,Mapk9,Mapkapk2,Mapkapk3,Mef2a,Mef2c,Myd88,Nfkb2,Nfkbia,Nfkbib,Nod1,Nod2,Peli1,Peli2,Peli3,Ppp2ca,Ppp2cb,Ppp2r1a,Ppp2r1b,Ppp2r5d,Rela,Ripk1,Ripk2,Rps27a,…	Mouse
groupvp_IgG-groupveh_IgG	_tstat	within each collection	CP:REACTOME: Reactome gene sets	REACTOME_EXTENSION_OF_TELOMERES	0.495431	0.716662	0.301216	0.975665	1463	27	Pold4,Nhp2,Rfc2,Rpa3,Dna2,Fen1,Rfc4,Rfc5,Prim1	9	0.333333	Dkc1,Dna2,Fen1,Lig1,Nhp2,Pcna,Pola1,Pola2,Pold1,Pold2,Pold3,Pold4,Pole,Pole2,Prim1,Prim2,Rfc2,Rfc3,Rfc4,Rfc5,Rpa1,Rpa2,Rpa3,Ruvbl1,Ruvbl2,Tert,Wrap53	Mouse
groupvp_IgG-groupveh_IgG	_tstat	within each collection	CP:REACTOME: Reactome gene sets	REACTOME_DEPOSITION_OF_NEW_CENPA_CONTAINING_NUCLEOSOMES_AT_THE_CENTROMERE	0.500169	0.719366	0.297444	0.97114	1480	28	H2afz,H2afx,Hjurp,Hist4h4,Hist1h2be,Mis18a,Cenpp,Cenpa,Cenpk,Hist1h2ac,Cenpi	11	0.392857	Cenpa,Cenph,Cenpi,Cenpk,Cenpn,Cenpo,Cenpp,Cenpq,H2afx,H2afz,Hist1h2ac,Hist1h2bb,Hist1h2be,Hist1h2bk,Hist1h2bp,Hist1h4d,Hist1h4f,Hist2h2be,Hist4h4,Hjurp,Itgb3bp,Mis18a,Mis18bp1,Oip5,Rbbp7,Rsf1,Ruvbl1,Smarca5	Mouse
groupvp_IgG-groupveh_IgG	_tstat	within each collection	CP:REACTOME: Reactome gene sets	REACTOME_THE_ROLE_OF_NEF_IN_HIV1_REPLICATION_AND_DISEASE_PATHOGENESIS	0.500488	0.719366	-0.282122	-0.963442	1024	25	Ap2a2,Ap2b1,Ap1b1,Cd4,Fyn	5	0.2	Ap1b1,Ap1g1,Ap1m1,Ap1m2,Ap1s1,Ap1s2,Ap2a1,Ap2a2,Ap2b1,Ap2m1,Ap2s1,Arf1,Atp6v1h,B2m,Cd247,Cd28,Cd4,Dock2,Elmo1,Fyn,Hck,Lck,Pacs1,Pak2,Rac1	Mouse
groupvp_IgG-groupveh_IgG	_tstat	within each collection	H: hallmark gene sets	HALLMARK_ANDROGEN_RESPONSE	0.501232	0.569581	0.23429	0.975906	1627	89	Gsr,Steap4,Gnai3,Vapa,Tpd52,Akt1,Ngly1,Ell2,Adrm1,Ube2i,Krt19,Uap1,Actn1,Tmem50a,Hmgcr,Ccnd3,Tnfaip8	17	0.191011	Abcc4,Abhd2,Acsl3,Actn1,Adamts1,Adrm1,Akap12,Akt1,Aldh1a3,Appbp2,Arid5b,Arxes2,Azgp1,B2m,B4galt1,Camkk2,Ccnd1,Ccnd3,Cdk6,Cenpn,Dbi,Dhcr24,Dnajb9,Elk4,Ell2,Elovl5,Fads1,Fkbp5,Gm9774,Gnai3,Gpd1l,Gsr,H1f0,Herc3,Hmgcr,Hmgcs1,Homer2,Hpgd,Hsd17b14,Idi1,Inpp4b,Insig1,Iqgap2,Itgav,Krt19,Krt8,Lifr,Lman1,Maf,Mak,Map7,Mertk,Ncoa4,Ndrg1,Ngly1,Pa2g4,Pdlim5,Pgm3,Pias1,Pmepa1,Ptk2b,Rab4a,Rps6ka3,Rrp12,Sat1,Sec2…	Mouse
groupvp_IgG-groupveh_IgG	_tstat	within each collection	CP:REACTOME: Reactome gene sets	REACTOME_MITOTIC_PROMETAPHASE	0.501992	0.719366	-0.220854	-0.978072	881	78	Stag1,Nup133,Rps27rt,Kif18a,Stag2,Ckap5,Ska2,Rad21,Mis12,Nup107,Nup85,Ppp2r5d	12	0.153846	Ahctf1,Aurkb,B9d2,Birc5,Bub1,Bub1b,Bub3,Cdc20,Cdca8,Cenpa,Cenph,Cenpi,Cenpk,Cenpl,Cenpm,Cenpn,Cenpo,Cenpp,Cenpq,Cenpt,Ckap5,Clasp1,Clip1,Dsn1,Ercc6l,Incenp,Itgb3bp,Kif18a,Kif2a,Kif2c,Kntc1,Mad1l1,Mad2l1,Mapre1,Mis12,Ndc80,Ndel1,Nsl1,Nudc,Nuf2,Nup107,Nup133,Nup37,Nup43,Nup85,Pafah1b1,Plk1,Pmf1,Ppp1cc,Ppp2ca,Ppp2cb,Ppp2r1a,Ppp2r1b,Ppp2r5a,Ppp2r5b,Ppp2r5c,Ppp2r5d,Ppp2r5e,Rad21,Ranbp2,Rangap1,Rcc2,Rp…	Mouse
groupvp_IgG-groupveh_IgG	_tstat	within each collection	CP:REACTOME: Reactome gene sets	REACTOME_GLYCOSPHINGOLIPID_METABOLISM	0.505634	0.722335	-0.275748	-0.974362	1031	28	Sumf1,Smpd4,Arsk,Arsa,Neu3	5	0.178571	Arsa,Arsb,Arsg,Arsi,Arsk,Asah1,Asah2,Cerk,Ctsa,Gal3st1,Galc,Gba,Gba2,Gla,Glb1,Gm2a,Hexa,Hexb,Neu1,Neu2,Neu3,Psap,Smpd1,Smpd2,Smpd3,Smpd4,Sumf1,Ugcg	Mouse
groupvp_IgG-groupveh_IgG	_tstat	within each collection	CP:REACTOME: Reactome gene sets	REACTOME_METABOLISM_OF_POLYAMINES	0.50784	0.72324	0.344011	0.964233	1424	15	Smox,Apip,Amd1,Mri1,Sat1,Paox,Srm,Got1,Odc1	9	0.6	Adi1,Agmat,Amd1,Amd2,Apip,Enoph1,Got1,Mri1,Mtap,Odc1,Paox,Sat1,Smox,Sms,Srm	Mouse
groupvp_IgG-groupveh_IgG	_tstat	within each collection	CP:REACTOME: Reactome gene sets	REACTOME_ANTIGEN_ACTIVATES_B_CELL_RECEPTOR_LEADING_TO_GENERATION_OF_SECOND_MESSENGERS	0.510365	0.724593	-0.270574	-0.965355	1033	29	Nck1,Cblb,Cd19,Plcg1,Btk,Sos1,Itpr3,Fyn	8	0.275862	Blk,Blnk,Btk,Calm1,Calm2,Calm3,Cbl,Cblb,Cd19,Cd79a,Cd79b,Fyn,Grb2,Itpr2,Itpr3,Lyn,Nck1,Orai1,Pik3ap1,Pik3cd,Pik3r1,Plcg1,Plcg2,Sh3kbp1,Shc1,Sos1,Stim1,Syk,Vav1	Mouse
groupvp_IgG-groupveh_IgG	_tstat	within each collection	CP:REACTOME: Reactome gene sets	REACTOME_RNA_POL_I_RNA_POL_III_AND_MITOCHONDRIAL_TRANSCRIPTION	0.512792	0.725798	-0.224717	-0.970721	921	69	Lzts1,Gtf3c3,Ercc3,Hist1h4d,Gtf3c5,Snapc3,Rrn3,Tbp,Hist1h4f,Mnat1,Pou2f1,Polr1a,Cdk7,Polr3e,Gtf3c4,Polr3f,Polrmt,Hist1h2bp	18	0.26087	Brf1,Brf2,Ccnh,Cdk7,Ehmt2,Ercc2,Ercc3,Ercc6,Gtf2h1,Gtf2h2,Gtf2h3,Gtf2h4,Gtf3c2,Gtf3c3,Gtf3c4,Gtf3c5,H2afx,H2afz,H3f3a,H3f3b,Hist1h2ac,Hist1h2bb,Hist1h2be,Hist1h2bk,Hist1h2bp,Hist1h3g,Hist1h4d,Hist1h4f,Hist2h2be,Hist4h4,Kat2b,Lzts1,Mapk3,Mbd2,Mnat1,Nfib,Polr1a,Polr1b,Polr1c,Polr1d,Polr2e,Polr2f,Polr2h,Polr2k,Polr2l,Polr3a,Polr3b,Polr3c,Polr3d,Polr3e,Polr3f,Polr3h,Polr3k,Polrmt,Pou2f1,Rrn3,Snapc1,S…	Mouse
groupvp_IgG-groupveh_IgG	_tstat	within each collection	CP:REACTOME: Reactome gene sets	REACTOME_SIGNALING_BY_FGFR_IN_DISEASE	0.518774	0.732013	0.227328	0.96848	1726	106	Prkar2b,Calm3,Mapk3,Akt1,Bad,Mdm2,Mknk1,Pde1b,Grb2,Fgf18,Cdkn1a,Prkca,Gab2,Stat3,Kras,Calm1,Pde1a,Hras,Pten,Prkcd,Fgf9,Fgfr1op2,Map2k1,Map2k2,Ppp2ca,Gm11808,Cdk1,Akt2,Nr4a1,Cdkn1b	30	0.283019	Adcy3,Adcy4,Adcy5,Adcy6,Adcy7,Adcy9,Akt1,Akt1s1,Akt2,Akt3,Bad,Bcr,Braf,Calm1,Calm2,Calm3,Camk4,Casp9,Cbl,Cdk1,Cdkn1a,Cdkn1b,Chuk,Cntrl,Cpsf6,Creb1,Cux1,Fgf1,Fgf18,Fgf2,Fgf22,Fgf7,Fgf9,Fgfr1,Fgfr1op,Fgfr1op2,Fgfr2,Fgfr3,Fgfr4,Foxo1,Foxo3,Foxo4,Frs2,Frs3,Gab1,Gab2,Gm11808,Grb2,Gsk3a,Hras,Il17rd,Itpr2,Itpr3,Klb,Kras,Map2k1,Map2k2,Mapk1,Mapk3,Mapkap1,Mdm2,Mknk1,Mlst8,Mtor,Myo18a,Nr4a1,Nras,Pde1a,Pde1…	Mouse
groupvp_IgG-groupveh_IgG	_tstat	within each collection	CP:REACTOME: Reactome gene sets	REACTOME_PHOSPHOLIPID_METABOLISM	0.530956	0.742176	-0.195189	-0.974983	788	164	Degs2,Sumf1,Osbp,Gnpat,Etnk1,Smpd4,Mtmr1,Vac14,Kdsr,Pik3c2a,Arsk,Arsa,Neu3,Lclat1,Pikfyve,Lpcat4,Pik3c3,Inpp4b,Pi4kb,Cdipt,Pik3ca,Gpd1,Mtmr4,Mtm1,Etnk2,Pcyt1b,Sacm1l,Lpin1,Pemt,Acer3,Ppm1l,Pik3c2b,Pi4ka,Cers4	34	0.207317	Acer2,Acer3,Ache,Agpat1,Agpat2,Agpat3,Agpat4,Agpat5,Arf1,Arf3,Arsa,Arsb,Arsg,Arsi,Arsk,Asah1,Asah2,Cdipt,Cds1,Cds2,Cept1,Cerk,Cers2,Cers4,Cers5,Cers6,Chka,Chkb,Chpt1,Col4a3bp,Crls1,Csnk1g2,Ctsa,Degs1,Degs2,Dgat1,Dgat2,Etnk1,Etnk2,Fig4,Gal3st1,Galc,Gba,Gba2,Gla,Glb1,Gm2a,Gnpat,Gpam,Gpat2,Gpcpd1,Gpd1,Gpd1l,Hadha,Hadhb,Hexa,Hexb,Inpp4b,Inpp5e,Inpp5j,Inpp5k,Inppl1,Kdsr,Lclat1,Lpcat1,Lpcat2,Lpcat3,Lpc…	Mouse
groupvp_IgG-groupveh_IgG	_tstat	within each collection	CP:REACTOME: Reactome gene sets	REACTOME_PROCESSING_OF_CAPPED_INTRON_CONTAINING_PRE_MRNA	0.532177	0.742176	0.220649	0.968743	1810	128	Polr2h,Sf3b5,Polr2g,Lsm2,Magoh,Nudt21,Txnl4a,Polr2c,Phf5a,Snrpb,Polr2e,Srsf7,Dhx38,Polr2d,Polr2j,Srsf9,Srsf5,Ddx23,Sf3b2,Hnrnpf,Snrnp40,Nup43,Sf3b1,Rbm8a,Srsf4,Polr2f,Hnrnpd,Cd2bp2,Rae1,Gtf2f2,Sf3a3,Snrpa,Cdc40	33	0.257812	Aaas,Ccar1,Cd2bp2,Cdc40,Clp1,Cpsf1,Cpsf2,Cpsf3,Cpsf7,Cstf1,Cstf2,Cstf3,Ddx23,Dhx38,Dhx9,Dnajc8,Eftud2,Eif4e,Fus,Gtf2f1,Gtf2f2,Hnrnpa0,Hnrnpa1,Hnrnpa2b1,Hnrnpa3,Hnrnpc,Hnrnpd,Hnrnpf,Hnrnph1,Hnrnph2,Hnrnpk,Hnrnpl,Hnrnpm,Hnrnpr,Hnrnpu,Hnrnpul1,Lsm2,Magoh,Mettl3,Ncbp1,Ncbp2,Nfx1,Nudt21,Nup107,Nup133,Nup153,Nup155,Nup188,Nup205,Nup210,Nup214,Nup35,Nup37,Nup43,Nup50,Nup54,Nup62,Nup85,Nup88,Nup93,Nupl2,…	Mouse
groupvp_IgG-groupveh_IgG	_tstat	within each collection	CP:REACTOME: Reactome gene sets	REACTOME_BRANCHED_CHAIN_AMINO_ACID_CATABOLISM	0.532327	0.742176	-0.306812	-0.94386	1127	17	Dbt,Bcat1,Mccc1,Bckdhb,Aldh6a1,Acadsb	6	0.352941	Acad8,Acadsb,Acat1,Aldh6a1,Auh,Bcat1,Bcat2,Bckdha,Bckdhb,Dbt,Dld,Hibadh,Hibch,Hsd17b10,Ivd,Mccc1,Mccc2	Mouse
groupvp_IgG-groupveh_IgG	_tstat	within each collection	CP:REACTOME: Reactome gene sets	REACTOME_GRB2_SOS_PROVIDES_LINKAGE_TO_MAPK_SIGNALING_FOR_INTERGRINS_	0.532431	0.742176	0.335913	0.941535	1493	15	Grb2,Apbb1ip,Rap1a,Fn1,Rap1b,Itga2b,Src	7	0.466667	Apbb1ip,Fga,Fgb,Fgg,Fn1,Grb2,Itga2b,Itgb3,Ptk2,Rap1a,Rap1b,Sos1,Src,Tln1,Vwf	Mouse
groupvp_IgG-groupveh_IgG	_tstat	within each collection	CP:KEGG: KEGG gene sets	KEGG_T_CELL_RECEPTOR_SIGNALING_PATHWAY	0.535818	0.761288	-0.207893	-0.966332	919	104	Cd3e,Ifng,Cd40lg,Nck2,Map3k7,Mapk9,Nfatc3,Nck1,Tec,Cblb,Prkcq,Plcg1,Cd4,Pik3ca,Ppp3ca,Akt3,Sos1,Ppp3cb,Cd8a,Fyn,Pak4,Map2k7,Dlg1,Pdcd1,Gsk3b	25	0.240385	Akt1,Akt2,Akt3,Bcl10,Card11,Cbl,Cblb,Cblc,Cd247,Cd28,Cd3d,Cd3e,Cd3g,Cd4,Cd40lg,Cd8a,Cdc42,Cdk4,Chp2,Chuk,Csf2,Ctla4,Dlg1,Fos,Fyn,Grap2,Grb2,Gsk3b,Hras,Icos,Ifng,Ikbkb,Ikbkg,Il10,Il2,Il4,Il5,Itk,Jun,Kras,Lat,Lck,Lcp2,Malt1,Map2k1,Map2k2,Map2k7,Map3k14,Map3k7,Map3k8,Mapk1,Mapk11,Mapk12,Mapk13,Mapk14,Mapk3,Mapk9,Nck1,Nck2,Nfat5,Nfatc1,Nfatc2,Nfatc3,Nfatc4,Nfkb1,Nfkbia,Nfkbib,Nfkbie,Nras,Pak1,Pak2,Pa…	Mouse
groupvp_IgG-groupveh_IgG	_tstat	within each collection	CP:REACTOME: Reactome gene sets	REACTOME_FORMATION_OF_FIBRIN_CLOT_CLOTTING_CASCADE	0.539518	0.747845	0.284321	0.944951	1610	30	F5,F3,Gp1bb,Serping1,A2m,F10,Gp9,F13a1	8	0.266667	A2m,C1qbp,F10,F11,F12,F13a1,F13b,F2,F3,F5,F7,F8,F9,Fga,Fgb,Fgg,Gp1ba,Gp1bb,Gp5,Gp9,Klkb1,Kng1,Kng2,Prcp,Pros1,Serpinc1,Serping1,Tfpi,Thbd,Vwf	Mouse
groupvp_IgG-groupveh_IgG	_tstat	within each collection	CP:KEGG: KEGG gene sets	KEGG_CITRATE_CYCLE_TCA_CYCLE	0.539675	0.761288	-0.270073	-0.940727	1128	27	Suclg2,Pck2,Idh1,Acly,Dlat,Cs,Aco2,Pck1,Ogdh,Ogdhl	10	0.37037	Acly,Aco1,Aco2,Cs,Dlat,Dld,Dlst,Idh1,Idh2,Idh3a,Idh3b,Idh3g,Mdh1,Mdh2,Ogdh,Ogdhl,Pck1,Pck2,Pdha1,Pdhb,Sdha,Sdhb,Sdhc,Sdhd,Sucla2,Suclg1,Suclg2	Mouse
groupvp_IgG-groupveh_IgG	_tstat	within each collection	CP:REACTOME: Reactome gene sets	REACTOME_GLOBAL_GENOMIC_NER_GG_NER	0.541331	0.747845	-0.258472	-0.947695	1073	33	Ercc3,Rfc3,Ddb2,Ercc5,Mnat1,Cdk7,Rpa1	7	0.212121	Bivm,Ccnh,Cdk7,Ddb1,Ddb2,Ercc1,Ercc2,Ercc3,Ercc4,Ercc5,Gtf2h1,Gtf2h2,Gtf2h3,Gtf2h4,Lig1,Mnat1,Pcna,Pold1,Pold2,Pold3,Pold4,Pole,Pole2,Rad23b,Rfc2,Rfc3,Rfc4,Rfc5,Rpa1,Rpa2,Rpa3,Xpa,Xpc	Mouse
groupvp_IgG-groupveh_IgG	_tstat	within each collection	CP:REACTOME: Reactome gene sets	REACTOME_INTRINSIC_PATHWAY	0.541374	0.747845	0.319789	0.940396	1543	18	Gp1bb,Serping1,A2m,F10,Gp9,Prcp,Gp5,Gp1ba,C1qbp	9	0.5	A2m,C1qbp,F10,F11,F12,F2,F8,F9,Gp1ba,Gp1bb,Gp5,Gp9,Klkb1,Kng1,Kng2,Prcp,Serping1,Vwf	Mouse
groupvp_IgG-groupveh_IgG	_tstat	within each collection	CP:KEGG: KEGG gene sets	KEGG_RIBOSOME	0.541426	0.761288	0.246318	0.951006	1685	58	Rps2,Rps7,Rpl15,Rps6,Rpl29,Rps5,Rps3,Rps4x,Rps9,Rpl10a,Mrpl13,Rpl13,Rpl8,Rpl11,Gm11808,Rsl24d1,Rpl12,Rps16,Rpl3,Rpl13a,Rps27a,Rps11	22	0.37931	Fau,Gm11808,Gm2000,Gm3550,Gm5244,Gm6525,Mrpl13,Rpl10a,Rpl11,Rpl12,Rpl13,Rpl13a,Rpl15,Rpl18a,Rpl21,Rpl22,Rpl22l1,Rpl23,Rpl24,Rpl27,Rpl27a,Rpl29,Rpl3,Rpl34,Rpl35,Rpl36a,Rpl37,Rpl37a,Rpl38,Rpl39,Rpl3l,Rpl4,Rpl6,Rpl8,Rplp1,Rplp2,Rps11,Rps13,Rps15,Rps15a,Rps16,Rps17,Rps18,Rps2,Rps21,Rps23,Rps27a,Rps27l,Rps27rt,Rps28,Rps3,Rps4x,Rps5,Rps6,Rps7,Rps8,Rps9,Rsl24d1	Mouse
groupvp_IgG-groupveh_IgG	_tstat	within each collection	CP:REACTOME: Reactome gene sets	REACTOME_NEUROTRANSMITTER_RECEPTOR_BINDING_AND_DOWNSTREAM_TRANSMISSION_IN_THE_POSTSYNAPTIC_CELL	0.544073	0.749322	0.230593	0.951421	1789	87	Calm3,Gnai3,Ap2s1,Mdm2,Gng10,Gng2,Gabra3,Kcnj2,Gng12,Prkca,Grin2d,Gnb2,Gnai2,Camkk1,Calm1,Gngt2,Gng3,Rasgrf1,Hras,Gng13,Gng7	21	0.241379	Actn2,Adcy3,Adcy4,Adcy5,Adcy6,Adcy7,Adcy9,Akap5,Akap9,Ap2a1,Ap2a2,Ap2b1,Ap2m1,Ap2s1,Arhgef9,Braf,Cacng8,Calm1,Calm2,Calm3,Camk2a,Camk2b,Camk4,Camkk1,Chrna2,Chrnb2,Chrne,Chrng,Creb1,Dlg1,Dlg3,Epb41l1,Gabbr1,Gabbr2,Gabra2,Gabra3,Gabrb1,Gabrr2,Gnai1,Gnai2,Gnai3,Gnal,Gnb1,Gnb2,Gnb4,Gnb5,Gng10,Gng11,Gng12,Gng13,Gng2,Gng3,Gng7,Gngt2,Gria3,Grik4,Grik5,Grin2b,Grin2d,Grip2,Hras,Kcnj10,Kcnj15,Kcnj16,Kcnj2,…	Mouse
groupvp_IgG-groupveh_IgG	_tstat	within each collection	CP:KEGG: KEGG gene sets	KEGG_SPHINGOLIPID_METABOLISM	0.544347	0.761288	-0.259894	-0.94453	1116	32	Degs2,Smpd4,Kdsr,Arsa,Neu3	5	0.15625	Acer2,Acer3,Arsa,Asah1,Asah2,B4galt6,Cerk,Degs1,Degs2,Gal3st1,Galc,Gba,Gla,Glb1,Kdsr,Neu1,Neu2,Neu3,Sgms1,Sgms2,Sgpl1,Sgpp1,Sgpp2,Smpd1,Smpd2,Smpd3,Smpd4,Sphk1,Sphk2,Sptlc1,Sptlc2,Ugcg	Mouse
groupvp_IgG-groupveh_IgG	_tstat	within each collection	CP:REACTOME: Reactome gene sets	REACTOME_PHOSPHOLIPASE_C_MEDIATED_CASCADE	0.548036	0.752527	0.271198	0.942784	1659	37	Prkar2b,Calm3,Pde1b,Fgf18,Prkca,Calm1,Pde1a,Prkcd,Fgf9	9	0.243243	Adcy3,Adcy4,Adcy5,Adcy6,Adcy7,Adcy9,Calm1,Calm2,Calm3,Camk4,Creb1,Fgf1,Fgf18,Fgf2,Fgf22,Fgf7,Fgf9,Fgfr1,Fgfr2,Fgfr3,Fgfr4,Itpr2,Itpr3,Klb,Pde1a,Pde1b,Plcg1,Prkaca,Prkacb,Prkar1a,Prkar1b,Prkar2a,Prkar2b,Prkca,Prkcd,Prkce,Prkcg	Mouse
groupvp_IgG-groupveh_IgG	_tstat	within each collection	CP:REACTOME: Reactome gene sets	REACTOME_ENOS_ACTIVATION_AND_REGULATION	0.552945	0.755959	0.316946	0.932034	1576	18	Calm3,Akt1,Pts,Calm1,Spr,Gch1,Dhfr,Nosip	8	0.444444	Akt1,Calm1,Calm2,Calm3,Cav1,Dhfr,Dnm2,Gch1,Gchfr,Hsp90aa1,Lypla1,Nos3,Nosip,Nostrin,Pts,Spr,Wasl,Zdhhc21	Mouse
groupvp_IgG-groupveh_IgG	_tstat	within each collection	CP:REACTOME: Reactome gene sets	REACTOME_MAP_KINASE_ACTIVATION_IN_TLR_CASCADE	0.553822	0.755959	-0.237284	-0.94814	1064	48	Mef2c,Map3k7,Mapk9,Dusp6,Dusp7,Ppp2r5d,Rps6ka3,Atf2,Elk1,Creb1,Mapk8,Map2k7,Tab2	13	0.270833	Atf1,Atf2,Cdk1,Creb1,Dusp4,Dusp6,Dusp7,Elk1,Fos,Ikbkg,Irak1,Irak2,Jun,Map2k1,Map2k2,Map2k3,Map2k4,Map2k6,Map2k7,Map3k7,Mapk1,Mapk10,Mapk11,Mapk14,Mapk3,Mapk7,Mapk8,Mapk9,Mapkapk2,Mapkapk3,Mef2a,Mef2c,Nod1,Nod2,Ppp2ca,Ppp2cb,Ppp2r1a,Ppp2r1b,Ppp2r5d,Ripk2,Rps6ka1,Rps6ka2,Rps6ka3,Rps6ka5,Tab1,Tab2,Tab3,Traf6	Mouse
groupvp_IgG-groupveh_IgG	_tstat	within each collection	CP:KEGG: KEGG gene sets	KEGG_AXON_GUIDANCE	0.556252	0.761288	0.218366	0.949641	1863	115	Slit3,Gnai3,Rnd1,Mapk3,Fes,Rac2,Rhoa,Rac1,Slit2,Sema3c,Cfl1,Pak3,Cdk5,Gnai2,Kras,Efna4,Efna5,Sema4a,Rgs3,Cdc42,Sema3b,Hras,Sema4d,Sema4f,Epha3,Rac3,Plxna3,Dpysl5,Nfatc4	29	0.252174	Abl1,Ablim1,Ablim2,Ablim3,Arhgef12,Cdc42,Cdk5,Cfl1,Cfl2,Chp2,Cxcl12,Cxcr4,Dpysl2,Dpysl5,Efna1,Efna2,Efna4,Efna5,Efnb1,Efnb2,Efnb3,Epha1,Epha2,Epha3,Epha4,Epha7,Ephb1,Ephb2,Ephb3,Ephb4,Ephb6,Fes,Fyn,Gnai1,Gnai2,Gnai3,Gsk3b,Hras,Itgb1,Kras,L1cam,Limk1,Limk2,Lrrc4c,Mapk1,Mapk3,Met,Nck1,Nck2,Nfat5,Nfatc1,Nfatc2,Nfatc3,Nfatc4,Ngef,Nras,Nrp1,Ntn1,Ntn4,Pak1,Pak2,Pak3,Pak4,Pak6,Plxna1,Plxna2,Plxna3,Plxnb…	Mouse
groupvp_IgG-groupveh_IgG	_tstat	within each collection	CP:KEGG: KEGG gene sets	KEGG_VIRAL_MYOCARDITIS	0.557718	0.761288	0.25931	0.932518	1661	42	Itgb2l,Icam1,Rac2,Actg1,Rac1,Cd80,Cycs,Actb,Bid,Rac3,Cd86	11	0.261905	Abl1,Abl2,Actb,Actg1,Bid,Casp3,Casp8,Casp9,Cav1,Ccnd1,Cd28,Cd40,Cd40lg,Cd55,Cd55b,Cd80,Cd86,Cxadr,Cycs,Dag1,Dmd,Eif4g1,Eif4g2,Eif4g3,Fyn,Gm10053,Gm1123,Icam1,Itgal,Itgb2,Itgb2l,Myh10,Myh11,Myh13,Myh14,Myh15,Myh9,Prf1,Rac1,Rac2,Rac3,Sgcb	Mouse
groupvp_IgG-groupveh_IgG	_tstat	within each collection	CP:KEGG: KEGG gene sets	KEGG_INTESTINAL_IMMUNE_NETWORK_FOR_IGA_PRODUCTION	0.558083	0.761288	0.284205	0.934264	1618	28	Il15,Cd80,Tnfsf13b,Map3k14,Il2,Ccr10,Tnfsf13,Il6,Cd86,Cxcr4,Aicda,Il4	12	0.428571	Aicda,Ccr10,Ccr9,Cd28,Cd40,Cd40lg,Cd80,Cd86,Cxcl12,Cxcr4,Icos,Il10,Il15,Il15ra,Il2,Il4,Il5,Il6,Itga4,Itgb7,Ltbr,Map3k14,Pigr,Tnfrsf13b,Tnfrsf13c,Tnfrsf17,Tnfsf13,Tnfsf13b	Mouse
groupvp_IgG-groupveh_IgG	_tstat	within each collection	CP:KEGG: KEGG gene sets	KEGG_LONG_TERM_DEPRESSION	0.558278	0.761288	0.252815	0.94054	1685	49	Gnai3,Mapk3,Grm1,Prkca,Gnai2,Kras,Hras,Map2k1,Igf1r,Map2k2,Ppp2ca,Gria3,Plcb2,Pla2g4a,Pla2g5,Ryr1,Prkcg,Gnai1,Pla2g12a	19	0.387755	Araf,Braf,Cacna1a,Gna11,Gna12,Gna13,Gnai1,Gnai2,Gnai3,Gnao1,Gnas,Gnaz,Gria3,Grm1,Gucy1a2,Hras,Igf1,Igf1r,Itpr1,Itpr2,Itpr3,Kras,Lyn,Map2k1,Map2k2,Mapk1,Mapk3,Nos1,Nras,Pla2g12a,Pla2g12b,Pla2g4a,Pla2g4b,Pla2g5,Pla2g6,Plcb1,Plcb2,Plcb3,Plcb4,Ppp2ca,Ppp2cb,Ppp2r1a,Ppp2r1b,Prkca,Prkcb,Prkcg,Prkg1,Raf1,Ryr1	Mouse
groupvp_IgG-groupveh_IgG	_tstat	within each collection	CP:REACTOME: Reactome gene sets	REACTOME_RNA_POL_I_TRANSCRIPTION_INITIATION	0.558809	0.76051	-0.27667	-0.923672	1163	23	Ercc3,Rrn3,Mnat1,Polr1a,Cdk7	5	0.217391	Ccnh,Cdk7,Ehmt2,Ercc2,Ercc3,Ercc6,Gtf2h1,Gtf2h2,Gtf2h3,Gtf2h4,Kat2b,Mnat1,Polr1a,Polr1b,Polr1c,Polr1d,Polr2h,Polr2k,Rrn3,Taf1a,Taf1b,Taf1c,Ubtf	Mouse
groupvp_IgG-groupveh_IgG	_tstat	within each collection	CP:REACTOME: Reactome gene sets	REACTOME_NITRIC_OXIDE_STIMULATES_GUANYLATE_CYCLASE	0.563945	0.763803	-0.3002	-0.92352	1194	17	Pde6a,Pde9a,Prkg1,Pde3b,Pde10a,Pde2a	6	0.352941	Gucy1a2,Kcnmb4,Mrvi1,Nos1,Nos2,Nos3,Pde10a,Pde11a,Pde1a,Pde1b,Pde2a,Pde3a,Pde3b,Pde5a,Pde6a,Pde9a,Prkg1	Mouse
groupvp_IgG-groupveh_IgG	_tstat	within each collection	CP:REACTOME: Reactome gene sets	REACTOME_CONVERSION_FROM_APC_C_CDC20_TO_APC_C_CDH1_IN_LATE_ANAPHASE	0.565217	0.763803	0.328677	0.921253	1585	15	Cdc26,Ube2c,Cdc20,Ube2e1,Anapc5,Anapc7	6	0.4	Anapc1,Anapc10,Anapc2,Anapc4,Anapc5,Anapc7,Cdc14a,Cdc16,Cdc20,Cdc23,Cdc26,Cdc27,Ube2c,Ube2d1,Ube2e1	Mouse
groupvp_IgG-groupveh_IgG	_tstat	within each collection	CP:REACTOME: Reactome gene sets	REACTOME_MEIOTIC_SYNAPSIS	0.56682	0.763803	-0.245836	-0.935032	1106	38	Stag1,Stag2,Terf2,Hist1h4d,Atr,Rad21,Hist1h4f	7	0.184211	3830403N18Rik,Acd,Atr,Brca1,Dido1,Gm29554,H2afx,H2afz,Hist1h2ac,Hist1h2bb,Hist1h2be,Hist1h2bk,Hist1h2bp,Hist1h4d,Hist1h4f,Hist2h2be,Hist4h4,Hspa2,Lmna,Lmnb1,Rad21,Rec8,Smc1a,Smc1b,Smc3,Stag1,Stag2,Stag3,Sun2,Sycp2,Sycp3,Syne1,Syne2,Terf1,Terf2,Terf2ip,Ube2i,Xlr	Mouse
groupvp_IgG-groupveh_IgG	_tstat	within each collection	CP:REACTOME: Reactome gene sets	REACTOME_SPHINGOLIPID_DE_NOVO_BIOSYNTHESIS	0.567871	0.763803	-0.270332	-0.92318	1162	25	Degs2,Osbp,Kdsr	3	0.12	Acer2,Acer3,Cers2,Cers4,Cers5,Cers6,Col4a3bp,Csnk1g2,Degs1,Degs2,Kdsr,Osbp,Ppm1l,Prkd1,Sgms1,Sgms2,Sgpl1,Sgpp1,Sgpp2,Sphk1,Sphk2,Sptlc1,Sptlc2,Vapa,Vapb	Mouse
groupvp_IgG-groupveh_IgG	_tstat	within each collection	CP:REACTOME: Reactome gene sets	REACTOME_PROLONGED_ERK_ACTIVATION_EVENTS	0.570827	0.765541	0.312227	0.918157	1627	18	Mapk3,Rap1a,Kras,Hras,Map2k1,Map2k2,Cdk1	7	0.388889	Braf,Cdk1,Crk,Frs2,Hras,Kidins220,Kras,Map2k1,Map2k2,Mapk1,Mapk3,Ngf,Nras,Plcg1,Raf1,Rap1a,Rapgef1,Ywhab	Mouse
groupvp_IgG-groupveh_IgG	_tstat	within each collection	CP:REACTOME: Reactome gene sets	REACTOME_PPARA_ACTIVATES_GENE_EXPRESSION	0.578437	0.773492	-0.207372	-0.951898	954	100	Med24,Cdk19,Acox1,Apoa2,Fabp1,Clock,Hmgcs2,Med23,Sult2a8,Med12,Ncoa3,Crebbp,Arntl,Srebf2,Apoa1,Cyp7a1,Cpt1a,Med1,Agt,Ncoa6,Apoa5,Tead1,Med17,Ep300,Med14,Fads1,Abcb4,Ppara,Med15,Cd36	30	0.3	Abca1,Abcb4,Acadm,Acox1,Acsl1,Agt,Alas1,Angptl4,Ankrd1,Apoa1,Apoa2,Apoa5,Arntl,Ccnc,Cd36,Cdk19,Cdk8,Clock,Cpt1a,Cpt2,Crebbp,Cyp1a1,Cyp7a1,Ep300,Esrra,Fabp1,Fads1,Fdft1,Fhl2,G0s2,Glipr1,Grhl1,Hdac3,Hmgcr,Hmgcs1,Hmgcs2,Me1,Med1,Med10,Med11,Med12,Med13l,Med14,Med15,Med16,Med17,Med18,Med19,Med20,Med21,Med22,Med23,Med24,Med25,Med26,Med27,Med29,Med30,Med31,Med4,Med6,Med7,Med8,Med9,Ncoa1,Ncoa2,Ncoa3,Nco…	Mouse
groupvp_IgG-groupveh_IgG	_tstat	within each collection	CP:REACTOME: Reactome gene sets	REACTOME_CELL_CELL_JUNCTION_ORGANIZATION	0.58518	0.777524	0.266272	0.919274	1768	36	Cldn15,Cldn1,Cdh11,Cdh3,Cldn10,Pard6b,Cdh10,Pard3	8	0.222222	Cadm1,Cadm2,Cdh1,Cdh10,Cdh11,Cdh13,Cdh2,Cdh24,Cdh3,Cdh4,Cdh5,Cdh6,Cldn1,Cldn10,Cldn12,Cldn15,Cldn2,Cldn3,Cldn4,Cldn5,Cldn6,Cldn7,Cldn8,Crb3,Ctnna1,Ctnnb1,Ctnnd1,F11r,Jup,Mpp5,Pard3,Pard6a,Pard6b,Pard6g,Prkci,Pvr	Mouse
groupvp_IgG-groupveh_IgG	_tstat	within each collection	CP:KEGG: KEGG gene sets	KEGG_OLFACTORY_TRANSDUCTION	0.585656	0.7876	-0.297763	-0.906483	1281	17	Prkaca,Prkx,Prkacb,Gnal,Prkg1,Pde1c,Camk2a,Calm2,Guca1b,Adcy3,Cngb1,Camk2b	12	0.705882	Adcy3,Arrb2,Calm1,Calm2,Calm3,Camk2a,Camk2b,Camk2g,Cngb1,Gnal,Guca1a,Guca1b,Pde1c,Prkaca,Prkacb,Prkg1,Prkx	Mouse
groupvp_IgG-groupveh_IgG	_tstat	within each collection	CP:REACTOME: Reactome gene sets	REACTOME_TRIGLYCERIDE_BIOSYNTHESIS	0.58607	0.777524	0.268068	0.915069	1766	34	Dgat1,Acsl1,Agpat2,Dgat2,Tecr,Gk,Elovl1,Elovl7,Agpat4,Lpin2	10	0.294118	Acaca,Acly,Acsl1,Acsl3,Acsl4,Acsl5,Agpat1,Agpat2,Agpat3,Agpat4,Agpat5,Dgat1,Dgat2,Elovl1,Elovl2,Elovl3,Elovl5,Elovl6,Elovl7,Fasn,Gk,Gpam,Gpat2,Gpd1,Gpd1l,Hsd17b12,Lclat1,Lpcat1,Lpcat4,Lpin1,Lpin2,Lpin3,Slc25a1,Tecr	Mouse
groupvp_IgG-groupveh_IgG	_tstat	within each collection	CP:KEGG: KEGG gene sets	KEGG_TERPENOID_BACKBONE_BIOSYNTHESIS	0.58712	0.7876	0.323672	0.906451	1640	15	Fdps,Pmvk,Hmgcr,Mvd,Idi1,Mvk,Dhdds,Hmgcs1	8	0.533333	Acat1,Acat2,Acat3,Dhdds,Fdps,Ggps1,Hmgcr,Hmgcs1,Hmgcs2,Idi1,Mvd,Mvk,Pdss1,Pdss2,Pmvk	Mouse
groupvp_IgG-groupveh_IgG	_tstat	within each collection	CP:REACTOME: Reactome gene sets	REACTOME_NONSENSE_MEDIATED_DECAY_ENHANCED_BY_THE_EXON_JUNCTION_COMPLEX	0.587307	0.777524	0.231243	0.931126	1896	77	Magoh,Etf1,Rps2,Rps7,Rpl15,Rps6,Smg9,Rpl29,Rps5,Rps3,Rps4x,Rps9,Rpl10a,Rpl13,Rbm8a,Upf3a,Rpl8,Rpl11,Ppp2ca,Gm11808,Rpl12,Rps16,Rpl3,Eif4a3,Rpl13a,Rps27a,Rps11	27	0.350649	Casc3,Eif4a3,Eif4g1,Etf1,Fau,Gm11808,Gm2000,Gm3550,Gm5244,Gspt2,Magoh,Ncbp1,Ncbp2,Ppp2ca,Ppp2r1a,Ppp2r2a,Rbm8a,Rbm8a2,Rnps1,Rpl10a,Rpl11,Rpl12,Rpl13,Rpl13a,Rpl15,Rpl18a,Rpl21,Rpl22,Rpl23,Rpl24,Rpl27,Rpl27a,Rpl29,Rpl3,Rpl34,Rpl35,Rpl36a,Rpl37,Rpl37a,Rpl38,Rpl39,Rpl3l,Rpl4,Rpl6,Rpl8,Rplp1,Rplp2,Rps11,Rps13,Rps14,Rps15,Rps15a,Rps16,Rps17,Rps18,Rps2,Rps21,Rps23,Rps27a,Rps27rt,Rps28,Rps3,Rps4x,Rps5,Rp…	Mouse
groupvp_IgG-groupveh_IgG	_tstat	within each collection	CP:REACTOME: Reactome gene sets	REACTOME_ADHERENS_JUNCTIONS_INTERACTIONS	0.588957	0.777524	-0.295059	-0.907705	1247	17	Cdh6,Cadm2,Ctnna1,Jup,Cdh5,Ctnnd1,Cdh4,Cdh13	8	0.470588	Cadm1,Cadm2,Cdh1,Cdh10,Cdh11,Cdh13,Cdh2,Cdh24,Cdh3,Cdh4,Cdh5,Cdh6,Ctnna1,Ctnnb1,Ctnnd1,Jup,Pvr	Mouse
groupvp_IgG-groupveh_IgG	_tstat	within each collection	CP:KEGG: KEGG gene sets	KEGG_INOSITOL_PHOSPHATE_METABOLISM	0.592085	0.787855	-0.227216	-0.926457	1166	52	Pik3c2a,Plcg1,Pikfyve,Pik3c3,Inpp4b,Pi4kb,Cdipt,Pik3ca,Pip5k1a,Inpp5b,Itpkb,Pik3c2b,Pi4ka,Aldh6a1,Plcb3,Plcd4,Ocrl,Inppl1,Itpka,Inpp5a,Pik3c2g	21	0.403846	Aldh6a1,Cdipt,Impa1,Impa2,Inpp1,Inpp4a,Inpp4b,Inpp5a,Inpp5b,Inpp5e,Inpp5j,Inpp5k,Inppl1,Ipmk,Ippk,Isyna1,Itpk1,Itpka,Itpkb,Minpp1,Ocrl,Pi4ka,Pi4kb,Pik3c2a,Pik3c2b,Pik3c2g,Pik3c3,Pik3ca,Pik3cb,Pik3cd,Pik3cg,Pikfyve,Pip4k2a,Pip4k2b,Pip4k2c,Pip5k1a,Pip5k1b,Pip5k1c,Plcb1,Plcb2,Plcb3,Plcb4,Plcd1,Plcd3,Plcd4,Plce1,Plcg1,Plcg2,Pten,Synj1,Synj2,Tpi1	Mouse
groupvp_IgG-groupveh_IgG	_tstat	within each collection	CP:REACTOME: Reactome gene sets	REACTOME_CHROMOSOME_MAINTENANCE	0.592991	0.777524	0.228127	0.929118	1928	81	Lmnb1,H2afz,Sycp2,H2afx,Pold4,Nhp2,Rfc2,Ube2i,Hjurp,Rpa3,Hist4h4,Dna2,Hspa2,Sun2,Hist1h2be,Lmna,Mis18a,Fen1,Cenpp,Rfc4,Rfc5,Prim1,Cenpa,Cenpk,Hist1h2ac,Cenpi,Sycp3	27	0.333333	3830403N18Rik,Acd,Atr,Brca1,Cenpa,Cenph,Cenpi,Cenpk,Cenpn,Cenpo,Cenpp,Cenpq,Dido1,Dkc1,Dna2,Fen1,Gm29554,H2afx,H2afz,Hist1h2ac,Hist1h2bb,Hist1h2be,Hist1h2bk,Hist1h2bp,Hist1h4d,Hist1h4f,Hist2h2be,Hist4h4,Hjurp,Hspa2,Itgb3bp,Lig1,Lmna,Lmnb1,Mis18a,Mis18bp1,Nhp2,Oip5,Pcna,Pola1,Pola2,Pold1,Pold2,Pold3,Pold4,Pole,Pole2,Prim1,Prim2,Rad21,Rbbp7,Rec8,Rfc2,Rfc3,Rfc4,Rfc5,Rpa1,Rpa2,Rpa3,Rsf1,Ruvbl1,Ruvbl2…	Mouse
groupvp_IgG-groupveh_IgG	_tstat	within each collection	CP:REACTOME: Reactome gene sets	REACTOME_TRANSPORT_OF_GLUCOSE_AND_OTHER_SUGARS_BILE_SALTS_AND_ORGANIC_ACIDS_METAL_IONS_AND_AMINE_COMPOUNDS	0.593617	0.777524	-0.22103	-0.927217	1115	59	Slc39a2,Slc18a2,Slc2a2,Slc14a1,Slc30a5,Slc39a6,Slc5a1,Slc47a1,Slc30a1,Slc5a3,Slc30a7,Heph,Slc22a7,Slc16a7,Slc39a10,Slc22a1,Slc22a5	17	0.288136	Cp,Heph,Slc10a6,Slc11a1,Slc13a2,Slc13a3,Slc14a1,Slc16a1,Slc16a3,Slc16a7,Slc18a1,Slc18a2,Slc22a1,Slc22a12,Slc22a15,Slc22a18,Slc22a21,Slc22a3,Slc22a4,Slc22a5,Slc22a7,Slc2a1,Slc2a10,Slc2a12,Slc2a13,Slc2a2,Slc2a5,Slc2a6,Slc2a8,Slc2a9,Slc30a1,Slc30a2,Slc30a5,Slc30a7,Slc31a1,Slc39a1,Slc39a10,Slc39a2,Slc39a3,Slc39a4,Slc39a6,Slc39a7,Slc39a8,Slc40a1,Slc41a1,Slc41a2,Slc44a1,Slc44a2,Slc44a3,Slc44a4,Slc47a1,…	Mouse
groupvp_IgG-groupveh_IgG	_tstat	within each collection	CP:REACTOME: Reactome gene sets	REACTOME_LATE_PHASE_OF_HIV_LIFE_CYCLE	0.600848	0.777524	0.222566	0.923607	1983	90	Gtf2a2,Taf10,Polr2h,Polr2g,Vps28,Polr2c,Tsg101,Taf12,Polr2e,Polr2d,Taf11,Cdk9,Taf13,Polr2j,Ran,Gtf2e2,Nup43,Ranbp1,Polr2f,Gm11808,Gtf2b,Rae1,Gtf2f2,Ercc2	24	0.266667	Aaas,Ak6,Ccnh,Ccnt1,Ccnt2,Cdk7,Cdk9,Ctdp1,Ell,Ercc2,Ercc3,Gm11808,Gtf2a1,Gtf2a2,Gtf2b,Gtf2e1,Gtf2e2,Gtf2f1,Gtf2f2,Gtf2h1,Gtf2h2,Gtf2h3,Gtf2h4,Mnat1,Ncbp1,Ncbp2,Nmt1,Nmt2,Nup107,Nup133,Nup153,Nup155,Nup188,Nup205,Nup210,Nup214,Nup35,Nup37,Nup43,Nup50,Nup54,Nup62,Nup85,Nup88,Nup93,Nupl2,Polr2a,Polr2b,Polr2c,Polr2d,Polr2e,Polr2f,Polr2g,Polr2h,Polr2i,Polr2j,Polr2k,Polr2l,Pom121,Rae1,Ran,Ranbp1,Ranbp2…	Mouse
groupvp_IgG-groupveh_IgG	_tstat	within each collection	CP:REACTOME: Reactome gene sets	REACTOME_SIGNALING_BY_NOTCH	0.601296	0.777524	-0.206807	-0.93794	1020	91	Tle4,E2f3,Tnrc6a,Hdac7,Hdac6,Maml2,Notch3,Hes1,Crebbp,Dtx1,Hdac9,Ccnd1,Atp2a2,Sel1l,Dll4,Tnrc6b,Numb,Ep300,Tle2,Ncor2,Atp2a3,Mib1,Ncstn,Hdac1	24	0.263736	Adam10,Adam17,Aph1a,Aph1b,Aph1c,Arrb1,Arrb2,Atp2a1,Atp2a2,Atp2a3,B4galt1,Ccnc,Ccnd1,Cdk8,Cntn1,Crebbp,Cul1,Dll1,Dll4,Dtx1,Dtx2,Dtx4,E2f1,E2f3,Ep300,Fbxw7,Furin,Gm11808,Hdac1,Hdac10,Hdac11,Hdac2,Hdac3,Hdac4,Hdac5,Hdac6,Hdac7,Hdac8,Hdac9,Hes1,Hes5,Hey1,Hey2,Heyl,Hif1a,Jag1,Jag2,Jun,Kat2a,Kat2b,Lfng,Maml1,Maml2,Maml3,Mamld1,Mfng,Mib1,Mib2,Mov10,Myc,Ncor1,Ncor2,Ncstn,Notch2,Notch3,Numb,Pofut1,Poglut1…	Mouse
groupvp_IgG-groupveh_IgG	_tstat	within each collection	CP:REACTOME: Reactome gene sets	REACTOME_LAGGING_STRAND_SYNTHESIS	0.602237	0.777524	0.303687	0.902319	1722	19	Pold4,Rfc2,Rpa3,Dna2,Fen1,Rfc4,Rfc5,Prim1,Rpa2	9	0.473684	Dna2,Fen1,Lig1,Pcna,Pola1,Pola2,Pold1,Pold2,Pold3,Pold4,Prim1,Prim2,Rfc2,Rfc3,Rfc4,Rfc5,Rpa1,Rpa2,Rpa3	Mouse
groupvp_IgG-groupveh_IgG	_tstat	within each collection	CP:REACTOME: Reactome gene sets	REACTOME_TCR_SIGNALING	0.603511	0.777524	-0.237932	-0.922065	1168	42	Cd3e,Map3k7,Nck1,Prkcq,Plcg1,Cd4,Pik3ca	7	0.166667	Bcl10,Card11,Cd247,Cd3d,Cd3e,Cd3g,Cd4,Chuk,Csk,Enah,Evl,Grap2,Ikbkb,Ikbkg,Itk,Lat,Lck,Lcp2,Malt1,Map3k7,Nck1,Nfkbia,Pag1,Pak1,Pak2,Pdpk1,Pik3ca,Pik3cb,Pik3r1,Pik3r2,Plcg1,Prkcq,Pten,Ptprc,Rela,Ripk2,Tab2,Traf6,Trat1,Vasp,Was,Zap70	Mouse
groupvp_IgG-groupveh_IgG	_tstat	within each collection	CP:REACTOME: Reactome gene sets	REACTOME_RNA_POL_III_CHAIN_ELONGATION	0.604093	0.777524	0.31478	0.897573	1711	16	Polr2h,Polr1d,Polr2e,Polr3c,Polr2f	5	0.3125	Lzts1,Polr1c,Polr1d,Polr2e,Polr2f,Polr2h,Polr2k,Polr2l,Polr3a,Polr3b,Polr3c,Polr3d,Polr3e,Polr3f,Polr3h,Polr3k	Mouse
groupvp_IgG-groupveh_IgG	_tstat	within each collection	CP:REACTOME: Reactome gene sets	REACTOME_DARPP_32_EVENTS	0.604188	0.777524	0.291063	0.900705	1759	22	Prkar2b,Calm3,Cdk5,Calm1,Ppp2ca,Pde4b	6	0.272727	Calm1,Calm2,Calm3,Cdk5,Pde4b,Pde4d,Ppp1ca,Ppp1r1b,Ppp2ca,Ppp2cb,Ppp2r1a,Ppp2r1b,Ppp2r5d,Ppp3ca,Ppp3cb,Ppp3r1,Prkaca,Prkacb,Prkar1a,Prkar1b,Prkar2a,Prkar2b	Mouse
groupvp_IgG-groupveh_IgG	_tstat	within each collection	CP:REACTOME: Reactome gene sets	REACTOME_PI3K_EVENTS_IN_ERBB2_SIGNALING	0.604604	0.777524	-0.237274	-0.919642	1181	41	Rps6kb2,Rictor,Phlpp1,Foxo1,Pik3ca,Mlst8,Akt3,Creb1,Tsc2,Erbb3,Erbb4	11	0.268293	Akt1,Akt1s1,Akt2,Akt3,Bad,Btc,Casp9,Cdkn1a,Cdkn1b,Chuk,Creb1,Egf,Egfr,Erbb2,Erbb3,Erbb4,Foxo1,Foxo3,Foxo4,Gab1,Grb2,Gsk3a,Hbegf,Mapkap1,Mdm2,Mlst8,Mtor,Nr4a1,Nrg1,Nrg2,Nrg4,Pdpk1,Phlpp1,Pik3ca,Pik3r1,Pten,Rictor,Rps6kb2,Them4,Trib3,Tsc2	Mouse
groupvp_IgG-groupveh_IgG	_tstat	within each collection	CP:REACTOME: Reactome gene sets	REACTOME_MEIOTIC_RECOMBINATION	0.605116	0.777524	0.259807	0.908415	1844	38	Tex15,H2afz,H2afx,H3f3a,H3f3b	5	0.131579	Atm,Blm,Brca1,Brca2,Cdk2,Cdk4,Dmc1,H2afx,H2afz,H3f3a,H3f3b,Hist1h2ac,Hist1h2bb,Hist1h2be,Hist1h2bk,Hist1h2bp,Hist1h3g,Hist1h4d,Hist1h4f,Hist2h2be,Hist4h4,Mlh1,Mlh3,Mnd1,Msh4,Msh5,Nbn,Rad50,Rad51,Rad51c,Rbbp8,Rpa1,Rpa2,Rpa3,Spo11,Tex15,Top3a,Zfp78	Mouse
groupvp_IgG-groupveh_IgG	_tstat	within each collection	CP:KEGG: KEGG gene sets	KEGG_MTOR_SIGNALING_PATHWAY	0.607238	0.801554	0.246012	0.911384	1828	48	Eif4ebp1,Rheb,Stk11,Mapk3,Akt1,Rps6,Pgf,Pik3r5,Cab39,Pik3cb,Akt2,Ulk3,Rps6ka1,Pik3r2,Eif4e,Vegfa,Pik3cd,Pik3cg,Eif4e2	19	0.395833	Akt1,Akt2,Akt3,Braf,Cab39,Cab39l,Ddit4,Eif4b,Eif4e,Eif4e2,Eif4ebp1,Hif1a,Igf1,Mapk1,Mapk3,Mlst8,Mtor,Pdpk1,Pgf,Pik3ca,Pik3cb,Pik3cd,Pik3cg,Pik3r1,Pik3r2,Pik3r3,Pik3r5,Prkaa1,Prkaa2,Rheb,Rictor,Rps6,Rps6ka1,Rps6ka2,Rps6ka3,Rps6kb1,Rps6kb2,Rptor,Stk11,Strada,Tsc1,Tsc2,Ulk1,Ulk2,Ulk3,Vegfa,Vegfb,Vegfc	Mouse
groupvp_IgG-groupveh_IgG	_tstat	within each collection	CP:REACTOME: Reactome gene sets	REACTOME_MHC_CLASS_II_ANTIGEN_PRESENTATION	0.608492	0.778277	0.232348	0.921561	1948	71	Dnm1,Dctn3,Dynll1,Ap2s1,Kif2a,Klc4,Dctn2,Dctn6,Dync2li1,Clta,Ctsd,Sar1b,Kif3b	13	0.183099	Actr1a,Actr1b,Ap1b1,Ap1g1,Ap1m1,Ap1m2,Ap1s1,Ap1s2,Ap2a1,Ap2a2,Ap2b1,Ap2m1,Ap2s1,Arf1,Canx,Cd74,Clta,Cltc,Ctsa,Ctsb,Ctsc,Ctsd,Ctsf,Ctsh,Ctsk,Ctso,Ctss,Dctn1,Dctn2,Dctn3,Dctn4,Dctn5,Dctn6,Dnm1,Dnm2,Dync1h1,Dync1i2,Dync1li2,Dync2h1,Dync2li1,Dynll1,Dynll2,Kif11,Kif15,Kif18a,Kif20a,Kif22,Kif26a,Kif2a,Kif2c,Kif3b,Kif3c,Kif5a,Kif5b,Kifap3,Klc1,Klc2,Klc3,Klc4,Lgmn,Osbpl1a,Racgap1,Rilp,Sar1b,Sec13,Sec23a,…	Mouse
groupvp_IgG-groupveh_IgG	_tstat	within each collection	CP:REACTOME: Reactome gene sets	REACTOME_SYNTHESIS_OF_PC	0.61024	0.778277	-0.295394	-0.893726	1322	16	Pcyt1b,Lpin1,Pemt,Ache,Chpt1,Lpin3,Slc44a1	7	0.4375	Ache,Cept1,Chka,Chkb,Chpt1,Lpin1,Lpin2,Lpin3,Pcyt1a,Pcyt1b,Pemt,Phospho1,Slc44a1,Slc44a2,Slc44a3,Slc44a4	Mouse
groupvp_IgG-groupveh_IgG	_tstat	within each collection	CP:REACTOME: Reactome gene sets	REACTOME_CD28_CO_STIMULATION	0.610778	0.778277	0.268433	0.898658	1835	31	Akt1,Rac1,Vav1,Grb2,Cd80,Map3k14,Cdc42,Cd86,Akt2,Pak1,Src,Pik3r2	12	0.387097	Akt1,Akt2,Akt3,Cd28,Cd80,Cd86,Cdc42,Fyn,Grap2,Grb2,Lck,Lyn,Map3k14,Map3k8,Mapkap1,Mlst8,Mtor,Pak1,Pak2,Pdpk1,Pik3ca,Pik3r1,Pik3r2,Pik3r3,Rac1,Rictor,Src,Them4,Trib3,Vav1,Yes1	Mouse
groupvp_IgG-groupveh_IgG	_tstat	within each collection	CP:KEGG: KEGG gene sets	KEGG_COLORECTAL_CANCER	0.613855	0.802894	0.23517	0.913845	1913	60	Bax,Mapk3,Akt1,Rac2,Rhoa,Rac1,Bad,Cycs,Pik3r5,Birc5,Kras,Fos,Map2k1,Pik3cb,Rac3,Akt2	16	0.266667	Akt1,Akt2,Akt3,Apc,Apc2,Appl1,Araf,Axin1,Axin2,Bad,Bax,Bcl2,Birc5,Braf,Casp3,Casp9,Ccnd1,Ctnnb1,Cycs,Fos,Gm10053,Gsk3b,Jun,Kras,Lef1,Map2k1,Mapk1,Mapk10,Mapk3,Mapk8,Mapk9,Mlh1,Msh2,Msh3,Msh6,Myc,Pik3ca,Pik3cb,Pik3cd,Pik3cg,Pik3r1,Pik3r2,Pik3r3,Pik3r5,Rac1,Rac2,Rac3,Raf1,Ralgds,Rhoa,Smad2,Smad3,Smad4,Tcf7,Tcf7l1,Tcf7l2,Tgfb2,Tgfb3,Tgfbr1,Tgfbr2	Mouse
groupvp_IgG-groupveh_IgG	_tstat	within each collection	CP:REACTOME: Reactome gene sets	REACTOME_CELL_DEATH_SIGNALLING_VIA_NRAGE_NRIF_AND_NADE	0.615606	0.780299	0.238735	0.911948	1924	58	Psenen,Rac1,Bad,Vav1,Fgd3,Abr,Aph1c,Plekhg2,Rasgrf1,Vav3,Aph1b,Arhgap4,Gm11808,Bcl2l11,Prex1,Aph1a,Rps27a,Aatf,Ect2	19	0.327586	Aatf,Abr,Akap13,Aph1a,Aph1b,Aph1c,Arhgap4,Arhgef11,Arhgef12,Arhgef16,Arhgef17,Arhgef18,Arhgef2,Arhgef3,Arhgef4,Arhgef6,Arhgef9,Bad,Bcl2l11,Casp2,Casp3,Ect2,Fgd1,Fgd2,Fgd3,Fgd4,Gm11808,Itgb3bp,Itsn1,Kalrn,Maged1,Mapk8,Mcf2,Ncstn,Net1,Ngef,Ngf,Ngfr,Obscn,Plekhg2,Prex1,Psen1,Psen2,Psenen,Rac1,Rasgrf1,Rasgrf2,Rps27a,Sos1,Sos2,Sqstm1,Tiam1,Tiam2,Traf6,Trio,Vav1,Vav3,Ywhae	Mouse
groupvp_IgG-groupveh_IgG	_tstat	within each collection	CP:REACTOME: Reactome gene sets	REACTOME_PTM_GAMMA_CARBOXYLATION_HYPUSINE_FORMATION_AND_ARYLSULFATASE_ACTIVATION	0.616279	0.780299	-0.283589	-0.890522	1324	18	Sumf1,Arsk,Arsa,Eif5a2	4	0.222222	Arsa,Arsb,Arsg,Arsi,Arsk,Dohh,Eif5a,Eif5a2,F10,F2,F7,F9,Furin,Ggcx,Pros1,Proz,Sumf1,Vkorc1	Mouse
groupvp_IgG-groupveh_IgG	_tstat	within each collection	CP:REACTOME: Reactome gene sets	REACTOME_HIV_LIFE_CYCLE	0.617454	0.780299	0.216541	0.922781	2065	105	Gtf2a2,Taf10,Polr2h,Polr2g,Vps28,Polr2c,Tsg101,Taf12,Polr2e,Polr2d,Taf11,Ppia,Cdk9,Taf13,Polr2j,Ran,Gtf2e2,Nup43,Ranbp1,Polr2f,Gm11808,Gtf2b,Rae1,Fen1,Banf1,Gtf2f2,Psip1,Ercc2	28	0.266667	Aaas,Ak6,Banf1,Ccnh,Ccnt1,Ccnt2,Ccr5,Cd4,Cdk7,Cdk9,Ctdp1,Cxcr4,Ell,Ercc2,Ercc3,Fen1,Gm11808,Gm12728,Gtf2a1,Gtf2a2,Gtf2b,Gtf2e1,Gtf2e2,Gtf2f1,Gtf2f2,Gtf2h1,Gtf2h2,Gtf2h3,Gtf2h4,Hmga1,Hmga1b,Lig1,Lig4,Mnat1,Ncbp1,Ncbp2,Nmt1,Nmt2,Nup107,Nup133,Nup153,Nup155,Nup188,Nup205,Nup210,Nup214,Nup35,Nup37,Nup43,Nup50,Nup54,Nup62,Nup85,Nup88,Nup93,Nupl2,Polr2a,Polr2b,Polr2c,Polr2d,Polr2e,Polr2f,Polr2g,Polr2h,…	Mouse
groupvp_IgG-groupveh_IgG	_tstat	within each collection	CP:REACTOME: Reactome gene sets	REACTOME_EARLY_PHASE_OF_HIV_LIFE_CYCLE	0.621525	0.783292	0.31301	0.877339	1743	15	Ppia,Fen1,Banf1,Psip1,Cxcr4,Gm12728,Ccr5,Hmga1	8	0.533333	Banf1,Ccr5,Cd4,Cxcr4,Fen1,Gm12728,Hmga1,Hmga1b,Lig1,Lig4,Ppia,Psip1,Xrcc4,Xrcc5,Xrcc6	Mouse
groupvp_IgG-groupveh_IgG	_tstat	within each collection	CP:KEGG: KEGG gene sets	KEGG_VASOPRESSIN_REGULATED_WATER_REABSORPTION	0.624128	0.802894	0.253845	0.893751	1877	37	Rab11a,Dynll1,Dctn2,Dctn6,Dync2li1,Arhgdib,Aqp3,Creb5,Vamp2,Rab11b,Arhgdia	11	0.297297	Adcy3,Adcy6,Adcy9,Aqp3,Arhgdia,Arhgdib,Avpr2,Creb1,Creb3,Creb3l1,Creb3l2,Creb3l3,Creb3l4,Creb5,Dctn1,Dctn2,Dctn4,Dctn5,Dctn6,Dync1h1,Dync1i2,Dync1li1,Dync1li2,Dync2h1,Dync2li1,Dynll1,Dynll2,Gnas,Nsf,Prkaca,Prkacb,Prkx,Rab11a,Rab11b,Rab5a,Rab5c,Vamp2	Mouse
groupvp_IgG-groupveh_IgG	_tstat	within each collection	CP:KEGG: KEGG gene sets	KEGG_VIBRIO_CHOLERAE_INFECTION	0.625	0.802894	0.24361	0.895865	1874	46	Atp6v1g1,Atp6v1f,Atp6v0c,Atp6v1b2,Actg1,Atp6v1d,Atp6v0b,Actb,Prkca,Atp6v1c1,Sec61b,Arf1,Kdelr1,Atp6ap1,Atp6v0d1,Tcirg1,Prkcg,Plcg2,Atp6v1a,Cftr	20	0.434783	Actb,Actg1,Adcy3,Adcy9,Arf1,Atp6ap1,Atp6v0a1,Atp6v0a2,Atp6v0b,Atp6v0c,Atp6v0d1,Atp6v0d2,Atp6v0e2,Atp6v1a,Atp6v1b2,Atp6v1c1,Atp6v1d,Atp6v1f,Atp6v1g1,Atp6v1g2,Atp6v1g3,Atp6v1h,Cftr,Gm10320,Gnas,Kcnq1,Kdelr1,Kdelr2,Kdelr3,Pdia4,Plcg1,Plcg2,Prkaca,Prkacb,Prkca,Prkcb,Prkcg,Prkx,Sec61a1,Sec61a2,Sec61b,Sec61g,Slc12a2,Tcirg1,Tjp1,Tjp2	Mouse
groupvp_IgG-groupveh_IgG	_tstat	within each collection	CP:REACTOME: Reactome gene sets	REACTOME_DAG_AND_IP3_SIGNALING	0.626437	0.786712	0.276076	0.887405	1852	26	Prkar2b,Calm3,Pde1b,Prkca,Calm1,Pde1a,Prkcd	7	0.269231	Adcy3,Adcy4,Adcy5,Adcy6,Adcy7,Adcy9,Calm1,Calm2,Calm3,Camk4,Creb1,Itpr2,Itpr3,Pde1a,Pde1b,Plcg1,Prkaca,Prkacb,Prkar1a,Prkar1b,Prkar2a,Prkar2b,Prkca,Prkcd,Prkce,Prkcg	Mouse
groupvp_IgG-groupveh_IgG	_tstat	within each collection	CP:REACTOME: Reactome gene sets	REACTOME_CREB_PHOSPHORYLATION_THROUGH_THE_ACTIVATION_OF_RAS	0.62766	0.786712	0.289019	0.88479	1828	21	Calm3,Grin2d,Calm1,Rasgrf1,Hras,Actn2,Rps6ka1,Rras	8	0.380952	Actn2,Akap9,Braf,Calm1,Calm2,Calm3,Camk2a,Camk2b,Creb1,Grin2b,Grin2d,Hras,Mapk1,Pdpk1,Raf1,Rasgrf1,Rasgrf2,Rps6ka1,Rps6ka2,Rps6ka3,Rras	Mouse
groupvp_IgG-groupveh_IgG	_tstat	within each collection	CP:KEGG: KEGG gene sets	KEGG_LYSOSOME	0.627717	0.802894	0.21225	0.916251	2078	111	Ctsg,Ap3s1,Cln5,Gla,Atp6v0c,Ap4s1,Atp6v0b,Clta,Fuca1,Cd63,Arsg,Ctsd,Napsa,Neu1,Hyal1,Galns,Ctsz,Hexa,Ctsh,Naga,Cltb,Npc2,Gusb,Hexb,Ap4b1,Gm2a,Atp6ap1,Laptm5,Gga1,Man2b1,Atp6v0d1,Asah1,Slc11a1,Tcirg1,Galc	35	0.315315	Abca2,Abcb9,Acp2,Acp5,Aga,Ap1b1,Ap1g1,Ap1m1,Ap1m2,Ap1s1,Ap1s2,Ap1s3,Ap3b1,Ap3d1,Ap3m1,Ap3m2,Ap3s1,Ap3s2,Ap4b1,Ap4e1,Ap4m1,Ap4s1,Arsa,Arsb,Arsg,Asah1,Atp6ap1,Atp6v0a1,Atp6v0a2,Atp6v0b,Atp6v0c,Atp6v0d1,Atp6v0d2,Atp6v1h,Cd164,Cd63,Cln3,Cln5,Clta,Cltb,Cltc,Ctns,Ctsa,Ctsb,Ctsc,Ctsd,Ctse,Ctsf,Ctsg,Ctsh,Ctsk,Ctso,Ctss,Ctsw,Ctsz,Dnase2b,Fuca1,Gaa,Galc,Galns,Gba,Gga1,Gga2,Gga3,Gla,Glb1,Gm2a,Gnptab,Gnptg,G…	Mouse
groupvp_IgG-groupveh_IgG	_tstat	within each collection	CP:KEGG: KEGG gene sets	KEGG_CALCIUM_SIGNALING_PATHWAY	0.633778	0.80441	0.208928	0.916988	2138	123	Pdgfra,Ptger3,Bst1,Calm3,Adrb2,Chrm3,P2rx1,Grm1,Vdac2,Pde1b,Pdgfrb,Hrh2,Ednra,Adora2b,Prkca,Grin2d,P2rx5,Calm1,Vdac3,Pde1a,Cacna1s,Atp2b1,Plce1,Cysltr1,Sphk2,Tnnc1,Plcb2,Ltb4r2,Ptafr,Ednrb,Cacna1f,Phkg2,Gna15,Chp2	34	0.276423	Adcy3,Adcy4,Adcy7,Adcy9,Adora2a,Adora2b,Adra1b,Adrb1,Adrb2,Atp2a1,Atp2a2,Atp2a3,Atp2b1,Atp2b2,Atp2b4,Avpr1a,Bdkrb1,Bst1,Cacna1a,Cacna1d,Cacna1e,Cacna1f,Cacna1h,Cacna1i,Cacna1s,Calm1,Calm2,Calm3,Camk2a,Camk2b,Camk2g,Camk4,Cd38,Chp2,Chrm3,Cysltr1,Ednra,Ednrb,Egfr,Erbb2,Erbb3,Erbb4,F2r,Gna11,Gna14,Gna15,Gnal,Gnas,Grin2d,Grm1,Hrh1,Hrh2,Htr2b,Htr7,Itpka,Itpkb,Itpr1,Itpr2,Itpr3,Ltb4r2,Mylk,Mylk3,Nos1,N…	Mouse
groupvp_IgG-groupveh_IgG	_tstat	within each collection	CP:REACTOME: Reactome gene sets	REACTOME_INFLUENZA_LIFE_CYCLE	0.636581	0.793027	-0.200099	-0.935067	1064	106	Nup133,Rps27rt,Nup205,Rps28,Rps21,Rpl38,Kpna1,Hspa1b,Rpl39,Rpl37a,Pom121,Kpnb1,Rpl37,Nup188,Nup107,Nup85,Nup88	17	0.160377	Aaas,Calr,Canx,Clta,Cltc,Dnajc3,Fau,Gm11808,Gm2000,Gm3550,Gm5244,Grsf1,Gtf2f1,Gtf2f2,Hsp90aa1,Hspa1a,Hspa1b,Ipo5,Kpna1,Kpnb1,Nup107,Nup133,Nup153,Nup155,Nup188,Nup205,Nup210,Nup214,Nup35,Nup37,Nup43,Nup50,Nup54,Nup62,Nup85,Nup88,Nup93,Nupl2,Polr2a,Polr2b,Polr2c,Polr2d,Polr2e,Polr2f,Polr2g,Polr2h,Polr2i,Polr2j,Polr2k,Polr2l,Pom121,Rae1,Ran,Ranbp2,Rpl10a,Rpl11,Rpl12,Rpl13,Rpl13a,Rpl15,Rpl18a,Rpl21,…	Mouse
groupvp_IgG-groupveh_IgG	_tstat	within each collection	CP:REACTOME: Reactome gene sets	REACTOME_TRAFFICKING_OF_AMPA_RECEPTORS	0.636708	0.793027	-0.272268	-0.876373	1345	20	Ap2a2,Ap2b1,Grip2,Cacng8,Dlg1,Myo6	6	0.3	Akap5,Ap2a1,Ap2a2,Ap2b1,Ap2m1,Ap2s1,Cacng8,Camk2a,Camk2b,Dlg1,Epb41l1,Gria3,Grip2,Mdm2,Myo6,Nsf,Pick1,Prkca,Prkcb,Prkcg	Mouse
groupvp_IgG-groupveh_IgG	_tstat	within each collection	CP:REACTOME: Reactome gene sets	REACTOME_APOPTOTIC_EXECUTION_PHASE	0.639051	0.793027	0.245447	0.894597	1966	46	Lmnb1,Bmx,Gsn,Hist1h1c,Casp6,Vim,Plec,Dbnl,Hmgb2,Bcap31,Prkcd,Lmna,Hist1h1b,Hist1h1a,Stk24	15	0.326087	Acin1,Add1,Apc,Bcap31,Birc2,Bmx,Casp3,Casp6,Casp7,Casp8,Cdh1,Ctnnb1,Dbnl,Dffa,Dffb,Dnm1l,Dsg2,Dsp,Fnta,Gas2,Gsn,H1f0,Hist1h1a,Hist1h1b,Hist1h1c,Hist1h1d,Hist1h1e,Hmgb2,Kpna1,Kpnb1,Lmna,Lmnb1,Mapt,Ocln,Pak2,Plec,Prkcd,Prkcq,Ptk2,Rock1,Satb1,Sptan1,Stk24,Tjp1,Tjp2,Vim	Mouse
groupvp_IgG-groupveh_IgG	_tstat	within each collection	CP:REACTOME: Reactome gene sets	REACTOME_INTEGRIN_ALPHAIIB_BETA3_SIGNALING	0.639594	0.793027	0.271739	0.880187	1889	27	Akt1,Grb2,Apbb1ip,Rap1a,Fn1,Ptpn1,Rap1b,Itga2b,Src	9	0.333333	Akt1,Apbb1ip,Bcar1,Crk,Csk,Fga,Fgb,Fgg,Fn1,Grb2,Itga2b,Itgb3,Pdpk1,Ptk2,Ptpn1,Rap1a,Rap1b,Rapgef3,Rapgef4,Rasgrp1,Rasgrp2,Shc1,Sos1,Src,Syk,Tln1,Vwf	Mouse
groupvp_IgG-groupveh_IgG	_tstat	within each collection	CP:REACTOME: Reactome gene sets	REACTOME_PLC_BETA_MEDIATED_EVENTS	0.644767	0.797023	0.254051	0.883175	1952	37	Prkar2b,Calm3,Gnai3,Pde1b,Prkca,Gnai2,Calm1,Pde1a,Prkcd,Plcb2,Pla2g4a	11	0.297297	Adcy3,Adcy4,Adcy5,Adcy6,Adcy7,Adcy9,Calm1,Calm2,Calm3,Camk4,Creb1,Gnai1,Gnai2,Gnai3,Gnao1,Gnat1,Gnat2,Gnaz,Itpr2,Itpr3,Mapk1,Pde1a,Pde1b,Pla2g4a,Plcb1,Plcb2,Plcb3,Plcb4,Prkaca,Prkacb,Prkar1a,Prkar1b,Prkar2a,Prkar2b,Prkca,Prkcd,Prkcg	Mouse
groupvp_IgG-groupveh_IgG	_tstat	within each collection	CP:REACTOME: Reactome gene sets	REACTOME_ION_TRANSPORT_BY_P_TYPE_ATPASES	0.646282	0.797023	-0.253861	-0.877545	1320	26	Atp7b,Atp9b,Atp1a1,Atp2b2,Atp11c,Atp2a2,Atp2a3,Atp9a	8	0.307692	Atp10a,Atp11a,Atp11b,Atp11c,Atp1a1,Atp1a2,Atp1a3,Atp1a4,Atp1b1,Atp1b2,Atp1b3,Atp2a1,Atp2a2,Atp2a3,Atp2b2,Atp2c1,Atp4a,Atp7a,Atp7b,Atp8a1,Atp8a2,Atp8b1,Atp8b4,Atp9a,Atp9b,Fxyd2	Mouse
groupvp_IgG-groupveh_IgG	_tstat	within each collection	H: hallmark gene sets	HALLMARK_FATTY_ACID_METABOLISM	0.652414	0.724905	0.203219	0.914563	2242	148	Ube2l6,Ltc4s,Acsl1,G0s2,H2afz,Ostc,Cbr3,Prdx6,Adipor2,Urod,Hmgcl,Mdh2,Pts,Ech1,Mlycd,S100a10,Aldoa,Acot8,Sdhd,Dlst,Acadvl,Suclg1,Erp29,Hsd17b10,Ywhah,Eci1,Crat,Acads,Blvra,Bphl,Hibch,Mif,Ugdh,Echs1,Adh7,Gpd2,Acadl,Gad2,Dld,Idi1,Lgals1,Hsdl2,Mcee,Odc1,Auh,Pcbd1,Idh3g,Vnn1,Apex1,Grhpr,Alad,Hsd17b4,Acaa2	53	0.358108	Aadat,Acaa2,Acadl,Acadm,Acads,Acadvl,Acat2,Acat3,Aco2,Acot1,Acot2,Acot8,Acox1,Acsl1,Acsl4,Acsl5,Acsm3,Acss1,Adh7,Adipor2,Adsl,Alad,Aldh1a1,Aldh1a7,Aldh3a2,Aldh9a1,Aldoa,Aldoart1,Aoc3,Apex1,Auh,Bckdhb,Blvra,Bphl,Cbr1,Cbr3,Ccdc58,Cd36,Cidea,Cpox,Cpt1a,Cpt2,Crat,Cryz,Cyp1a1,D2hgdh,Decr1,Dhcr24,Dld,Dlst,Ech1,Echs1,Eci1,Eci2,Ehhadh,Elovl5,Eno2,Eno3,Ephx1,Erp29,Etfdh,Fabp1,Fabp2,Fasn,Fmo1,G0s2,Gabarapl…	Mouse
groupvp_IgG-groupveh_IgG	_tstat	within each collection	CP:REACTOME: Reactome gene sets	REACTOME_RNA_POL_III_TRANSCRIPTION_TERMINATION	0.652525	0.80257	0.293007	0.861638	1860	18	Polr2h,Polr1d,Polr2e,Polr3c,Polr2f	5	0.277778	Lzts1,Nfib,Polr1c,Polr1d,Polr2e,Polr2f,Polr2h,Polr2k,Polr2l,Polr3a,Polr3b,Polr3c,Polr3d,Polr3e,Polr3f,Polr3h,Polr3k,Ssb	Mouse
groupvp_IgG-groupveh_IgG	_tstat	within each collection	CP:REACTOME: Reactome gene sets	REACTOME_PLATELET_SENSITIZATION_BY_LDL	0.659492	0.806869	0.301474	0.859631	1868	16	Fgr,Ptpn6,Mapk14,Ppp2ca,Pla2g4a,Lrp8,Ppp2r5a	7	0.4375	Apob,Fgr,Lrp8,Mapk14,Pecam1,Pla2g4a,Ppp2ca,Ppp2cb,Ppp2r1a,Ppp2r1b,Ppp2r5a,Ppp2r5b,Ppp2r5c,Ppp2r5d,Ppp2r5e,Ptpn6	Mouse
groupvp_IgG-groupveh_IgG	_tstat	within each collection	CP:REACTOME: Reactome gene sets	REACTOME_PEPTIDE_CHAIN_ELONGATION	0.659764	0.806869	0.232752	0.88453	2070	56	Rps2,Rps7,Rpl15,Rps6,Rpl29,Rps5,Rps3,Rps4x,Rps9,Rpl10a,Rpl13,Rpl8,Rpl11,Gm11808,Rpl12,Rps16,Rpl3,Rpl13a,Rps27a,Rps11	20	0.357143	Eef1a1,Eef2,Fau,Gm11808,Gm2000,Gm3550,Gm5244,Rpl10a,Rpl11,Rpl12,Rpl13,Rpl13a,Rpl15,Rpl18a,Rpl21,Rpl22,Rpl23,Rpl24,Rpl27,Rpl27a,Rpl29,Rpl3,Rpl34,Rpl35,Rpl36a,Rpl37,Rpl37a,Rpl38,Rpl39,Rpl3l,Rpl4,Rpl6,Rpl8,Rplp1,Rplp2,Rps11,Rps13,Rps14,Rps15,Rps15a,Rps16,Rps17,Rps18,Rps2,Rps21,Rps23,Rps27a,Rps27rt,Rps28,Rps3,Rps4x,Rps5,Rps6,Rps7,Rps8,Rps9	Mouse
groupvp_IgG-groupveh_IgG	_tstat	within each collection	CP:KEGG: KEGG gene sets	KEGG_CELL_ADHESION_MOLECULES_CAMS	0.662262	0.834147	0.214134	0.897036	2154	91	Cldn15,Ncam1,Itgb2l,Icam1,Cldn1,Cdh3,Itgam,Cd34,Cldn10,Cd80,Vcan,Selp,Nfasc,Pdcd1lg2,Selplg	15	0.164835	Alcam,Cadm1,Cadm3,Cd2,Cd22,Cd226,Cd274,Cd276,Cd28,Cd34,Cd4,Cd40,Cd40lg,Cd6,Cd80,Cd86,Cd8a,Cdh1,Cdh2,Cdh3,Cdh4,Cdh5,Cldn1,Cldn10,Cldn15,Cldn2,Cldn23,Cldn3,Cldn4,Cldn5,Cldn6,Cldn7,Cldn8,Cntn1,Cntn2,Cntnap1,Cntnap2,Ctla4,Esam,F11r,Glg1,Icam1,Icam2,Icos,Itga4,Itga6,Itga8,Itga9,Itgal,Itgam,Itgav,Itgb1,Itgb2,Itgb2l,Itgb7,Itgb8,Jam2,Jam3,L1cam,Mag,Mpzl1,Ncam1,Ncam2,Negr1,Neo1,Nfasc,Nlgn2,Nlgn3,Nrxn1,Nrx…	Mouse
groupvp_IgG-groupveh_IgG	_tstat	within each collection	CP:REACTOME: Reactome gene sets	REACTOME_RNA_POL_III_TRANSCRIPTION_INITIATION_FROM_TYPE_3_PROMOTER	0.663386	0.806869	0.272088	0.860596	1954	24	Polr2h,Polr1d,Polr2e,Snapc5,Snapc2,Polr3c,Polr2f	7	0.291667	Brf2,Lzts1,Polr1c,Polr1d,Polr2e,Polr2f,Polr2h,Polr2k,Polr2l,Polr3a,Polr3b,Polr3c,Polr3d,Polr3e,Polr3f,Polr3h,Polr3k,Pou2f1,Snapc1,Snapc2,Snapc3,Snapc4,Snapc5,Tbp	Mouse
groupvp_IgG-groupveh_IgG	_tstat	within each collection	CP:REACTOME: Reactome gene sets	REACTOME_TRANSPORT_OF_VITAMINS_NUCLEOSIDES_AND_RELATED_MOLECULES	0.663962	0.806869	0.26811	0.8618	1963	26	Slco4c1,Slc27a4,Slc35b2,Slco4a1	4	0.153846	Alb,Gm14085,Slc27a1,Slc27a4,Slc27a6,Slc28a2,Slc28a3,Slc29a1,Slc29a2,Slc29a3,Slc29a4,Slc33a1,Slc35a1,Slc35a2,Slc35a3,Slc35b2,Slc35b4,Slc35c1,Slc35d1,Slc35d2,Slc5a6,Slco2a1,Slco2b1,Slco3a1,Slco4a1,Slco4c1	Mouse
groupvp_IgG-groupveh_IgG	_tstat	within each collection	CP:REACTOME: Reactome gene sets	REACTOME_REGULATION_OF_KIT_SIGNALING	0.665004	0.806869	0.302194	0.847023	1865	15	Sh2b2,Grb2,Prkca,Ptpn6,Socs1	5	0.333333	Cbl,Fyn,Grb2,Kit,Lck,Lyn,Prkca,Ptpn6,Sh2b2,Sh2b3,Socs1,Socs6,Sos1,Src,Yes1	Mouse
groupvp_IgG-groupveh_IgG	_tstat	within each collection	CP:REACTOME: Reactome gene sets	REACTOME_TIE2_SIGNALING	0.667255	0.806869	0.29902	0.852633	1890	16	Grb2,Kras,Dok2,Hras,Pik3cb	5	0.3125	Angpt1,Angpt2,Dok2,Grb14,Grb2,Grb7,Hras,Kras,Nras,Pik3ca,Pik3cb,Pik3r1,Pik3r2,Shc1,Sos1,Tek	Mouse
groupvp_IgG-groupveh_IgG	_tstat	within each collection	CP:REACTOME: Reactome gene sets	REACTOME_CHOLESTEROL_BIOSYNTHESIS	0.668298	0.806869	0.2882	0.856303	1911	19	Fdps,Pmvk,Ebp,Hmgcr,Mvd,Idi1,Mvk,Hmgcs1,Fdft1	9	0.473684	Dhcr24,Dhcr7,Ebp,Fdft1,Fdps,Ggps1,Hmgcr,Hmgcs1,Hsd17b7,Idi1,Lbr,Lss,Msmo1,Mvd,Mvk,Nsdhl,Pmvk,Sqle,Tm7sf2	Mouse
groupvp_IgG-groupveh_IgG	_tstat	within each collection	CP:REACTOME: Reactome gene sets	REACTOME_ACTIVATION_OF_NMDA_RECEPTOR_UPON_GLUTAMATE_BINDING_AND_POSTSYNAPTIC_EVENTS	0.671738	0.808195	0.266406	0.856323	1986	26	Calm3,Grin2d,Camkk1,Calm1,Rasgrf1,Hras,Gria3,Actn2,Rps6ka1,Rras	10	0.384615	Actn2,Adcy3,Akap9,Braf,Calm1,Calm2,Calm3,Camk2a,Camk2b,Camk4,Camkk1,Creb1,Gria3,Grin2b,Grin2d,Hras,Mapk1,Pdpk1,Prkacb,Raf1,Rasgrf1,Rasgrf2,Rps6ka1,Rps6ka2,Rps6ka3,Rras	Mouse
groupvp_IgG-groupveh_IgG	_tstat	within each collection	CP:REACTOME: Reactome gene sets	REACTOME_ACTIVATED_TAK1_MEDIATES_P38_MAPK_ACTIVATION	0.67291	0.808195	0.291955	0.847857	1939	17	Map2k3,Mapkapk2,Mapkapk3,Irak2,Mapk14	5	0.294118	Ikbkg,Irak1,Irak2,Map2k3,Map2k6,Map3k7,Mapk11,Mapk14,Mapkapk2,Mapkapk3,Nod1,Nod2,Ripk2,Tab1,Tab2,Tab3,Traf6	Mouse
groupvp_IgG-groupveh_IgG	_tstat	within each collection	CP:REACTOME: Reactome gene sets	REACTOME_P130CAS_LINKAGE_TO_MAPK_SIGNALING_FOR_INTEGRINS	0.678546	0.81229	0.298801	0.837513	1903	15	Apbb1ip,Rap1a,Fn1,Rap1b,Itga2b,Src	6	0.4	Apbb1ip,Bcar1,Crk,Fga,Fgb,Fgg,Fn1,Itga2b,Itgb3,Ptk2,Rap1a,Rap1b,Src,Tln1,Vwf	Mouse
groupvp_IgG-groupveh_IgG	_tstat	within each collection	CP:REACTOME: Reactome gene sets	REACTOME_POST_TRANSLATIONAL_MODIFICATION_SYNTHESIS_OF_GPI_ANCHORED_PROTEINS	0.679851	0.81229	0.264946	0.851631	2010	26	Dpm1,Pigx,Pigp,Plaur,Dpm2,Pigt,Piga,Pigs	8	0.307692	Dpm1,Dpm2,Dpm3,Gpaa1,Pgap1,Piga,Pigb,Pigc,Pigf,Pigg,Pigh,Pigk,Pigl,Pigm,Pign,Pigo,Pigp,Pigq,Pigs,Pigt,Pigu,Pigv,Pigw,Pigx,Plaur,Sema6d	Mouse
groupvp_IgG-groupveh_IgG	_tstat	within each collection	CP:KEGG: KEGG gene sets	KEGG_STARCH_AND_SUCROSE_METABOLISM	0.68488	0.847039	0.260095	0.849399	1992	27	Mgam,Pygl,Gbe1,Hk3,Gys1,Gusb,Ugdh	7	0.259259	Agl,Enpp1,Enpp3,G6pc,Gaa,Ganc,Gbe1,Gck,Gusb,Gys1,Gys2,Hk1,Hk2,Hk3,Mgam,Pgm1,Pgm2,Pgm2l1,Pygb,Pygl,Pygm,Ugdh,Ugp2,Ugt1a1,Ugt1a5,Ugt2a3,Uxs1	Mouse
groupvp_IgG-groupveh_IgG	_tstat	within each collection	CP:KEGG: KEGG gene sets	KEGG_GLYCOSAMINOGLYCAN_DEGRADATION	0.685714	0.847039	-0.26862	-0.845062	1463	19	Idua,Ids,Hs3st3b1	3	0.157895	Arsb,Galns,Glb1,Gns,Gusb,Hexa,Hexb,Hgsnat,Hpse,Hpse2,Hs3st3a1,Hs3st3b1,Hyal1,Hyal2,Hyal3,Ids,Idua,Naglu,Sgsh	Mouse
groupvp_IgG-groupveh_IgG	_tstat	within each collection	CP:REACTOME: Reactome gene sets	REACTOME_TELOMERE_MAINTENANCE	0.686134	0.817672	0.241695	0.863247	2102	42	H2afz,H2afx,Pold4,Nhp2,Rfc2,Rpa3,Hist4h4,Dna2,Hist1h2be,Fen1,Rfc4,Rfc5,Prim1,Hist1h2ac,Rpa2	15	0.357143	Acd,Dkc1,Dna2,Fen1,H2afx,H2afz,Hist1h2ac,Hist1h2bb,Hist1h2be,Hist1h2bk,Hist1h2bp,Hist1h4d,Hist1h4f,Hist2h2be,Hist4h4,Lig1,Nhp2,Pcna,Pola1,Pola2,Pold1,Pold2,Pold3,Pold4,Pole,Pole2,Prim1,Prim2,Rfc2,Rfc3,Rfc4,Rfc5,Rpa1,Rpa2,Rpa3,Ruvbl1,Ruvbl2,Terf1,Terf2,Terf2ip,Tert,Wrap53	Mouse
groupvp_IgG-groupveh_IgG	_tstat	within each collection	CP:KEGG: KEGG gene sets	KEGG_PYRUVATE_METABOLISM	0.687898	0.847039	0.245571	0.853125	2051	35	Ldhc,Haghl,Mdh2,Acyp1,Hagh	5	0.142857	Acaca,Acacb,Acat1,Acat2,Acat3,Acot12,Acss1,Acss2,Acyp1,Acyp2,Aldh1b1,Aldh2,Aldh3a2,Aldh7a1,Aldh9a1,Dlat,Dld,Glo1,Grhpr,Hagh,Haghl,Ldhal6b,Ldhb,Ldhc,Ldhd,Mdh1,Mdh2,Me1,Me2,Me3,Pck1,Pck2,Pdha1,Pdhb,Pklr	Mouse
groupvp_IgG-groupveh_IgG	_tstat	within each collection	CP:REACTOME: Reactome gene sets	REACTOME_PI3K_CASCADE	0.689545	0.819614	0.230049	0.869751	2149	55	Eif4ebp1,Rheb,Stk11,Prkag1,Grb2,Fgf18,Rps6,Ppm1a,Cab39,Fgf9,Pik3cb,Dok1,Stradb,Akt2,Eef2k	15	0.272727	Akt2,Cab39,Cab39l,Dok1,Eef2k,Eif4b,Eif4e,Eif4ebp1,Eif4g1,Fgf1,Fgf18,Fgf2,Fgf22,Fgf7,Fgf9,Fgfr1,Fgfr2,Fgfr3,Fgfr4,Frs2,Gab1,Grb2,Insr,Irs1,Irs2,Klb,Mlst8,Mtor,Pde3b,Pdpk1,Pik3c3,Pik3ca,Pik3cb,Pik3r1,Pik3r2,Pik3r4,Ppm1a,Prkaa1,Prkaa2,Prkab1,Prkab2,Prkag1,Prkag2,Rheb,Rps6,Rps6kb1,Rptor,Stk11,Strada,Stradb,Them4,Tlr9,Trib3,Tsc1,Tsc2	Mouse
groupvp_IgG-groupveh_IgG	_tstat	within each collection	CP:REACTOME: Reactome gene sets	REACTOME_MRNA_PROCESSING	0.693961	0.820645	0.200098	0.896053	2389	145	Lsm10,Polr2h,Sf3b5,Polr2g,Lsm2,Magoh,Nudt21,Txnl4a,Polr2c,Phf5a,Snrpb,Polr2e,Srsf7,Dhx38,Polr2d,Polr2j,Srsf9,Srsf5,Ddx23,Sf3b2,Hnrnpf,Snrnp40,Nup43,Sf3b1,Rbm8a,Srsf4,Polr2f,Hnrnpd,Cd2bp2,Rae1,Gtf2f2,Sf3a3,Snrpa,Cdc40,Ercc2	35	0.241379	A1cf,Aaas,Adar,Adarb1,Apobec1,Ccar1,Ccnh,Cd2bp2,Cdc40,Cdk7,Clp1,Cpsf1,Cpsf2,Cpsf3,Cpsf7,Cstf1,Cstf2,Cstf3,Ddx23,Dhx38,Dhx9,Dnajc8,Eftud2,Eif4e,Ercc2,Ercc3,Fus,Gtf2f1,Gtf2f2,Gtf2h1,Gtf2h2,Gtf2h3,Gtf2h4,Hnrnpa0,Hnrnpa1,Hnrnpa2b1,Hnrnpa3,Hnrnpc,Hnrnpd,Hnrnpf,Hnrnph1,Hnrnph2,Hnrnpk,Hnrnpl,Hnrnpm,Hnrnpr,Hnrnpu,Hnrnpul1,Lsm10,Lsm11,Lsm2,Magoh,Mettl3,Mnat1,Ncbp1,Ncbp2,Nfx1,Nudt21,Nup107,Nup133,Nup153,Nu…	Mouse
groupvp_IgG-groupveh_IgG	_tstat	within each collection	CP:REACTOME: Reactome gene sets	REACTOME_NFKB_AND_MAP_KINASES_ACTIVATION_MEDIATED_BY_TLR4_SIGNALING_REPERTOIRE	0.69398	0.820645	0.222986	0.873309	2201	66	Saa3,Map2k3,Nfkbia,Mapk3,Mapkapk2,Atf1,Cd14,Fos,Mapkapk3,Irak2,Nfkb2,Mapk14,Map2k1,Map2k2,Ppp2ca,Gm11808,Cdk1,Map2k4,Rps6ka1,Ly96	20	0.30303	Ager,App,Atf1,Atf2,Cd14,Cdk1,Chuk,Creb1,Dusp4,Dusp6,Dusp7,Elk1,Fos,Gm11808,Ikbkb,Ikbkg,Irak1,Irak2,Jun,Ly96,Map2k1,Map2k2,Map2k3,Map2k4,Map2k6,Map2k7,Map3k7,Mapk1,Mapk10,Mapk11,Mapk14,Mapk3,Mapk7,Mapk8,Mapk9,Mapkapk2,Mapkapk3,Mef2a,Mef2c,Nfkb2,Nfkbia,Nfkbib,Nod1,Nod2,Ppp2ca,Ppp2cb,Ppp2r1a,Ppp2r1b,Ppp2r5d,Rela,Ripk1,Ripk2,Rps27a,Rps6ka1,Rps6ka2,Rps6ka3,Rps6ka5,S100b,Saa3,Tab1,Tab2,Tab3,Ticam1,Tlr3…	Mouse
groupvp_IgG-groupveh_IgG	_tstat	within each collection	H: hallmark gene sets	HALLMARK_MYC_TARGETS_V2	0.696169	0.756706	0.229555	0.866135	2107	53	Exosc5,Dctpp1,Dusp2,Mrto4,Phb,Ung,Nip7,Imp4,Tmem97,Mphosph10,Pus1,Wdr74,Cdk4,Noc4l,Plk1,Aimp2,Plk4,Slc19a1,Srm	19	0.358491	Aimp2,Bysl,Cdk4,Dctpp1,Ddx18,Dusp2,Exosc5,Farsa,Gnl3,Grwd1,Hk2,Hspe1,Imp4,Ipo4,Las1l,Map3k6,Mcm4,Mcm5,Mphosph10,Mrto4,Mybbp1a,Myc,Ndufaf4,Nip7,Noc4l,Nolc1,Nop56,Pa2g4,Pes1,Phb,Plk1,Plk4,Ppan,Pprc1,Prmt3,Pus1,Rabepk,Rcl1,Rrp12,Rrp9,Slc19a1,Slc29a2,Sord,Srm,Supv3l1,Tbrg4,Tcof1,Tfb2m,Tmem97,Ung,Utp20,Wdr43,Wdr74	Mouse
groupvp_IgG-groupveh_IgG	_tstat	within each collection	CP:REACTOME: Reactome gene sets	REACTOME_NOD1_2_SIGNALING_PATHWAY	0.698816	0.822318	0.260645	0.844254	2064	27	Mapk13,Card9,Tnfaip3,Irak2,Mapk14	5	0.185185	Birc2,Birc3,Card9,Casp1,Casp2,Casp8,Casp9,Chuk,Cyld,Ikbkb,Ikbkg,Irak1,Irak2,Map2k6,Map3k7,Mapk11,Mapk12,Mapk13,Mapk14,Nod1,Nod2,Ripk2,Tab1,Tab2,Tab3,Tnfaip3,Traf6	Mouse
groupvp_IgG-groupveh_IgG	_tstat	within each collection	CP:REACTOME: Reactome gene sets	REACTOME_DNA_REPAIR	0.69897	0.822318	-0.196716	-0.902984	1153	100	Atm,Rev1,Ercc3,Prkdc,Rfc3,Lig4,Tcea1,Ercc8,Ddb2,Ercc5,Atr,Nbn,Mnat1,Fancc,Cdk7,Rpa1,Fancb,Fancf,Mdc1,Polh	20	0.2	Alkbh2,Apex1,Atm,Atr,Bivm,Brca1,Brca2,Brip1,Ccnh,Ccno,Cdk7,Ddb1,Ddb2,Ercc1,Ercc2,Ercc3,Ercc4,Ercc5,Ercc6,Ercc8,Fanca,Fancb,Fancc,Fancd2,Fance,Fancf,Fancg,Fancl,Fancm,Fen1,Gm11808,Gtf2h1,Gtf2h2,Gtf2h3,Gtf2h4,H2afx,Lig1,Lig3,Lig4,Mad2l2,Mbd4,Mdc1,Mgmt,Mnat1,Mpg,Mutyh,Nbn,Nthl1,Ogg1,Palb2,Pcna,Polb,Pold1,Pold2,Pold3,Pold4,Pole,Pole2,Polh,Polr2a,Polr2b,Polr2c,Polr2d,Polr2e,Polr2f,Polr2g,Polr2h,Polr2i…	Mouse
groupvp_IgG-groupveh_IgG	_tstat	within each collection	CP:REACTOME: Reactome gene sets	REACTOME_SIGNALING_BY_NOTCH1	0.70352	0.82556	-0.206754	-0.882366	1278	65	Tle4,Hdac7,Hdac6,Maml2,Hes1,Crebbp,Dtx1,Hdac9,Dll4,Numb,Ep300,Tle2,Ncor2,Mib1,Ncstn,Hdac1,Maml1,Hdac2	18	0.276923	Adam10,Adam17,Aph1a,Aph1b,Aph1c,Arrb1,Arrb2,Ccnc,Cdk8,Cntn1,Crebbp,Cul1,Dll1,Dll4,Dtx1,Dtx2,Dtx4,Ep300,Fbxw7,Gm11808,Hdac1,Hdac10,Hdac11,Hdac2,Hdac3,Hdac4,Hdac5,Hdac6,Hdac7,Hdac8,Hdac9,Hes1,Hes5,Hey1,Hey2,Heyl,Hif1a,Jag1,Jag2,Kat2a,Kat2b,Maml1,Maml2,Maml3,Mamld1,Mib1,Mib2,Myc,Ncor1,Ncor2,Ncstn,Numb,Psen1,Psen2,Psenen,Rbpj,Rbx1,Rps27a,Snw1,Tbl1x,Tbl1xr1,Tle1,Tle2,Tle3,Tle4	Mouse
groupvp_IgG-groupveh_IgG	_tstat	within each collection	CP:KEGG: KEGG gene sets	KEGG_ERBB_SIGNALING_PATHWAY	0.707573	0.863388	-0.199939	-0.885436	1279	81	Nck2,Rps6kb2,Mapk9,Abl2,Nck1,Cblb,Plcg1,Pik3ca,Akt3,Sos1,Araf,Elk1,Erbb3,Mapk8,Pak4,Map2k7,Rps6kb1,Erbb4,Gsk3b,Abl1	20	0.246914	Abl1,Abl2,Akt1,Akt2,Akt3,Araf,Areg,Bad,Braf,Btc,Camk2a,Camk2b,Camk2g,Cbl,Cblb,Cblc,Cdkn1a,Cdkn1b,Crk,Crkl,Egf,Egfr,Eif4ebp1,Elk1,Erbb2,Erbb3,Erbb4,Gab1,Grb2,Gsk3b,Hbegf,Hras,Jun,Kras,Map2k1,Map2k2,Map2k4,Map2k7,Mapk1,Mapk10,Mapk3,Mapk8,Mapk9,Mtor,Myc,Nck1,Nck2,Nras,Nrg1,Nrg2,Nrg4,Pak1,Pak2,Pak3,Pak4,Pak6,Pik3ca,Pik3cb,Pik3cd,Pik3cg,Pik3r1,Pik3r2,Pik3r3,Pik3r5,Plcg1,Plcg2,Prkca,Prkcb,Prkcg,Ptk2,Ra…	Mouse
groupvp_IgG-groupveh_IgG	_tstat	within each collection	CP:KEGG: KEGG gene sets	KEGG_ONE_CARBON_POOL_BY_FOLATE	0.711641	0.863388	0.280307	0.825102	1998	18	Mthfsl,Mthfs,Atic,Tyms,Dhfr,Mthfd2,Mthfr	7	0.388889	Aldh1l1,Amt,Atic,Dhfr,Ftcd,Gart,Mtfmt,Mthfd1,Mthfd1l,Mthfd2,Mthfd2l,Mthfr,Mthfs,Mthfsl,Mtr,Shmt1,Shmt2,Tyms	Mouse
groupvp_IgG-groupveh_IgG	_tstat	within each collection	CP:REACTOME: Reactome gene sets	REACTOME_OTHER_SEMAPHORIN_INTERACTIONS	0.718579	0.831789	-0.273799	-0.816818	1577	15	Itgb1,Sema6d,Plxna1,Plxna2,Plxnd1,Itga1,Sema6a,Plxnc1	8	0.533333	Itga1,Itgb1,Plxna1,Plxna2,Plxnb3,Plxnc1,Plxnd1,Sema3e,Sema4a,Sema5a,Sema6a,Sema6d,Sema7a,Trem2,Tyrobp	Mouse
groupvp_IgG-groupveh_IgG	_tstat	within each collection	CP:REACTOME: Reactome gene sets	REACTOME_SIGNALING_BY_ERBB4	0.719753	0.831789	0.213562	0.864044	2331	79	Mapk3,Akt1,Psenen,Bad,Mdm2,Nrg1,Grb2,Cdkn1a,Aph1c,Btc,Kras,Hras,Pten,Map2k1,Map2k2,Aph1b,Gm11808,Cdk1,Akt2,Nr4a1,Aph1a,Cdkn1b	22	0.278481	Adam17,Akt1,Akt1s1,Akt2,Akt3,Aph1a,Aph1b,Aph1c,Bad,Btc,Btrc,Casp9,Cdk1,Cdkn1a,Cdkn1b,Chuk,Creb1,Cul1,Cxcl12,Egf,Egfr,Erbb3,Erbb4,Esr1,Foxo1,Foxo3,Foxo4,Ghr,Gm11808,Grb2,Gsk3a,Hbegf,Hras,Jak2,Kras,Map2k1,Map2k2,Mapk1,Mapk3,Mapkap1,Mdm2,Mlst8,Mtor,Ncor1,Ncstn,Nedd4,Nr4a1,Nras,Nrg1,Nrg2,Nrg4,Pdpk1,Phlpp1,Pik3ca,Pik3r1,Prlr,Psen1,Psen2,Psenen,Pten,Raf1,Rbx1,Rictor,Rps27a,Rps6kb2,S100b,Sh2b1,Shc1,Sos1…	Mouse
groupvp_IgG-groupveh_IgG	_tstat	within each collection	CP:REACTOME: Reactome gene sets	REACTOME_TRAF6_MEDIATED_INDUCTION_OF_NFKB_AND_MAP_KINASES_UPON_TLR7_8_OR_9_ACTIVATION	0.720749	0.831789	0.216339	0.856135	2309	70	Saa3,Map2k3,Nfkbia,Mapk3,Mapkapk2,Myd88,Atf1,Fos,Mapkapk3,Irak2,Nfkb2,Mapk14,Map2k1,Map2k2,Ppp2ca,Gm11808,Cdk1,Map2k4,Irak4,Rps6ka1,Peli2,Rps27a,Ager,Nod2	24	0.342857	Ager,App,Atf1,Atf2,Cdk1,Chuk,Creb1,Dusp4,Dusp6,Dusp7,Ecsit,Elk1,Fos,Gm11808,Ikbkb,Ikbkg,Irak1,Irak2,Irak4,Jun,Map2k1,Map2k2,Map2k3,Map2k4,Map2k6,Map2k7,Map3k1,Map3k7,Mapk1,Mapk10,Mapk11,Mapk14,Mapk3,Mapk7,Mapk8,Mapk9,Mapkapk2,Mapkapk3,Mef2a,Mef2c,Myd88,Nfkb2,Nfkbia,Nfkbib,Nod1,Nod2,Peli1,Peli2,Peli3,Ppp2ca,Ppp2cb,Ppp2r1a,Ppp2r1b,Ppp2r5d,Rela,Ripk2,Rps27a,Rps6ka1,Rps6ka2,Rps6ka3,Rps6ka5,S100b,Saa3…	Mouse
groupvp_IgG-groupveh_IgG	_tstat	within each collection	CP:REACTOME: Reactome gene sets	REACTOME_CITRIC_ACID_CYCLE_TCA_CYCLE	0.722651	0.831789	0.277207	0.815174	2060	18	Mdh2,Sdhb,Sdhd,Dlst,Suclg1,Idh2,Dld,Idh3g	8	0.444444	Aco2,Cs,Dld,Dlst,Idh2,Idh3a,Idh3b,Idh3g,Mdh2,Nnt,Ogdh,Sdha,Sdhb,Sdhc,Sdhd,Sucla2,Suclg1,Suclg2	Mouse
groupvp_IgG-groupveh_IgG	_tstat	within each collection	CP:REACTOME: Reactome gene sets	REACTOME_TAK1_ACTIVATES_NFKB_BY_PHOSPHORYLATION_AND_ACTIVATION_OF_IKKS_COMPLEX	0.723404	0.831789	0.267117	0.817741	2107	21	Saa3,Nfkbia,Irak2,Nfkb2	4	0.190476	Ager,App,Chuk,Ikbkb,Ikbkg,Irak1,Irak2,Map3k7,Nfkb2,Nfkbia,Nfkbib,Nod1,Nod2,Rela,Ripk2,S100b,Saa3,Tab1,Tab2,Tab3,Traf6	Mouse
groupvp_IgG-groupveh_IgG	_tstat	within each collection	CP:KEGG: KEGG gene sets	KEGG_PHOSPHATIDYLINOSITOL_SIGNALING_SYSTEM	0.724063	0.872047	-0.204183	-0.878688	1332	71	Pik3c2a,Plcg1,Pikfyve,Pik3c3,Inpp4b,Pi4kb,Cdipt,Pik3ca,Dgkd,Pip5k1a,Itpr3,Inpp5b,Itpkb,Pik3c2b,Pi4ka,Itpr1,Dgka,Dgke,Plcb3,Plcd4,Itpr2,Ocrl,Inppl1,Itpka,Cds2,Inpp5a,Pik3c2g	27	0.380282	Calm1,Calm2,Calm3,Cdipt,Cds1,Cds2,Dgka,Dgkd,Dgke,Dgkg,Dgkh,Dgki,Dgkq,Dgkz,Impa1,Impa2,Inpp1,Inpp4a,Inpp4b,Inpp5a,Inpp5b,Inpp5d,Inpp5e,Inpp5j,Inpp5k,Inppl1,Ippk,Itpk1,Itpka,Itpkb,Itpr1,Itpr2,Itpr3,Ocrl,Pi4ka,Pi4kb,Pik3c2a,Pik3c2b,Pik3c2g,Pik3c3,Pik3ca,Pik3cb,Pik3cd,Pik3cg,Pik3r1,Pik3r2,Pik3r3,Pik3r5,Pikfyve,Pip4k2a,Pip4k2b,Pip4k2c,Pip5k1a,Pip5k1b,Pip5k1c,Plcb1,Plcb2,Plcb3,Plcb4,Plcd1,Plcd3,Plcd4,P…	Mouse
groupvp_IgG-groupveh_IgG	_tstat	within each collection	CP:REACTOME: Reactome gene sets	REACTOME_RNA_POL_I_TRANSCRIPTION_TERMINATION	0.724895	0.831789	-0.257011	-0.820999	1551	19	Ercc3,Mnat1,Polr1a,Cdk7	4	0.210526	Ccnh,Cdk7,Ercc2,Ercc3,Gtf2h1,Gtf2h2,Gtf2h3,Gtf2h4,Mnat1,Polr1a,Polr1b,Polr1c,Polr1d,Polr2h,Polr2k,Taf1a,Taf1b,Taf1c,Ubtf	Mouse
groupvp_IgG-groupveh_IgG	_tstat	within each collection	CP:REACTOME: Reactome gene sets	REACTOME_RECYCLING_PATHWAY_OF_L1	0.725706	0.831789	-0.25159	-0.829597	1515	22	Ap2a2,Ap2b1,Rdx,Dpysl2,Rps6ka3	5	0.227273	Ap2a1,Ap2a2,Ap2b1,Ap2m1,Ap2s1,Clta,Cltc,Dnm1,Dnm2,Dpysl2,Ezr,L1cam,Mapk1,Msn,Numb,Rdx,Rps6ka1,Rps6ka2,Rps6ka3,Rps6ka4,Rps6ka5,Src	Mouse
groupvp_IgG-groupveh_IgG	_tstat	within each collection	CP:REACTOME: Reactome gene sets	REACTOME_SIGNALING_BY_FGFR1_MUTANTS	0.726663	0.831789	-0.251399	-0.828968	1517	22	Myo18a,Plcg1,Zmym2,Pik3ca,Fgfr1op	5	0.227273	Bcr,Cntrl,Cpsf6,Cux1,Fgf1,Fgf2,Fgf9,Fgfr1,Fgfr1op,Fgfr1op2,Gab2,Grb2,Myo18a,Pik3ca,Pik3r1,Plcg1,Stat1,Stat3,Stat5a,Stat5b,Trim24,Zmym2	Mouse
groupvp_IgG-groupveh_IgG	_tstat	within each collection	CP:REACTOME: Reactome gene sets	REACTOME_PYRUVATE_METABOLISM_AND_CITRIC_ACID_TCA_CYCLE	0.727963	0.831789	0.238236	0.828198	2204	37	Slc16a3,Mdh2,Bsg,Sdhb,Sdhd,Pdk3,Dlst,Suclg1	8	0.216216	Aco2,Adhfe1,Bsg,Cs,D2hgdh,Dlat,Dld,Dlst,Idh1,Idh2,Idh3a,Idh3b,Idh3g,L2hgdh,Ldhb,Mdh2,Nnt,Ogdh,Pdha1,Pdhb,Pdhx,Pdk1,Pdk2,Pdk3,Pdk4,Pdp1,Pdp2,Pdpr,Sdha,Sdhb,Sdhc,Sdhd,Slc16a1,Slc16a3,Sucla2,Suclg1,Suclg2	Mouse
groupvp_IgG-groupveh_IgG	_tstat	within each collection	CP:REACTOME: Reactome gene sets	REACTOME_BMAL1_CLOCK_NPAS2_ACTIVATES_CIRCADIAN_EXPRESSION	0.728958	0.831789	-0.231746	-0.838819	1454	31	Clock,Ncoa3,Crebbp,Arntl,Med1,Ncoa6,Ep300,Ppara,Ncoa2,Tbl1x,Ppargc1a	11	0.354839	Arntl,Arntl2,Bhlhe40,Bhlhe41,Clock,Crebbp,Cry1,Cry2,Dbp,Ep300,F7,Hdac3,Med1,Ncoa1,Ncoa2,Ncoa3,Ncoa6,Ncor1,Npas2,Nr1d1,Nr3c1,Per2,Ppara,Ppargc1a,Rora,Rxra,Serpine1,Smarcd3,Tbl1x,Tbl1xr1,Tgs1	Mouse
groupvp_IgG-groupveh_IgG	_tstat	within each collection	CP:REACTOME: Reactome gene sets	REACTOME_CD28_DEPENDENT_PI3K_AKT_SIGNALING	0.730364	0.831789	-0.254019	-0.827052	1524	21	Rictor,Pik3ca,Mlst8,Akt3,Fyn	5	0.238095	Akt1,Akt2,Akt3,Cd28,Cd80,Cd86,Fyn,Lck,Map3k14,Map3k8,Mapkap1,Mlst8,Mtor,Pdpk1,Pik3ca,Pik3r1,Pik3r2,Pik3r3,Rictor,Them4,Trib3	Mouse
groupvp_IgG-groupveh_IgG	_tstat	within each collection	CP:REACTOME: Reactome gene sets	REACTOME_L1CAM_INTERACTIONS	0.730528	0.831789	0.216996	0.853779	2325	68	Ncam1,Dnm1,Lamb1,Ap2s1,Mapk3,Rac1,Sdcbp,Clta,Scn7a,Csnk2b,Map2k1,Map2k2,Ank1,Itga2b,Scn8a,Msn,Rps6ka1,Pak1,Ezr,Ap2m1,Src	21	0.308824	Alcam,Ank1,Ank3,Ap2a1,Ap2a2,Ap2b1,Ap2m1,Ap2s1,Clta,Cltc,Cntn1,Cntn2,Cntnap1,Csnk2a1,Csnk2a2,Csnk2b,Dlg1,Dlg3,Dnm1,Dnm2,Dpysl2,Egfr,Ezr,Fgfr1,Itga1,Itga2,Itga2b,Itga5,Itga9,Itgav,Itgb1,Itgb3,Kcnq3,L1cam,Lamb1,Lamc1,Map2k1,Map2k2,Mapk1,Mapk3,Msn,Ncam1,Nrp1,Nrp2,Numb,Pak1,Rac1,Ranbp9,Rdx,Rps6ka1,Rps6ka2,Rps6ka3,Rps6ka4,Rps6ka5,Scn1b,Scn2b,Scn3b,Scn4a,Scn7a,Scn8a,Sdcbp,Sptan1,Sptb,Sptbn1,Sptbn2,Sptbn…	Mouse
groupvp_IgG-groupveh_IgG	_tstat	within each collection	CP:REACTOME: Reactome gene sets	REACTOME_PYRUVATE_METABOLISM	0.733592	0.831935	0.281138	0.801645	2078	16	Slc16a3,Bsg,Pdk3	3	0.1875	Bsg,Dlat,Dld,Ldhb,Pdha1,Pdhb,Pdhx,Pdk1,Pdk2,Pdk3,Pdk4,Pdp1,Pdp2,Pdpr,Slc16a1,Slc16a3	Mouse
groupvp_IgG-groupveh_IgG	_tstat	within each collection	CP:REACTOME: Reactome gene sets	REACTOME_SIGNALING_BY_FGFR_MUTANTS	0.734273	0.831935	-0.227305	-0.842197	1458	34	Myo18a,Frs2,Plcg1,Zmym2,Pik3ca,Sos1,Fgfr1op	7	0.205882	Bcr,Cntrl,Cpsf6,Cux1,Fgf1,Fgf18,Fgf2,Fgf22,Fgf7,Fgf9,Fgfr1,Fgfr1op,Fgfr1op2,Fgfr2,Fgfr3,Fgfr4,Frs2,Gab1,Gab2,Grb2,Hras,Kras,Myo18a,Nras,Pik3ca,Pik3r1,Plcg1,Sos1,Stat1,Stat3,Stat5a,Stat5b,Trim24,Zmym2	Mouse
groupvp_IgG-groupveh_IgG	_tstat	within each collection	H: hallmark gene sets	HALLMARK_SPERMATOGENESIS	0.735991	0.782969	-0.192588	-0.881068	1273	93	Tle4,Tulp2,Ide,Strbp,Nf2,Ace,Pias2,Oaz3,Clgn,Map7,Dbf4,Nefh	12	0.129032	Ace,Acrbp,Agfg1,Alox15,Arl4a,Art3,Aurka,Braf,Bub1,Camk4,Ccnb2,Cct6b,Cdk1,Cdkn3,Cftr,Chfr,Clgn,Clpb,Cnih2,Coil,Csnk2a2,Dbf4,Ddx25,Ddx4,Dmc1,Elovl3,Ezh2,Gad1,Gapdhs,Gfi1,Gmcl1,Gpr182,Grm8,Gsg1,Gstm5,Hspa1l,Hspa2,Hspa4l,Ide,Ift88,Il12rb2,Il13ra2,Ip6k1,Jam3,Kif2c,Ldhc,Lpin1,Map7,Mast2,Mlf1,Mllt10,Mtor,Ncaph,Nefh,Nek2,Nf2,Nos1,Nphp1,Oaz3,Pacrg,Parp2,Pcsk4,Pgs1,Phf7,Phkg2,Pias2,Pomc,Prkar2a,Psmg1,Rad17…	Mouse
groupvp_IgG-groupveh_IgG	_tstat	within each collection	CP:REACTOME: Reactome gene sets	REACTOME_FATTY_ACYL_COA_BIOSYNTHESIS	0.736162	0.832026	-0.266353	-0.805859	1595	16	Acsl4,Elovl5,Acaca,Acly,Fasn,Acsl3,Hsd17b12,Elovl3	8	0.5	Acaca,Acly,Acsl1,Acsl3,Acsl4,Acsl5,Elovl1,Elovl2,Elovl3,Elovl5,Elovl6,Elovl7,Fasn,Hsd17b12,Slc25a1,Tecr	Mouse
groupvp_IgG-groupveh_IgG	_tstat	within each collection	CP:REACTOME: Reactome gene sets	REACTOME_DOWNREGULATION_OF_SMAD2_3_SMAD4_TRANSCRIPTIONAL_ACTIVITY	0.74065	0.833146	0.271079	0.805433	2118	19	Ube2d3,Ppm1a,Skil,Tgif1,Gm11808,Tgif2,Rps27a,Smad3	8	0.421053	Gm11808,Hdac1,Ncor1,Ncor2,Parp1,Ppm1a,Rps27a,Ski,Skil,Smad2,Smad3,Smad4,Smurf2,Tgif1,Tgif2,Trim33,Ube2d1,Ube2d3,Usp9x	Mouse
groupvp_IgG-groupveh_IgG	_tstat	within each collection	CP:REACTOME: Reactome gene sets	REACTOME_VOLTAGE_GATED_POTASSIUM_CHANNELS	0.740775	0.833146	-0.254249	-0.812174	1585	19	Kcnh4,Kcnb1,Kcnh6,Kcna2,Kcnab2,Kcnh7,Kcnh2	7	0.368421	Kcna2,Kcna3,Kcnab1,Kcnab2,Kcnab3,Kcnb1,Kcnc1,Kcnc3,Kcnd1,Kcng2,Kcnh2,Kcnh3,Kcnh4,Kcnh6,Kcnh7,Kcnq1,Kcnq3,Kcnq5,Kcns3	Mouse
groupvp_IgG-groupveh_IgG	_tstat	within each collection	CP:KEGG: KEGG gene sets	KEGG_BASAL_CELL_CARCINOMA	0.75037	0.893536	-0.21541	-0.833763	1520	41	Tcf7l2,Ptch1,Dvl3,Dvl1,Axin2,Apc,Gsk3b,Fzd8,Fzd3	9	0.219512	Apc,Apc2,Axin1,Axin2,Bmp2,Bmp4,Ctnnb1,Dvl1,Dvl2,Dvl3,Fzd1,Fzd2,Fzd3,Fzd4,Fzd5,Fzd6,Fzd7,Fzd8,Gli3,Gsk3b,Lef1,Ptch1,Ptch2,Smo,Stk36,Sufu,Tcf7,Tcf7l1,Tcf7l2,Wnt10a,Wnt10b,Wnt11,Wnt2,Wnt4,Wnt5a,Wnt5b,Wnt6,Wnt7a,Wnt7b,Wnt9a,Wnt9b	Mouse
groupvp_IgG-groupveh_IgG	_tstat	within each collection	CP:KEGG: KEGG gene sets	KEGG_SELENOAMINO_ACID_METABOLISM	0.752736	0.893536	0.249676	0.802394	2200	25	Ggt1,Ggt5,Sephs2,Ahcyl2,Lcmt1,Mat2b,Mars,Papss1	8	0.32	Ahcy,Ahcyl1,Ahcyl2,Cbs,Cth,Ggt1,Ggt5,Ggt6,Ggt7,Gm4737,Hemk1,Lcmt1,Lcmt2,Mars,Mars2,Mat1a,Mat2a,Mat2b,Mettl6,Papss1,Papss2,Scly,Sephs1,Sephs2,Trmt11	Mouse
groupvp_IgG-groupveh_IgG	_tstat	within each collection	CP:REACTOME: Reactome gene sets	REACTOME_FATTY_ACID_TRIACYLGLYCEROL_AND_KETONE_BODY_METABOLISM	0.753119	0.841075	-0.180538	-0.901067	1146	159	Med24,Cdk19,Acox1,Acsl4,Apoa2,Elovl5,Prkaa2,Fabp1,Sin3a,Clock,Hmgcs2,Med23,Sult2a8,Med12,Acaca,Lclat1,Lpcat4,Ncoa3,Crebbp,Gpd1,Arntl,Srebf2,Apoa1,Cyp7a1,Cpt1a,Med1,Agt,Hadh,Lpin1,Ncoa6,Apoa5,Acly,Tead1,Med17,Ep300,Pccb,Med14,Fads1,Abcb4,Ppara,Ncor2,Fasn,Med15,Cd36,Agpat5,Ppargc1b,Srebf1,Acsl3,Agpat3,Cyp1a1,Ncoa2,Gpd1l,Lpin3,Hsd17b12,Tbl1x,Elovl3,Ppargc1a	57	0.358491	Abca1,Abcb4,Acaca,Acacb,Acadl,Acadm,Acads,Acadvl,Acat1,Acly,Acox1,Acsl1,Acsl3,Acsl4,Acsl5,Agpat1,Agpat2,Agpat3,Agpat4,Agpat5,Agt,Alas1,Angptl4,Ankrd1,Apoa1,Apoa2,Apoa5,Arntl,Bdh1,Ccnc,Cd36,Cdk19,Cdk8,Clock,Cpt1a,Cpt1b,Cpt2,Crebbp,Cyp1a1,Cyp7a1,Decr1,Dgat1,Dgat2,Echs1,Eci1,Elovl1,Elovl2,Elovl3,Elovl5,Elovl6,Elovl7,Ep300,Esrra,Fabp1,Fads1,Fasn,Fdft1,Fhl2,G0s2,Gk,Glipr1,Gpam,Gpat2,Gpd1,Gpd1l,Gpd2,Gr…	Mouse
groupvp_IgG-groupveh_IgG	_tstat	within each collection	CP:REACTOME: Reactome gene sets	REACTOME_REGULATION_OF_HYPOXIA_INDUCIBLE_FACTOR_HIF_BY_OXYGEN	0.754076	0.841075	0.27233	0.790865	2173	17	Egln3,Ube2d3,Vhl,Gm11808,Egln2,Rbx1,Rps27a,Vegfa,Hif1an,Hif1a	10	0.588235	Arnt,Crebbp,Cul2,Egln1,Egln2,Egln3,Ep300,Epas1,Gm11808,Hif1a,Hif1an,Rbx1,Rps27a,Ube2d1,Ube2d3,Vegfa,Vhl	Mouse
groupvp_IgG-groupveh_IgG	_tstat	within each collection	CP:REACTOME: Reactome gene sets	REACTOME_PROCESSIVE_SYNTHESIS_ON_THE_LAGGING_STRAND	0.756593	0.841075	0.277111	0.77672	2122	15	Pold4,Rpa3,Dna2,Fen1,Prim1,Rpa2	6	0.4	Dna2,Fen1,Lig1,Pcna,Pola1,Pola2,Pold1,Pold2,Pold3,Pold4,Prim1,Prim2,Rpa1,Rpa2,Rpa3	Mouse
groupvp_IgG-groupveh_IgG	_tstat	within each collection	CP:REACTOME: Reactome gene sets	REACTOME_PLATELET_HOMEOSTASIS	0.756765	0.841075	0.21787	0.838372	2376	60	P2rx1,Gng10,Orai1,Pde1b,Gng2,Gng12,Gnb2,Fgr,Ptpn6,Gngt2,Gng3,Pde1a,Mapk14,Gng13,Gng7,Ppp2ca,Pla2g4a,Kcnmb4,Mrvi1,Lrp8,Pde3a	21	0.35	Apob,Atp2a1,Atp2a2,Atp2a3,Atp2b2,Fgr,Gnas,Gnb1,Gnb2,Gnb4,Gnb5,Gng10,Gng11,Gng12,Gng13,Gng2,Gng3,Gng7,Gngt2,Gucy1a2,Itpr2,Itpr3,Kcnmb4,Lrp8,Mapk14,Mrvi1,Nos1,Nos2,Nos3,Orai1,P2rx1,Pde10a,Pde11a,Pde1a,Pde1b,Pde2a,Pde3a,Pde3b,Pde5a,Pde6a,Pde9a,Pecam1,Pla2g4a,Ppp2ca,Ppp2cb,Ppp2r1a,Ppp2r1b,Ppp2r5a,Ppp2r5b,Ppp2r5c,Ppp2r5d,Ppp2r5e,Prkg1,Ptgir,Ptpn6,Slc8a1,Slc8a3,Stim1,Trpc3,Trpc6	Mouse
groupvp_IgG-groupveh_IgG	_tstat	within each collection	CP:REACTOME: Reactome gene sets	REACTOME_SIGNALING_BY_EGFR_IN_CANCER	0.756967	0.841075	0.201711	0.852439	2525	99	Prkar2b,Calm3,Ap2s1,Mapk3,Akt1,Bad,Mdm2,Pde1b,Grb2,Clta,Cdkn1a,Pag1,Prkca,Kras,Calm1,Cdc42,Pde1a,Hras,Pten,Prkcd,Map2k1,Map2k2,Gm11808,Cdk1,Akt2,Nr4a1,Cdkn1b	27	0.272727	Adam10,Adam12,Adam17,Adcy3,Adcy4,Adcy5,Adcy6,Adcy7,Adcy9,Akt1,Akt1s1,Akt2,Akt3,Ap2a1,Ap2a2,Ap2b1,Ap2m1,Ap2s1,Bad,Calm1,Calm2,Calm3,Camk4,Casp9,Cbl,Cdc37,Cdc42,Cdk1,Cdkn1a,Cdkn1b,Chuk,Clta,Cltc,Creb1,Csk,Egf,Egfr,Epn1,Eps15,Eps15l1,Foxo1,Foxo3,Foxo4,Gab1,Gm11808,Grb2,Gsk3a,Hgs,Hras,Hsp90aa1,Itpr2,Itpr3,Kras,Lrig1,Map2k1,Map2k2,Mapk1,Mapk3,Mapkap1,Mdm2,Mlst8,Mtor,Nr4a1,Nras,Pag1,Pde1a,Pde1b,Pdpk1,P…	Mouse
groupvp_IgG-groupveh_IgG	_tstat	within each collection	CP:REACTOME: Reactome gene sets	REACTOME_TRIF_MEDIATED_TLR3_SIGNALING	0.760612	0.843088	0.21122	0.834279	2436	69	Saa3,Map2k3,Nfkbia,Mapk3,Mapkapk2,Atf1,Fos,Mapkapk3,Zbp1,Irak2,Nfkb2,Mapk14,Map2k1,Map2k2,Ppp2ca,Gm11808,Cdk1,Map2k4,Irf7	19	0.275362	Ager,App,Atf1,Atf2,Cdk1,Chuk,Creb1,Dusp4,Dusp6,Dusp7,Elk1,Fos,Gm11808,Ikbkb,Ikbke,Ikbkg,Irak1,Irak2,Irf3,Irf7,Jun,Map2k1,Map2k2,Map2k3,Map2k4,Map2k6,Map2k7,Map3k7,Mapk1,Mapk10,Mapk11,Mapk14,Mapk3,Mapk7,Mapk8,Mapk9,Mapkapk2,Mapkapk3,Mef2a,Mef2c,Nfkb2,Nfkbia,Nfkbib,Nod1,Nod2,Ppp2ca,Ppp2cb,Ppp2r1a,Ppp2r1b,Ppp2r5d,Rela,Ripk1,Ripk2,Ripk3,Rps27a,Rps6ka1,Rps6ka2,Rps6ka3,Rps6ka5,S100b,Saa3,Tab1,Tab2,Tab3…	Mouse
groupvp_IgG-groupveh_IgG	_tstat	within each collection	CP:REACTOME: Reactome gene sets	REACTOME_MEIOSIS	0.765039	0.845957	0.212949	0.829563	2428	64	Tex15,Lmnb1,H2afz,Sycp2,H2afx,H3f3a,H3f3b	7	0.109375	3830403N18Rik,Acd,Atm,Atr,Blm,Brca1,Brca2,Cdk2,Cdk4,Dido1,Dmc1,Gm29554,H2afx,H2afz,H3f3a,H3f3b,Hist1h2ac,Hist1h2bb,Hist1h2be,Hist1h2bk,Hist1h2bp,Hist1h3g,Hist1h4d,Hist1h4f,Hist2h2be,Hist4h4,Hspa2,Lmna,Lmnb1,Mlh1,Mlh3,Mnd1,Msh4,Msh5,Nbn,Rad21,Rad50,Rad51,Rad51c,Rbbp8,Rec8,Rpa1,Rpa2,Rpa3,Smc1a,Smc1b,Smc3,Spo11,Stag1,Stag2,Stag3,Sun2,Sycp2,Sycp3,Syne1,Syne2,Terf1,Terf2,Terf2ip,Tex15,Top3a,Ube2i,Xlr,…	Mouse
groupvp_IgG-groupveh_IgG	_tstat	within each collection	CP:KEGG: KEGG gene sets	KEGG_TYPE_II_DIABETES_MELLITUS	0.768847	0.906141	-0.21748	-0.814358	1539	36	Slc2a2,Irs2,Mapk9,Socs4,Pik3ca,Pklr	6	0.166667	Cacna1a,Cacna1d,Cacna1e,Gck,Hk1,Hk2,Hk3,Ikbkb,Insr,Irs1,Irs2,Mafa,Mapk1,Mapk10,Mapk3,Mapk8,Mapk9,Mtor,Pik3ca,Pik3cb,Pik3cd,Pik3cg,Pik3r1,Pik3r2,Pik3r3,Pik3r5,Pklr,Prkcd,Prkce,Prkcz,Slc2a2,Socs1,Socs2,Socs3,Socs4,Tnf	Mouse
groupvp_IgG-groupveh_IgG	_tstat	within each collection	CP:REACTOME: Reactome gene sets	REACTOME_SIGNALING_BY_BMP	0.768911	0.847897	-0.258873	-0.783231	1666	16	Acvr2a,Ube2d1,Smurf2,Bmpr2,Smad1,Smad5,Bmp2,Acvr2b,Smad6	9	0.5625	Acvr2a,Acvr2b,Bmp2,Bmpr1a,Bmpr2,Fstl1,Ski,Smad1,Smad4,Smad5,Smad6,Smad7,Smurf1,Smurf2,Ube2d1,Ube2d3	Mouse
groupvp_IgG-groupveh_IgG	_tstat	within each collection	CP:REACTOME: Reactome gene sets	REACTOME_POST_NMDA_RECEPTOR_ACTIVATION_EVENTS	0.770481	0.847897	0.246303	0.78614	2275	25	Calm3,Grin2d,Camkk1,Calm1,Rasgrf1,Hras,Actn2,Rps6ka1,Rras	9	0.36	Actn2,Adcy3,Akap9,Braf,Calm1,Calm2,Calm3,Camk2a,Camk2b,Camk4,Camkk1,Creb1,Grin2b,Grin2d,Hras,Mapk1,Pdpk1,Prkacb,Raf1,Rasgrf1,Rasgrf2,Rps6ka1,Rps6ka2,Rps6ka3,Rras	Mouse
groupvp_IgG-groupveh_IgG	_tstat	within each collection	CP:REACTOME: Reactome gene sets	REACTOME_CYTOCHROME_P450_ARRANGED_BY_SUBSTRATE_TYPE	0.774361	0.850134	-0.248153	-0.798753	1636	20	Cyp7a1,Cyp2u1,Cyp1a2,Cyp26b1,Cyp1a1,Cyp8b1,Cyp7b1,Cyp2e1,Cyp4b1,Cyp2r1,Cyp46a1	11	0.55	Cyp11a1,Cyp1a1,Cyp1a2,Cyp1b1,Cyp26a1,Cyp26b1,Cyp27a1,Cyp2e1,Cyp2r1,Cyp2s1,Cyp2u1,Cyp39a1,Cyp46a1,Cyp4b1,Cyp7a1,Cyp7b1,Cyp8b1,Pomc,Ptgis,Tbxas1	Mouse
groupvp_IgG-groupveh_IgG	_tstat	within each collection	CP:REACTOME: Reactome gene sets	REACTOME_ACTIVATED_NOTCH1_TRANSMITS_SIGNAL_TO_THE_NUCLEUS	0.778079	0.852182	0.245578	0.776747	2292	24	Psenen,Aph1c,Dtx2,Arrb2,Aph1b,Gm11808,Aph1a,Rps27a,Dtx4,Adam17,Psen1	11	0.458333	Adam10,Adam17,Aph1a,Aph1b,Aph1c,Arrb1,Arrb2,Cntn1,Dll1,Dll4,Dtx1,Dtx2,Dtx4,Gm11808,Jag1,Jag2,Mib1,Mib2,Ncstn,Numb,Psen1,Psen2,Psenen,Rps27a	Mouse
groupvp_IgG-groupveh_IgG	_tstat	within each collection	CP:KEGG: KEGG gene sets	KEGG_ARGININE_AND_PROLINE_METABOLISM	0.788896	0.920953	0.217355	0.802732	2372	47	Arg2,Arg1,Pycr2,Ckm,Oat,Amd1,Ass1,Ckb,Glud1,Gamt,Sat1,Aldh1b1,Srm,Got1,Odc1,Aldh2,Asl	17	0.361702	Acy1,Agmat,Aldh18a1,Aldh1b1,Aldh2,Aldh3a2,Aldh4a1,Aldh7a1,Aldh9a1,Amd1,Amd2,Arg1,Arg2,Asl,Ass1,Ckb,Ckm,Cps1,Gamt,Gatm,Gls,Gls2,Glud1,Glul,Got1,Got2,Lap3,Maoa,Maob,Nags,Nos1,Nos2,Nos3,Oat,Odc1,Otc,P4ha1,P4ha2,P4ha3,Prodh,Prodh2,Pycr1,Pycr2,Sat1,Sat2,Sms,Srm	Mouse
groupvp_IgG-groupveh_IgG	_tstat	within each collection	CP:KEGG: KEGG gene sets	KEGG_HEDGEHOG_SIGNALING_PATHWAY	0.793224	0.920953	-0.210006	-0.80383	1591	39	Prkaca,Ptch1,Prkx,Prkacb,Fbxw11	5	0.128205	Bmp2,Bmp4,Bmp5,Bmp6,Bmp7,Btrc,Csnk1a1,Csnk1d,Csnk1e,Csnk1g1,Csnk1g2,Csnk1g3,Dhh,Fbxw11,Gas1,Gli3,Gsk3b,Lrp2,Prkaca,Prkacb,Prkx,Ptch1,Ptch2,Rab23,Smo,Stk36,Sufu,Wnt10a,Wnt10b,Wnt11,Wnt2,Wnt4,Wnt5a,Wnt5b,Wnt6,Wnt7a,Wnt7b,Wnt9a,Wnt9b	Mouse
groupvp_IgG-groupveh_IgG	_tstat	within each collection	CP:REACTOME: Reactome gene sets	REACTOME_IL_3_5_AND_GM_CSF_SIGNALING	0.79478	0.868405	0.2237	0.798975	2435	42	Csf2ra,Vav1,Csf2rb,Grb2,Csf2rb2,Gab2,Ptpn6,Il2,Hras,Csf2,Pik3cb,Il2ra,Jak2,Pik3r2,Hck,Pik3cd	16	0.380952	Blnk,Cbl,Crk,Crkl,Csf2,Csf2ra,Csf2rb,Csf2rb2,Fyn,Gab2,Grb2,Hck,Hras,Il2,Il2ra,Il2rb,Il2rg,Il5,Il5ra,Inppl1,Jak1,Jak2,Jak3,Lyn,Pik3ca,Pik3cb,Pik3cd,Pik3r1,Pik3r2,Pik3r3,Prkacb,Ptpn6,Rapgef1,Shc1,Sos1,Stat5a,Stat5b,Syk,Tec,Vav1,Yes1,Ywhaz	Mouse
groupvp_IgG-groupveh_IgG	_tstat	within each collection	CP:REACTOME: Reactome gene sets	REACTOME_DNA_STRAND_ELONGATION	0.799062	0.871016	0.23373	0.77681	2385	30	Pold4,Rfc2,Cdc45,Rpa3,Dna2,Fen1,Rfc4,Rfc5,Prim1,Gins4,Rpa2	11	0.366667	Cdc45,Dna2,Fen1,Gins1,Gins2,Gins4,Lig1,Mcm2,Mcm3,Mcm4,Mcm5,Mcm6,Mcm7,Mcm8,Pcna,Pola1,Pola2,Pold1,Pold2,Pold3,Pold4,Prim1,Prim2,Rfc2,Rfc3,Rfc4,Rfc5,Rpa1,Rpa2,Rpa3	Mouse
groupvp_IgG-groupveh_IgG	_tstat	within each collection	CP:KEGG: KEGG gene sets	KEGG_BETA_ALANINE_METABOLISM	0.800379	0.920953	-0.234181	-0.767437	1687	22	Dpyd,Ehhadh,Sms	3	0.136364	Abat,Acadm,Aldh1b1,Aldh2,Aldh3a2,Aldh7a1,Aldh9a1,Aoc2,Aoc3,Cndp1,Dpyd,Dpys,Echs1,Ehhadh,Gad1,Gad2,Hadha,Hibch,Mlycd,Sms,Srm,Upb1	Mouse
groupvp_IgG-groupveh_IgG	_tstat	within each collection	CP:REACTOME: Reactome gene sets	REACTOME_KINESINS	0.804736	0.875126	0.247976	0.759141	2344	21	Kif2a,Klc4,Kif3b,Kifc1,Klc2,Kif11,Klc3,Kif2c,Kif15,Kifc5b	10	0.47619	Kif11,Kif15,Kif18a,Kif20a,Kif22,Kif26a,Kif2a,Kif2c,Kif3b,Kif3c,Kif5a,Kif5b,Kif9,Kifap3,Kifc1,Kifc5b,Klc1,Klc2,Klc3,Klc4,Racgap1	Mouse
groupvp_IgG-groupveh_IgG	_tstat	within each collection	CP:REACTOME: Reactome gene sets	REACTOME_NUCLEAR_SIGNALING_BY_ERBB4	0.808104	0.876717	0.231346	0.768886	2412	30	Psenen,Nrg1,Aph1c,Btc,Aph1b,Aph1a,Rbx1,Jak2,Nrg4,Nrg2,Adam17,Psen1	12	0.4	Adam17,Aph1a,Aph1b,Aph1c,Btc,Btrc,Cul1,Cxcl12,Erbb4,Esr1,Ghr,Hbegf,Jak2,Ncor1,Ncstn,Nrg1,Nrg2,Nrg4,Prlr,Psen1,Psen2,Psenen,Rbx1,S100b,Sh2b1,Stat5a,Stat5b,Tab2,Wwox,Yap1	Mouse
groupvp_IgG-groupveh_IgG	_tstat	within each collection	CP:KEGG: KEGG gene sets	KEGG_GNRH_SIGNALING_PATHWAY	0.819009	0.920953	0.19899	0.807185	2610	76	Mapk13,Calm3,Map2k3,Mapk3,Grb2,Prkca,Kras,Calm1,Cdc42,Cacna1s,Hras,Mapk14,Prkcd,Map2k1,Map2k2,Map2k4,Plcb2,Pla2g4a,Mmp2,Cacna1f	20	0.263158	Adcy3,Adcy4,Adcy5,Adcy6,Adcy7,Adcy9,Atf4,Cacna1d,Cacna1f,Cacna1s,Calm1,Calm2,Calm3,Camk2a,Camk2b,Camk2g,Cdc42,Egfr,Elk1,Gna11,Gnas,Gnrh1,Grb2,Hbegf,Hras,Itpr1,Itpr2,Itpr3,Jun,Kras,Map2k1,Map2k2,Map2k3,Map2k4,Map2k6,Map2k7,Map3k1,Map3k2,Map3k3,Map3k4,Mapk1,Mapk10,Mapk11,Mapk12,Mapk13,Mapk14,Mapk3,Mapk7,Mapk8,Mapk9,Mmp14,Mmp2,Nras,Pla2g12a,Pla2g12b,Pla2g4a,Pla2g4b,Pla2g5,Pla2g6,Plcb1,Plcb2,Plcb3,Pl…	Mouse
groupvp_IgG-groupveh_IgG	_tstat	within each collection	CP:REACTOME: Reactome gene sets	REACTOME_METABOLISM_OF_VITAMINS_AND_COFACTORS	0.820221	0.887769	0.215152	0.785847	2522	47	Mocos,Mocs1,Ppcdc,Pnpo,Flad1,Slc2a1,Cyb5a,Mocs3,Nfs1,Mocs2,Nadk,Aasdhppt,Nmnat2,Slc19a1,Dhfr,Gsto1	16	0.340426	Aasdhppt,Acp5,Coasy,Cyb5a,Cyb5r3,Dhfr,Enpp1,Fasn,Flad1,Fpgs,Gphn,Gsto1,Gsto2,Mocos,Mocs1,Mocs2,Mocs3,Mthfd1,Mthfr,Nadk,Nadsyn1,Nfs1,Nmnat1,Nmnat2,Nmnat3,Pank1,Pank2,Pank3,Pank4,Pdxk,Pnpo,Ppcdc,Ppcs,Qprt,Rfk,Shmt1,Slc19a1,Slc19a2,Slc23a1,Slc23a2,Slc25a16,Slc25a32,Slc2a1,Slc46a1,Slc5a6,Thtpa,Tpk1	Mouse
groupvp_IgG-groupveh_IgG	_tstat	within each collection	CP:REACTOME: Reactome gene sets	REACTOME_UNFOLDED_PROTEIN_RESPONSE	0.829535	0.895742	0.199839	0.792618	2656	71	Asns,Preb,Exosc5,Exosc4,Exosc3,Yif1a,Ccl2,Serp1,Atf3,Acadvl,Ddit3	11	0.15493	Acadvl,Add1,Arfgap1,Asns,Atf3,Atf4,Atf6,Atp6v0d1,Calr,Ccl2,Ctdsp2,Cul7,Cxxc1,Dcp2,Dctn1,Ddit3,Ddx11,Dis3,Dnajb11,Dnajb9,Dnajc3,Edem1,Eif2ak3,Eif2s1,Ern1,Exosc1,Exosc2,Exosc3,Exosc4,Exosc5,Exosc7,Exosc8,Exosc9,Extl3,Fkbp14,Gosr2,Gsk3a,Hdgf,Herpud1,Hsp90b1,Hspa5,Hyou1,Igfbp1,Kdelr3,Khsrp,Klhdc3,Lmna,Mbtps1,Mbtps2,Nfya,Nfyb,Parn,Pdia5,Pdia6,Ppp2r5b,Preb,Sec31a,Serp1,Shc1,Srprb,Ssr1,Syvn1,Tatdn2,Tln1…	Mouse
groupvp_IgG-groupveh_IgG	_tstat	within each collection	CP:REACTOME: Reactome gene sets	REACTOME_G0_AND_EARLY_G1	0.833562	0.897613	0.239464	0.733085	2428	21	Mybl2,Tfdp1,Lin37,E2f1,Ccna2,Cdk1	6	0.285714	Ccna2,Ccne1,Ccne2,Cdc25a,Cdc6,Cdk1,Cdk2,Dyrk1a,E2f1,E2f4,E2f5,Hdac1,Lin37,Lin52,Lin54,Lin9,Mybl2,Pcna,Rbl1,Rbl2,Tfdp1	Mouse
groupvp_IgG-groupveh_IgG	_tstat	within each collection	CP:KEGG: KEGG gene sets	KEGG_FATTY_ACID_METABOLISM	0.834572	0.920953	-0.207619	-0.772526	1684	35	Acox1,Acsl4,Ehhadh,Cpt1a,Hadh,Aldh9a1,Acat2,Acadsb	8	0.228571	Acaa2,Acadl,Acadm,Acads,Acadsb,Acadvl,Acat1,Acat2,Acat3,Acox1,Acox3,Acsl1,Acsl3,Acsl4,Acsl5,Adh4,Adh5,Adh7,Aldh1b1,Aldh2,Aldh3a2,Aldh7a1,Aldh9a1,Cpt1a,Cpt1b,Cpt1c,Cpt2,Echs1,Eci1,Eci2,Ehhadh,Gcdh,Hadh,Hadha,Hadhb	Mouse
groupvp_IgG-groupveh_IgG	_tstat	within each collection	CP:KEGG: KEGG gene sets	KEGG_TYROSINE_METABOLISM	0.834608	0.920953	-0.218893	-0.753972	1745	26	Mettl6,Trmt11,Tat,Hpd,Aox1,Fah,Adh4,Hgd,Gstz1	9	0.346154	Adh4,Adh5,Adh7,Aldh1a3,Aldh3b1,Aoc2,Aoc3,Aox1,Comt,Ddc,Fah,Got1,Got2,Gstz1,Hemk1,Hgd,Hpd,Il4i1,Lcmt1,Lcmt2,Maoa,Maob,Mettl6,Mif,Tat,Trmt11	Mouse
groupvp_IgG-groupveh_IgG	_tstat	within each collection	CP:REACTOME: Reactome gene sets	REACTOME_NETRIN1_SIGNALING	0.83517	0.897613	-0.211155	-0.764288	1666	31	Nck1,Ablim1,Prkcq,Plcg1,Fyn,Dock1,Rgmb,Trpc3,Ptk2,Unc5b,Robo1,Unc5a,Myo10,Trio,Ntn4	15	0.483871	Ablim1,Ablim3,Cdc42,Dock1,Ezr,Fyn,Myo10,Nck1,Neo1,Ntn1,Ntn4,Pitpna,Plcg1,Prkcq,Ptk2,Rac1,Rgma,Rgmb,Robo1,Siah2,Slit1,Slit2,Slit3,Src,Trio,Trpc3,Trpc4,Trpc6,Unc5a,Unc5b,Wasl	Mouse
groupvp_IgG-groupveh_IgG	_tstat	within each collection	CP:KEGG: KEGG gene sets	KEGG_ENDOMETRIAL_CANCER	0.836558	0.920953	-0.195594	-0.791907	1642	50	Tcf7l2,Pik3ca,Akt3,Sos1,Axin2,Ccnd1,Araf,Elk1,Apc,Ctnna1,Mlh1,Gsk3b	12	0.24	Akt1,Akt2,Akt3,Apc,Apc2,Araf,Axin1,Axin2,Bad,Braf,Casp9,Ccnd1,Cdh1,Ctnna1,Ctnna3,Ctnnb1,Egf,Egfr,Elk1,Erbb2,Foxo3,Grb2,Gsk3b,Hras,Ilk,Kras,Lef1,Map2k1,Map2k2,Mapk1,Mapk3,Mlh1,Myc,Nras,Pdpk1,Pik3ca,Pik3cb,Pik3cd,Pik3cg,Pik3r1,Pik3r2,Pik3r3,Pik3r5,Pten,Raf1,Sos1,Sos2,Tcf7,Tcf7l1,Tcf7l2	Mouse
groupvp_IgG-groupveh_IgG	_tstat	within each collection	CP:KEGG: KEGG gene sets	KEGG_BASE_EXCISION_REPAIR	0.837288	0.920953	0.219665	0.746409	2469	32	Pold4,Neil3,Ung,Ogg1,Mpg	5	0.15625	Apex1,Apex2,Fen1,Lig1,Lig3,Mbd4,Mpg,Mutyh,Neil1,Neil2,Neil3,Nthl1,Ogg1,Parp1,Parp2,Parp3,Parp4,Pcna,Polb,Pold1,Pold2,Pold3,Pold4,Pole,Pole2,Pole3,Pole4,Poll,Smug1,Tdg,Ung,Xrcc1	Mouse
groupvp_IgG-groupveh_IgG	_tstat	within each collection	H: hallmark gene sets	HALLMARK_WNT_BETA_CATENIN_SIGNALING	0.841618	0.871687	-0.204351	-0.77254	1726	38	Ccnd2,Ptch1,Axin2,Fzd8,Numb,Ncor2,Ncstn,Maml1,Hdac2	9	0.236842	Adam17,Axin1,Axin2,Ccnd2,Csnk1e,Ctnnb1,Cul1,Dll1,Dvl2,Frat1,Fzd1,Fzd8,Gnai1,Hdac11,Hdac2,Hdac5,Hey1,Hey2,Jag1,Jag2,Kat2a,Lef1,Maml1,Myc,Ncor2,Ncstn,Nkd1,Notch1,Numb,Peg12,Ppard,Psen2,Ptch1,Rbpj,Skp2,Tcf7,Wnt5b,Wnt6	Mouse
groupvp_IgG-groupveh_IgG	_tstat	within each collection	CP:KEGG: KEGG gene sets	KEGG_ETHER_LIPID_METABOLISM	0.850228	0.920953	0.236557	0.718045	2423	20	Enpp2,Lpcat2,Pafah1b3,Pla2g7,Pla2g4a,Pla2g5,Pla2g12a	7	0.35	Agps,Chpt1,Enpp2,Enpp6,Lpcat1,Lpcat2,Lpcat4,Pafah1b1,Pafah1b2,Pafah1b3,Pafah2,Pla2g12a,Pla2g12b,Pla2g4a,Pla2g4b,Pla2g5,Pla2g6,Pla2g7,Pld1,Pld2	Mouse
groupvp_IgG-groupveh_IgG	_tstat	within each collection	CP:KEGG: KEGG gene sets	KEGG_N_GLYCAN_BIOSYNTHESIS	0.851137	0.920953	-0.197847	-0.771328	1720	42	St6gal1,Alg10b,Dpm3,Rpn1,Man2a1,Ganab,Man2a2,Alg12,Alg11,Stt3a,Man1c1,Alg6	12	0.285714	Alg1,Alg10b,Alg11,Alg12,Alg14,Alg2,Alg3,Alg5,Alg6,Alg8,Alg9,B4galt1,B4galt2,B4galt3,Dad1,Ddost,Dolpp1,Dpagt1,Dpm1,Dpm2,Dpm3,Fut8,Ganab,Man1a2,Man1b1,Man1c1,Man2a1,Man2a2,Mgat1,Mgat2,Mgat3,Mgat4a,Mgat4b,Mgat5,Mogs,Rft1,Rpn1,Rpn2,St6gal1,Stt3a,Stt3b,Tusc3	Mouse
groupvp_IgG-groupveh_IgG	_tstat	within each collection	CP:KEGG: KEGG gene sets	KEGG_LONG_TERM_POTENTIATION	0.851534	0.920953	0.204108	0.769055	2580	52	Calm3,Mapk3,Grm1,Rap1a,Prkca,Grin2d,Kras,Calm1,Ppp1r1a,Hras,Map2k1,Map2k2,Rap1b,Plcb2,Ppp1cc,Rps6ka1,Chp2,Ppp1ca	18	0.346154	Araf,Atf4,Braf,Calm1,Calm2,Calm3,Camk2a,Camk2b,Camk2g,Camk4,Chp2,Crebbp,Ep300,Grin2b,Grin2d,Grm1,Hras,Itpr1,Itpr2,Itpr3,Kras,Map2k1,Map2k2,Mapk1,Mapk3,Nras,Plcb1,Plcb2,Plcb3,Plcb4,Ppp1ca,Ppp1cb,Ppp1cc,Ppp1r12a,Ppp1r1a,Ppp3ca,Ppp3cb,Ppp3cc,Ppp3r1,Prkaca,Prkacb,Prkca,Prkcb,Prkcg,Prkx,Raf1,Rap1a,Rap1b,Rapgef3,Rps6ka1,Rps6ka2,Rps6ka3	Mouse
groupvp_IgG-groupveh_IgG	_tstat	within each collection	CP:REACTOME: Reactome gene sets	REACTOME_SMAD2_SMAD3_SMAD4_HETEROTRIMER_REGULATES_TRANSCRIPTION	0.853758	0.915451	0.229312	0.731908	2521	25	Tfdp1,Cdk9,Serpine1,Tgif1,Gm11808,Junb,Smad7,Tgif2,Rps27a,Smad3,Cdk8	11	0.44	Ccnc,Ccnt1,Ccnt2,Cdk8,Cdk9,Cdkn2b,E2f4,E2f5,Gm11808,Hdac1,Junb,Men1,Myc,Rbl1,Rps27a,Serpine1,Smad2,Smad3,Smad4,Smad7,Sp1,Tfdp1,Tgif1,Tgif2,Wwtr1	Mouse
groupvp_IgG-groupveh_IgG	_tstat	within each collection	CP:REACTOME: Reactome gene sets	REACTOME_SYNTHESIS_OF_GLYCOSYLPHOSPHATIDYLINOSITOL_GPI	0.858481	0.918375	0.241385	0.700998	2474	17	Pigx,Pigp,Dpm2,Piga,Pigf,Pigv	6	0.352941	Dpm2,Piga,Pigb,Pigc,Pigf,Pigg,Pigh,Pigl,Pigm,Pign,Pigo,Pigp,Pigq,Pigv,Pigw,Pigx,Sema6d	Mouse
groupvp_IgG-groupveh_IgG	_tstat	within each collection	CP:KEGG: KEGG gene sets	KEGG_VASCULAR_SMOOTH_MUSCLE_CONTRACTION	0.860653	0.920953	0.192319	0.791937	2766	83	Acta2,Calm3,Ramp3,Mapk3,Ramp1,Rhoa,Myl6,Ednra,Adora2b,Prkca,Calm1,Myl6b,Cacna1s,Prkcd,Map2k1,Map2k2,Myl9,Plcb2,Pla2g4a,Ppp1cc,Kcnmb4,Cacna1f,Mrvi1,Ppp1ca,Pla2g5	25	0.301205	Acta2,Actg2,Adcy3,Adcy4,Adcy5,Adcy6,Adcy7,Adcy9,Adora2a,Adora2b,Adra1b,Araf,Arhgef1,Arhgef11,Arhgef12,Avpr1a,Braf,Cacna1d,Cacna1f,Cacna1s,Calcrl,Cald1,Calm1,Calm2,Calm3,Ednra,Gna11,Gna12,Gna13,Gnas,Gucy1a2,Itpr1,Itpr2,Itpr3,Kcnmb4,Map2k1,Map2k2,Mapk1,Mapk3,Mrvi1,Myh11,Myl6,Myl6b,Myl9,Mylk,Mylk3,Npr1,Npr2,Pla2g12a,Pla2g12b,Pla2g4a,Pla2g4b,Pla2g5,Pla2g6,Plcb1,Plcb2,Plcb3,Plcb4,Ppp1ca,Ppp1cb,Ppp1cc,…	Mouse
groupvp_IgG-groupveh_IgG	_tstat	within each collection	CP:REACTOME: Reactome gene sets	REACTOME_NRAGE_SIGNALS_DEATH_THROUGH_JNK	0.862159	0.920169	0.209879	0.754145	2651	43	Rac1,Bad,Vav1,Fgd3,Abr,Plekhg2,Rasgrf1,Vav3,Arhgap4,Bcl2l11,Prex1	11	0.255814	Aatf,Abr,Akap13,Arhgap4,Arhgef11,Arhgef12,Arhgef16,Arhgef17,Arhgef18,Arhgef2,Arhgef3,Arhgef4,Arhgef6,Arhgef9,Bad,Bcl2l11,Ect2,Fgd1,Fgd2,Fgd3,Fgd4,Itsn1,Kalrn,Maged1,Mapk8,Mcf2,Net1,Ngef,Ngf,Ngfr,Obscn,Plekhg2,Prex1,Rac1,Rasgrf1,Rasgrf2,Sos1,Sos2,Tiam1,Tiam2,Trio,Vav1,Vav3	Mouse
groupvp_IgG-groupveh_IgG	_tstat	within each collection	H: hallmark gene sets	HALLMARK_G2M_CHECKPOINT	0.863064	0.871687	0.176887	0.826839	3081	192	Hmgn2,Lmnb1,H2afv,Pttg1,H2afz,Ube2s,H2afx,Bub3,Cks2,E2f2,Cdkn3,Mybl2,Ube2c,Tfdp1,Cks1b,Cdkn2c,Chmp1a,Sap30,Bcl3,Birc5,Cdc45,Ccnb2,Efna5,Stmn1,Amd1,Dtymk,E2f1,Cdc20,Mapk14,Ccna2,Atf5,Tpx2,Katna1,Marcks,Pbk,Hnrnpd,Kpna2,Uck2,Cdk1,Cdk4,Tle3,G3bp1,Cdkn1b,Nup98,Hmmr,Plk1,Bub1,Cenpa,Aurka,Kif11,Plk4,Cenpe,Nek2,Smad3,Gm10282,Slc38a1	56	0.291667	Abl1,Amd1,Amd2,Arid4a,Atf5,Atrx,Aurka,Aurkb,Bard1,Bcl3,Birc5,Brca2,Bub1,Bub3,Casp8ap2,Cbx1,Ccna2,Ccnb2,Ccnd1,Ccnf,Ccnt1,Cdc20,Cdc25a,Cdc25b,Cdc27,Cdc45,Cdc6,Cdc7,Cdk1,Cdk4,Cdkn1b,Cdkn2c,Cdkn3,Cenpa,Cenpe,Cenpf,Chaf1a,Chek1,Chmp1a,Cks1b,Cks2,Ctcf,Cul1,Cul3,Cul4a,Cul5,Dbf4,Dkc1,Dmd,Dr1,Dtymk,E2f1,E2f2,E2f3,E2f4,Efna5,Egf,Espl1,Ewsr1,Exo1,Ezh2,Fancc,Fbxo5,Foxn3,G3bp1,Gins2,Gm10184,Gm10282,Gm20379,Gs…	Mouse
groupvp_IgG-groupveh_IgG	_tstat	within each collection	CP:KEGG: KEGG gene sets	KEGG_DNA_REPLICATION	0.863225	0.920953	0.211058	0.733226	2574	35	Pold4,Rnaseh2c,Rfc2,Rpa3,Dna2,Rnaseh2b,Fen1,Rfc4,Rfc5,Rnaseh2a,Prim1	11	0.314286	Dna2,Fen1,Lig1,Mcm2,Mcm3,Mcm4,Mcm5,Mcm6,Mcm7,Pcna,Pola1,Pola2,Pold1,Pold2,Pold3,Pold4,Pole,Pole2,Pole3,Pole4,Prim1,Prim2,Rfc1,Rfc2,Rfc3,Rfc4,Rfc5,Rnaseh1,Rnaseh2a,Rnaseh2b,Rnaseh2c,Rpa1,Rpa2,Rpa3,Ssbp1	Mouse
groupvp_IgG-groupveh_IgG	_tstat	within each collection	CP:KEGG: KEGG gene sets	KEGG_THYROID_CANCER	0.864227	0.920953	0.224015	0.719924	2526	25	Mapk3,Kras,Hras,Ret,Map2k1,Map2k2,Tfg,Rxrb,Cdh1	9	0.36	Braf,Ccdc6,Ccnd1,Cdh1,Ctnnb1,Hras,Kras,Lef1,Map2k1,Map2k2,Mapk1,Mapk3,Myc,Ncoa4,Nras,Pparg,Ret,Rxra,Rxrb,Rxrg,Tcf7,Tcf7l1,Tcf7l2,Tfg,Tpr	Mouse
groupvp_IgG-groupveh_IgG	_tstat	within each collection	CP:KEGG: KEGG gene sets	KEGG_DRUG_METABOLISM_OTHER_ENZYMES	0.865137	0.920953	0.228271	0.717411	2488	23	Upp1,Itpa,Gusb,Uck2	4	0.173913	Cda,Dpyd,Dpys,Gmps,Gusb,Impdh1,Impdh2,Itpa,Nat2,Tk1,Tk2,Tpmt,Uck1,Uck2,Uckl1,Ugt1a1,Ugt1a5,Ugt2a3,Umps,Upb1,Upp1,Upp2,Xdh	Mouse
groupvp_IgG-groupveh_IgG	_tstat	within each collection	CP:REACTOME: Reactome gene sets	REACTOME_ION_CHANNEL_TRANSPORT	0.869	0.925324	-0.204293	-0.746118	1737	32	Atp7b,Atp9b,Atp1a1,Atp2b2,Atp11c,Atp2a2,Gabrr2,Atp2a3,Atp9a	9	0.28125	Arhgef9,Atp10a,Atp11a,Atp11b,Atp11c,Atp1a1,Atp1a2,Atp1a3,Atp1a4,Atp1b1,Atp1b2,Atp1b3,Atp2a1,Atp2a2,Atp2a3,Atp2b2,Atp2c1,Atp4a,Atp7a,Atp7b,Atp8a1,Atp8a2,Atp8b1,Atp8b4,Atp9a,Atp9b,Fxyd2,Gabra2,Gabra3,Gabrb1,Gabrr2,Glra1	Mouse
groupvp_IgG-groupveh_IgG	_tstat	within each collection	H: hallmark gene sets	HALLMARK_KRAS_SIGNALING_DN	0.871687	0.871687	0.182752	0.791882	2893	113	Mfsd6,Tex15,Upk3b,Btg2,Mefv,Vpreb1,Klk8,Il12b,Tgm1,Arhgdig,Arpp21,Lgals7,Rsad2,Cd80,Cpa2	15	0.132743	Abcb11,Adra2c,Akr1b10,Akr1b8,Arhgdig,Arpp21,Asb7,Atp4a,Bard1,Brdt,Btg2,Cacna1f,Cacng1,Calcb,Camk1d,Ccdc106,Ccr8,Cd207,Cd40lg,Cd80,Cdkal1,Celsr2,Chrng,Chst2,Ckm,Cldn8,Clstn3,Cntfr,Copz2,Cpa2,Cpeb3,Cyp39a1,Edn1,Efhd1,Egf,Entpd7,Fgf22,Fgfr3,Fggy,Gamt,Gp1ba,Gpr19,Gprc5c,Gtf3c5,H2afy2,Hnf1a,Hsd11b2,Idua,Ifng,Igfbp2,Il12b,Il5,Itgb1bp2,Itih3,Kcnd1,Klhdc8a,Klk8,Lfng,Lgals7,Magix,Mast3,Mefv,Mfsd6,Msh5,Mth…	Mouse
groupvp_IgG-groupveh_IgG	_tstat	within each collection	CP:REACTOME: Reactome gene sets	REACTOME_CTLA4_INHIBITORY_SIGNALING	0.878861	0.932457	0.227509	0.696486	2560	21	Akt1,Cd80,Ppp2ca,Cd86,Akt2,Src,Ppp2r5a	7	0.333333	Akt1,Akt2,Akt3,Cd80,Cd86,Ctla4,Fyn,Lck,Lyn,Pdpk1,Ppp2ca,Ppp2cb,Ppp2r1a,Ppp2r1b,Ppp2r5a,Ppp2r5b,Ppp2r5c,Ppp2r5d,Ppp2r5e,Src,Yes1	Mouse
groupvp_IgG-groupveh_IgG	_tstat	within each collection	CP:REACTOME: Reactome gene sets	REACTOME_KERATAN_SULFATE_KERATIN_METABOLISM	0.879753	0.932457	0.221125	0.691586	2567	23	Lum,Ogn,B4galt3,Hexa,Hexb,Chst1	6	0.26087	B3gnt2,B3gnt3,B3gnt7,B4galt1,B4galt2,B4galt3,B4galt4,B4galt5,B4galt6,Chst1,Chst2,Glb1,Gns,Hexa,Hexb,Lum,Ogn,Omd,Prelp,St3gal1,St3gal2,St3gal3,St3gal6	Mouse
groupvp_IgG-groupveh_IgG	_tstat	within each collection	CP:REACTOME: Reactome gene sets	REACTOME_NUCLEAR_RECEPTOR_TRANSCRIPTION_PATHWAY	0.881841	0.932522	-0.191991	-0.744134	1723	41	Nr1i3,Nr1d2,Hnf4a,Rxrg,Med1,Esr1,Nr3c2,Esrrb,Ppara,Hnf4g,Esrrg,Nr5a2,Thrb,Nrbp1,Pparg,Nr6a1,Rarg,Rorb	18	0.439024	Ar,Esr1,Esrra,Esrrb,Esrrg,Hnf4a,Hnf4g,Med1,Nr0b2,Nr1d1,Nr1d2,Nr1h2,Nr1h3,Nr1i2,Nr1i3,Nr2c2ap,Nr2f1,Nr2f6,Nr3c1,Nr3c2,Nr4a1,Nr4a2,Nr4a3,Nr5a2,Nr6a1,Nrbf2,Nrbp1,Ppara,Ppard,Pparg,Rara,Rarg,Rora,Rorb,Rorc,Rxra,Rxrb,Rxrg,Thra,Thrb,Vdr	Mouse
groupvp_IgG-groupveh_IgG	_tstat	within each collection	CP:REACTOME: Reactome gene sets	REACTOME_PHASE1_FUNCTIONALIZATION_OF_COMPOUNDS	0.884336	0.933015	0.209477	0.72071	2675	35	Smox,Ptgis,Cyp2s1,Ptgs2	4	0.114286	Acss1,Acss2,Adh4,Adh7,Aldh1a1,Aldh1a7,Aldh2,Cyp11a1,Cyp1a1,Cyp1a2,Cyp1b1,Cyp26a1,Cyp26b1,Cyp27a1,Cyp2e1,Cyp2r1,Cyp2s1,Cyp2u1,Cyp39a1,Cyp46a1,Cyp4b1,Cyp7a1,Cyp7b1,Cyp8b1,Fmo1,Fmo2,Maoa,Maob,Paox,Pomc,Ptgis,Ptgs1,Ptgs2,Smox,Tbxas1	Mouse
groupvp_IgG-groupveh_IgG	_tstat	within each collection	CP:REACTOME: Reactome gene sets	REACTOME_CHONDROITIN_SULFATE_DERMATAN_SULFATE_METABOLISM	0.886446	0.933101	0.204996	0.726175	2700	41	Dcn,Chst13,Chst12,Chst11,B3gat3,Gpc3,Vcan,B4galt7,Hyal1,Hexa,Hexb	11	0.268293	Agrn,Arsb,B3galt6,B3gat2,B3gat3,B4galt7,Bgn,Chpf,Chpf2,Chst11,Chst12,Chst13,Chst14,Chst15,Chst3,Chst7,Chsy1,Chsy3,Csgalnact1,Csgalnact2,Cspg4,Dcn,Dse,Gpc1,Gpc2,Gpc3,Gpc4,Gxylt1,Gxylt2,Hexa,Hexb,Hspg2,Hyal1,Ids,Idua,Sdc1,Sdc2,Sdc3,Sdc4,Ust,Vcan	Mouse
groupvp_IgG-groupveh_IgG	_tstat	within each collection	CP:KEGG: KEGG gene sets	KEGG_GLYCOSAMINOGLYCAN_BIOSYNTHESIS_CHONDROITIN_SULFATE	0.889431	0.940745	0.222032	0.682279	2549	21	Chst13,Chst12,Chst11,B3gat3,B4galt7	5	0.238095	B3galt6,B3gat2,B3gat3,B4galt7,Chpf,Chpf2,Chst11,Chst12,Chst13,Chst14,Chst15,Chst3,Chst7,Chsy1,Chsy3,Csgalnact1,Csgalnact2,Dse,Ust,Xylt1,Xylt2	Mouse
groupvp_IgG-groupveh_IgG	_tstat	within each collection	CP:REACTOME: Reactome gene sets	REACTOME_PACKAGING_OF_TELOMERE_ENDS	0.894155	0.939067	0.235831	0.661013	2508	15	H2afz,H2afx,Hist4h4,Hist1h2be	4	0.266667	Acd,H2afx,H2afz,Hist1h2ac,Hist1h2bb,Hist1h2be,Hist1h2bk,Hist1h2bp,Hist1h4d,Hist1h4f,Hist2h2be,Hist4h4,Terf1,Terf2,Terf2ip	Mouse
groupvp_IgG-groupveh_IgG	_tstat	within each collection	CP:REACTOME: Reactome gene sets	REACTOME_TRANSCRIPTIONAL_ACTIVITY_OF_SMAD2_SMAD3_SMAD4_HETEROTRIMER	0.898114	0.939237	0.205033	0.70785	2714	36	Tfdp1,Cdk9,Ube2d3,Ppm1a,Skil,Serpine1,Tgif1,Gm11808,Junb,Smad7,Tgif2,Rps27a,Smad3,Cdk8	14	0.388889	Ccnc,Ccnt1,Ccnt2,Cdk8,Cdk9,Cdkn2b,E2f4,E2f5,Gm11808,Hdac1,Junb,Men1,Myc,Ncor1,Ncor2,Parp1,Ppm1a,Rbl1,Rps27a,Serpine1,Ski,Skil,Smad2,Smad3,Smad4,Smad7,Smurf2,Sp1,Tfdp1,Tgif1,Tgif2,Trim33,Ube2d1,Ube2d3,Usp9x,Wwtr1	Mouse
groupvp_IgG-groupveh_IgG	_tstat	within each collection	CP:REACTOME: Reactome gene sets	REACTOME_TRANSPORT_TO_THE_GOLGI_AND_SUBSEQUENT_MODIFICATION	0.89881	0.939237	-0.19735	-0.708981	1811	30	St6gal1,Manea,Man2a1,Sec23a,Sec24d	5	0.166667	B4galt1,B4galt2,B4galt3,B4galt4,B4galt5,B4galt6,Fut8,Lman1,Man1a2,Man1c1,Man2a1,Manea,Mcfd2,Mgat1,Mgat2,Mgat3,Mgat4a,Mgat4b,Mgat5,Preb,Sar1b,Sec13,Sec23a,Sec24b,Sec24c,Sec24d,Sec31a,St6gal1,St8sia2,St8sia6	Mouse
groupvp_IgG-groupveh_IgG	_tstat	within each collection	CP:REACTOME: Reactome gene sets	REACTOME_N_GLYCAN_ANTENNAE_ELONGATION_IN_THE_MEDIAL_TRANS_GOLGI	0.902214	0.939237	-0.223257	-0.675473	1955	16	St6gal1	1	0.0625	B4galt1,B4galt2,B4galt3,B4galt4,B4galt5,B4galt6,Fut8,Man2a1,Mgat2,Mgat3,Mgat4a,Mgat4b,Mgat5,St6gal1,St8sia2,St8sia6	Mouse
groupvp_IgG-groupveh_IgG	_tstat	within each collection	CP:REACTOME: Reactome gene sets	REACTOME_SIGNALING_BY_CONSTITUTIVELY_ACTIVE_EGFR	0.902784	0.939237	-0.22136	-0.680982	1912	17	Plcg1,Pik3ca,Sos1,Egfr,Hsp90aa1	5	0.294118	Cbl,Cdc37,Egf,Egfr,Gab1,Gm11808,Grb2,Hras,Hsp90aa1,Kras,Nras,Pik3ca,Pik3r1,Plcg1,Rps27a,Shc1,Sos1	Mouse
groupvp_IgG-groupveh_IgG	_tstat	within each collection	CP:REACTOME: Reactome gene sets	REACTOME_PRE_NOTCH_PROCESSING_IN_GOLGI	0.908054	0.939237	0.229336	0.642809	2547	15	Tmed2,Furin,Rab6a,Lfng	4	0.266667	Atp2a1,Atp2a2,Atp2a3,B4galt1,Furin,Lfng,Mfng,Notch2,Notch3,Rab6a,Rfng,Sel1l,St3gal3,St3gal6,Tmed2	Mouse
groupvp_IgG-groupveh_IgG	_tstat	within each collection	CP:REACTOME: Reactome gene sets	REACTOME_A_TETRASACCHARIDE_LINKER_SEQUENCE_IS_REQUIRED_FOR_GAG_SYNTHESIS	0.908241	0.939237	0.22077	0.665284	2622	20	Dcn,B3gat3,Gpc3,Vcan,B4galt7,Sdc4,B3galt6	7	0.35	Agrn,B3galt6,B3gat2,B3gat3,B4galt7,Bgn,Cspg4,Dcn,Gpc1,Gpc2,Gpc3,Gpc4,Gxylt1,Gxylt2,Hspg2,Sdc1,Sdc2,Sdc3,Sdc4,Vcan	Mouse
groupvp_IgG-groupveh_IgG	_tstat	within each collection	CP:REACTOME: Reactome gene sets	REACTOME_TRAF6_MEDIATED_IRF7_ACTIVATION	0.90861	0.939237	0.225798	0.643846	2574	16	Traf2,Trim25,Irf7,Ddx58,Sike1,Ikbke,Irf1,Irf3,Tank	9	0.5625	Crebbp,Ddx58,Ep300,Ifih1,Ikbke,Irf1,Irf2,Irf3,Irf7,Mavs,Sike1,Tank,Tbk1,Traf2,Traf6,Trim25	Mouse
groupvp_IgG-groupveh_IgG	_tstat	within each collection	CP:REACTOME: Reactome gene sets	REACTOME_AMINO_ACID_AND_OLIGOPEPTIDE_SLC_TRANSPORTERS	0.91151	0.940123	0.203084	0.679882	2739	31	Slc7a11,Slc32a1,Slc3a2	3	0.0967742	Slc15a2,Slc15a3,Slc15a4,Slc16a10,Slc17a5,Slc17a8,Slc1a2,Slc1a3,Slc1a4,Slc1a5,Slc32a1,Slc36a1,Slc38a1,Slc38a2,Slc38a3,Slc38a4,Slc3a1,Slc3a2,Slc43a1,Slc43a2,Slc6a12,Slc6a19,Slc6a6,Slc7a1,Slc7a11,Slc7a2,Slc7a3,Slc7a5,Slc7a6,Slc7a7,Slc7a8	Mouse
groupvp_IgG-groupveh_IgG	_tstat	within each collection	CP:KEGG: KEGG gene sets	KEGG_GLYCOSPHINGOLIPID_BIOSYNTHESIS_LACTO_AND_NEOLACTO_SERIES	0.914916	0.957159	0.217502	0.640231	2569	18	Gcnt2,Fut2,B4galt3,St3gal4,Fut7,B3gnt2,St3gal6	7	0.388889	B3galt1,B3galt2,B3galt5,B3gnt2,B3gnt3,B3gnt5,B4galt1,B4galt2,B4galt3,B4galt4,Fut2,Fut4,Fut7,Gcnt2,St3gal3,St3gal4,St3gal6,St8sia1	Mouse
groupvp_IgG-groupveh_IgG	_tstat	within each collection	CP:KEGG: KEGG gene sets	KEGG_PROXIMAL_TUBULE_BICARBONATE_RECLAMATION	0.916553	0.957159	-0.206426	-0.642125	2009	18	Pck2,Atp1a1,Gls2,Pck1,Slc38a3	5	0.277778	Aqp1,Atp1a1,Atp1a2,Atp1a3,Atp1a4,Atp1b1,Atp1b2,Atp1b3,Atp1b4,Fxyd2,Gls,Gls2,Glud1,Mdh1,Pck1,Pck2,Slc38a3,Slc4a4	Mouse
groupvp_IgG-groupveh_IgG	_tstat	within each collection	CP:REACTOME: Reactome gene sets	REACTOME_KERATAN_SULFATE_BIOSYNTHESIS	0.927298	0.954267	0.214433	0.637126	2652	19	Lum,Ogn,B4galt3,Chst1,B3gnt2,B4galt6,St3gal6	7	0.368421	B3gnt2,B3gnt3,B3gnt7,B4galt1,B4galt2,B4galt3,B4galt4,B4galt5,B4galt6,Chst1,Chst2,Lum,Ogn,Omd,Prelp,St3gal1,St3gal2,St3gal3,St3gal6	Mouse
groupvp_IgG-groupveh_IgG	_tstat	within each collection	CP:REACTOME: Reactome gene sets	REACTOME_INTERACTION_BETWEEN_L1_AND_ANKYRINS	0.932605	0.957585	-0.210453	-0.627839	2047	15	Sptan1,Scn2b,Ank3,Sptbn1,Scn4a	5	0.333333	Ank1,Ank3,Kcnq3,L1cam,Scn1b,Scn2b,Scn3b,Scn4a,Scn7a,Scn8a,Sptan1,Sptb,Sptbn1,Sptbn2,Sptbn4	Mouse
groupvp_IgG-groupveh_IgG	_tstat	within each collection	CP:KEGG: KEGG gene sets	KEGG_DILATED_CARDIOMYOPATHY	0.933207	0.968422	0.179934	0.714461	2947	67	Tnf,Mybpc3,Actg1,Myl2,Actb,Ttn,Tpm2,Tpm4,Emd,Cacna1s,Cacna2d1,Tnnc1,Lmna,Itga2b,Itgb4,Cacnb2,Cacna1f,Cacnb3	18	0.268657	Actb,Actg1,Adcy3,Adcy4,Adcy5,Adcy6,Adcy7,Adcy9,Adrb1,Atp2a2,Cacna1d,Cacna1f,Cacna1s,Cacna2d1,Cacna2d2,Cacna2d4,Cacnb1,Cacnb2,Cacnb3,Cacnb4,Cacng1,Cacng8,Dag1,Des,Dmd,Emd,Gnas,Igf1,Itga1,Itga10,Itga2,Itga2b,Itga3,Itga4,Itga5,Itga6,Itga7,Itga8,Itga9,Itgav,Itgb1,Itgb3,Itgb4,Itgb5,Itgb6,Itgb7,Itgb8,Lmna,Mybpc3,Myl2,Pln,Prkaca,Prkacb,Prkx,Ryr2,Sgcb,Slc8a1,Tgfb2,Tgfb3,Tnf,Tnnc1,Tnni3,Tnnt2,Tpm1,Tpm2,Tp…	Mouse
groupvp_IgG-groupveh_IgG	_tstat	within each collection	CP:KEGG: KEGG gene sets	KEGG_GLYCOSYLPHOSPHATIDYLINOSITOL_GPI_ANCHOR_BIOSYNTHESIS	0.940563	0.969956	0.202794	0.637341	2705	23	Pigx,Pigp,Dpm2,Pigt,Piga,Pigs,Pigf,Pigv	8	0.347826	Dpm2,Gpaa1,Gpld1,Pgap1,Piga,Pigb,Pigc,Pigf,Pigg,Pigh,Pigk,Pigl,Pigm,Pign,Pigo,Pigp,Pigq,Pigs,Pigt,Pigu,Pigv,Pigw,Pigx	Mouse
groupvp_IgG-groupveh_IgG	_tstat	within each collection	CP:REACTOME: Reactome gene sets	REACTOME_BIOSYNTHESIS_OF_THE_N_GLYCAN_PRECURSOR_DOLICHOL_LIPID_LINKED_OLIGOSACCHARIDE_LLO_AND_TRANSFER_TO_A_NASCENT_PROTEIN	0.941515	0.961603	0.197323	0.634266	2784	26	Dpm1,Pmm1,Dpm2,Gfpt2,Gmppb,Alg5,Gnpnat1,Mpi	8	0.307692	Alg1,Alg10b,Alg11,Alg12,Alg14,Alg2,Alg3,Alg5,Alg6,Alg8,Alg9,Dolk,Dolpp1,Dpagt1,Dpm1,Dpm2,Dpm3,Gfpt2,Gmppa,Gmppb,Gnpnat1,Mpi,Pgm3,Pmm1,Pmm2,Rft1	Mouse
groupvp_IgG-groupveh_IgG	_tstat	within each collection	CP:REACTOME: Reactome gene sets	REACTOME_GLYCEROPHOSPHOLIPID_BIOSYNTHESIS	0.941696	0.961603	0.179331	0.702336	2987	66	Dgat1,Agpat2,Lpcat2,Dgat2,Pgs1,Gpcpd1,Plbd1,Pcyt2,Pitpnb,Mboat7,Taz,Agpat4,Lpin2,Pcyt1a,Pla2g4a,Mboat1,Phospho1	17	0.257576	Ache,Agpat1,Agpat2,Agpat3,Agpat4,Agpat5,Cdipt,Cds1,Cds2,Cept1,Chka,Chkb,Chpt1,Crls1,Dgat1,Dgat2,Etnk1,Etnk2,Gnpat,Gpam,Gpat2,Gpcpd1,Gpd1,Gpd1l,Hadha,Hadhb,Lclat1,Lpcat1,Lpcat2,Lpcat3,Lpcat4,Lpgat1,Lpin1,Lpin2,Lpin3,Mboat1,Mboat2,Mboat7,Mgll,Pcyt1a,Pcyt1b,Pcyt2,Pemt,Pgs1,Phospho1,Pitpnb,Pla2g12a,Pla2g4a,Pla2g4c,Pla2g4f,Pla2g5,Pla2g6,Plbd1,Pld1,Pld2,Pld3,Pld4,Pnpla2,Pnpla8,Ptdss1,Ptdss2,Slc44a1,Slc…	Mouse
groupvp_IgG-groupveh_IgG	_tstat	within each collection	CP:REACTOME: Reactome gene sets	REACTOME_AMINO_ACID_TRANSPORT_ACROSS_THE_PLASMA_MEMBRANE	0.942789	0.961603	0.200552	0.627241	2751	23	Slc7a11,Slc3a2,Slc6a6,Slc7a2	4	0.173913	Slc16a10,Slc1a4,Slc1a5,Slc36a1,Slc38a1,Slc38a2,Slc38a3,Slc38a4,Slc3a1,Slc3a2,Slc43a1,Slc43a2,Slc6a12,Slc6a19,Slc6a6,Slc7a1,Slc7a11,Slc7a2,Slc7a3,Slc7a5,Slc7a6,Slc7a7,Slc7a8	Mouse
groupvp_IgG-groupveh_IgG	_tstat	within each collection	CP:REACTOME: Reactome gene sets	REACTOME_SYNTHESIS_OF_PIPS_AT_THE_PLASMA_MEMBRANE	0.948091	0.963497	0.191551	0.636626	2830	30	Pip5k1b,Pik3r5,Inpp5k,Pten,Pik3r6,Pik3cb,Synj2,Pi4k2a,Pik3r2,Pi4k2b,Pik3cd,Pik3cg,Inpp5j,Synj1	14	0.466667	Inpp4b,Inpp5j,Inpp5k,Inppl1,Mtm1,Mtmr1,Mtmr14,Mtmr3,Mtmr6,Pi4k2a,Pi4k2b,Pik3c2a,Pik3c2b,Pik3c2g,Pik3ca,Pik3cb,Pik3cd,Pik3cg,Pik3r1,Pik3r2,Pik3r3,Pik3r5,Pik3r6,Pip4k2a,Pip4k2b,Pip5k1b,Pip5k1c,Pten,Synj1,Synj2	Mouse
groupvp_IgG-groupveh_IgG	_tstat	within each collection	CP:REACTOME: Reactome gene sets	REACTOME_CTNNB1_PHOSPHORYLATION_CASCADE	0.948836	0.963497	0.203701	0.58084	2688	16	Frat2,Ppp2ca,Frat1,Ppp2r5a,Axin1	5	0.3125	Apc,Axin1,Csnk1a1,Ctnnb1,Frat1,Frat2,Peg12,Ppp2ca,Ppp2cb,Ppp2r1a,Ppp2r1b,Ppp2r5a,Ppp2r5b,Ppp2r5c,Ppp2r5d,Ppp2r5e	Mouse
groupvp_IgG-groupveh_IgG	_tstat	within each collection	CP:REACTOME: Reactome gene sets	REACTOME_COSTIMULATION_BY_THE_CD28_FAMILY	0.95155	0.964107	0.180875	0.680198	2945	54	Akt1,Rac1,Vav1,Grb2,Cd80,Ptpn6,Map3k14,Cdc42,Pdcd1lg2,Ppp2ca,Cd86,Akt2,Cd3d,Pak1,Src,Pik3r2,Ppp2r5a	17	0.314815	Akt1,Akt2,Akt3,Btla,Cd247,Cd274,Cd28,Cd3d,Cd3e,Cd3g,Cd4,Cd80,Cd86,Cdc42,Csk,Ctla4,Fyn,Grap2,Grb2,Icos,Lck,Lyn,Map3k14,Map3k8,Mapkap1,Mlst8,Mtor,Pak1,Pak2,Pdcd1,Pdcd1lg2,Pdpk1,Pik3ca,Pik3r1,Pik3r2,Pik3r3,Ppp2ca,Ppp2cb,Ppp2r1a,Ppp2r1b,Ppp2r5a,Ppp2r5b,Ppp2r5c,Ppp2r5d,Ppp2r5e,Ptpn6,Rac1,Rictor,Src,Them4,Tnfrsf14,Trib3,Vav1,Yes1	Mouse
groupvp_IgG-groupveh_IgG	_tstat	within each collection	CP:REACTOME: Reactome gene sets	REACTOME_NEURONAL_SYSTEM	0.953627	0.964107	0.164771	0.753559	3351	168	Stx11,Calm3,Gnai3,Slc32a1,Stx8,Ap2s1,Mdm2,Gng10,Gng2,Gabra3,Kcnj2,Kcnn3,Kcnc1,Gng12,Prkca,Grin2d,Gnb2,Gnai2,Camkk1,Calm1,Gngt2,Gng3,Stx6,Rasgrf1,Hras,Gng13,Gng7,Kcnk1,Vamp2,Gria3,Kcnn4,Stx7,Actn2,Plcb2,Kcnk3,Cacnb2,Kcnmb4,Kcnk13,Rps6ka1,Syn1,Cacnb3,Gabra2,Ap2m1,Gad2,Rras	45	0.267857	Abat,Abcc9,Ache,Actn2,Adcy3,Adcy4,Adcy5,Adcy6,Adcy7,Adcy9,Akap5,Akap9,Aldh2,Aldh5a1,Ap2a1,Ap2a2,Ap2b1,Ap2m1,Ap2s1,Arhgef9,Braf,Cacna1a,Cacnb1,Cacnb2,Cacnb3,Cacnb4,Cacng8,Calm1,Calm2,Calm3,Camk2a,Camk2b,Camk4,Camkk1,Chrna2,Chrnb2,Chrne,Chrng,Comt,Creb1,Dlg1,Dlg3,Dnajc5,Epb41l1,Gabbr1,Gabbr2,Gabra2,Gabra3,Gabrb1,Gabrr2,Gad1,Gad2,Gjc1,Gls,Gls2,Glul,Gnai1,Gnai2,Gnai3,Gnal,Gnb1,Gnb2,Gnb4,Gnb5,Gng10,Gn…	Mouse
groupvp_IgG-groupveh_IgG	_tstat	within each collection	CP:KEGG: KEGG gene sets	KEGG_BUTANOATE_METABOLISM	0.957115	0.980894	-0.18091	-0.657479	1963	32	Ehhadh,Hmgcs2,Akr1b10,Hadh,Aldh9a1,Acat2,Acsm1,L2hgdh,Gad1	9	0.28125	Aacs,Abat,Acads,Acat1,Acat2,Acat3,Acsm1,Acsm3,Acsm5,Akr1b10,Akr1b8,Aldh1b1,Aldh2,Aldh3a2,Aldh5a1,Aldh7a1,Aldh9a1,Bdh1,Bdh2,Echs1,Ehhadh,Gad1,Gad2,Hadh,Hadha,Hmgcl,Hmgcs1,Hmgcs2,L2hgdh,Oxct1,Pdha1,Pdhb	Mouse
groupvp_IgG-groupveh_IgG	_tstat	within each collection	CP:KEGG: KEGG gene sets	KEGG_ALANINE_ASPARTATE_AND_GLUTAMATE_METABOLISM	0.965924	0.982216	0.177745	0.600613	2862	31	Asns,Adssl1,Nit2,Ddo,Ass1,Gfpt2,Glud1,Gad2,Got1,Asl	10	0.322581	Abat,Acy3,Adsl,Adss,Adssl1,Agxt,Agxt2,Aldh4a1,Aldh5a1,Asl,Asns,Aspa,Ass1,Cad,Cps1,Ddo,Gad1,Gad2,Gfpt1,Gfpt2,Gls,Gls2,Glud1,Glul,Got1,Got2,Gpt,Gpt2,Il4i1,Nit2,Ppat	Mouse
groupvp_IgG-groupveh_IgG	_tstat	within each collection	CP:KEGG: KEGG gene sets	KEGG_MELANOGENESIS	0.971095	0.982216	-0.158542	-0.695854	1746	78	Mc1r,Tcf7l2,Prkaca,Prkx,Prkacb,Dvl3,Crebbp,Dvl1,Creb1,Creb3l2,Gsk3b,Fzd8,Fzd3,Ep300,Kit,Adcy6,Plcb3,Adcy5	18	0.230769	Adcy3,Adcy4,Adcy5,Adcy6,Adcy7,Adcy9,Calm1,Calm2,Calm3,Camk2a,Camk2b,Camk2g,Creb1,Creb3,Creb3l1,Creb3l2,Creb3l3,Creb3l4,Crebbp,Ctnnb1,Dvl1,Dvl2,Dvl3,Edn1,Ednrb,Ep300,Fzd1,Fzd2,Fzd3,Fzd4,Fzd5,Fzd6,Fzd7,Fzd8,Gnai1,Gnai2,Gnai3,Gnao1,Gnas,Gsk3b,Hras,Kit,Kras,Lef1,Map2k1,Map2k2,Mapk1,Mapk3,Mc1r,Mitf,Nras,Plcb1,Plcb2,Plcb3,Plcb4,Pomc,Prkaca,Prkacb,Prkca,Prkcb,Prkcg,Prkx,Raf1,Tcf7,Tcf7l1,Tcf7l2,Wnt10a,Wn…	Mouse
groupvp_IgG-groupveh_IgG	_tstat	within each collection	CP:REACTOME: Reactome gene sets	REACTOME_GLYCOSAMINOGLYCAN_METABOLISM	0.971437	0.979232	0.164524	0.679794	3196	88	Lum,Dcn,Chst13,Has1,Cd44,Chst12,Chst11,Hs3st1,Hs3st6,B3gat3,Gpc3,Vcan,Ogn,B4galt3,B4galt7,Hyal1,Hexa,Gusb,Hexb	19	0.215909	Abcc5,Agrn,Arsb,B3galt6,B3gat2,B3gat3,B3gnt2,B3gnt3,B3gnt7,B4galt1,B4galt2,B4galt3,B4galt4,B4galt5,B4galt6,B4galt7,Bgn,Cd44,Chpf,Chpf2,Chst1,Chst11,Chst12,Chst13,Chst14,Chst15,Chst2,Chst3,Chst7,Chsy1,Chsy3,Csgalnact1,Csgalnact2,Cspg4,Dcn,Dse,Ext1,Ext2,Glb1,Glce,Gns,Gpc1,Gpc2,Gpc3,Gpc4,Gusb,Gxylt1,Gxylt2,Has1,Has3,Hexa,Hexb,Hmmr,Hpse,Hpse2,Hs2st1,Hs3st1,Hs3st3a1,Hs3st3b1,Hs3st6,Hs6st1,Hspg2,Hyal1,…	Mouse
groupvp_IgG-groupveh_IgG	_tstat	within each collection	CP:REACTOME: Reactome gene sets	REACTOME_TRANSMISSION_ACROSS_CHEMICAL_SYNAPSES	0.972845	0.979232	0.161203	0.702294	3295	122	Calm3,Gnai3,Slc32a1,Ap2s1,Mdm2,Gng10,Gng2,Gabra3,Kcnj2,Gng12,Prkca,Grin2d,Gnb2,Gnai2,Camkk1,Calm1,Gngt2,Gng3,Rasgrf1,Hras,Gng13,Gng7,Vamp2,Gria3,Actn2,Plcb2,Cacnb2,Rps6ka1,Syn1,Cacnb3,Gabra2,Ap2m1,Gad2,Rras	34	0.278689	Abat,Ache,Actn2,Adcy3,Adcy4,Adcy5,Adcy6,Adcy7,Adcy9,Akap5,Akap9,Aldh2,Aldh5a1,Ap2a1,Ap2a2,Ap2b1,Ap2m1,Ap2s1,Arhgef9,Braf,Cacna1a,Cacnb1,Cacnb2,Cacnb3,Cacnb4,Cacng8,Calm1,Calm2,Calm3,Camk2a,Camk2b,Camk4,Camkk1,Chrna2,Chrnb2,Chrne,Chrng,Comt,Creb1,Dlg1,Dlg3,Dnajc5,Epb41l1,Gabbr1,Gabbr2,Gabra2,Gabra3,Gabrb1,Gabrr2,Gad1,Gad2,Gls,Gls2,Glul,Gnai1,Gnai2,Gnai3,Gnal,Gnb1,Gnb2,Gnb4,Gnb5,Gng10,Gng11,Gng12,G…	Mouse
groupvp_IgG-groupveh_IgG	_tstat	within each collection	CP:REACTOME: Reactome gene sets	REACTOME_ASPARAGINE_N_LINKED_GLYCOSYLATION	0.979626	0.983533	-0.153031	-0.672684	1730	75	St6gal1,Alg10b,Uggt1,Manea,Dpm3,Rpn1,Man2a1,Sec23a,Sec24d,Ganab,Edem3,Canx,Alg12,Alg11,Stt3a,Man1c1,Alg6,Lman1,Sec31a,Alg14,Alg3,St8sia2,Alg9	23	0.306667	Alg1,Alg10b,Alg11,Alg12,Alg14,Alg2,Alg3,Alg5,Alg6,Alg8,Alg9,B4galt1,B4galt2,B4galt3,B4galt4,B4galt5,B4galt6,Calr,Canx,Dad1,Ddost,Dolk,Dolpp1,Dpagt1,Dpm1,Dpm2,Dpm3,Edem1,Edem2,Edem3,Fut8,Ganab,Gfpt2,Gmppa,Gmppb,Gnpnat1,Lman1,Man1a2,Man1b1,Man1c1,Man2a1,Manea,Mcfd2,Mgat1,Mgat2,Mgat3,Mgat4a,Mgat4b,Mgat5,Mlec,Mogs,Mpi,Pdia3,Pgm3,Pmm1,Pmm2,Preb,Prkcsh,Rft1,Rpn1,Rpn2,Sar1b,Sec13,Sec23a,Sec24b,Sec24c,Se…	Mouse
groupvp_IgG-groupveh_IgG	_tstat	within each collection	CP:KEGG: KEGG gene sets	KEGG_OOCYTE_MEIOSIS	0.980947	0.982216	0.156064	0.653774	3191	91	Calm3,Pttg1,Cdc26,Mapk3,Ar,Ccnb2,Calm1,Ywhah,Cdc20,Map2k1,Igf1r,Ppp2ca,Ccnb1,Anapc5,Cdk1,Anapc7,Ppp1cc,Rps6ka1,Rbx1,Plk1,Pkmyt1,Chp2,Bub1,Aurka,Ppp1ca	25	0.274725	Adcy3,Adcy4,Adcy5,Adcy6,Adcy7,Adcy9,Anapc1,Anapc10,Anapc13,Anapc2,Anapc4,Anapc5,Anapc7,Ar,Aurka,Btrc,Bub1,Calm1,Calm2,Calm3,Camk2a,Camk2b,Camk2g,Ccnb1,Ccnb2,Ccne1,Ccne2,Cdc16,Cdc20,Cdc23,Cdc25c,Cdc26,Cdc27,Cdk1,Cdk2,Chp2,Cpeb1,Cul1,Espl1,Fbxo5,Fbxw11,Igf1,Igf1r,Itpr1,Itpr2,Itpr3,Mad2l1,Mad2l2,Map2k1,Mapk1,Mapk12,Mapk3,Pkmyt1,Plk1,Ppp1ca,Ppp1cb,Ppp1cc,Ppp2ca,Ppp2cb,Ppp2r1a,Ppp2r1b,Ppp2r5a,Ppp2r5b,…	Mouse
groupvp_IgG-groupveh_IgG	_tstat	within each collection	CP:REACTOME: Reactome gene sets	REACTOME_REGULATION_OF_SIGNALING_BY_CBL	0.981395	0.983533	-0.170568	-0.535614	2109	18	Rapgef1,Pik3ca,Fyn,Lyn	4	0.222222	Blnk,Cbl,Crk,Crkl,Fyn,Grb2,Hck,Lyn,Pik3ca,Pik3cb,Pik3cd,Pik3r1,Pik3r2,Pik3r3,Rapgef1,Syk,Vav1,Yes1	Mouse
groupvp_IgG-groupveh_IgG	_tstat	within each collection	CP:KEGG: KEGG gene sets	KEGG_HOMOLOGOUS_RECOMBINATION	0.982216	0.982216	0.175802	0.564981	2871	25	Pold4,Rpa3,Mus81	3	0.12	Blm,Brca2,Eme1,Mus81,Nbn,Pold1,Pold2,Pold3,Pold4,Rad50,Rad51,Rad51b,Rad51c,Rad51d,Rad52,Rad54b,Rad54l,Rpa1,Rpa2,Rpa3,Ssbp1,Top3a,Top3b,Xrcc2,Xrcc3	Mouse
groupvp_IgG-groupveh_IgG	_tstat	within each collection	CP:REACTOME: Reactome gene sets	REACTOME_ACTIVATION_OF_CHAPERONE_GENES_BY_XBP1S	0.998977	0.998977	-0.121681	-0.471619	1952	41	Pdia5,Hyou1,Tpp1,Ddx11,Ssr1,Ctdsp2,Sec31a,Wfs1,Cul7,Klhdc3,Cxxc1,Dnajc3,Add1,Dctn1	14	0.341463	Acadvl,Add1,Arfgap1,Atp6v0d1,Ctdsp2,Cul7,Cxxc1,Dctn1,Ddx11,Dnajb11,Dnajb9,Dnajc3,Edem1,Extl3,Fkbp14,Gosr2,Gsk3a,Hdgf,Hyou1,Kdelr3,Klhdc3,Lmna,Pdia5,Pdia6,Ppp2r5b,Preb,Sec31a,Serp1,Shc1,Srprb,Ssr1,Syvn1,Tatdn2,Tln1,Tpp1,Tspyl2,Wfs1,Wipi1,Xbp1,Yif1a,Zbtb17	Mouse
