# Supplementary material for: Anti-Cancer Activity of Verteporfin in Cholangiocarcinoma
Source: Cancers (Basel). 2023 Apr 25;15(9):2454. doi: 10.3390/cancers15092454 (PMC10177077; doi:10.3390/cancers15092454)
Supplement: Supplementary file 1 [file cancers-15-02454-s001.zip › Supplemental table S3.xlsx]

## Sheet: Supplemental table S3_Gsea mali
contrast	geneScore	fdr_correction_mode	collection	pathway	pval	padj	ES	NES	nMoreExtreme	size	leadingEdge	size_leadingEdge	fraction_leadingEdge	inPathway	species
groupvp_IgG-groupveh_IgG	_tstat	within each collection	CP:REACTOME: Reactome gene sets	REACTOME_ADAPTIVE_IMMUNE_SYSTEM	0.000201	0.00234876	0.403266	1.65408	0	367	Ifitm1,Socs3,Ncf4,Nfkbia,Psme2,Icam1,Akt1,Ube2s,Ifitm3,Vasp,Psmb8,Fcgr3,Cd74,Dynll1,Mkrn1,Was,Ncf2,Nr4a1,Tyrobp,Cyba,Cd80,Cdkn1a,Calm3,Rac1,Psmd4,Orai1,Kras,Psma2,Calm1,Vcam1,Psmb1,Psma1,Psmd8,Ube2a,Lcp2,Psma3,Ctss,Psmd12,Cd34,Cybb,Psmb9,Sec61b,Klrd1,Spsb2,Ube2m,Rnf34,Nfkbie,Ctsc,Psmb3,Dtx3l,Psmc2,Ifitm2,Rap1b,Psma7,Pik3cb,Psmb2,Ube2l6,B2m,Rps27a,Racgap1,Psmd6,Dctn3,Ctsd,Ube2q2,Map3k14,Ap2s1,Skp2…	167	0.455041	Actr1a,Actr1b,Akt1,Akt1s1,Akt2,Akt3,Anapc1,Anapc10,Anapc13,Anapc2,Anapc4,Anapc5,Anapc7,Ap1b1,Ap1g1,Ap1m1,Ap1m2,Ap1s1,Ap1s2,Ap2a1,Ap2a2,Ap2b1,Ap2m1,Ap2s1,Arf1,Arih2,Asb13,Asb3,Asb7,Asb8,Atg7,B2m,Bad,Bcl10,Blmh,Blnk,Btk,Btla,Btrc,C3,Calm1,Calm2,Calm3,Calr,Canx,Card11,Cbl,Cblb,Cd19,Cd200r1,Cd34,Cd36,Cd4,Cd74,Cd79a,Cd79b,Cd80,Cd81,Cd86,Cdc16,Cdc23,Cdc26,Cdc27,Cdc34,Cdc42,Cdh1,Cdkn1a,Cdkn1b,Chuk,Clta,…	Mouse
groupvp_IgG-groupveh_IgG	_tstat	within each collection	CP:REACTOME: Reactome gene sets	REACTOME_METABOLISM_OF_PROTEINS	0.000201	0.00234876	0.400424	1.62767	0	292	Rps2,Actb,Rps7,Rpl10a,Tomm22,Srp14,Rpl13,Rps9,Eif3k,Rpl12,Rps6,Srp9,Rps4x,Samm50,Eif5a,Tuba1a,Rpl15,Rps11,Etf1,Rps3,Rpl11,Cct8,Tuba4a,Sec61b,Eif5,Dpm2,Rpl13a,Gfer,Pfdn5,Rpl8,Tubb2b,Rpl29,Rps5,Tuba1b,Tuba1c,Eif3e,Rps16,Eif3f,Rps27a,Dohh,Pfdn4,Tubb6,Cct4,Rpl21,Eif4a1,Rpl3,Tbcb,Cct7,Dnajc19,Rps14,Timm10,Eif3g,Eif3b,Rps13,Galnt7,Fbxl5,Cct2,Eef1b2,Fxn,Eif1ax,Rps18,Rpl4,Sec11c,Fau,Eif4h,Pfdn1,Eif4b,Rpl…	113	0.386986	Aco2,Actb,Alg1,Alg10b,Alg14,Alg2,Alg5,Alg6,Ap3m1,Arfgef2,Arsb,Arsg,Arsk,B3gnt2,B3gnt8,B3gnt9,B4galt1,B4galt3,B4galt4,B4galt5,B4galt6,Bcs1l,C1galt1,C1galt1c1,Calr,Canx,Cct2,Cct3,Cct4,Cct5,Cct7,Cct8,Chchd4,Coq2,Cox17,Cs,Cyc1,Dad1,Ddost,Dnajc19,Dohh,Dpagt1,Dpm1,Dpm2,Dpm3,Edem1,Edem2,Edem3,Eef1a1,Eef1b2,Eef1d,Eef1g,Eef2,Eif1ax,Eif2b1,Eif2b2,Eif2b3,Eif2b4,Eif2b5,Eif2s1,Eif2s2,Eif3a,Eif3b,Eif3c,Eif3d,E…	Mouse
groupvp_IgG-groupveh_IgG	_tstat	within each collection	CP:REACTOME: Reactome gene sets	REACTOME_HEMOSTASIS	0.000202	0.00234876	0.399479	1.6158	0	260	Slc16a3,Slc7a11,Pfn1,Slc3a2,Irf7,Sirpb1c,Fcer1g,Akt1,Gng10,Apbb1ip,H3f3b,H3f3a,Maff,Itgam,Cfl1,Gnai3,Plek,Calm3,Ppia,Srgn,Rac1,Orai1,Nfe2,Rhoa,Kras,Calm1,Ptpn1,Cd48,Gng2,Gnai2,Lcp2,Gngt2,Trem1,Tuba4a,Capza2,Rhog,Cd9,Sirpb1b,Rac2,C1qbp,Rap1b,Pik3cb,Dock8,Racgap1,Mapk3,Gnb2,Timp1,Gng11,Ppil2,Cap1,Prkar1a,Cdc42,Gm5150,Gna13,Pik3r1,Tln1,Rap1a,Hdac2,Dock10,Dgkh,Arrb2,Grb2,Dock4,Prkar2b,Ppp2r5c,Dock5,C…	80	0.307692	Abcc4,Abl1,Actn1,Actn4,Ak3,Akap1,Akap10,Akt1,Akt2,Akt3,Alb,Aldoa,Angpt1,Apbb1ip,Apoa1,Apob,App,Arrb1,Arrb2,Atp1b1,Atp1b3,Atp2a1,Atp2a2,Atp2a3,Bcar1,Brpf3,Bsg,C1qbp,Cables2,Calm1,Calm2,Calm3,Calu,Cap1,Capza2,Cav1,Cbx5,Cd36,Cd47,Cd48,Cd63,Cd9,Cdc42,Cdk2,Cdk5,Cfl1,Clu,Col1a1,Crebbp,Crk,Csk,Cxadr,Dgka,Dgkd,Dgkh,Dock1,Dock10,Dock2,Dock4,Dock5,Dock8,Dock9,Ehd1,Ehd2,Ep300,Esam,F10,F11r,F2,F2r,F3,F5,F8,F…	Mouse
groupvp_IgG-groupveh_IgG	_tstat	within each collection	CP:REACTOME: Reactome gene sets	REACTOME_CELL_CYCLE	0.000202	0.00234876	0.401188	1.62531	0	271	Ndel1,Psme2,Psmb8,Dynll1,Cenpa,Cdkn1a,H2afz,Psmd4,Psma2,Psmb1,Cdkn2d,Tuba1a,Zwint,Max,Psma1,Psmd8,Nup43,Psma3,Psmd12,Ccna2,Tuba4a,Lmnb1,Psmb9,Ruvbl1,Hsp90aa1,Psmb3,Psmc2,Psma7,Gmnn,Psmb2,Rps27a,Pttg1,Psmd6,Dctn3,Rpa3,B9d2,Cdca8,Rfc2,Csnk1e,Rb1,Bub3,Skp2,Bub1b,Rpa2,Pold4,Rrm2,Hist1h2be,Nhp2,Cdk4,Hspa2,Psmf1,E2f1,Aurkb,Cdkn1b,Psme1,Pola1,Prkar2b,Ppp2r5c,Psmc4,H2afx,Psmd13,Pmf1,Ppp1cc,Psma6,Cdc27,Mc…	106	0.391144	Acd,Actr1a,Ahctf1,Akap9,Alms1,Anapc1,Anapc10,Anapc2,Anapc4,Anapc5,Anapc7,Atm,Atr,Atrip,Aurka,Aurkb,B9d2,Birc5,Btrc,Bub1b,Bub3,Ccna2,Ccnd1,Ccnd2,Ccnd3,Ccnh,Cdc16,Cdc23,Cdc25a,Cdc26,Cdc27,Cdc6,Cdca8,Cdk1,Cdk2,Cdk4,Cdk5rap2,Cdk6,Cdk7,Cdkn1a,Cdkn1b,Cdkn2c,Cdkn2d,Cdt1,Cenpa,Cenph,Cenpj,Cenpn,Cenpp,Cenpq,Cenpt,Cep135,Cep164,Cep192,Cep250,Cep290,Cep57,Cep63,Cep70,Cetn2,Ckap5,Cks1b,Clasp1,Clip1,Cntrl,Csn…	Mouse
groupvp_IgG-groupveh_IgG	_tstat	within each collection	CP:REACTOME: Reactome gene sets	REACTOME_CELL_CYCLE_MITOTIC	0.000203	0.00234876	0.423426	1.70526	0	239	Ndel1,Psme2,Psmb8,Dynll1,Cenpa,Cdkn1a,Psmd4,Psma2,Psmb1,Cdkn2d,Tuba1a,Zwint,Max,Psma1,Psmd8,Nup43,Psma3,Psmd12,Ccna2,Tuba4a,Psmb9,Hsp90aa1,Psmb3,Psmc2,Psma7,Gmnn,Psmb2,Rps27a,Pttg1,Psmd6,Dctn3,Rpa3,B9d2,Cdca8,Rfc2,Csnk1e,Rb1,Bub3,Skp2,Bub1b,Rpa2,Pold4,Rrm2,Cdk4,Psmf1,E2f1,Aurkb,Cdkn1b,Psme1,Pola1,Prkar2b,Ppp2r5c,Psmc4,Psmd13,Pmf1,Ppp1cc,Psma6,Cdc27,Mcm4,Psmc3,Hdac1,Ube2e1,Cdc6,Psmb10,Anapc10,Rang…	97	0.405858	Actr1a,Ahctf1,Akap9,Alms1,Anapc1,Anapc10,Anapc2,Anapc4,Anapc5,Anapc7,Aurka,Aurkb,B9d2,Birc5,Btrc,Bub1b,Bub3,Ccna2,Ccnd1,Ccnd2,Ccnd3,Ccnh,Cdc16,Cdc23,Cdc25a,Cdc26,Cdc27,Cdc6,Cdca8,Cdk1,Cdk2,Cdk4,Cdk5rap2,Cdk6,Cdk7,Cdkn1a,Cdkn1b,Cdkn2c,Cdkn2d,Cdt1,Cenpa,Cenph,Cenpj,Cenpn,Cenpp,Cenpq,Cenpt,Cep135,Cep164,Cep192,Cep250,Cep290,Cep57,Cep63,Cep70,Cetn2,Ckap5,Cks1b,Clasp1,Clip1,Cntrl,Csnk1d,Csnk1e,Cul1,Db…	Mouse
groupvp_IgG-groupveh_IgG	_tstat	within each collection	CP:REACTOME: Reactome gene sets	REACTOME_METABOLISM_OF_RNA	0.000204	0.00234876	0.507291	2.02658	0	210	Hspb1,Zfp36,Rps2,Psme2,Akt1,Psmb8,Rps7,Mapkapk2,Rpl10a,Hspa1a,Psmd4,Rpl13,Rps9,Rpl12,Rps6,Psma2,Rps4x,Hspa8,Psmb1,Rpl15,Hnrnpd,Rps11,Etf1,Rps3,Rpl11,Psma1,Exosc5,Psmd8,Nup43,Psma3,Psmd12,Psmb9,Lsm2,Rpl13a,Snrpb,Rpl8,Rpl29,Rps5,Psmb3,Psmc2,Zfp36l1,Psma7,Psmb2,Rps16,Rps27a,Anp32a,Psmd6,Rpl21,Eif4a1,Rpl3,Rps14,Nupl2,Rps13,Gemin7,Smg1,Rps18,Psmf1,Rpl4,Exosc8,Fau,Psme1,Psmc4,Upf3a,Psmd13,Gemin2,Eif4b,…	122	0.580952	Aaas,Akt1,Anp32a,Casc3,Clns1a,Cnot10,Cnot2,Cnot3,Cnot4,Cnot6,Cnot7,Cnot8,Dcp1a,Dcp1b,Dcp2,Dcps,Ddx6,Dis3,Edc3,Edc4,Eif4a1,Eif4a2,Eif4a3,Eif4b,Eif4e,Eif4g1,Elavl1,Etf1,Exosc1,Exosc2,Exosc3,Exosc4,Exosc5,Exosc7,Exosc8,Exosc9,Fau,Gemin2,Gemin5,Gemin6,Gemin7,Gm11808,Gm2000,Hnrnpd,Hspa1a,Hspa1b,Hspa8,Hspb1,Khsrp,Lsm1,Lsm2,Lsm3,Lsm4,Lsm5,Lsm6,Magoh,Mapk14,Mapkapk2,Ncbp1,Ncbp2,Nup107,Nup133,Nup153,Nup15…	Mouse
groupvp_IgG-groupveh_IgG	_tstat	within each collection	CP:REACTOME: Reactome gene sets	REACTOME_CYTOKINE_SIGNALING_IN_IMMUNE_SYSTEM	0.000205	0.00234876	0.436208	1.73031	0	192	Ifitm1,Socs3,Il1r2,Isg15,Irf7,Hck,Icam1,Oas3,Ifitm3,Psmb8,Socs2,Il1rn,Adar,Ifit3,Gbp2,Csf2ra,Myd88,Kras,Vcam1,Cd44,Egr1,Ptpn1,Trim25,Nup43,Pml,Eif4e2,Il1b,Ifngr1,Ifngr2,Ifi35,Oas2,Usp18,Ifitm2,Pik3cb,Ube2l6,B2m,Rps27a,Mapk3,Eif4a1,Isg20,Irak4,Kpna4,Nupl2,Ifnar2,Irak3,Socs1,Ifit2,Pik3r1,Rela,Pin1,Grb2,Irf5,Rbx1,Irak2,Nod1,Xaf1,Irf2,Ptpn6,Ube2e1,Prkacb,Sumo1,Map3k3,Jak1,Stat3	64	0.333333	Aaas,Adam17,Adar,Arih1,B2m,Blnk,Btrc,Camk2b,Cbl,Cd44,Cdk1,Chuk,Ciita,Cish,Crk,Crkl,Csf2ra,Csf2rb,Csf2rb2,Cul1,Ddx58,Egr1,Eif2ak2,Eif4a1,Eif4a2,Eif4a3,Eif4e,Eif4e2,Eif4e3,Eif4g1,Eif4g2,Eif4g3,Flnb,Fyn,Gab2,Gbp2,Gbp4,Gbp6,Gbp8,Gbp9,Ghr,Gm11808,Grb2,Hck,Hras,Icam1,Ifi35,Ifit2,Ifit3,Ifitm1,Ifitm2,Ifitm3,Ifnar1,Ifnar2,Ifngr1,Ifngr2,Ikbkb,Ikbkg,Il18,Il1a,Il1b,Il1r1,Il1r2,Il1rap,Il1rn,Il2rg,Il6st,Il7r,I…	Mouse
groupvp_IgG-groupveh_IgG	_tstat	within each collection	CP:REACTOME: Reactome gene sets	REACTOME_SIGNALING_BY_GPCR	0.000205	0.00234876	0.403912	1.60068	0	189	Ccl3,Anxa1,Cxcr2,Akt1,Gng10,Rgs19,Ccr1,Saa3,Rgs1,Abr,Gnai3,Calm3,Rac1,Cxcr4,Rhoa,Kras,Calm1,Cxcl16,Ccl20,Ccl2,Ccl4,Gng2,Gnai2,Cysltr1,Gngt2,Rhog,Ccl5,Rac2,Rhoc,Rgs18,Ccr2,Hcar2,Mapk3,Gnb2,Gng11,Pde4b,Ffar2,Fzd2,Prkar1a,Cdc42,Gna13,Pik3r1,Ccr5,Cxcl10,Dgkh,Grb2,Ptger4,Prkar2b,Fpr2,C5ar1,Calm2,Rgs2,Mgll,Gna12,Pik3r5,Arhgap4,Fgd2,Pdpk1,Prkacb,Grk5,Fpr1,Ramp1	62	0.328042	Abr,Adcy6,Adcy7,Adcy9,Adora1,Adrb2,Agt,Akap13,Akt1,Akt2,Akt3,Anxa1,App,Arhgap4,Arhgef1,Arhgef11,Arhgef12,Arhgef16,Arhgef17,Arhgef18,Arhgef2,Arhgef3,Arhgef6,C3,C5ar1,Calm1,Calm2,Calm3,Ccl2,Ccl20,Ccl3,Ccl4,Ccl5,Ccr1,Ccr2,Ccr5,Ccr7,Ccr9,Cd55,Cdc42,Cdk1,Cdk5,Chrm3,Creb1,Cxcl10,Cxcl12,Cxcl16,Cxcr2,Cxcr4,Cysltr1,Dgka,Dgkd,Dgkh,Edn1,Egfr,F2,F2r,F2rl1,Ffar2,Fgd2,Fgd3,Fgd4,Fpr1,Fpr2,Fzd2,Fzd3,Fzd5,Fzd6,Fz…	Mouse
groupvp_IgG-groupveh_IgG	_tstat	within each collection	H: hallmark gene sets	HALLMARK_MYC_TARGETS_V1	0.000205	0.000884	0.525444	2.07507	0	177	Ifrd1,Rps2,Dut,Cox5a,H2afz,Ppia,Ran,Rps6,Psma2,Erh,Hnrnpd,Etf1,Rps3,Pgk1,Psma1,Prdx3,Psmd8,Ccna2,Ap3s1,Lsm2,Hspe1,Odc1,Fbl,C1qbp,Nme1,Rps5,Psmb3,Psma7,Psmb2,Dek,Ranbp1,Cct4,Srpk1,Srm,Pa2g4,Eif4a1,Cnbp,Hddc2,Cct7,Bub3,Eif3b,Cct2,Eef1b2,Phb2,Aimp2,Nhp2,Hdac2,Eif1ax,Cdk4,Hsp90ab1,Snrpa,Pole3,Eif4h,Psmc4,G3bp1,Rrm1,Txnl4a,Psma6,Mcm4,Ptges3,Vdac3,Ube2e1,Rfc4,Ndufab1,Snrpd3,Impdh2,Serbp1,Eif2s1,Psmc6,S…	94	0.531073	Abce1,Aimp2,Ap3s1,Apex1,Bub3,C1qbp,Cad,Canx,Ccna2,Cct2,Cct3,Cct4,Cct5,Cct7,Cdk2,Cdk4,Clns1a,Cnbp,Cops5,Cox5a,Cstf2,Cul1,Cyc1,Ddx18,Ddx21,Dek,Dhx15,Dut,Eef1b2,Eif1ax,Eif2s1,Eif2s2,Eif3b,Eif3d,Eif4a1,Eif4e,Eif4g2,Eif4h,Eprs,Erh,Etf1,Exosc7,Fam120a,Fbl,G3bp1,Glo1,Gnl3,Got2,Gspt1,H2afz,Hdac2,Hddc2,Hdgf,Hnrnpa1,Hnrnpa2b1,Hnrnpa3,Hnrnpc,Hnrnpd,Hnrnpr,Hnrnpu,Hsp90ab1,Hspe1,Iars,Ifrd1,Ilf2,Impdh2,Kars,Kp…	Mouse
groupvp_IgG-groupveh_IgG	_tstat	within each collection	CP:REACTOME: Reactome gene sets	REACTOME_CLASS_I_MHC_MEDIATED_ANTIGEN_PROCESSING_PRESENTATION	0.000206	0.00234876	0.435691	1.71977	0	182	Socs3,Ncf4,Psme2,Ube2s,Psmb8,Mkrn1,Ncf2,Cyba,Psmd4,Psma2,Psmb1,Psma1,Psmd8,Ube2a,Psma3,Ctss,Psmd12,Cybb,Psmb9,Sec61b,Spsb2,Ube2m,Rnf34,Psmb3,Dtx3l,Psmc2,Psma7,Psmb2,Ube2l6,B2m,Rps27a,Psmd6,Ube2q2,Skp2,Socs1,Rchy1,Psmf1,Psme1,Ube2q1,Psmc4,Rbx1,Psmd13,Ube2e2,Arih2,Fbxw7,Psma6,Cdc27,Psmc3,Ube2e1,Psmb10,Anapc10,Sae1,Ube2j2,Asb13,Sec13,Ube2d3,Blmh,Psmc6,Sec24c,Stub1,Rbck1,Psmb5,Ube2h,Klhl13,Fbxo6,Psmc…	76	0.417582	Anapc1,Anapc10,Anapc13,Anapc2,Anapc4,Anapc5,Anapc7,Arih2,Asb13,Asb3,Asb7,Asb8,Atg7,B2m,Blmh,Btrc,Calr,Canx,Cblb,Cd36,Cdc16,Cdc23,Cdc26,Cdc27,Cdc34,Ctss,Cul1,Cul2,Cul3,Cul5,Cul7,Cyba,Cybb,Dtx3l,Dzip3,Erap1,Fbxo3,Fbxo4,Fbxo6,Fbxw11,Fbxw7,Fbxw8,Gan,Gm11808,Hectd3,Herc2,Hspa5,Huwe1,Itgav,Itgb5,Keap1,Klhl13,Klhl9,Lnpep,Lrrc41,Mkrn1,Mrc1,Ncf2,Ncf4,Nedd4,Npepps,Pdia3,Pja1,Pja2,Psma1,Psma2,Psma3,Psma4,Ps…	Mouse
groupvp_IgG-groupveh_IgG	_tstat	within each collection	H: hallmark gene sets	HALLMARK_MTORC1_SIGNALING	0.000206	0.000884	0.456774	1.79615	0	167	Gla,Slc7a11,Ppp1r15a,Ifrd1,Gapdh,Btg2,Actr3,Nupr1,Pnp,Hspa4,Dapp1,Eno1,Cdkn1a,Serp1,Ppia,Cxcr4,Glrx,Cfp,Etf1,Cacybp,Slc9a3r1,Pgk1,Coro1a,Fgl2,Pitpnb,Bhlhe40,Psma3,Psmd12,Tuba4a,Cd9,Hspe1,Ctsc,Arpc5l,Psmc2,Skap2,Psme3,Sla,Slc2a1,Eef1e1,Actr2,Map2k3,Rrm2,Atp6v1d,Slc1a5,Txnrd1,Ufm1,Uchl5,Prdx1,Hk2,Psmc4,Ddit3,Psmd13,Ung,Gmps,Mcm4,Sdf2l1,Stip1,Ube2d3,Psmc6,Aurka,Wars,Mcm2,Me1,Psmb5,Aldoa,Phgdh,Elovl5…	72	0.431138	Abcf2,Acaca,Acly,Acsl3,Actr2,Actr3,Add3,Adipor2,Aldoa,Arpc5l,Asns,Atp2a2,Atp6v1d,Aurka,Bhlhe40,Btg2,Cacybp,Calr,Canx,Ccng1,Cd9,Cdc25a,Cdkn1a,Cfp,Cops5,Coro1a,Ctsc,Cxcr4,Cyb5b,Dapp1,Ddit3,Ddit4,Dhcr24,Dhcr7,Dhfr,Ebp,Edem1,Eef1e1,Egln3,Eif2s2,Elovl5,Elovl6,Eno1,Eno1b,Eprs,Etf1,Fads1,Fads2,Fam129a,Fgl2,Fkbp2,Gapdh,Gbe1,Gclc,Gga2,Gla,Glrx,Gmps,Got1,Gsk3b,Gsr,Gtf2h1,Hk2,Hmbs,Hmgcr,Hmgcs1,Hsp90b1,Hspa4…	Mouse
groupvp_IgG-groupveh_IgG	_tstat	within each collection	CP:REACTOME: Reactome gene sets	REACTOME_METABOLISM_OF_MRNA	0.000206	0.00234876	0.536339	2.11141	0	171	Hspb1,Zfp36,Rps2,Psme2,Akt1,Psmb8,Rps7,Mapkapk2,Rpl10a,Hspa1a,Psmd4,Rpl13,Rps9,Rpl12,Rps6,Psma2,Rps4x,Hspa8,Psmb1,Rpl15,Hnrnpd,Rps11,Etf1,Rps3,Rpl11,Psma1,Exosc5,Psmd8,Psma3,Psmd12,Psmb9,Lsm2,Rpl13a,Rpl8,Rpl29,Rps5,Psmb3,Psmc2,Zfp36l1,Psma7,Psmb2,Rps16,Rps27a,Anp32a,Psmd6,Rpl21,Eif4a1,Rpl3,Rps14,Rps13,Smg1,Rps18,Psmf1,Rpl4,Exosc8,Fau,Psme1,Psmc4,Upf3a,Psmd13,Eif4b,Rpl18a,Psma6,Psmc3,Psmb10,Lsm4,L…	92	0.538012	Akt1,Anp32a,Casc3,Cnot10,Cnot2,Cnot3,Cnot4,Cnot6,Cnot7,Cnot8,Dcp1a,Dcp1b,Dcp2,Dcps,Ddx6,Dis3,Edc3,Edc4,Eif4a1,Eif4a2,Eif4a3,Eif4b,Eif4e,Eif4g1,Elavl1,Etf1,Exosc1,Exosc2,Exosc3,Exosc4,Exosc5,Exosc7,Exosc8,Exosc9,Fau,Gm11808,Gm2000,Hnrnpd,Hspa1a,Hspa1b,Hspa8,Hspb1,Khsrp,Lsm1,Lsm2,Lsm3,Lsm4,Lsm5,Lsm6,Magoh,Mapk14,Mapkapk2,Ncbp1,Ncbp2,Nup214,Paip1,Parn,Patl1,Ppp2ca,Ppp2r1a,Ppp2r2a,Prkca,Prkcd,Psma1,P…	Mouse
groupvp_IgG-groupveh_IgG	_tstat	within each collection	H: hallmark gene sets	HALLMARK_TNFA_SIGNALING_VIA_NFKB	0.000207	0.000884	0.655133	2.56727	0	161	G0s2,Dusp1,Gadd45b,Ppp1r15a,Socs3,Dusp2,Tiparp,Ier5,Nfkbia,Sat1,Cebpd,Gadd45a,Fosl2,Tlr2,Zfp36,Cebpb,Ier3,Zc3h12a,Btg2,Icam1,Slc16a6,Klf4,Litaf,Eif1,Egr3,Mcl1,Ier2,Maff,Gpr183,Nr4a1,Plk2,Nr4a3,Klf6,Cd80,Plek,Cdkn1a,Tank,Ninj1,Trib1,Junb,Cd44,Egr1,Ccl20,Fosb,Ccl2,Klf2,Ccl4,Bhlhe40,Marcks,Il1b,Fos,Ccl5,Ifngr2,Nfkbie,Sik1,Tnfaip3,Birc3,Kdm6b,Pnrc1,Atf3,Pde4b,Ets2,Tnf,Atp2b1,Ifit2,Nfe2l2,Map2k3,Dusp5…	87	0.540373	Abca1,Atf3,Atp2b1,B4galt1,B4galt5,Bcl3,Bcl6,Bhlhe40,Birc2,Birc3,Bmp2,Btg1,Btg2,Btg3,Ccl2,Ccl20,Ccl4,Ccl5,Ccnd1,Ccnl1,Ccrl2,Cd44,Cd69,Cd80,Cd83,Cdkn1a,Cebpb,Cebpd,Cflar,Clcf1,Csf1,Cxcl10,Ddx58,Dennd5a,Dnajb4,Dram1,Dusp1,Dusp2,Dusp5,Edn1,Efna1,Egr1,Egr2,Egr3,Ehd1,Eif1,Ets2,F2rl1,F3,Fos,Fosb,Fosl2,G0s2,Gadd45a,Gadd45b,Gch1,Gem,Gpr183,Hbegf,Hes1,Icam1,Id2,Ier2,Ier3,Ier5,Ifih1,Ifit2,Ifngr2,Il18,Il1a,I…	Mouse
groupvp_IgG-groupveh_IgG	_tstat	within each collection	CP:REACTOME: Reactome gene sets	REACTOME_HIV_INFECTION	0.000207	0.00234876	0.424823	1.6684	0	167	Vps37b,Hck,Psme2,Psmb8,Gtf2a2,Ppia,Rac1,Ran,Psmd4,Cxcr4,Psma2,Psmb1,Psma1,Psmd8,Nup43,Psma3,Psmd12,Psmb9,Taf10,Psmb3,Psmc2,Psma7,Gtf2f2,Psmb2,B2m,Ranbp1,Rps27a,Psmd6,Polr2g,Ap2s1,Taf13,Nupl2,Ccr5,Psmf1,Polr2j,Elmo1,Tsg101,Psme1,Psmc4,Rbx1,Psmd13,Psma6,Psmc3,Polr2b,Psmb10,Rangap1,Psmc6,Cdk9,Lig1,Vps28,Psmb5,Psmc5,Taf4b,Banf1,Rae1,Xrcc4,Ercc3,Nup35,Psmd14,Nup62,Nup214,Psme4,Psma4,Xpo1,Slc25a5,Psmb6…	94	0.562874	Aaas,Ak6,Ap1b1,Ap1g1,Ap1m1,Ap1m2,Ap1s1,Ap1s2,Ap2a1,Ap2a2,Ap2b1,Ap2m1,Ap2s1,Arf1,Atp6v1h,B2m,Banf1,Btrc,Ccnh,Ccnt1,Ccnt2,Ccr5,Cd4,Cdk7,Cdk9,Ctdp1,Cul5,Cxcr4,Dock2,Ell,Elmo1,Ercc2,Ercc3,Fen1,Fyn,Gm11808,Gtf2a1,Gtf2a2,Gtf2b,Gtf2e2,Gtf2f1,Gtf2f2,Gtf2h1,Gtf2h2,Gtf2h3,Gtf2h4,Hck,Hmga1,Kpna1,Kpnb1,Lig1,Mnat1,Ncbp1,Ncbp2,Nmt1,Nmt2,Nup107,Nup133,Nup153,Nup155,Nup188,Nup205,Nup214,Nup35,Nup37,Nup43,Nup50,N…	Mouse
groupvp_IgG-groupveh_IgG	_tstat	within each collection	CP:REACTOME: Reactome gene sets	REACTOME_ANTIGEN_PROCESSING_UBIQUITINATION_PROTEASOME_DEGRADATION	0.000208	0.00234876	0.441503	1.72437	0	155	Socs3,Psme2,Ube2s,Psmb8,Mkrn1,Psmd4,Psma2,Psmb1,Psma1,Psmd8,Ube2a,Psma3,Psmd12,Psmb9,Spsb2,Ube2m,Rnf34,Psmb3,Dtx3l,Psmc2,Psma7,Psmb2,Ube2l6,Rps27a,Psmd6,Ube2q2,Skp2,Socs1,Rchy1,Psmf1,Psme1,Ube2q1,Psmc4,Rbx1,Psmd13,Ube2e2,Arih2,Fbxw7,Psma6,Cdc27,Psmc3,Ube2e1,Psmb10,Anapc10,Sae1,Ube2j2,Asb13,Ube2d3,Blmh,Psmc6,Stub1,Rbck1,Psmb5,Ube2h,Klhl13,Fbxo6,Psmc5,Cdc26,Psmd14,Psme4,Psma4,Asb7,Cdc16,Psmb6,Ube2c…	77	0.496774	Anapc1,Anapc10,Anapc13,Anapc2,Anapc4,Anapc5,Anapc7,Arih2,Asb13,Asb3,Asb7,Asb8,Atg7,Blmh,Btrc,Cblb,Cdc16,Cdc23,Cdc26,Cdc27,Cdc34,Cul1,Cul2,Cul3,Cul5,Cul7,Dtx3l,Dzip3,Fbxo3,Fbxo4,Fbxo6,Fbxw11,Fbxw7,Fbxw8,Gan,Gm11808,Hectd3,Herc2,Huwe1,Keap1,Klhl13,Klhl9,Lnpep,Lrrc41,Mkrn1,Nedd4,Npepps,Pja1,Pja2,Psma1,Psma2,Psma3,Psma4,Psma5,Psma6,Psma7,Psmb1,Psmb10,Psmb2,Psmb3,Psmb4,Psmb5,Psmb6,Psmb7,Psmb8,Psmb9,Ps…	Mouse
groupvp_IgG-groupveh_IgG	_tstat	within each collection	H: hallmark gene sets	HALLMARK_INTERFERON_GAMMA_RESPONSE	0.000208	0.000884	0.598999	2.33803	0	156	Rsad2,Ifitm1,Socs3,Zbp1,Isg15,Irf7,Nfkbia,Psme2,Icam1,Oas3,Ifitm3,Psmb8,Rtp4,Cd74,Pnp,Pim1,Samhd1,Cdkn1a,Sp110,Adar,Ifit3,Myd88,Ddx60,Sp140,Psma2,Vcam1,Ptpn1,Ccl2,Fgl2,Trim25,Ncoa3,Lcp2,Psma3,Pml,Psmb9,Ifi44,Ccl5,Herc6,Ifi35,Oas2,Usp18,Ifitm2,Nmi,Tnfaip3,Pfkp,Psmb2,Ube2l6,B2m,Parp14,Trim26,Ogfr,Vamp8,Pde4b,Sri,Isg20,Ifnar2,Socs1,Ifit2,Cd86,Bst2,Sod2,Cxcl10,Il10ra,Irf5,Ptgs2,Psme1,Nod1,Xaf1,Irf2,P…	83	0.532051	A530032D15Rik,Adar,Arid5b,Arl4a,Auts2,B2m,Bank1,Bpgm,Bst2,Btg1,Casp3,Casp7,Casp8,Ccl2,Ccl5,Cd38,Cd69,Cd74,Cd86,Cdkn1a,Cfb,Ciita,Cmpk2,Csf2rb,Csf2rb2,Cxcl10,Ddx58,Ddx60,Dhx58,Eif2ak2,Eif4e3,Epsti1,Fas,Fgl2,Fpr1,Gbp4,Gbp6,Gbp8,Gbp9,Gch1,Herc6,Hif1a,Icam1,Ifi35,Ifi44,Ifih1,Ifit2,Ifit3,Ifitm1,Ifitm2,Ifitm3,Ifnar2,Il10ra,Il15,Il18bp,Irf1,Irf2,Irf4,Irf5,Irf7,Irf8,Irf9,Isg15,Isg20,Isoc1,Itgb7,Jak2,Lap3,…	Mouse
groupvp_IgG-groupveh_IgG	_tstat	within each collection	H: hallmark gene sets	HALLMARK_E2F_TARGETS	0.000208	0.000884	0.440408	1.71581	0	152	Cks2,Ube2s,Dut,Cdkn1a,H2afz,Hmgb2,Ran,Hnrnpd,Mki67,Lmnb1,Top2a,Ube2t,Snrpb,Nme1,Rnaseh2a,Dek,Ranbp1,Racgap1,Pttg1,Tk1,Pa2g4,Rpa3,Cdca8,Rfc2,Cdca3,Nasp,Bub1b,Smc4,Rpa2,Ak2,Rrm2,Cdk4,Ezh2,Aurkb,Exosc8,Cdkn1b,H2afx,Ung,Smc6,Stmn1,Mcm4,Birc5,Eif2s1,Cdkn3,Ing3,Aurka,Mcm2,Lig1,Cks1b,Cenpe,Hmgb3,Xpo1,Cdk1,Pold2,Nap1l1,Ppp1r8,Xrcc6,Hells,Suv39h1,Phf5a,Spc25,Tcf19,Tacc3,Dctpp1,Dck,Lbr,Srsf2,Mthfd2,Lyar,Cd…	86	0.565789	Ak2,Anp32e,Asf1a,Aurka,Aurkb,Birc5,Brca2,Brms1l,Bub1b,Cbx5,Ccp110,Cdc25a,Cdca3,Cdca8,Cdk1,Cdk4,Cdkn1a,Cdkn1b,Cdkn2c,Cdkn3,Cenpe,Cks1b,Cks2,Cse1l,Ctcf,Dck,Dclre1b,Dctpp1,Dek,Diaph3,Dnmt1,Dut,Eed,Eif2s1,Exosc8,Ezh2,Gins4,Gspt1,H2afx,H2afz,Hells,Hmga1,Hmgb2,Hmgb3,Hnrnpd,Hus1,Ilf3,Ing3,Ipo7,Lbr,Lig1,Lmnb1,Luc7l3,Lyar,Mad2l1,Mcm2,Mcm3,Mcm4,Mcm5,Mcm6,Mcm7,Melk,Mki67,Mlh1,Msh2,Mthfd2,Mxd3,Myc,Naa38,Nap1…	Mouse
groupvp_IgG-groupveh_IgG	_tstat	within each collection	CP:REACTOME: Reactome gene sets	REACTOME_INNATE_IMMUNE_SYSTEM	0.000208	0.00234876	0.415501	1.61898	0	151	Zbp1,Isg15,Irf7,Nfkbia,Tlr2,Lgals3,Pstpip1,C1qb,Nlrp3,Saa3,Mapkapk2,Tank,Myd88,Trim25,Ctss,Capza2,Fos,Ccr2,Atf1,Tnfaip3,Birc3,Ube2l6,Atg5,Rps27a,Mapk3,C1qa,Irak4,Irak3,Cd14,Map2k3,Rela,Jun,Hsp90ab1,Pin1,Ly86,Tlr7,Mefv,Irak2,Nod1,Irf2,Aim2,Ube2d3,Mapk13,Pycard,Mapkapk3,Plcg2,Ager,Birc2,Cyld	49	0.324503	Ager,Aim2,App,Atf1,Atf2,Atg12,Atg5,Bcl2,Bcl2l1,Birc2,Birc3,Btk,C1qa,C1qb,C2,C3,C4b,C6,C8a,C9,Capza2,Casp2,Casp8,Ccr2,Cd14,Cd180,Cd4,Cd55,Cdk1,Cfb,Cfi,Chuk,Cnpy3,Creb1,Crebbp,Crp,Ctsb,Ctss,Cyld,Ddost,Ddx58,Dhx58,Dnm2,Dusp6,Dusp7,Ecsit,Eea1,Ep300,Fadd,Fos,Gm11808,Hsp90ab1,Hsp90b1,Ifih1,Ikbkb,Ikbke,Ikbkg,Irak1,Irak2,Irak3,Irak4,Irf1,Irf2,Irf3,Irf7,Isg15,Jun,Lbp,Lgals3,Lgmn,Ly86,Ly96,Map2k1,Map2k2,Ma…	Mouse
groupvp_IgG-groupveh_IgG	_tstat	within each collection	CP:REACTOME: Reactome gene sets	REACTOME_DNA_REPLICATION	0.000209	0.00234876	0.483702	1.87772	0	144	Ndel1,Psme2,Psmb8,Cenpa,Cdkn1a,Psmd4,Psma2,Psmb1,Zwint,Psma1,Psmd8,Nup43,Psma3,Psmd12,Ccna2,Psmb9,Psmb3,Psmc2,Psma7,Gmnn,Psmb2,Rps27a,Psmd6,Rpa3,B9d2,Cdca8,Rfc2,Rb1,Bub3,Bub1b,Rpa2,Pold4,Psmf1,E2f1,Aurkb,Cdkn1b,Psme1,Pola1,Ppp2r5c,Psmc4,Psmd13,Pmf1,Ppp1cc,Psma6,Mcm4,Psmc3,Cdc6,Psmb10,Rangap1,Rfc4,Birc5,Sec13,Psmc6,Prim1,Nudc,Mcm2,Cenpp,Lig1,Psmb5,Psmc5,Cenpt,Psmd14,Psme4,Psma4,Xpo1,Psmb6,Ppp2r1b,…	68	0.472222	Ahctf1,Aurkb,B9d2,Birc5,Bub1b,Bub3,Ccna2,Cdc6,Cdca8,Cdk2,Cdkn1a,Cdkn1b,Cdt1,Cenpa,Cenph,Cenpn,Cenpp,Cenpq,Cenpt,Ckap5,Clasp1,Clip1,Dbf4,E2f1,Ercc6l,Fbxo5,Fen1,Gins2,Gins4,Gm11808,Gmnn,Incenp,Itgb3bp,Kif2a,Lig1,Mad1l1,Mad2l1,Mapre1,Mcm2,Mcm3,Mcm4,Mcm5,Mcm6,Mcm7,Mis12,Ndel1,Nudc,Nup107,Nup133,Nup37,Nup43,Nup85,Orc2,Orc3,Orc4,Orc5,Orc6,Pafah1b1,Pcna,Pmf1,Pola1,Pola2,Pold1,Pold2,Pold3,Pold4,Pole,Ppp1…	Mouse
groupvp_IgG-groupveh_IgG	_tstat	within each collection	H: hallmark gene sets	HALLMARK_P53_PATHWAY	0.00021	0.000884	0.476077	1.84695	0	145	Hist1h1c,Slc7a11,Ppp1r15a,Slc3a2,Ier5,Sat1,Gadd45a,Ier3,Btg2,Bax,Plk3,Klf4,Nupr1,S100a10,Plk2,Cdkn1a,H2afj,Phlda3,Ninj1,Iscu,Fos,Fam162a,Hint1,Gm2a,Zfp36l1,Apaf1,Atf3,Vamp8,Ctsd,Rb1,Blcap,Socs1,Rchy1,Jun,S100a4,Sfn,Sertad3,Rnf19b,Gpx2,Ccnk,Ddit3,Hmox1,Fbxw7,Foxo3,Ralgds,Ei24,Ada,Rxra,Bak1,Cd81,Hspa4l,Btg1,Upp1,Mapkapk3,Ccnd3,Eps8l2,Il1a,Trafd1,Mxd1,Sp1,Tax1bp3,Traf4,Dram1,Bmp2,Hras,Ccng1,Tsc22d1,…	68	0.468966	Abcc5,Abhd4,Ada,Aen,Ankra2,Apaf1,App,Atf3,Baiap2,Bak1,Bax,Bivm,Blcap,Bmp2,Btg1,Btg2,Ccnd2,Ccnd3,Ccng1,Ccnk,Ccp110,Cd81,Cd82,Cdkn1a,Cdkn2aip,Cebpa,Cgrrf1,Ctsd,Ctsf,Cyfip2,Dcxr,Ddb2,Ddit3,Ddit4,Def6,Dgka,Dnttip2,Dram1,Ei24,Epha2,Ephx1,Eps8l2,Ercc5,F2r,Fam162a,Fas,Fbxw7,Fos,Foxo3,Fuca1,Gadd45a,Gm2a,Gpx2,H2afj,Hbegf,Hdac3,Hexim1,Hint1,Hist1h1c,Hist3h2a,Hmox1,Hras,Hspa4l,Ier3,Ier5,Il1a,Inhbb,Ip6k2,Ira…	Mouse
groupvp_IgG-groupveh_IgG	_tstat	within each collection	H: hallmark gene sets	HALLMARK_HYPOXIA	0.00021	0.000884	0.50617	1.95738	0	138	Dusp1,Ppp1r15a,Tiparp,Fosl2,Zfp36,Tgfbi,Ier3,Gapdh,Csrp2,Maff,Prdx5,Klf6,Pim1,Eno1,Cdkn1a,Cxcr4,Glrx,Tpd52,Mif,Pam,Pgk1,Dcn,Ccng2,Bhlhe40,Anxa2,Fos,Fam162a,Sult2b1,Tnfaip3,Pfkp,Pnrc1,Tmem45a,Atf3,Slc2a1,Isg20,Rbpj,Jun,S100a4,Hk2,Pdk3,Cdkn1b,Nagk,Pfkfb3,Ddit3,Hmox1,Ppfia4,Tgm2,Foxo3,Galk1,Plaur,Bnip3l,Ampd3,Klf7,Btg1,Plac8	55	0.398551	Aldoa,Aldob,Aldoc,Ampd3,Ankzf1,Anxa2,Atf3,Atp7a,Bcl2,Bgn,Bhlhe40,Bnip3l,Btg1,Casp6,Cav1,Ccng2,Cdkn1a,Cdkn1b,Cdkn1c,Cited2,Cp,Csrp2,Cxcr4,Dcn,Ddit3,Ddit4,Dtna,Dusp1,Efna1,Egfr,Eno1,Eno1b,Errfi1,Ets1,Ext1,F3,Fam162a,Fbp1,Fos,Fosl2,Foxo3,Galk1,Gapdh,Gbe1,Gcnt2,Glrx,Gpc3,Gpc4,Grhpr,Gys1,Hdlbp,Hexa,Hk1,Hk2,Hmox1,Hs3st1,Hspa5,Ids,Ier3,Ilvbl,Irs2,Isg20,Jmjd6,Jun,Kdm3a,Klf6,Klf7,Klhl24,Lxn,Maff,Map3k1,Mi…	Mouse
groupvp_IgG-groupveh_IgG	_tstat	within each collection	CP:REACTOME: Reactome gene sets	REACTOME_GPCR_DOWNSTREAM_SIGNALING	0.000211	0.00234876	0.434538	1.67761	0	136	Anxa1,Cxcr2,Akt1,Gng10,Rgs19,Ccr1,Saa3,Rgs1,Abr,Gnai3,Rac1,Cxcr4,Rhoa,Cxcl16,Ccl20,Gng2,Gnai2,Cysltr1,Gngt2,Rhog,Ccl5,Rac2,Rhoc,Rgs18,Ccr2,Hcar2,Gnb2,Gng11,Pde4b,Ffar2,Cdc42,Gna13,Pik3r1,Ccr5,Cxcl10,Dgkh,Ptger4,Fpr2,C5ar1,Rgs2,Mgll,Gna12,Pik3r5,Arhgap4,Fgd2,Pdpk1,Grk5,Fpr1,Ramp1	49	0.360294	Abr,Adcy6,Adcy7,Adcy9,Adora1,Adrb2,Agt,Akap13,Akt1,Akt2,Akt3,Anxa1,App,Arhgap4,Arhgef1,Arhgef11,Arhgef12,Arhgef16,Arhgef17,Arhgef18,Arhgef2,Arhgef3,Arhgef6,C3,C5ar1,Ccl20,Ccl5,Ccr1,Ccr2,Ccr5,Ccr7,Ccr9,Cdc42,Chrm3,Cxcl10,Cxcl12,Cxcl16,Cxcr2,Cxcr4,Cysltr1,Dgka,Dgkd,Dgkh,Edn1,F2,F2r,F2rl1,Ffar2,Fgd2,Fgd3,Fgd4,Fpr1,Fpr2,Gabbr1,Gna11,Gna12,Gna13,Gna14,Gna15,Gnai2,Gnai3,Gnas,Gnb1,Gnb2,Gnb5,Gng10,Gng11,…	Mouse
groupvp_IgG-groupveh_IgG	_tstat	within each collection	H: hallmark gene sets	HALLMARK_COMPLEMENT	0.000211	0.000884	0.452531	1.74249	0	131	S100a9,Pla2g7,Pfn1,Irf7,Cebpb,Lgals3,Fcer1g,Maff,Was,Itgam,Gnai3,Pim1,Plek,Hspa1a,Calm3,Calm1,Atox1,Csrp1,Gng2,Gnai2,Lcp2,Ctss,S100a13,Gngt2,Rhog,Psmb9,Ccl5,Ctsc,Tnfaip3,Zeb1,Gnb2,Timp1,Ctsd,Usp14,C1qa,Dusp5,Dock10,Dgkh,Grb2,Dock4,Prdm4,Pik3r5,Irf2,Anxa5,Plaur,Fdx1,Rce1,Lap3,Ltf,Plscr1,Me1,Ang,Timp2,Lta4h,Ppp4c,Tfpi2,Adam9,F10,Serping1,Cd55	60	0.458015	Adam9,Akap10,Ang,Anxa5,Apoc1,Atox1,Brpf3,C1qa,C2,C3,C9,Calm1,Calm3,Casp3,Casp7,Cblb,Ccl5,Cd36,Cd55,Cda,Cebpb,Cfb,Clu,Col4a2,Cp,Csrp1,Ctsb,Ctsc,Ctsd,Ctsh,Ctso,Ctss,Dgkh,Dock10,Dock4,Dock9,Dpp4,Dusp5,Dusp6,Dyrk2,Ehd1,F10,F2,F3,F5,F8,Fcer1g,Fdx1,Fn1,Fyn,Gca,Gmfb,Gnai2,Gnai3,Gnb2,Gng2,Gngt2,Gpd2,Grb2,Hnf4a,Hspa1a,Hspa1b,Hspa5,Irf1,Irf2,Irf7,Itgam,Jak2,Kif2a,Klk1,Kynu,Lamp2,Lap3,Lcp2,Lgals3,Lgmn,Lipa,…	Mouse
groupvp_IgG-groupveh_IgG	_tstat	within each collection	CP:REACTOME: Reactome gene sets	REACTOME_MITOTIC_M_M_G1_PHASES	0.000211	0.00234876	0.470377	1.80723	0	127	Ndel1,Psme2,Psmb8,Cenpa,Psmd4,Psma2,Psmb1,Zwint,Psma1,Psmd8,Nup43,Psma3,Psmd12,Psmb9,Psmb3,Psmc2,Psma7,Gmnn,Psmb2,Rps27a,Psmd6,Rpa3,B9d2,Cdca8,Bub3,Bub1b,Rpa2,Psmf1,E2f1,Aurkb,Psme1,Pola1,Ppp2r5c,Psmc4,Psmd13,Pmf1,Ppp1cc,Psma6,Mcm4,Psmc3,Cdc6,Psmb10,Rangap1,Birc5,Sec13,Psmc6,Prim1,Nudc,Mcm2,Cenpp,Psmb5,Psmc5,Cenpt,Psmd14,Psme4,Psma4,Xpo1,Psmb6,Ppp2r1b	59	0.464567	Ahctf1,Aurkb,B9d2,Birc5,Bub1b,Bub3,Cdc6,Cdca8,Cdk2,Cdt1,Cenpa,Cenph,Cenpn,Cenpp,Cenpq,Cenpt,Ckap5,Clasp1,Clip1,Dbf4,E2f1,Ercc6l,Fbxo5,Gm11808,Gmnn,Incenp,Itgb3bp,Kif2a,Mad1l1,Mad2l1,Mapre1,Mcm2,Mcm3,Mcm4,Mcm5,Mcm6,Mcm7,Mis12,Ndel1,Nudc,Nup107,Nup133,Nup37,Nup43,Nup85,Orc2,Orc3,Orc4,Orc5,Orc6,Pafah1b1,Pmf1,Pola1,Pola2,Pole,Ppp1cc,Ppp2ca,Ppp2cb,Ppp2r1a,Ppp2r1b,Ppp2r5a,Ppp2r5c,Ppp2r5d,Ppp2r5e,Prim1,…	Mouse
groupvp_IgG-groupveh_IgG	_tstat	within each collection	H: hallmark gene sets	HALLMARK_APOPTOSIS	0.000212	0.000884	0.5183	1.9861	0	126	Gadd45b,Hspb1,Ifitm1,Pmaip1,Anxa1,Sat1,Gadd45a,Ier3,Lgals3,Slc20a1,Btg2,Bax,Ifitm3,Gpx1,Tspo,Egr3,Mcl1,Gsn,Bik,Cdkn1a,Hmgb2,Krt18,Cd44,Etf1,Dcn,Gpx4,Il1b,Top2a,Ifngr1,Vdac2,Ifitm2,Birc3,Timp1,Atf3,Igfbp6,Isg20,Tnf,Cd14,Rela,Sod2,Jun,Nedd9,Gstm2,Cdkn1b,Madd,Ddit3,Hmox1	47	0.373016	Add1,Anxa1,App,Atf3,Bax,Bcap31,Bcl10,Bcl2l1,Bcl2l11,Bgn,Bid,Bik,Birc3,Bmf,Bmp2,Bnip3l,Btg2,Btg3,Casp2,Casp3,Casp6,Casp7,Casp8,Cav1,Ccnd1,Ccnd2,Cd14,Cd38,Cd44,Cd69,Cdk2,Cdkn1a,Cdkn1b,Cflar,Clu,Crebbp,Ctnnb1,Cyld,Dap3,Dcn,Ddit3,Diablo,Dnajc3,Dnm1l,Dpyd,Ebp,Egr3,Erbb3,Etf1,F2,F2r,Fas,Gadd45a,Gadd45b,Gch1,Gna15,Gpx1,Gpx3,Gpx4,Gsn,Gsr,Gstm1,Gstm2,Gstm6,H1f0,Hmgb2,Hmox1,Hspb1,Ier3,Ifitm1,Ifitm2,Ifitm3,…	Mouse
groupvp_IgG-groupveh_IgG	_tstat	within each collection	CP:REACTOME: Reactome gene sets	REACTOME_APOPTOSIS	0.000212	0.00234876	0.465335	1.78253	0	123	Hist1h1c,Pmaip1,Hist1h1b,Psme2,Bax,Akt1,Stk24,Vim,Psmb8,Gsn,Dynll1,Hmgb2,Psmd4,Psma2,Psmb1,Tnfrsf1a,Psma1,Psmd8,Psma3,Psmd12,Lmnb1,Psmb9,Cycs,Psmb3,Psmc2,Psma7,Psmb2,Rps27a,Apaf1,Psmd6,Hist1h1a,Tnf,Psmf1,E2f1,Dbnl,Psme1,Psmc4,Psmd13,Psma6,Psmc3,Psmb10,Bak1,Psmc6,Tnfrsf23,Birc2,Arhgap10,Psmb5,Diablo,Psmc5,Psmd14,Psme4,Psma4,Lmna,Psmb6,Bad,Tfdp1,Ripk1,Ywhab,Hist1h1e,Casp7,Casp8,Psmd7,Psmb4,Tradd,Ps…	67	0.544715	Acin1,Add1,Akt1,Apaf1,Apc,Appl1,Arhgap10,Bad,Bak1,Bax,Bcap31,Bcl2,Bcl2l1,Bcl2l11,Bid,Birc2,Bmf,Bmx,Casp3,Casp6,Casp7,Casp8,Cdh1,Cflar,Ctnnb1,Cycs,Dapk1,Dapk2,Dapk3,Dbnl,Diablo,Dnm1l,Dsg2,Dsp,Dynll1,Dynll2,E2f1,Fadd,Fas,Fnta,Gas2,Gm11808,Gsn,H1f0,Hist1h1a,Hist1h1b,Hist1h1c,Hist1h1d,Hist1h1e,Hmgb2,Kpna1,Kpnb1,Lmna,Lmnb1,Maged1,Mapk8,Nmt1,Ocln,Pak2,Plec,Pmaip1,Ppp3r1,Prkcd,Psma1,Psma2,Psma3,Psma4,Ps…	Mouse
groupvp_IgG-groupveh_IgG	_tstat	within each collection	CP:KEGG: KEGG gene sets	KEGG_CHEMOKINE_SIGNALING_PATHWAY	0.000214	0.00399456	0.509925	1.9233	0	109	Ccl3,Nfkbia,Cxcr2,Hck,Akt1,Gng10,Ccr1,Was,Gnai3,Rac1,Cxcr4,Rhoa,Kras,Cxcl16,Ccl20,Ccl2,Ccl4,Gng2,Gnai2,Gngt2,Ccl5,Rac2,Ccr2,Rap1b,Pik3cb,Mapk3,Gnb2,Gng11,Cdc42,Pik3r1,Rela,Rap1a,Ccr5,Cxcl10,Elmo1,Pxn,Arrb2,Ncf1,Grb2,Pik3r5,Foxo3,Pak1,Prkacb,Grk5,Stat3,Ptk2b	46	0.422018	Adcy6,Adcy7,Adcy9,Akt1,Akt2,Akt3,Arrb1,Arrb2,Bcar1,Braf,Ccl2,Ccl20,Ccl3,Ccl4,Ccl5,Ccr1,Ccr2,Ccr5,Ccr7,Ccr9,Cdc42,Chuk,Crk,Crkl,Csk,Cxcl10,Cxcl12,Cxcl16,Cxcr2,Cxcr4,Dock2,Elmo1,Fgr,Foxo3,Gnai2,Gnai3,Gnb1,Gnb2,Gnb5,Gng10,Gng11,Gng12,Gng2,Gngt2,Grb2,Grk5,Grk6,Gsk3a,Gsk3b,Hck,Hras,Ikbkb,Ikbkg,Jak2,Jak3,Kras,Lyn,Map2k1,Mapk1,Mapk3,Ncf1,Nfkb1,Nfkbia,Nfkbib,Nras,Pak1,Pard3,Pik3ca,Pik3cb,Pik3cd,Pik3cg,Pi…	Mouse
groupvp_IgG-groupveh_IgG	_tstat	within each collection	H: hallmark gene sets	HALLMARK_ALLOGRAFT_REJECTION	0.000214	0.000884	0.54231	2.05649	0	116	Hcls1,Ltb,Ncf4,Irf7,Tlr2,Icam1,Akt1,Ccr1,Fcgr3,Cd74,Nlrp3,Was,Cd80,Srgn,Rps9,Gbp2,Mmp9,Eif5a,Spi1,Cfp,Tpd52,Ccl2,Ccl4,Lcp2,Ctss,Il1b,Klrd1,Ccl5,Ifngr1,Ifngr2,Ccr2,Nme1,B2m,Timp1,Tnf,Ifnar2,Socs1,Cd86,Ccr5,Bcl3,Csf1,Ly86,Gcnt1,Ptpn6,Psmb10,Il18rap,Dars,Elf4,Ptprc,Wars,Capg,Bcl10,Cd47,Ccnd3	54	0.465517	Aars,Abce1,Abi1,Acvr2a,Akt1,Apbb1,B2m,Bcl10,Bcl3,C2,Capg,Ccl2,Ccl4,Ccl5,Ccnd2,Ccnd3,Ccr1,Ccr2,Ccr5,Cd4,Cd47,Cd7,Cd74,Cd79a,Cd80,Cd86,Cfp,Csf1,Csk,Ctss,Dars,Degs1,Egfr,Eif3a,Eif3d,Eif4g3,Eif5a,Elf4,Ets1,F2,F2r,Fas,Fcgr2b,Fcgr3,Fgr,Flna,Galnt1,Gbp2,Gcnt1,Glmn,Gpr65,Hcls1,Hif1a,Icam1,Ifnar2,Ifngr1,Ifngr2,Igsf6,Ikbkb,Il15,Il16,Il18,Il18rap,Il1b,Il2rg,Inhba,Inhbb,Irf4,Irf7,Irf8,Itgal,Itgb2,Jak2,Klrd1,…	Mouse
groupvp_IgG-groupveh_IgG	_tstat	within each collection	H: hallmark gene sets	HALLMARK_INFLAMMATORY_RESPONSE	0.000214	0.000884	0.526618	1.99698	0	116	Osm,Ifitm1,Irf7,Nfkbia,Tlr2,Btg2,Icam1,Ifitm3,Rtp4,Nlrp3,Rgs1,Gpr183,Gnai3,Klf6,Cdkn1a,Clec5a,Emp3,Ccl20,Cd48,Ccl2,Lcp2,Rhog,Cybb,Il1b,Ccl5,Ifngr2,Il18r1,Ifitm2,Nmi,Timp1,Pde4b,Sri,Ffar2,Atp2b1,Cd14,Bst2,Rela,Msr1,Cxcl10,Il10ra,Csf1,Ptger4,Mefv,C5ar1,Irak2,Pik3r5,Ccrl2,Plaur,Il18rap,Csf3r,Fpr1,Ahr,Cd69,Gna15,Pdpn,Il1a,Eif2ak2,Mxd1	58	0.5	Abca1,Abi1,Acvr2a,Adrm1,Ahr,Atp2a2,Atp2b1,Atp2c1,Axl,Bst2,Btg2,C5ar1,Ccl2,Ccl20,Ccl5,Ccr7,Ccrl2,Cd14,Cd48,Cd55,Cd69,Cd82,Cdkn1a,Clec5a,Csf1,Csf3r,Cxcl10,Cybb,Edn1,Eif2ak2,Emp3,F3,Ffar2,Fpr1,Fzd5,Gabbr1,Gch1,Gna15,Gnai3,Gpc3,Gpr183,Hbegf,Hif1a,Hpn,Icam1,Ifitm1,Ifitm2,Ifitm3,Ifnar1,Ifngr2,Il10ra,Il15,Il18,Il18r1,Il18rap,Il1a,Il1b,Il1r1,Il7r,Inhba,Irak2,Irf1,Irf7,Itga5,Itgb8,Kif1b,Klf6,Lcp2,Ldlr,Ly6…	Mouse
groupvp_IgG-groupveh_IgG	_tstat	within each collection	CP:REACTOME: Reactome gene sets	REACTOME_SIGNALING_BY_THE_B_CELL_RECEPTOR_BCR	0.000215	0.00234876	0.472003	1.79486	0	113	Nfkbia,Psme2,Akt1,Psmb8,Nr4a1,Cdkn1a,Calm3,Psmd4,Orai1,Kras,Psma2,Calm1,Psmb1,Psma1,Psmd8,Psma3,Psmd12,Psmb9,Nfkbie,Psmb3,Psmc2,Psma7,Psmb2,Rps27a,Psmd6,Pik3r1,Rela,Psmf1,Grb2,Cdkn1b,Psme1,Psmc4,Calm2,Psmd13,Foxo3,Psma6,Psmc3,Psmb10,Pdpk1,Psmc6,Plcg2,Bcl10,Psmb5,Psmc5,Btk,Psmd14,Cbl,Akt3,Psme4,Psma4,Psmb6,Bad,Hras,Gsk3a,Akt1s1,Cul1,Pik3cd,Lyn,Prkcb,Fbxw11,Psmd7,Vav1,Psmb4,Psmb7,Gm11808,Ikbkb,Sh3k…	67	0.59292	Akt1,Akt1s1,Akt2,Akt3,Bad,Bcl10,Blnk,Btk,Btrc,Calm1,Calm2,Calm3,Card11,Cbl,Cblb,Cd19,Cd79a,Cd79b,Cdkn1a,Cdkn1b,Chuk,Creb1,Cul1,Fbxw11,Foxo1,Foxo3,Fyn,Gm11808,Grb2,Gsk3a,Hras,Ikbkb,Ikbkg,Itpr2,Itpr3,Kras,Lyn,Malt1,Map3k7,Mapkap1,Mdm2,Mlst8,Mtor,Nck1,Nfkbia,Nfkbib,Nfkbie,Nr4a1,Nras,Orai1,Pdpk1,Phlpp1,Pik3ap1,Pik3cd,Pik3r1,Plcg1,Plcg2,Prkcb,Psma1,Psma2,Psma3,Psma4,Psma5,Psma6,Psma7,Psmb1,Psmb10,Psmb…	Mouse
groupvp_IgG-groupveh_IgG	_tstat	within each collection	CP:REACTOME: Reactome gene sets	REACTOME_HOST_INTERACTIONS_OF_HIV_FACTORS	0.000216	0.00234876	0.483476	1.82868	0	106	Hck,Psme2,Psmb8,Ppia,Rac1,Ran,Psmd4,Psma2,Psmb1,Psma1,Psmd8,Nup43,Psma3,Psmd12,Psmb9,Psmb3,Psmc2,Psma7,Psmb2,B2m,Ranbp1,Rps27a,Psmd6,Ap2s1,Nupl2,Psmf1,Elmo1,Psme1,Psmc4,Rbx1,Psmd13,Psma6,Psmc3,Psmb10,Rangap1,Psmc6,Cdk9,Psmb5,Psmc5,Banf1,Rae1,Nup35,Psmd14,Nup62,Nup214,Psme4,Psma4,Xpo1,Slc25a5,Psmb6,Aaas,Slc25a4,Pacs1,Ap1m1,Cul5,Psmd7,Nup88,Psmb4,Psmb7,Arf1	60	0.566038	Aaas,Ap1b1,Ap1g1,Ap1m1,Ap1m2,Ap1s1,Ap1s2,Ap2a1,Ap2a2,Ap2b1,Ap2m1,Ap2s1,Arf1,Atp6v1h,B2m,Banf1,Btrc,Ccnt1,Cd4,Cdk9,Cul5,Dock2,Elmo1,Fyn,Gm11808,Hck,Hmga1,Kpna1,Kpnb1,Nup107,Nup133,Nup153,Nup155,Nup188,Nup205,Nup214,Nup35,Nup37,Nup43,Nup50,Nup54,Nup62,Nup85,Nup88,Nup93,Nupl2,Pacs1,Pak2,Pom121,Ppia,Psip1,Psma1,Psma2,Psma3,Psma4,Psma5,Psma6,Psma7,Psmb1,Psmb10,Psmb2,Psmb3,Psmb4,Psmb5,Psmb6,Psmb7,Psmb8…	Mouse
groupvp_IgG-groupveh_IgG	_tstat	within each collection	CP:REACTOME: Reactome gene sets	REACTOME_INTERFERON_SIGNALING	0.000216	0.00234876	0.514965	1.94827	0	107	Ifitm1,Socs3,Isg15,Irf7,Icam1,Oas3,Ifitm3,Psmb8,Adar,Ifit3,Gbp2,Vcam1,Cd44,Egr1,Ptpn1,Trim25,Nup43,Pml,Eif4e2,Ifngr1,Ifngr2,Ifi35,Oas2,Usp18,Ifitm2,Ube2l6,B2m,Rps27a,Mapk3,Eif4a1,Isg20,Kpna4,Nupl2,Ifnar2,Socs1,Ifit2,Pin1,Irf5,Xaf1,Irf2,Ptpn6,Ube2e1,Sumo1,Jak1,Eif4a3,Eif2ak2,Rae1,Kpna3,Nup35,Nup62,Nup214,Ppm1b	52	0.485981	Aaas,Adar,Arih1,B2m,Camk2b,Cd44,Ciita,Ddx58,Egr1,Eif2ak2,Eif4a1,Eif4a2,Eif4a3,Eif4e,Eif4e2,Eif4e3,Eif4g1,Eif4g2,Eif4g3,Flnb,Gbp2,Gbp4,Gbp6,Gbp8,Gbp9,Gm11808,Icam1,Ifi35,Ifit2,Ifit3,Ifitm1,Ifitm2,Ifitm3,Ifnar1,Ifnar2,Ifngr1,Ifngr2,Ip6k2,Irf1,Irf2,Irf3,Irf4,Irf5,Irf6,Irf7,Irf8,Irf9,Isg15,Isg20,Jak1,Jak2,Kpna1,Kpna3,Kpna4,Kpnb1,Mapk3,Nedd4,Nup107,Nup133,Nup153,Nup155,Nup188,Nup205,Nup214,Nup35,Nup37…	Mouse
groupvp_IgG-groupveh_IgG	_tstat	within each collection	CP:REACTOME: Reactome gene sets	REACTOME_TRANSLATION	0.000216	0.00234876	0.550916	2.08428	0	107	Rps2,Rps7,Rpl10a,Srp14,Rpl13,Rps9,Eif3k,Rpl12,Rps6,Srp9,Rps4x,Rpl15,Rps11,Etf1,Rps3,Rpl11,Sec61b,Eif5,Rpl13a,Rpl8,Rpl29,Rps5,Eif3e,Rps16,Eif3f,Rps27a,Rpl21,Eif4a1,Rpl3,Rps14,Eif3g,Eif3b,Rps13,Eef1b2,Eif1ax,Rps18,Rpl4,Sec11c,Fau,Eif4h,Eif4b,Rpl18a,Eef1d,Srp19,Eif2s1,Eef2,Ssr4,Rplp1,Eef1g,Rpl24,Rpl27,Gm2000,Rps8,Eif3c,Eif3h,Eif3i,Rpl22,Rps23,Rpl23,Eif2b1	60	0.560748	Ddost,Eef1a1,Eef1b2,Eef1d,Eef1g,Eef2,Eif1ax,Eif2b1,Eif2b2,Eif2b3,Eif2b4,Eif2b5,Eif2s1,Eif2s2,Eif3a,Eif3b,Eif3c,Eif3d,Eif3e,Eif3f,Eif3g,Eif3h,Eif3i,Eif3k,Eif4a1,Eif4a2,Eif4b,Eif4e,Eif4ebp1,Eif4g1,Eif4h,Eif5,Eif5b,Etf1,Fau,Gm11808,Gm2000,Rpl10a,Rpl11,Rpl12,Rpl13,Rpl13a,Rpl15,Rpl18a,Rpl21,Rpl22,Rpl23,Rpl24,Rpl27,Rpl27a,Rpl29,Rpl3,Rpl34,Rpl35,Rpl36a,Rpl37,Rpl37a,Rpl38,Rpl39,Rpl4,Rpl6,Rpl8,Rplp1,Rplp2…	Mouse
groupvp_IgG-groupveh_IgG	_tstat	within each collection	CP:REACTOME: Reactome gene sets	REACTOME_MITOTIC_G1_G1_S_PHASES	0.000216	0.00234876	0.485539	1.83935	0	109	Psme2,Psmb8,Cdkn1a,Psmd4,Psma2,Psmb1,Cdkn2d,Max,Psma1,Psmd8,Psma3,Psmd12,Ccna2,Psmb9,Psmb3,Psmc2,Psma7,Psmb2,Rps27a,Psmd6,Rpa3,Rb1,Skp2,Rpa2,Rrm2,Cdk4,Psmf1,E2f1,Cdkn1b,Psme1,Pola1,Psmc4,Psmd13,Psma6,Mcm4,Psmc3,Hdac1,Cdc6,Psmb10,Psmc6,Prim1,Mcm2,Psmb5,Ccnd3,Cks1b,Psmc5,Psmd14,Psma4,Psmb6,Cdk1,Ppp2r1b	51	0.46789	Ccna2,Ccnd1,Ccnd2,Ccnd3,Ccnh,Cdc25a,Cdc6,Cdk1,Cdk2,Cdk4,Cdk6,Cdk7,Cdkn1a,Cdkn1b,Cdkn2c,Cdkn2d,Cdt1,Cks1b,Cul1,Dbf4,Dhfr,Dyrk1a,E2f1,E2f4,E2f5,Fbxo5,Gm11808,Hdac1,Lin37,Lin54,Lin9,Max,Mcm2,Mcm3,Mcm4,Mcm5,Mcm6,Mcm7,Mnat1,Myc,Orc2,Orc3,Orc4,Orc5,Orc6,Pcna,Pkmyt1,Pola1,Pola2,Pole,Ppp2ca,Ppp2cb,Ppp2r1a,Ppp2r1b,Ppp2r2a,Prim1,Psma1,Psma2,Psma3,Psma4,Psma5,Psma6,Psma7,Psmb1,Psmb10,Psmb2,Psmb3,Psmb4,Psmb5…	Mouse
groupvp_IgG-groupveh_IgG	_tstat	within each collection	CP:REACTOME: Reactome gene sets	REACTOME_INFLUENZA_LIFE_CYCLE	0.000217	0.00234876	0.495795	1.86499	0	102	Rps2,Rps7,Rpl10a,Hspa1a,Ran,Rpl13,Rps9,Rpl12,Rps6,Rps4x,Rpl15,Rps11,Rps3,Rpl11,Nup43,Rpl13a,Rpl8,Rpl29,Hsp90aa1,Rps5,Gtf2f2,Rps16,Rps27a,Rpl21,Rpl3,Polr2g,Rps14,Clta,Nupl2,Rps13,Rps18,Polr2j,Rpl4,Fau,Rpl18a,Polr2b,Rplp1,Rpl24,Rpl27,Gm2000,Rps8,Rae1,Rpl22,Nup35,Rps23,Nup62,Rpl23,Nup214,Xpo1,Rpl27a	50	0.490196	Aaas,Calr,Canx,Clta,Cltc,Dnajc3,Fau,Gm11808,Gm2000,Grsf1,Gtf2f1,Gtf2f2,Hsp90aa1,Hspa1a,Hspa1b,Ipo5,Kpna1,Kpnb1,Nup107,Nup133,Nup153,Nup155,Nup188,Nup205,Nup214,Nup35,Nup37,Nup43,Nup50,Nup54,Nup62,Nup85,Nup88,Nup93,Nupl2,Polr2a,Polr2b,Polr2c,Polr2d,Polr2e,Polr2f,Polr2g,Polr2h,Polr2i,Polr2j,Polr2k,Polr2l,Pom121,Rae1,Ran,Ranbp2,Rpl10a,Rpl11,Rpl12,Rpl13,Rpl13a,Rpl15,Rpl18a,Rpl21,Rpl22,Rpl23,Rpl24,Rpl…	Mouse
groupvp_IgG-groupveh_IgG	_tstat	within each collection	CP:REACTOME: Reactome gene sets	REACTOME_S_PHASE	0.000219	0.00234876	0.538591	2.00651	0	93	Psme2,Psmb8,Cdkn1a,Psmd4,Psma2,Psmb1,Max,Psma1,Psmd8,Psma3,Psmd12,Ccna2,Psmb9,Psmb3,Psmc2,Psma7,Psmb2,Rps27a,Psmd6,Rpa3,Rfc2,Rb1,Skp2,Rpa2,Pold4,Cdk4,Psmf1,Cdkn1b,Psme1,Pola1,Psmc4,Psmd13,Psma6,Mcm4,Psmc3,Cdc6,Psmb10,Rfc4,Psmc6,Prim1,Mcm2,Lig1,Psmb5,Cks1b,Psmc5,Psmd14,Psme4,Psma4,Psmb6,Pold2	50	0.537634	Ccna2,Ccnd1,Ccnh,Cdc25a,Cdc6,Cdk2,Cdk4,Cdk7,Cdkn1a,Cdkn1b,Cdt1,Cks1b,Cul1,Fen1,Gins2,Gins4,Gm11808,Lig1,Max,Mcm2,Mcm3,Mcm4,Mcm5,Mcm6,Mcm7,Mnat1,Myc,Orc2,Orc3,Orc4,Orc5,Orc6,Pcna,Pola1,Pola2,Pold1,Pold2,Pold3,Pold4,Pole,Prim1,Psma1,Psma2,Psma3,Psma4,Psma5,Psma6,Psma7,Psmb1,Psmb10,Psmb2,Psmb3,Psmb4,Psmb5,Psmb6,Psmb7,Psmb8,Psmb9,Psmc1,Psmc2,Psmc3,Psmc4,Psmc5,Psmc6,Psmd1,Psmd10,Psmd11,Psmd12,Psmd13,P…	Mouse
groupvp_IgG-groupveh_IgG	_tstat	within each collection	CP:KEGG: KEGG gene sets	KEGG_CYTOKINE_CYTOKINE_RECEPTOR_INTERACTION	0.000219	0.00399456	0.513105	1.89011	0	90	Osm,Ccl3,Ltb,Il1r2,Cxcr2,Ccr1,Crlf2,Tnfrsf13b,Csf2ra,Cxcr4,Cxcl16,Ccl20,Tnfrsf1a,Ccl2,Ccl4,Il1b,Ccl5,Ifngr1,Ifngr2,Ccr2,Il18r1,Kit,Tnf,Ifnar2,Il10rb,Ccr5,Cxcl10,Il10ra,Csf1,Clcf1,Tnfrsf18,Kdr,Il18rap,Csf3r,Tnfrsf23,Tnfsf14	36	0.4	Acvr2a,Acvr2b,Acvrl1,Bmp2,Bmpr1a,Bmpr2,Ccl2,Ccl20,Ccl3,Ccl4,Ccl5,Ccr1,Ccr2,Ccr5,Ccr7,Ccr9,Cd27,Clcf1,Crlf2,Csf1,Csf1r,Csf2ra,Csf2rb,Csf2rb2,Csf3r,Ctf1,Cxcl10,Cxcl12,Cxcl16,Cxcr2,Cxcr4,Egfr,Fas,Flt4,Ghr,Ifnar1,Ifnar2,Ifngr1,Ifngr2,Il10ra,Il10rb,Il13ra1,Il15,Il17ra,Il17rb,Il18,Il18r1,Il18rap,Il1a,Il1b,Il1r1,Il1r2,Il1rap,Il21r,Il2rg,Il6st,Il7r,Inhba,Inhbb,Kdr,Kit,Lifr,Ltb,Ltbr,Met,Osm,Pdgfa,Pdgfb,Pd…	Mouse
groupvp_IgG-groupveh_IgG	_tstat	within each collection	CP:REACTOME: Reactome gene sets	REACTOME_CELL_CYCLE_CHECKPOINTS	0.000219	0.00234876	0.526674	1.958	0	92	Psme2,Psmb8,Cdkn1a,Psmd4,Psma2,Psmb1,Psma1,Psmd8,Psma3,Psmd12,Psmb9,Psmb3,Psmc2,Psma7,Psmb2,Rps27a,Psmd6,Rpa3,Rfc2,Bub3,Bub1b,Rpa2,Psmf1,Cdkn1b,Psme1,Psmc4,Psmd13,Psma6,Cdc27,Mcm4,Psmc3,Ube2e1,Cdc6,Psmb10,Anapc10,Rfc4,Psmc6,Mcm2,Psmb5,Psmc5,Cdc26,Psmd14,Psme4,Psma4,Cdc16,Psmb6,Cdk1,Ube2c	48	0.521739	Anapc1,Anapc10,Anapc2,Anapc4,Anapc5,Anapc7,Atm,Atr,Atrip,Bub1b,Bub3,Cdc16,Cdc23,Cdc25a,Cdc26,Cdc27,Cdc6,Cdk1,Cdk2,Cdkn1a,Cdkn1b,Dbf4,Gm11808,Hus1,Mad1l1,Mad2l1,Mcm2,Mcm3,Mcm4,Mcm5,Mcm6,Mcm7,Mdm2,Orc2,Orc3,Orc4,Orc5,Orc6,Psma1,Psma2,Psma3,Psma4,Psma5,Psma6,Psma7,Psmb1,Psmb10,Psmb2,Psmb3,Psmb4,Psmb5,Psmb6,Psmb7,Psmb8,Psmb9,Psmc1,Psmc2,Psmc3,Psmc4,Psmc5,Psmc6,Psmd1,Psmd10,Psmd11,Psmd12,Psmd13,Psmd14…	Mouse
groupvp_IgG-groupveh_IgG	_tstat	within each collection	CP:REACTOME: Reactome gene sets	REACTOME_G1_S_TRANSITION	0.000219	0.00234876	0.515314	1.91577	0	92	Psme2,Psmb8,Cdkn1a,Psmd4,Psma2,Psmb1,Max,Psma1,Psmd8,Psma3,Psmd12,Ccna2,Psmb9,Psmb3,Psmc2,Psma7,Psmb2,Rps27a,Psmd6,Rpa3,Rb1,Skp2,Rpa2,Rrm2,Psmf1,E2f1,Cdkn1b,Psme1,Pola1,Psmc4,Psmd13,Psma6,Mcm4,Psmc3,Cdc6,Psmb10,Psmc6,Prim1,Mcm2,Psmb5,Cks1b,Psmc5,Psmd14,Psma4,Psmb6,Cdk1,Ppp2r1b,Tfdp1,Cul1,Ppp2ca	50	0.543478	Ccna2,Ccnh,Cdc25a,Cdc6,Cdk1,Cdk2,Cdk7,Cdkn1a,Cdkn1b,Cdt1,Cks1b,Cul1,Dbf4,Dhfr,E2f1,Fbxo5,Gm11808,Max,Mcm2,Mcm3,Mcm4,Mcm5,Mcm6,Mcm7,Mnat1,Myc,Orc2,Orc3,Orc4,Orc5,Orc6,Pcna,Pkmyt1,Pola1,Pola2,Pole,Ppp2ca,Ppp2cb,Ppp2r1a,Ppp2r1b,Prim1,Psma1,Psma2,Psma3,Psma4,Psma5,Psma6,Psma7,Psmb1,Psmb10,Psmb2,Psmb3,Psmb4,Psmb5,Psmb6,Psmb7,Psmb8,Psmb9,Psmc1,Psmc2,Psmc3,Psmc4,Psmc5,Psmc6,Psmd1,Psmd10,Psmd11,Psmd12,Ps…	Mouse
groupvp_IgG-groupveh_IgG	_tstat	within each collection	H: hallmark gene sets	HALLMARK_INTERFERON_ALPHA_RESPONSE	0.000221	0.000884	0.668266	2.4493	0	82	Rsad2,Trim30a,Ifitm1,Isg15,Irf7,Psme2,Ifitm3,Trim12a,Psmb8,Rtp4,Cd74,Trim12c,Sp110,Adar,Ifit3,Gbp2,Ddx60,Sp140,Parp9,Trim25,Psma3,Psmb9,Ifi44,Herc6,Ifi35,Usp18,Ifitm2,Nmi,Ube2l6,B2m,Parp14,Trim26,Ogfr,Isg20,Gmpr,Ifit2,Bst2,Cnp,Cxcl10,Csf1,Psme1,Irf2,Epsti1,Ccrl2,Tmem140,A530032D15Rik,Lap3,Wars,Plscr1,Cd47	50	0.609756	A530032D15Rik,Adar,B2m,Bst2,Casp8,Ccrl2,Cd47,Cd74,Cmpk2,Cnp,Csf1,Cxcl10,Ddx60,Dhx58,Eif2ak2,Elf1,Epsti1,Gbp2,Gmpr,Herc6,Ifi35,Ifi44,Ifih1,Ifit2,Ifit3,Ifitm1,Ifitm2,Ifitm3,Il15,Irf1,Irf2,Irf7,Irf9,Isg15,Isg20,Lap3,Lgals3bp,Lpar6,Ly6e,Mov10,Ncoa7,Nmi,Nub1,Ogfr,Parp12,Parp14,Parp9,Plscr1,Plscr2,Pnpt1,Psma3,Psmb8,Psmb9,Psme1,Psme2,Ripk2,Rnf31,Rsad2,Rtp4,Samd9l,Sell,Slc25a28,Sp110,Sp140,Stat2,Tap1,Tdr…	Mouse
groupvp_IgG-groupveh_IgG	_tstat	within each collection	CP:REACTOME: Reactome gene sets	REACTOME_DOWNSTREAM_SIGNALING_EVENTS_OF_B_CELL_RECEPTOR_BCR	0.000221	0.00234876	0.523656	1.92964	0	85	Nfkbia,Psme2,Akt1,Psmb8,Nr4a1,Cdkn1a,Psmd4,Kras,Psma2,Psmb1,Psma1,Psmd8,Psma3,Psmd12,Psmb9,Nfkbie,Psmb3,Psmc2,Psma7,Psmb2,Rps27a,Psmd6,Rela,Psmf1,Cdkn1b,Psme1,Psmc4,Psmd13,Foxo3,Psma6,Psmc3,Psmb10,Pdpk1,Psmc6,Bcl10,Psmb5,Psmc5,Psmd14,Akt3,Psme4,Psma4,Psmb6,Bad,Hras,Gsk3a,Akt1s1,Cul1,Prkcb,Fbxw11,Psmd7,Psmb4,Psmb7,Gm11808,Ikbkb	54	0.635294	Akt1,Akt1s1,Akt2,Akt3,Bad,Bcl10,Btrc,Card11,Cdkn1a,Cdkn1b,Chuk,Creb1,Cul1,Fbxw11,Foxo1,Foxo3,Gm11808,Gsk3a,Hras,Ikbkb,Ikbkg,Kras,Malt1,Map3k7,Mapkap1,Mdm2,Mlst8,Mtor,Nfkbia,Nfkbib,Nfkbie,Nr4a1,Nras,Pdpk1,Phlpp1,Prkcb,Psma1,Psma2,Psma3,Psma4,Psma5,Psma6,Psma7,Psmb1,Psmb10,Psmb2,Psmb3,Psmb4,Psmb5,Psmb6,Psmb7,Psmb8,Psmb9,Psmc1,Psmc2,Psmc3,Psmc4,Psmc5,Psmc6,Psmd1,Psmd10,Psmd11,Psmd12,Psmd13,Psmd14,Ps…	Mouse
groupvp_IgG-groupveh_IgG	_tstat	within each collection	CP:KEGG: KEGG gene sets	KEGG_OXIDATIVE_PHOSPHORYLATION	0.000221	0.00399456	0.470866	1.72063	0	82	Atp6v1b2,Cox5a,Ndufa8,Atp6v0c,Ndufb8,Atp6v1f,Ndufb10,Atp6v0a2,Ndufv2,Atp6v0b,Cox8a,Cox5b,Atp6v1d,Atp6v1c1,Atp6v1g1,Ndufb7,Tcirg1,Cox4i1,Ndufab1,Ndufs4,Uqcrfs1,Ndufb5,Ndufa10,Cox7a2,Ndufa11,Ndufs8,Ndufb9,Uqcrq,Ndufs3,Ndufa9,Cox6b1,Ndufs2,Cox7a2l,Ndufa2,Ndufa7,Ppa1,Ndufc2,Ppa2,Sdhb,Sdhc,Cox6a1,Ndufs5,Cox7b,Ndufs6,Atp6v0d1,Ndufv3,Ndufa1	47	0.573171	Atp6ap1,Atp6v0a1,Atp6v0a2,Atp6v0b,Atp6v0c,Atp6v0d1,Atp6v0e2,Atp6v1a,Atp6v1b2,Atp6v1c1,Atp6v1d,Atp6v1f,Atp6v1g1,Atp6v1g2,Atp6v1h,Cox10,Cox15,Cox17,Cox4i1,Cox5a,Cox5b,Cox6a1,Cox6a2,Cox6b1,Cox6c,Cox7a1,Cox7a2,Cox7a2l,Cox7b,Cox7c,Cox8a,Cyc1,Lhpp,Ndufa1,Ndufa10,Ndufa11,Ndufa2,Ndufa3,Ndufa4,Ndufa5,Ndufa6,Ndufa7,Ndufa8,Ndufa9,Ndufab1,Ndufb10,Ndufb2,Ndufb3,Ndufb4,Ndufb5,Ndufb6,Ndufb7,Ndufb8,Ndufb9,Ndufc1…	Mouse
groupvp_IgG-groupveh_IgG	_tstat	within each collection	CP:REACTOME: Reactome gene sets	REACTOME_SYNTHESIS_OF_DNA	0.000223	0.00234876	0.568129	2.07794	0	81	Psme2,Psmb8,Cdkn1a,Psmd4,Psma2,Psmb1,Psma1,Psmd8,Psma3,Psmd12,Ccna2,Psmb9,Psmb3,Psmc2,Psma7,Psmb2,Rps27a,Psmd6,Rpa3,Rfc2,Rb1,Rpa2,Pold4,Psmf1,Cdkn1b,Psme1,Pola1,Psmc4,Psmd13,Psma6,Mcm4,Psmc3,Cdc6,Psmb10,Rfc4,Psmc6,Prim1,Mcm2,Lig1,Psmb5,Psmc5,Psmd14,Psme4,Psma4,Psmb6,Pold2	46	0.567901	Ccna2,Cdc6,Cdk2,Cdkn1a,Cdkn1b,Cdt1,Fen1,Gins2,Gins4,Gm11808,Lig1,Mcm2,Mcm3,Mcm4,Mcm5,Mcm6,Mcm7,Orc2,Orc3,Orc4,Orc5,Orc6,Pcna,Pola1,Pola2,Pold1,Pold2,Pold3,Pold4,Pole,Prim1,Psma1,Psma2,Psma3,Psma4,Psma5,Psma6,Psma7,Psmb1,Psmb10,Psmb2,Psmb3,Psmb4,Psmb5,Psmb6,Psmb7,Psmb8,Psmb9,Psmc1,Psmc2,Psmc3,Psmc4,Psmc5,Psmc6,Psmd1,Psmd10,Psmd11,Psmd12,Psmd13,Psmd14,Psmd2,Psmd3,Psmd4,Psmd5,Psmd6,Psmd7,Psmd8,Psmd9…	Mouse
groupvp_IgG-groupveh_IgG	_tstat	within each collection	CP:REACTOME: Reactome gene sets	REACTOME_REGULATION_OF_MRNA_STABILITY_BY_PROTEINS_THAT_BIND_AU_RICH_ELEMENTS	0.000223	0.00234876	0.579569	2.11287	0	78	Hspb1,Zfp36,Psme2,Akt1,Psmb8,Mapkapk2,Hspa1a,Psmd4,Psma2,Hspa8,Psmb1,Hnrnpd,Psma1,Exosc5,Psmd8,Psma3,Psmd12,Psmb9,Psmb3,Psmc2,Zfp36l1,Psma7,Psmb2,Rps27a,Anp32a,Psmd6,Psmf1,Exosc8,Psme1,Psmc4,Psmd13,Psma6,Psmc3,Psmb10,Psmc6,Exosc3,Psmb5,Psmc5,Dcp2,Psmd14,Nup214,Psme4,Psma4,Xpo1,Psmb6	45	0.576923	Akt1,Anp32a,Dcp1a,Dcp2,Dis3,Eif4g1,Elavl1,Exosc1,Exosc2,Exosc3,Exosc4,Exosc5,Exosc7,Exosc8,Exosc9,Gm11808,Hnrnpd,Hspa1a,Hspa1b,Hspa8,Hspb1,Khsrp,Mapk14,Mapkapk2,Nup214,Parn,Prkca,Prkcd,Psma1,Psma2,Psma3,Psma4,Psma5,Psma6,Psma7,Psmb1,Psmb10,Psmb2,Psmb3,Psmb4,Psmb5,Psmb6,Psmb7,Psmb8,Psmb9,Psmc1,Psmc2,Psmc3,Psmc4,Psmc5,Psmc6,Psmd1,Psmd10,Psmd11,Psmd12,Psmd13,Psmd14,Psmd2,Psmd3,Psmd4,Psmd5,Psmd6,Psmd…	Mouse
groupvp_IgG-groupveh_IgG	_tstat	within each collection	CP:KEGG: KEGG gene sets	KEGG_LEUKOCYTE_TRANSENDOTHELIAL_MIGRATION	0.000224	0.00399456	0.500931	1.80966	0	76	Ncf4,Icam1,Actg1,Actb,Vasp,Myl12b,Itgam,Ncf2,Gnai3,Cyba,Rac1,Cxcr4,Rhoa,Vcam1,Mmp9,Gnai2,Cybb,Rac2,Msn,Rap1b,Pik3cb,Rhoh,Cdc42,Pik3r1,Rap1a,Cldn15,Itga4,Pxn,Ncf1,Pik3r5,Esam,Mapk13,Ptk2b,Plcg2,Vcl	35	0.460526	Actb,Actg1,Actn1,Actn4,Arhgap35,Arhgap5,Bcar1,Cdc42,Cdh5,Cldn10,Cldn15,Cldn2,Cldn3,Cldn4,Cldn6,Cldn7,Cldn8,Ctnna1,Ctnnb1,Ctnnd1,Cxcl12,Cxcr4,Cyba,Cybb,Esam,Ezr,F11r,Gnai2,Gnai3,Icam1,Itga4,Itgal,Itgam,Itgb1,Itgb2,Mapk13,Mapk14,Mmp9,Msn,Myl12b,Ncf1,Ncf2,Ncf4,Ocln,Pik3ca,Pik3cb,Pik3cd,Pik3cg,Pik3r1,Pik3r2,Pik3r5,Plcg1,Plcg2,Prkca,Prkcb,Ptk2,Ptk2b,Ptpn11,Pxn,Rac1,Rac2,Rap1a,Rap1b,Rapgef4,Rassf5,Rhoa…	Mouse
groupvp_IgG-groupveh_IgG	_tstat	within each collection	CP:REACTOME: Reactome gene sets	REACTOME_SRP_DEPENDENT_COTRANSLATIONAL_PROTEIN_TARGETING_TO_MEMBRANE	0.000225	0.00234876	0.540585	1.95807	0	74	Rps2,Rps7,Rpl10a,Srp14,Rpl13,Rps9,Rpl12,Rps6,Srp9,Rps4x,Rpl15,Rps11,Rps3,Rpl11,Sec61b,Rpl13a,Rpl8,Rpl29,Rps5,Rps16,Rps27a,Rpl21,Rpl3,Rps14,Rps13,Rps18,Rpl4,Sec11c,Fau,Rpl18a,Srp19,Ssr4,Rplp1,Rpl24,Rpl27,Gm2000,Rps8,Rpl22,Rps23,Rpl23	40	0.540541	Ddost,Fau,Gm11808,Gm2000,Rpl10a,Rpl11,Rpl12,Rpl13,Rpl13a,Rpl15,Rpl18a,Rpl21,Rpl22,Rpl23,Rpl24,Rpl27,Rpl27a,Rpl29,Rpl3,Rpl34,Rpl35,Rpl36a,Rpl37,Rpl37a,Rpl38,Rpl39,Rpl4,Rpl6,Rpl8,Rplp1,Rplp2,Rpn1,Rpn2,Rps11,Rps13,Rps14,Rps15,Rps15a,Rps16,Rps17,Rps18,Rps2,Rps21,Rps23,Rps27a,Rps27rt,Rps28,Rps3,Rps4x,Rps5,Rps6,Rps7,Rps8,Rps9,Sec11a,Sec11c,Sec61a1,Sec61a2,Sec61b,Sec61g,Spcs1,Spcs2,Spcs3,Srp14,Srp19,Srp…	Mouse
groupvp_IgG-groupveh_IgG	_tstat	within each collection	CP:REACTOME: Reactome gene sets	REACTOME_NONSENSE_MEDIATED_DECAY_ENHANCED_BY_THE_EXON_JUNCTION_COMPLEX	0.000226	0.00234876	0.540115	1.94438	0	71	Rps2,Rps7,Rpl10a,Rpl13,Rps9,Rpl12,Rps6,Rps4x,Rpl15,Rps11,Etf1,Rps3,Rpl11,Rpl13a,Rpl8,Rpl29,Rps5,Rps16,Rps27a,Rpl21,Rpl3,Rps14,Rps13,Smg1,Rps18,Rpl4,Fau,Upf3a,Rpl18a,Rplp1,Rpl24,Rpl27,Eif4a3,Gm2000,Rps8,Magoh,Rpl22,Rps23,Rpl23	39	0.549296	Casc3,Eif4a3,Eif4g1,Etf1,Fau,Gm11808,Gm2000,Magoh,Ncbp1,Ncbp2,Ppp2ca,Ppp2r1a,Ppp2r2a,Rbm8a,Rnps1,Rpl10a,Rpl11,Rpl12,Rpl13,Rpl13a,Rpl15,Rpl18a,Rpl21,Rpl22,Rpl23,Rpl24,Rpl27,Rpl27a,Rpl29,Rpl3,Rpl34,Rpl35,Rpl36a,Rpl37,Rpl37a,Rpl38,Rpl39,Rpl4,Rpl6,Rpl8,Rplp1,Rplp2,Rps11,Rps13,Rps14,Rps15,Rps15a,Rps16,Rps17,Rps18,Rps2,Rps21,Rps23,Rps27a,Rps27rt,Rps28,Rps3,Rps4x,Rps5,Rps6,Rps7,Rps8,Rps9,Smg1,Smg5,Smg6,…	Mouse
groupvp_IgG-groupveh_IgG	_tstat	within each collection	CP:REACTOME: Reactome gene sets	REACTOME_3_UTR_MEDIATED_TRANSLATIONAL_REGULATION	0.000226	0.00234876	0.631195	2.26741	0	70	Rps2,Rps7,Rpl10a,Rpl13,Rps9,Eif3k,Rpl12,Rps6,Rps4x,Rpl15,Rps11,Rps3,Rpl11,Rpl13a,Rpl8,Rpl29,Rps5,Eif3e,Rps16,Eif3f,Rps27a,Rpl21,Eif4a1,Rpl3,Rps14,Eif3g,Eif3b,Rps13,Eif1ax,Rps18,Rpl4,Fau,Eif4h,Eif4b,Rpl18a,Eif2s1,Rplp1,Rpl24,Rpl27,Gm2000,Rps8,Eif3c,Eif3h,Eif3i,Rpl22,Rps23,Rpl23	47	0.671429	Eif1ax,Eif2s1,Eif2s2,Eif3a,Eif3b,Eif3c,Eif3d,Eif3e,Eif3f,Eif3g,Eif3h,Eif3i,Eif3k,Eif4a1,Eif4a2,Eif4b,Eif4e,Eif4g1,Eif4h,Fau,Gm11808,Gm2000,Rpl10a,Rpl11,Rpl12,Rpl13,Rpl13a,Rpl15,Rpl18a,Rpl21,Rpl22,Rpl23,Rpl24,Rpl27,Rpl27a,Rpl29,Rpl3,Rpl34,Rpl35,Rpl36a,Rpl37,Rpl37a,Rpl38,Rpl39,Rpl4,Rpl6,Rpl8,Rplp1,Rplp2,Rps11,Rps13,Rps14,Rps15,Rps15a,Rps16,Rps17,Rps18,Rps2,Rps21,Rps23,Rps27a,Rps27rt,Rps28,Rps3,Rps4…	Mouse
groupvp_IgG-groupveh_IgG	_tstat	within each collection	CP:REACTOME: Reactome gene sets	REACTOME_INFLUENZA_VIRAL_RNA_TRANSCRIPTION_AND_REPLICATION	0.000226	0.00234876	0.565144	2.02559	0	69	Rps2,Rps7,Rpl10a,Rpl13,Rps9,Rpl12,Rps6,Rps4x,Rpl15,Rps11,Rps3,Rpl11,Rpl13a,Rpl8,Rpl29,Hsp90aa1,Rps5,Gtf2f2,Rps16,Rps27a,Rpl21,Rpl3,Polr2g,Rps14,Rps13,Rps18,Polr2j,Rpl4,Fau,Rpl18a,Polr2b,Rplp1,Rpl24,Rpl27,Gm2000,Rps8,Rpl22,Rps23,Rpl23	39	0.565217	Dnajc3,Fau,Gm11808,Gm2000,Grsf1,Gtf2f1,Gtf2f2,Hsp90aa1,Ipo5,Polr2a,Polr2b,Polr2c,Polr2d,Polr2e,Polr2f,Polr2g,Polr2h,Polr2i,Polr2j,Polr2k,Polr2l,Rpl10a,Rpl11,Rpl12,Rpl13,Rpl13a,Rpl15,Rpl18a,Rpl21,Rpl22,Rpl23,Rpl24,Rpl27,Rpl27a,Rpl29,Rpl3,Rpl34,Rpl35,Rpl36a,Rpl37,Rpl37a,Rpl38,Rpl39,Rpl4,Rpl6,Rpl8,Rplp1,Rplp2,Rps11,Rps13,Rps14,Rps15,Rps15a,Rps16,Rps17,Rps18,Rps2,Rps21,Rps23,Rps27a,Rps27rt,Rps28,Rps3…	Mouse
groupvp_IgG-groupveh_IgG	_tstat	within each collection	CP:REACTOME: Reactome gene sets	REACTOME_REGULATION_OF_MITOTIC_CELL_CYCLE	0.000226	0.00234876	0.58424	2.09403	0	69	Psme2,Psmb8,Psmd4,Psma2,Psmb1,Psma1,Psmd8,Psma3,Psmd12,Ccna2,Psmb9,Psmb3,Psmc2,Psma7,Psmb2,Rps27a,Pttg1,Psmd6,Bub3,Skp2,Bub1b,Psmf1,Aurkb,Psme1,Psmc4,Psmd13,Psma6,Cdc27,Psmc3,Ube2e1,Psmb10,Anapc10,Psmc6,Aurka,Psmb5,Psmc5,Cdc26,Psmd14,Psme4,Psma4,Cdc16,Psmb6,Cdk1,Ube2c	44	0.637681	Anapc1,Anapc10,Anapc2,Anapc4,Anapc5,Anapc7,Aurka,Aurkb,Btrc,Bub1b,Bub3,Ccna2,Cdc16,Cdc23,Cdc26,Cdc27,Cdk1,Cdk2,Cul1,Fbxo5,Gm11808,Mad2l1,Psma1,Psma2,Psma3,Psma4,Psma5,Psma6,Psma7,Psmb1,Psmb10,Psmb2,Psmb3,Psmb4,Psmb5,Psmb6,Psmb7,Psmb8,Psmb9,Psmc1,Psmc2,Psmc3,Psmc4,Psmc5,Psmc6,Psmd1,Psmd10,Psmd11,Psmd12,Psmd13,Psmd14,Psmd2,Psmd3,Psmd4,Psmd5,Psmd6,Psmd7,Psmd8,Psmd9,Psme1,Psme2,Psme4,Psmf1,Pttg1,Rps2…	Mouse
groupvp_IgG-groupveh_IgG	_tstat	within each collection	CP:REACTOME: Reactome gene sets	REACTOME_M_G1_TRANSITION	0.000227	0.00234876	0.568018	2.02922	0	67	Psme2,Psmb8,Psmd4,Psma2,Psmb1,Psma1,Psmd8,Psma3,Psmd12,Psmb9,Psmb3,Psmc2,Psma7,Gmnn,Psmb2,Rps27a,Psmd6,Rpa3,Rpa2,Psmf1,E2f1,Psme1,Pola1,Psmc4,Psmd13,Psma6,Mcm4,Psmc3,Cdc6,Psmb10,Psmc6,Prim1,Mcm2,Psmb5,Psmc5,Psmd14,Psme4,Psma4,Psmb6	39	0.58209	Cdc6,Cdk2,Cdt1,Dbf4,E2f1,Gm11808,Gmnn,Mcm2,Mcm3,Mcm4,Mcm5,Mcm6,Mcm7,Orc2,Orc3,Orc4,Orc5,Orc6,Pola1,Pola2,Pole,Prim1,Psma1,Psma2,Psma3,Psma4,Psma5,Psma6,Psma7,Psmb1,Psmb10,Psmb2,Psmb3,Psmb4,Psmb5,Psmb6,Psmb7,Psmb8,Psmb9,Psmc1,Psmc2,Psmc3,Psmc4,Psmc5,Psmc6,Psmd1,Psmd10,Psmd11,Psmd12,Psmd13,Psmd14,Psmd2,Psmd3,Psmd4,Psmd5,Psmd6,Psmd7,Psmd8,Psmd9,Psme1,Psme2,Psme4,Psmf1,Rpa1,Rpa2,Rpa3,Rps27a	Mouse
groupvp_IgG-groupveh_IgG	_tstat	within each collection	CP:KEGG: KEGG gene sets	KEGG_TOLL_LIKE_RECEPTOR_SIGNALING_PATHWAY	0.000227	0.00399456	0.526251	1.86665	0	67	Ccl3,Irf7,Nfkbia,Tlr2,Akt1,Cd80,Rac1,Myd88,Ccl4,Il1b,Fos,Ccl5,Pik3cb,Mapk3,Tnf,Irak4,Ifnar2,Cd14,Map2k3,Cd86,Pik3r1,Rela,Jun,Cxcl10,Irf5,Tlr7,Pik3r5	27	0.402985	Akt1,Akt2,Akt3,Casp8,Ccl3,Ccl4,Ccl5,Cd14,Cd80,Cd86,Chuk,Cxcl10,Fadd,Fos,Ifnar1,Ifnar2,Ikbkb,Ikbke,Ikbkg,Il1b,Irak1,Irak4,Irf3,Irf5,Irf7,Jun,Lbp,Ly96,Map2k1,Map2k2,Map2k3,Map2k4,Map2k6,Map2k7,Map3k7,Map3k8,Mapk1,Mapk13,Mapk14,Mapk3,Mapk8,Mapk9,Myd88,Nfkb1,Nfkbia,Pik3ca,Pik3cb,Pik3cd,Pik3cg,Pik3r1,Pik3r2,Pik3r5,Rac1,Rela,Ripk1,Spp1,Stat1,Tab1,Tab2,Tbk1,Tirap,Tlr2,Tlr3,Tlr7,Tnf,Tollip,Traf3	Mouse
groupvp_IgG-groupveh_IgG	_tstat	within each collection	CP:REACTOME: Reactome gene sets	REACTOME_ANTIGEN_PROCESSING_CROSS_PRESENTATION	0.000229	0.00234876	0.579237	2.04204	0	62	Ncf4,Psme2,Psmb8,Ncf2,Cyba,Psmd4,Psma2,Psmb1,Psma1,Psmd8,Psma3,Ctss,Psmd12,Cybb,Psmb9,Sec61b,Psmb3,Psmc2,Psma7,Psmb2,B2m,Rps27a,Psmd6,Psmf1,Psme1,Psmc4,Psmd13,Psma6,Psmc3,Psmb10,Psmc6,Psmb5,Psmc5,Psmd14,Psme4,Psma4,Tap2,Psmb6	38	0.612903	B2m,Calr,Cd36,Ctss,Cyba,Cybb,Gm11808,Itgav,Itgb5,Lnpep,Mrc1,Ncf2,Ncf4,Pdia3,Psma1,Psma2,Psma3,Psma4,Psma5,Psma6,Psma7,Psmb1,Psmb10,Psmb2,Psmb3,Psmb4,Psmb5,Psmb6,Psmb7,Psmb8,Psmb9,Psmc1,Psmc2,Psmc3,Psmc4,Psmc5,Psmc6,Psmd1,Psmd10,Psmd11,Psmd12,Psmd13,Psmd14,Psmd2,Psmd3,Psmd4,Psmd5,Psmd6,Psmd7,Psmd8,Psmd9,Psme1,Psme2,Psme4,Psmf1,Rps27a,Sec61a1,Sec61a2,Sec61b,Sec61g,Tap1,Tap2	Mouse
groupvp_IgG-groupveh_IgG	_tstat	within each collection	CP:REACTOME: Reactome gene sets	REACTOME_APC_C_CDH1_MEDIATED_DEGRADATION_OF_CDC20_AND_OTHER_APC_C_CDH1_TARGETED_PROTEINS_IN_LATE_MITOSIS_EARLY_G1	0.00023	0.00234876	0.601057	2.10812	0	60	Psme2,Psmb8,Psmd4,Psma2,Psmb1,Psma1,Psmd8,Psma3,Psmd12,Psmb9,Psmb3,Psmc2,Psma7,Psmb2,Rps27a,Pttg1,Psmd6,Skp2,Psmf1,Aurkb,Psme1,Psmc4,Psmd13,Psma6,Cdc27,Psmc3,Ube2e1,Psmb10,Anapc10,Psmc6,Aurka,Psmb5,Psmc5,Cdc26,Psmd14,Psme4,Psma4,Cdc16,Psmb6,Ube2c	40	0.666667	Anapc1,Anapc10,Anapc2,Anapc4,Anapc5,Anapc7,Aurka,Aurkb,Cdc16,Cdc23,Cdc26,Cdc27,Gm11808,Psma1,Psma2,Psma3,Psma4,Psma5,Psma6,Psma7,Psmb1,Psmb10,Psmb2,Psmb3,Psmb4,Psmb5,Psmb6,Psmb7,Psmb8,Psmb9,Psmc1,Psmc2,Psmc3,Psmc4,Psmc5,Psmc6,Psmd1,Psmd10,Psmd11,Psmd12,Psmd13,Psmd14,Psmd2,Psmd3,Psmd4,Psmd5,Psmd6,Psmd7,Psmd8,Psmd9,Psme1,Psme2,Psme4,Psmf1,Pttg1,Rps27a,Skp2,Ube2c,Ube2d1,Ube2e1	Mouse
groupvp_IgG-groupveh_IgG	_tstat	within each collection	CP:REACTOME: Reactome gene sets	REACTOME_APC_C_CDC20_MEDIATED_DEGRADATION_OF_MITOTIC_PROTEINS	0.00023	0.00234876	0.596273	2.09514	0	61	Psme2,Psmb8,Psmd4,Psma2,Psmb1,Psma1,Psmd8,Psma3,Psmd12,Psmb9,Psmb3,Psmc2,Psma7,Psmb2,Rps27a,Pttg1,Psmd6,Bub3,Bub1b,Psmf1,Psme1,Psmc4,Psmd13,Psma6,Cdc27,Psmc3,Ube2e1,Psmb10,Anapc10,Psmc6,Psmb5,Psmc5,Cdc26,Psmd14,Psme4,Psma4,Cdc16,Psmb6,Cdk1,Ube2c	40	0.655738	Anapc1,Anapc10,Anapc2,Anapc4,Anapc5,Anapc7,Bub1b,Bub3,Cdc16,Cdc23,Cdc26,Cdc27,Cdk1,Gm11808,Mad2l1,Psma1,Psma2,Psma3,Psma4,Psma5,Psma6,Psma7,Psmb1,Psmb10,Psmb2,Psmb3,Psmb4,Psmb5,Psmb6,Psmb7,Psmb8,Psmb9,Psmc1,Psmc2,Psmc3,Psmc4,Psmc5,Psmc6,Psmd1,Psmd10,Psmd11,Psmd12,Psmd13,Psmd14,Psmd2,Psmd3,Psmd4,Psmd5,Psmd6,Psmd7,Psmd8,Psmd9,Psme1,Psme2,Psme4,Psmf1,Pttg1,Rps27a,Ube2c,Ube2d1,Ube2e1	Mouse
groupvp_IgG-groupveh_IgG	_tstat	within each collection	CP:REACTOME: Reactome gene sets	REACTOME_ORC1_REMOVAL_FROM_CHROMATIN	0.00023	0.00234876	0.580679	2.04034	0	61	Psme2,Psmb8,Cdkn1a,Psmd4,Psma2,Psmb1,Psma1,Psmd8,Psma3,Psmd12,Ccna2,Psmb9,Psmb3,Psmc2,Psma7,Psmb2,Rps27a,Psmd6,Rb1,Psmf1,Cdkn1b,Psme1,Psmc4,Psmd13,Psma6,Mcm4,Psmc3,Cdc6,Psmb10,Psmc6,Mcm2,Psmb5,Psmc5,Psmd14,Psme4,Psma4,Psmb6	37	0.606557	Ccna2,Cdc6,Cdk2,Cdkn1a,Cdkn1b,Cdt1,Gm11808,Mcm2,Mcm3,Mcm4,Mcm5,Mcm6,Mcm7,Orc2,Orc3,Orc4,Orc5,Orc6,Psma1,Psma2,Psma3,Psma4,Psma5,Psma6,Psma7,Psmb1,Psmb10,Psmb2,Psmb3,Psmb4,Psmb5,Psmb6,Psmb7,Psmb8,Psmb9,Psmc1,Psmc2,Psmc3,Psmc4,Psmc5,Psmc6,Psmd1,Psmd10,Psmd11,Psmd12,Psmd13,Psmd14,Psmd2,Psmd3,Psmd4,Psmd5,Psmd6,Psmd7,Psmd8,Psmd9,Psme1,Psme2,Psme4,Psmf1,Rb1,Rps27a	Mouse
groupvp_IgG-groupveh_IgG	_tstat	within each collection	H: hallmark gene sets	HALLMARK_IL6_JAK_STAT3_SIGNALING	0.00023	0.000884	0.611113	2.14069	0	60	Ltb,Socs3,Il1r2,Tlr2,Ccr1,Crlf2,Pim1,Csf2ra,Myd88,Cd44,Ptpn1,Tnfrsf1a,Cd9,Il1b,Ifngr1,Ifngr2,Il18r1,Tnf,Socs1,Il10rb,Cd14,Jun,Cxcl10,Itga4,Csf1,Grb2,Hmox1,Pik3r5,Bak1,Csf3r,Stat3,Acvrl1,Tnfrsf1b,Ptpn11,Cbl	35	0.583333	Acvrl1,Bak1,Cbl,Ccr1,Cd14,Cd36,Cd38,Cd44,Cd9,Crlf2,Csf1,Csf2ra,Csf2rb,Csf2rb2,Csf3r,Cxcl10,Dntt,Fas,Grb2,Hax1,Hmox1,Ifnar1,Ifngr1,Ifngr2,Il10rb,Il13ra1,Il17ra,Il17rb,Il18r1,Il1b,Il1r1,Il1r2,Il2rg,Il6st,Irf1,Irf9,Itga4,Jun,Ltb,Ltbr,Map3k8,Myd88,Pdgfc,Pik3r5,Pim1,Ptpn1,Ptpn11,Ptpn2,Socs1,Socs3,Stam2,Stat1,Stat2,Stat3,Tlr2,Tnf,Tnfrsf12a,Tnfrsf1a,Tnfrsf1b,Tyk2	Mouse
groupvp_IgG-groupveh_IgG	_tstat	within each collection	CP:REACTOME: Reactome gene sets	REACTOME_ACTIVATION_OF_NF_KAPPAB_IN_B_CELLS	0.00023	0.00234876	0.578395	2.02507	0	59	Nfkbia,Psme2,Psmb8,Psmd4,Psma2,Psmb1,Psma1,Psmd8,Psma3,Psmd12,Psmb9,Nfkbie,Psmb3,Psmc2,Psma7,Psmb2,Rps27a,Psmd6,Rela,Psmf1,Psme1,Psmc4,Psmd13,Psma6,Psmc3,Psmb10,Psmc6,Bcl10,Psmb5,Psmc5,Psmd14,Psme4,Psma4,Psmb6,Cul1,Prkcb,Fbxw11,Psmd7,Psmb4,Psmb7,Gm11808,Ikbkb	42	0.711864	Bcl10,Btrc,Card11,Chuk,Cul1,Fbxw11,Gm11808,Ikbkb,Ikbkg,Malt1,Map3k7,Nfkbia,Nfkbib,Nfkbie,Prkcb,Psma1,Psma2,Psma3,Psma4,Psma5,Psma6,Psma7,Psmb1,Psmb10,Psmb2,Psmb3,Psmb4,Psmb5,Psmb6,Psmb7,Psmb8,Psmb9,Psmc1,Psmc2,Psmc3,Psmc4,Psmc5,Psmc6,Psmd1,Psmd10,Psmd11,Psmd12,Psmd13,Psmd14,Psmd2,Psmd3,Psmd4,Psmd5,Psmd6,Psmd7,Psmd8,Psmd9,Psme1,Psme2,Psme4,Psmf1,Rel,Rela,Rps27a	Mouse
groupvp_IgG-groupveh_IgG	_tstat	within each collection	CP:REACTOME: Reactome gene sets	REACTOME_SIGNALING_BY_WNT	0.000231	0.00234876	0.579326	2.01694	0	57	Psme2,Psmb8,Psmd4,Psma2,Psmb1,Psma1,Psmd8,Psma3,Psmd12,Psmb9,Psmb3,Psmc2,Psma7,Psmb2,Rps27a,Psmd6,Psmf1,Psme1,Ppp2r5c,Psmc4,Psmd13,Psma6,Psmc3,Psmb10,Psmc6,Psmb5,Psmc5,Psmd14,Psme4,Psma4,Psmb6,Ppp2r1b,Axin1,Cul1,Ppp2ca,Ppp2r5a,Psmd7,Psmb4,Psmb7,Gm11808	40	0.701754	Apc,Axin1,Btrc,Csnk1a1,Ctnnb1,Cul1,Gm11808,Ppp2ca,Ppp2cb,Ppp2r1a,Ppp2r1b,Ppp2r5a,Ppp2r5c,Ppp2r5d,Ppp2r5e,Psma1,Psma2,Psma3,Psma4,Psma5,Psma6,Psma7,Psmb1,Psmb10,Psmb2,Psmb3,Psmb4,Psmb5,Psmb6,Psmb7,Psmb8,Psmb9,Psmc1,Psmc2,Psmc3,Psmc4,Psmc5,Psmc6,Psmd1,Psmd10,Psmd11,Psmd12,Psmd13,Psmd14,Psmd2,Psmd3,Psmd4,Psmd5,Psmd6,Psmd7,Psmd8,Psmd9,Psme1,Psme2,Psme4,Psmf1,Rps27a	Mouse
groupvp_IgG-groupveh_IgG	_tstat	within each collection	CP:REACTOME: Reactome gene sets	REACTOME_ASSEMBLY_OF_THE_PRE_REPLICATIVE_COMPLEX	0.000231	0.00234876	0.57512	2.00513	0	58	Psme2,Psmb8,Psmd4,Psma2,Psmb1,Psma1,Psmd8,Psma3,Psmd12,Psmb9,Psmb3,Psmc2,Psma7,Gmnn,Psmb2,Rps27a,Psmd6,Psmf1,E2f1,Psme1,Psmc4,Psmd13,Psma6,Mcm4,Psmc3,Cdc6,Psmb10,Psmc6,Mcm2,Psmb5,Psmc5,Psmd14,Psme4,Psma4,Psmb6	35	0.603448	Cdc6,Cdt1,E2f1,Gm11808,Gmnn,Mcm2,Mcm3,Mcm4,Mcm5,Mcm6,Mcm7,Orc2,Orc3,Orc4,Orc5,Orc6,Psma1,Psma2,Psma3,Psma4,Psma5,Psma6,Psma7,Psmb1,Psmb10,Psmb2,Psmb3,Psmb4,Psmb5,Psmb6,Psmb7,Psmb8,Psmb9,Psmc1,Psmc2,Psmc3,Psmc4,Psmc5,Psmc6,Psmd1,Psmd10,Psmd11,Psmd12,Psmd13,Psmd14,Psmd2,Psmd3,Psmd4,Psmd5,Psmd6,Psmd7,Psmd8,Psmd9,Psme1,Psme2,Psme4,Psmf1,Rps27a	Mouse
groupvp_IgG-groupveh_IgG	_tstat	within each collection	CP:REACTOME: Reactome gene sets	REACTOME_CYCLIN_E_ASSOCIATED_EVENTS_DURING_G1_S_TRANSITION_	0.000231	0.00234876	0.585844	2.04252	0	58	Psme2,Psmb8,Cdkn1a,Psmd4,Psma2,Psmb1,Max,Psma1,Psmd8,Psma3,Psmd12,Ccna2,Psmb9,Psmb3,Psmc2,Psma7,Psmb2,Rps27a,Psmd6,Rb1,Skp2,Psmf1,Cdkn1b,Psme1,Psmc4,Psmd13,Psma6,Psmc3,Psmb10,Psmc6,Psmb5,Cks1b,Psmc5,Psmd14,Psma4,Psmb6	36	0.62069	Ccna2,Ccnh,Cdc25a,Cdk2,Cdk7,Cdkn1a,Cdkn1b,Cks1b,Cul1,Gm11808,Max,Mnat1,Myc,Pkmyt1,Psma1,Psma2,Psma3,Psma4,Psma5,Psma6,Psma7,Psmb1,Psmb10,Psmb2,Psmb3,Psmb4,Psmb5,Psmb6,Psmb7,Psmb8,Psmb9,Psmc1,Psmc2,Psmc3,Psmc4,Psmc5,Psmc6,Psmd1,Psmd10,Psmd11,Psmd12,Psmd13,Psmd14,Psmd2,Psmd3,Psmd4,Psmd5,Psmd6,Psmd7,Psmd8,Psmd9,Psme1,Psme2,Psmf1,Rb1,Rps27a,Skp2,Wee1	Mouse
groupvp_IgG-groupveh_IgG	_tstat	within each collection	CP:REACTOME: Reactome gene sets	REACTOME_AUTODEGRADATION_OF_CDH1_BY_CDH1_APC_C	0.000231	0.00234876	0.585675	2.02899	0	55	Psme2,Psmb8,Psmd4,Psma2,Psmb1,Psma1,Psmd8,Psma3,Psmd12,Psmb9,Psmb3,Psmc2,Psma7,Psmb2,Rps27a,Psmd6,Psmf1,Psme1,Psmc4,Psmd13,Psma6,Cdc27,Psmc3,Ube2e1,Psmb10,Anapc10,Psmc6,Psmb5,Psmc5,Cdc26,Psmd14,Psma4,Cdc16,Psmb6,Ube2c	35	0.636364	Anapc1,Anapc10,Anapc2,Anapc4,Anapc5,Anapc7,Cdc16,Cdc23,Cdc26,Cdc27,Gm11808,Psma1,Psma2,Psma3,Psma4,Psma5,Psma6,Psma7,Psmb1,Psmb10,Psmb2,Psmb3,Psmb4,Psmb5,Psmb6,Psmb7,Psmb8,Psmb9,Psmc1,Psmc2,Psmc3,Psmc4,Psmc5,Psmc6,Psmd1,Psmd10,Psmd11,Psmd12,Psmd13,Psmd14,Psmd2,Psmd3,Psmd4,Psmd5,Psmd6,Psmd7,Psmd8,Psmd9,Psme1,Psme2,Psmf1,Rps27a,Ube2c,Ube2d1,Ube2e1	Mouse
groupvp_IgG-groupveh_IgG	_tstat	within each collection	CP:REACTOME: Reactome gene sets	REACTOME_CDT1_ASSOCIATION_WITH_THE_CDC6_ORC_ORIGIN_COMPLEX	0.000232	0.00234876	0.580894	1.99026	0	51	Psme2,Psmb8,Psmd4,Psma2,Psmb1,Psma1,Psmd8,Psma3,Psmd12,Psmb9,Psmb3,Psmc2,Psma7,Gmnn,Psmb2,Rps27a,Psmd6,Psmf1,Psme1,Psmc4,Psmd13,Psma6,Psmc3,Cdc6,Psmb10,Psmc6,Psmb5,Psmc5,Psmd14,Psme4,Psma4,Psmb6	32	0.627451	Cdc6,Cdt1,Gm11808,Gmnn,Orc2,Orc3,Orc4,Orc5,Orc6,Psma1,Psma2,Psma3,Psma4,Psma5,Psma6,Psma7,Psmb1,Psmb10,Psmb2,Psmb3,Psmb4,Psmb5,Psmb6,Psmb7,Psmb8,Psmb9,Psmc1,Psmc2,Psmc3,Psmc4,Psmc5,Psmc6,Psmd1,Psmd10,Psmd11,Psmd12,Psmd13,Psmd14,Psmd2,Psmd3,Psmd4,Psmd5,Psmd6,Psmd7,Psmd8,Psmd9,Psme1,Psme2,Psme4,Psmf1,Rps27a	Mouse
groupvp_IgG-groupveh_IgG	_tstat	within each collection	CP:REACTOME: Reactome gene sets	REACTOME_PEPTIDE_CHAIN_ELONGATION	0.000232	0.00234876	0.610911	2.10123	0	53	Rps2,Rps7,Rpl10a,Rpl13,Rps9,Rpl12,Rps6,Rps4x,Rpl15,Rps11,Rps3,Rpl11,Rpl13a,Rpl8,Rpl29,Rps5,Rps16,Rps27a,Rpl21,Rpl3,Rps14,Rps13,Rps18,Rpl4,Fau,Rpl18a,Eef2,Rplp1,Rpl24,Rpl27,Gm2000,Rps8,Rpl22,Rps23,Rpl23,Rpl27a,Eef1a1,Rps15	38	0.716981	Eef1a1,Eef2,Fau,Gm11808,Gm2000,Rpl10a,Rpl11,Rpl12,Rpl13,Rpl13a,Rpl15,Rpl18a,Rpl21,Rpl22,Rpl23,Rpl24,Rpl27,Rpl27a,Rpl29,Rpl3,Rpl34,Rpl35,Rpl36a,Rpl37,Rpl37a,Rpl38,Rpl39,Rpl4,Rpl6,Rpl8,Rplp1,Rplp2,Rps11,Rps13,Rps14,Rps15,Rps15a,Rps16,Rps17,Rps18,Rps2,Rps21,Rps23,Rps27a,Rps27rt,Rps28,Rps3,Rps4x,Rps5,Rps6,Rps7,Rps8,Rps9	Mouse
groupvp_IgG-groupveh_IgG	_tstat	within each collection	CP:REACTOME: Reactome gene sets	REACTOME_ER_PHAGOSOME_PATHWAY	0.000233	0.00234876	0.58904	2.02006	0	52	Psme2,Psmb8,Psmd4,Psma2,Psmb1,Psma1,Psmd8,Psma3,Psmd12,Psmb9,Sec61b,Psmb3,Psmc2,Psma7,Psmb2,B2m,Rps27a,Psmd6,Psmf1,Psme1,Psmc4,Psmd13,Psma6,Psmc3,Psmb10,Psmc6,Psmb5,Psmc5,Psmd14,Psme4,Psma4,Tap2,Psmb6	33	0.634615	B2m,Calr,Gm11808,Pdia3,Psma1,Psma2,Psma3,Psma4,Psma5,Psma6,Psma7,Psmb1,Psmb10,Psmb2,Psmb3,Psmb4,Psmb5,Psmb6,Psmb7,Psmb8,Psmb9,Psmc1,Psmc2,Psmc3,Psmc4,Psmc5,Psmc6,Psmd1,Psmd10,Psmd11,Psmd12,Psmd13,Psmd14,Psmd2,Psmd3,Psmd4,Psmd5,Psmd6,Psmd7,Psmd8,Psmd9,Psme1,Psme2,Psme4,Psmf1,Rps27a,Sec61a1,Sec61a2,Sec61b,Sec61g,Tap1,Tap2	Mouse
groupvp_IgG-groupveh_IgG	_tstat	within each collection	CP:REACTOME: Reactome gene sets	REACTOME_REGULATION_OF_APOPTOSIS	0.000233	0.00234876	0.581525	1.99429	0	52	Psme2,Psmb8,Psmd4,Psma2,Psmb1,Psma1,Psmd8,Psma3,Psmd12,Psmb9,Psmb3,Psmc2,Psma7,Psmb2,Rps27a,Psmd6,Psmf1,Psme1,Psmc4,Psmd13,Psma6,Psmc3,Psmb10,Psmc6,Arhgap10,Psmb5,Psmc5,Psmd14,Psme4,Psma4,Psmb6	31	0.596154	Appl1,Arhgap10,Casp3,Dapk1,Dapk2,Dapk3,Gm11808,Maged1,Pak2,Psma1,Psma2,Psma3,Psma4,Psma5,Psma6,Psma7,Psmb1,Psmb10,Psmb2,Psmb3,Psmb4,Psmb5,Psmb6,Psmb7,Psmb8,Psmb9,Psmc1,Psmc2,Psmc3,Psmc4,Psmc5,Psmc6,Psmd1,Psmd10,Psmd11,Psmd12,Psmd13,Psmd14,Psmd2,Psmd3,Psmd4,Psmd5,Psmd6,Psmd7,Psmd8,Psmd9,Psme1,Psme2,Psme4,Psmf1,Rps27a,Unc5b	Mouse
groupvp_IgG-groupveh_IgG	_tstat	within each collection	CP:KEGG: KEGG gene sets	KEGG_RIBOSOME	0.000233	0.00399456	0.61666	2.11932	0	54	Rps2,Rps7,Rpl10a,Rpl13,Rps9,Rpl12,Rps6,Rps4x,Rpl15,Rps11,Rps3,Rpl11,Rpl13a,Rpl8,Rpl29,Rps5,Rps16,Rps27a,Rpl21,Rpl3,Rps13,Rps18,Rpl4,Fau,Rpl18a,Rpl22l1,Rsl24d1,Rplp1,Mrpl13,Rpl24,Rpl27,Gm2000,Rps8,Rpl22,Rps23,Rpl23	36	0.666667	Fau,Gm11808,Gm2000,Mrpl13,Rpl10a,Rpl11,Rpl12,Rpl13,Rpl13a,Rpl15,Rpl18a,Rpl21,Rpl22,Rpl22l1,Rpl23,Rpl24,Rpl27,Rpl27a,Rpl29,Rpl3,Rpl34,Rpl35,Rpl36a,Rpl37,Rpl37a,Rpl38,Rpl39,Rpl4,Rpl6,Rpl8,Rplp1,Rplp2,Rps11,Rps13,Rps15,Rps15a,Rps16,Rps17,Rps18,Rps2,Rps21,Rps23,Rps27a,Rps27l,Rps27rt,Rps28,Rps3,Rps4x,Rps5,Rps6,Rps7,Rps8,Rps9,Rsl24d1	Mouse
groupvp_IgG-groupveh_IgG	_tstat	within each collection	CP:REACTOME: Reactome gene sets	REACTOME_G_ALPHA_I_SIGNALLING_EVENTS	0.000234	0.00234876	0.5874	1.99285	0	48	Anxa1,Cxcr2,Gng10,Rgs19,Ccr1,Saa3,Rgs1,Gnai3,Cxcr4,Cxcl16,Ccl20,Gng2,Gnai2,Gngt2,Ccl5,Rgs18,Ccr2,Hcar2,Gnb2,Gng11,Ccr5,Cxcl10,Fpr2,C5ar1	24	0.5	Adcy6,Adcy7,Adcy9,Adora1,Agt,Anxa1,App,C3,C5ar1,Ccl20,Ccl5,Ccr1,Ccr2,Ccr5,Ccr7,Ccr9,Cxcl10,Cxcl12,Cxcl16,Cxcr2,Cxcr4,Fpr1,Fpr2,Gabbr1,Gnai2,Gnai3,Gnas,Gnb1,Gnb2,Gnb5,Gng10,Gng11,Gng12,Gng2,Gngt2,Hcar2,Hebp1,Kng1,Kng2,P2ry13,Rgs1,Rgs12,Rgs18,Rgs19,S1pr1,S1pr2,Saa3,Sstr2	Mouse
groupvp_IgG-groupveh_IgG	_tstat	within each collection	CP:REACTOME: Reactome gene sets	REACTOME_P53_DEPENDENT_G1_DNA_DAMAGE_RESPONSE	0.000234	0.00234876	0.618067	2.09689	0	48	Psme2,Psmb8,Cdkn1a,Psmd4,Psma2,Psmb1,Psma1,Psmd8,Psma3,Psmd12,Psmb9,Psmb3,Psmc2,Psma7,Psmb2,Rps27a,Psmd6,Psmf1,Cdkn1b,Psme1,Psmc4,Psmd13,Psma6,Psmc3,Psmb10,Psmc6,Psmb5,Psmc5,Psmd14,Psme4,Psma4,Psmb6	32	0.666667	Atm,Cdk2,Cdkn1a,Cdkn1b,Gm11808,Mdm2,Psma1,Psma2,Psma3,Psma4,Psma5,Psma6,Psma7,Psmb1,Psmb10,Psmb2,Psmb3,Psmb4,Psmb5,Psmb6,Psmb7,Psmb8,Psmb9,Psmc1,Psmc2,Psmc3,Psmc4,Psmc5,Psmc6,Psmd1,Psmd10,Psmd11,Psmd12,Psmd13,Psmd14,Psmd2,Psmd3,Psmd4,Psmd5,Psmd6,Psmd7,Psmd8,Psmd9,Psme1,Psme2,Psme4,Psmf1,Rps27a	Mouse
groupvp_IgG-groupveh_IgG	_tstat	within each collection	CP:KEGG: KEGG gene sets	KEGG_EPITHELIAL_CELL_SIGNALING_IN_HELICOBACTER_PYLORI_INFECTION	0.000234	0.00399456	0.54346	1.8469	0	50	Nfkbia,Cxcr2,Atp6v1b2,Rac1,Atp6v0c,Atp6v1f,Ccl5,Atp6v0a2,Atp6v0b,Map3k14,Cdc42,Atp6v1d,Rela,Jun,Atp6v1c1,Atp6v1g1,Tcirg1,Nod1,Pak1,Mapk13,Plcg2	21	0.42	Adam10,Adam17,Atp6ap1,Atp6v0a1,Atp6v0a2,Atp6v0b,Atp6v0c,Atp6v0d1,Atp6v0e2,Atp6v1a,Atp6v1b2,Atp6v1c1,Atp6v1d,Atp6v1f,Atp6v1g1,Atp6v1g2,Atp6v1h,Casp3,Ccl5,Cdc42,Chuk,Csk,Cxcr2,Egfr,F11r,Git1,Hbegf,Ikbkb,Ikbkg,Jun,Lyn,Map2k4,Map3k14,Mapk13,Mapk14,Mapk8,Mapk9,Met,Nfkb1,Nfkbia,Nod1,Pak1,Plcg1,Plcg2,Ptpn11,Rac1,Rela,Src,Tcirg1,Tjp1	Mouse
groupvp_IgG-groupveh_IgG	_tstat	within each collection	CP:REACTOME: Reactome gene sets	REACTOME_DESTABILIZATION_OF_MRNA_BY_AUF1_HNRNP_D0	0.000235	0.00234876	0.623222	2.11812	0	49	Hspb1,Psme2,Psmb8,Hspa1a,Psmd4,Psma2,Hspa8,Psmb1,Hnrnpd,Psma1,Psmd8,Psma3,Psmd12,Psmb9,Psmb3,Psmc2,Psma7,Psmb2,Rps27a,Psmd6,Psmf1,Psme1,Psmc4,Psmd13,Psma6,Psmc3,Psmb10,Psmc6,Psmb5,Psmc5,Psmd14,Psme4,Psma4,Psmb6	34	0.693878	Eif4g1,Gm11808,Hnrnpd,Hspa1a,Hspa1b,Hspa8,Hspb1,Psma1,Psma2,Psma3,Psma4,Psma5,Psma6,Psma7,Psmb1,Psmb10,Psmb2,Psmb3,Psmb4,Psmb5,Psmb6,Psmb7,Psmb8,Psmb9,Psmc1,Psmc2,Psmc3,Psmc4,Psmc5,Psmc6,Psmd1,Psmd10,Psmd11,Psmd12,Psmd13,Psmd14,Psmd2,Psmd3,Psmd4,Psmd5,Psmd6,Psmd7,Psmd8,Psmd9,Psme1,Psme2,Psme4,Psmf1,Rps27a	Mouse
groupvp_IgG-groupveh_IgG	_tstat	within each collection	CP:REACTOME: Reactome gene sets	REACTOME_SCFSKP2_MEDIATED_DEGRADATION_OF_P27_P21	0.000235	0.00234876	0.624578	2.12273	0	49	Psme2,Psmb8,Cdkn1a,Psmd4,Psma2,Psmb1,Psma1,Psmd8,Psma3,Psmd12,Ccna2,Psmb9,Psmb3,Psmc2,Psma7,Psmb2,Rps27a,Psmd6,Skp2,Psmf1,Cdkn1b,Psme1,Psmc4,Psmd13,Psma6,Psmc3,Psmb10,Psmc6,Psmb5,Cks1b,Psmc5,Psmd14,Psma4,Psmb6	34	0.693878	Ccna2,Cdk2,Cdkn1a,Cdkn1b,Cks1b,Cul1,Gm11808,Psma1,Psma2,Psma3,Psma4,Psma5,Psma6,Psma7,Psmb1,Psmb10,Psmb2,Psmb3,Psmb4,Psmb5,Psmb6,Psmb7,Psmb8,Psmb9,Psmc1,Psmc2,Psmc3,Psmc4,Psmc5,Psmc6,Psmd1,Psmd10,Psmd11,Psmd12,Psmd13,Psmd14,Psmd2,Psmd3,Psmd4,Psmd5,Psmd6,Psmd7,Psmd8,Psmd9,Psme1,Psme2,Psmf1,Rps27a,Skp2	Mouse
groupvp_IgG-groupveh_IgG	_tstat	within each collection	CP:REACTOME: Reactome gene sets	REACTOME_SCF_BETA_TRCP_MEDIATED_DEGRADATION_OF_EMI1	0.000236	0.00234876	0.599483	2.01921	0	46	Psme2,Psmb8,Psmd4,Psma2,Psmb1,Psma1,Psmd8,Psma3,Psmd12,Psmb9,Psmb3,Psmc2,Psma7,Psmb2,Rps27a,Psmd6,Psmf1,Psme1,Psmc4,Psmd13,Psma6,Psmc3,Psmb10,Psmc6,Psmb5,Psmc5,Psmd14,Psme4,Psma4,Psmb6,Cul1,Psmd7,Psmb4,Psmb7,Gm11808	35	0.76087	Btrc,Cul1,Fbxo5,Gm11808,Psma1,Psma2,Psma3,Psma4,Psma5,Psma6,Psma7,Psmb1,Psmb10,Psmb2,Psmb3,Psmb4,Psmb5,Psmb6,Psmb7,Psmb8,Psmb9,Psmc1,Psmc2,Psmc3,Psmc4,Psmc5,Psmc6,Psmd1,Psmd10,Psmd11,Psmd12,Psmd13,Psmd14,Psmd2,Psmd3,Psmd4,Psmd5,Psmd6,Psmd7,Psmd8,Psmd9,Psme1,Psme2,Psme4,Psmf1,Rps27a	Mouse
groupvp_IgG-groupveh_IgG	_tstat	within each collection	CP:REACTOME: Reactome gene sets	REACTOME_CDK_MEDIATED_PHOSPHORYLATION_AND_REMOVAL_OF_CDC6	0.000236	0.00234876	0.623798	2.09488	0	45	Psme2,Psmb8,Psmd4,Psma2,Psmb1,Psma1,Psmd8,Psma3,Psmd12,Psmb9,Psmb3,Psmc2,Psma7,Psmb2,Rps27a,Psmd6,Psmf1,Psme1,Psmc4,Psmd13,Psma6,Psmc3,Cdc6,Psmb10,Psmc6,Psmb5,Psmc5,Psmd14,Psme4,Psma4,Psmb6	31	0.688889	Cdc6,Cdk2,Gm11808,Psma1,Psma2,Psma3,Psma4,Psma5,Psma6,Psma7,Psmb1,Psmb10,Psmb2,Psmb3,Psmb4,Psmb5,Psmb6,Psmb7,Psmb8,Psmb9,Psmc1,Psmc2,Psmc3,Psmc4,Psmc5,Psmc6,Psmd1,Psmd10,Psmd11,Psmd12,Psmd13,Psmd14,Psmd2,Psmd3,Psmd4,Psmd5,Psmd6,Psmd7,Psmd8,Psmd9,Psme1,Psme2,Psme4,Psmf1,Rps27a	Mouse
groupvp_IgG-groupveh_IgG	_tstat	within each collection	CP:REACTOME: Reactome gene sets	REACTOME_P53_INDEPENDENT_G1_S_DNA_DAMAGE_CHECKPOINT	0.000236	0.00234876	0.614555	2.06384	0	45	Psme2,Psmb8,Psmd4,Psma2,Psmb1,Psma1,Psmd8,Psma3,Psmd12,Psmb9,Psmb3,Psmc2,Psma7,Psmb2,Rps27a,Psmd6,Psmf1,Psme1,Psmc4,Psmd13,Psma6,Psmc3,Psmb10,Psmc6,Psmb5,Psmc5,Psmd14,Psme4,Psma4,Psmb6	30	0.666667	Atm,Cdc25a,Gm11808,Psma1,Psma2,Psma3,Psma4,Psma5,Psma6,Psma7,Psmb1,Psmb10,Psmb2,Psmb3,Psmb4,Psmb5,Psmb6,Psmb7,Psmb8,Psmb9,Psmc1,Psmc2,Psmc3,Psmc4,Psmc5,Psmc6,Psmd1,Psmd10,Psmd11,Psmd12,Psmd13,Psmd14,Psmd2,Psmd3,Psmd4,Psmd5,Psmd6,Psmd7,Psmd8,Psmd9,Psme1,Psme2,Psme4,Psmf1,Rps27a	Mouse
groupvp_IgG-groupveh_IgG	_tstat	within each collection	CP:REACTOME: Reactome gene sets	REACTOME_REGULATION_OF_ORNITHINE_DECARBOXYLASE_ODC	0.000236	0.00234876	0.639014	2.14598	0	45	Psme2,Psmb8,Psmd4,Psma2,Psmb1,Psma1,Psmd8,Psma3,Psmd12,Psmb9,Oaz1,Odc1,Psmb3,Psmc2,Psma7,Psmb2,Psmd6,Psmf1,Psme1,Psmc4,Psmd13,Oaz2,Psma6,Psmc3,Psmb10,Psmc6,Psmb5,Psmc5,Psmd14,Psme4,Psma4,Psmb6	32	0.711111	Azin1,Oaz1,Oaz2,Odc1,Psma1,Psma2,Psma3,Psma4,Psma5,Psma6,Psma7,Psmb1,Psmb10,Psmb2,Psmb3,Psmb4,Psmb5,Psmb6,Psmb7,Psmb8,Psmb9,Psmc1,Psmc2,Psmc3,Psmc4,Psmc5,Psmc6,Psmd1,Psmd10,Psmd11,Psmd12,Psmd13,Psmd14,Psmd2,Psmd3,Psmd4,Psmd5,Psmd6,Psmd7,Psmd8,Psmd9,Psme1,Psme2,Psme4,Psmf1	Mouse
groupvp_IgG-groupveh_IgG	_tstat	within each collection	CP:REACTOME: Reactome gene sets	REACTOME_VIF_MEDIATED_DEGRADATION_OF_APOBEC3G	0.000236	0.00234876	0.618001	2.07541	0	45	Psme2,Psmb8,Psmd4,Psma2,Psmb1,Psma1,Psmd8,Psma3,Psmd12,Psmb9,Psmb3,Psmc2,Psma7,Psmb2,Rps27a,Psmd6,Psmf1,Psme1,Psmc4,Rbx1,Psmd13,Psma6,Psmc3,Psmb10,Psmc6,Psmb5,Psmc5,Psmd14,Psme4,Psma4,Psmb6	31	0.688889	Cul5,Gm11808,Psma1,Psma2,Psma3,Psma4,Psma5,Psma6,Psma7,Psmb1,Psmb10,Psmb2,Psmb3,Psmb4,Psmb5,Psmb6,Psmb7,Psmb8,Psmb9,Psmc1,Psmc2,Psmc3,Psmc4,Psmc5,Psmc6,Psmd1,Psmd10,Psmd11,Psmd12,Psmd13,Psmd14,Psmd2,Psmd3,Psmd4,Psmd5,Psmd6,Psmd7,Psmd8,Psmd9,Psme1,Psme2,Psme4,Psmf1,Rbx1,Rps27a	Mouse
groupvp_IgG-groupveh_IgG	_tstat	within each collection	CP:REACTOME: Reactome gene sets	REACTOME_AUTODEGRADATION_OF_THE_E3_UBIQUITIN_LIGASE_COP1	0.000237	0.00234876	0.625068	2.09093	0	44	Psme2,Psmb8,Psmd4,Psma2,Psmb1,Psma1,Psmd8,Psma3,Psmd12,Psmb9,Psmb3,Psmc2,Psma7,Psmb2,Rps27a,Psmd6,Psmf1,Psme1,Psmc4,Psmd13,Psma6,Psmc3,Psmb10,Psmc6,Psmb5,Psmc5,Psmd14,Psme4,Psma4,Psmb6	30	0.681818	Atm,Gm11808,Psma1,Psma2,Psma3,Psma4,Psma5,Psma6,Psma7,Psmb1,Psmb10,Psmb2,Psmb3,Psmb4,Psmb5,Psmb6,Psmb7,Psmb8,Psmb9,Psmc1,Psmc2,Psmc3,Psmc4,Psmc5,Psmc6,Psmd1,Psmd10,Psmd11,Psmd12,Psmd13,Psmd14,Psmd2,Psmd3,Psmd4,Psmd5,Psmd6,Psmd7,Psmd8,Psmd9,Psme1,Psme2,Psme4,Psmf1,Rps27a	Mouse
groupvp_IgG-groupveh_IgG	_tstat	within each collection	CP:REACTOME: Reactome gene sets	REACTOME_ACTIVATION_OF_THE_MRNA_UPON_BINDING_OF_THE_CAP_BINDING_COMPLEX_AND_EIFS_AND_SUBSEQUENT_BINDING_TO_43S	0.000238	0.00234876	0.645831	2.14067	0	42	Rps2,Rps7,Rps9,Eif3k,Rps6,Rps4x,Rps11,Rps3,Rps5,Eif3e,Rps16,Eif3f,Rps27a,Eif4a1,Rps14,Eif3g,Eif3b,Rps13,Eif1ax,Rps18,Fau,Eif4h,Eif4b,Eif2s1,Rps8,Eif3c,Eif3h,Eif3i,Rps23	29	0.690476	Eif1ax,Eif2s1,Eif2s2,Eif3a,Eif3b,Eif3c,Eif3d,Eif3e,Eif3f,Eif3g,Eif3h,Eif3i,Eif3k,Eif4a1,Eif4a2,Eif4b,Eif4e,Eif4ebp1,Eif4g1,Eif4h,Fau,Rps11,Rps13,Rps14,Rps15,Rps15a,Rps16,Rps17,Rps18,Rps2,Rps21,Rps23,Rps27a,Rps27rt,Rps28,Rps3,Rps4x,Rps5,Rps6,Rps7,Rps8,Rps9	Mouse
groupvp_IgG-groupveh_IgG	_tstat	within each collection	CP:REACTOME: Reactome gene sets	REACTOME_CROSS_PRESENTATION_OF_SOLUBLE_EXOGENOUS_ANTIGENS_ENDOSOMES	0.000238	0.00234876	0.62878	2.08415	0	42	Psme2,Psmb8,Psmd4,Psma2,Psmb1,Psma1,Psmd8,Psma3,Psmd12,Psmb9,Psmb3,Psmc2,Psma7,Psmb2,Psmd6,Psmf1,Psme1,Psmc4,Psmd13,Psma6,Psmc3,Psmb10,Psmc6,Psmb5,Psmc5,Psmd14,Psme4,Psma4,Psmb6	29	0.690476	Mrc1,Psma1,Psma2,Psma3,Psma4,Psma5,Psma6,Psma7,Psmb1,Psmb10,Psmb2,Psmb3,Psmb4,Psmb5,Psmb6,Psmb7,Psmb8,Psmb9,Psmc1,Psmc2,Psmc3,Psmc4,Psmc5,Psmc6,Psmd1,Psmd10,Psmd11,Psmd12,Psmd13,Psmd14,Psmd2,Psmd3,Psmd4,Psmd5,Psmd6,Psmd7,Psmd8,Psmd9,Psme1,Psme2,Psme4,Psmf1	Mouse
groupvp_IgG-groupveh_IgG	_tstat	within each collection	CP:KEGG: KEGG gene sets	KEGG_P53_SIGNALING_PATHWAY	0.00024	0.00399456	0.572163	1.88851	0	42	Gadd45b,Pmaip1,Gadd45a,Bax,Cdkn1a,Ccng2,Gadd45g,Cycs,Apaf1,Igf1,Rrm2,Rchy1,Cdk4,Sesn2,Sfn,Ei24,Tnfrsf23,Ccnd3,Shisa5,Thbs1,Cdk1,Ccng1,Ddb2	23	0.547619	Apaf1,Atm,Atr,Bax,Bid,Casp3,Casp8,Ccnd1,Ccnd2,Ccnd3,Ccng1,Ccng2,Cd82,Cdk1,Cdk2,Cdk4,Cdk6,Cdkn1a,Cycs,Ddb2,Ei24,Fas,Gadd45a,Gadd45b,Gadd45g,Igf1,Mdm2,Mdm4,Perp,Pmaip1,Ppm1d,Pten,Rchy1,Rrm2,Rrm2b,Sesn2,Sesn3,Sfn,Shisa5,Thbs1,Tnfrsf23,Tsc2	Mouse
groupvp_IgG-groupveh_IgG	_tstat	within each collection	CP:KEGG: KEGG gene sets	KEGG_PATHOGENIC_ESCHERICHIA_COLI_INFECTION	0.00024	0.00399456	0.637649	2.10465	0	42	Hcls1,Actg1,Actb,Arpc1b,Was,Arpc4,Krt18,Arpc5,Rhoa,Tuba1a,Tuba4a,Arpc3,Tubb2b,Tuba1b,Arpc5l,Tuba1c,Arpc2,Tubb6,Cdc42,Cd14	20	0.47619	Abl1,Actb,Actg1,Arhgef2,Arpc1a,Arpc1b,Arpc2,Arpc3,Arpc4,Arpc5,Arpc5l,Cd14,Cdc42,Cdh1,Ctnnb1,Cttn,Ezr,Fyn,Hcls1,Itgb1,Krt18,Ly96,Nck1,Nck2,Ncl,Ocln,Prkca,Rhoa,Rock1,Rock2,Tuba1a,Tuba1b,Tuba1c,Tuba4a,Tubb2a,Tubb2b,Tubb4b,Tubb6,Was,Wasl,Ywhaq,Ywhaz	Mouse
groupvp_IgG-groupveh_IgG	_tstat	within each collection	CP:KEGG: KEGG gene sets	KEGG_LEISHMANIA_INFECTION	0.000241	0.00399456	0.613415	2.00501	0	40	Ncf4,Nfkbia,Tlr2,Itgam,Ncf2,Cyba,Myd88,Il1b,Fos,Ifngr1,Ifngr2,Mapk3,Tnf,Irak4,Rela,Jun,Marcksl1,Itga4,Ncf1,Ptgs2,Ptpn6,Mapk13,Jak1	23	0.575	C3,Cyba,Fos,Ifngr1,Ifngr2,Il1a,Il1b,Irak1,Irak4,Itga4,Itgam,Itgb1,Itgb2,Jak1,Jak2,Jun,Map3k7,Mapk1,Mapk13,Mapk14,Mapk3,Marcksl1,Myd88,Ncf1,Ncf2,Ncf4,Nfkb1,Nfkbia,Nfkbib,Prkcb,Ptgs2,Ptpn6,Rela,Stat1,Tab1,Tab2,Tgfb2,Tgfb3,Tlr2,Tnf	Mouse
groupvp_IgG-groupveh_IgG	_tstat	within each collection	CP:KEGG: KEGG gene sets	KEGG_PROTEASOME	0.000241	0.00399456	0.659716	2.15635	0	40	Psme2,Psmb8,Psmd4,Psma2,Psmb1,Pomp,Psma1,Psmd8,Psma3,Psmd12,Psmb9,Psmb3,Psmc2,Psma7,Psmb2,Psme3,Psmd6,Psmf1,Psme1,Psmc4,Psmd13,Psma6,Psmc3,Psmb10,Psmc6,Psmb5,Psmc5,Psmd14,Psme4,Psma4,Psmb6	31	0.775	Pomp,Psma1,Psma2,Psma3,Psma4,Psma5,Psma6,Psma7,Psmb1,Psmb10,Psmb2,Psmb3,Psmb4,Psmb5,Psmb6,Psmb7,Psmb8,Psmb9,Psmc1,Psmc2,Psmc3,Psmc4,Psmc5,Psmc6,Psmd1,Psmd11,Psmd12,Psmd13,Psmd14,Psmd2,Psmd3,Psmd4,Psmd6,Psmd7,Psmd8,Psme1,Psme2,Psme3,Psme4,Psmf1	Mouse
groupvp_IgG-groupveh_IgG	_tstat	within each collection	CP:REACTOME: Reactome gene sets	REACTOME_INTERFERON_ALPHA_BETA_SIGNALING	0.000243	0.00234876	0.724366	2.34747	0	37	Ifitm1,Socs3,Isg15,Irf7,Oas3,Ifitm3,Psmb8,Adar,Ifit3,Gbp2,Egr1,Ptpn1,Ifi35,Oas2,Usp18,Ifitm2,Isg20,Ifnar2,Socs1,Ifit2,Irf5,Xaf1,Irf2,Ptpn6	24	0.648649	Adar,Egr1,Gbp2,Ifi35,Ifit2,Ifit3,Ifitm1,Ifitm2,Ifitm3,Ifnar1,Ifnar2,Ip6k2,Irf1,Irf2,Irf3,Irf4,Irf5,Irf6,Irf7,Irf8,Irf9,Isg15,Isg20,Jak1,Oas2,Oas3,Psmb8,Ptpn1,Ptpn6,Rnasel,Socs1,Socs3,Stat1,Stat2,Tyk2,Usp18,Xaf1	Mouse
groupvp_IgG-groupveh_IgG	_tstat	within each collection	CP:REACTOME: Reactome gene sets	REACTOME_INTERFERON_GAMMA_SIGNALING	0.000243	0.00234876	0.587289	1.90324	0	37	Socs3,Irf7,Icam1,Oas3,Gbp2,Vcam1,Cd44,Ptpn1,Pml,Ifngr1,Ifngr2,Oas2,B2m,Socs1,Irf5,Irf2,Ptpn6,Sumo1,Jak1	19	0.513514	B2m,Camk2b,Cd44,Ciita,Gbp2,Gbp4,Gbp6,Gbp8,Gbp9,Icam1,Ifngr1,Ifngr2,Irf1,Irf2,Irf3,Irf4,Irf5,Irf6,Irf7,Irf8,Irf9,Jak1,Jak2,Oas2,Oas3,Pias1,Pml,Prkcd,Ptafr,Ptpn1,Ptpn2,Ptpn6,Socs1,Socs3,Stat1,Sumo1,Vcam1	Mouse
groupvp_IgG-groupveh_IgG	_tstat	within each collection	CP:REACTOME: Reactome gene sets	REACTOME_FORMATION_OF_THE_TERNARY_COMPLEX_AND_SUBSEQUENTLY_THE_43S_COMPLEX	0.000245	0.00234876	0.672797	2.1578	0	35	Rps2,Rps7,Rps9,Eif3k,Rps6,Rps4x,Rps11,Rps3,Rps5,Eif3e,Rps16,Eif3f,Rps27a,Rps14,Eif3g,Eif3b,Rps13,Eif1ax,Rps18,Fau,Eif2s1,Rps8,Eif3c,Eif3h,Eif3i,Rps23	26	0.742857	Eif1ax,Eif2s1,Eif2s2,Eif3a,Eif3b,Eif3c,Eif3d,Eif3e,Eif3f,Eif3g,Eif3h,Eif3i,Eif3k,Fau,Rps11,Rps13,Rps14,Rps15,Rps15a,Rps16,Rps17,Rps18,Rps2,Rps21,Rps23,Rps27a,Rps27rt,Rps28,Rps3,Rps4x,Rps5,Rps6,Rps7,Rps8,Rps9	Mouse
groupvp_IgG-groupveh_IgG	_tstat	within each collection	CP:REACTOME: Reactome gene sets	REACTOME_PEPTIDE_LIGAND_BINDING_RECEPTORS	0.000246	0.00234876	0.631247	2.00239	0	33	Ccl3,Anxa1,Cxcr2,Ccr1,Saa3,Cxcr4,Cxcl16,Ccl20,Ccl2,Ccl4,Ccl5,Ccr2,Ccr5,Cxcl10,Fpr2,C5ar1	16	0.484848	Agt,Anxa1,App,C3,C5ar1,Ccl2,Ccl20,Ccl3,Ccl4,Ccl5,Ccr1,Ccr2,Ccr5,Ccr7,Ccr9,Cxcl10,Cxcl12,Cxcl16,Cxcr2,Cxcr4,Edn1,F2,F2r,F2rl1,Fpr1,Fpr2,Hebp1,Kng1,Kng2,Mc1r,Nmb,Saa3,Sstr2	Mouse
groupvp_IgG-groupveh_IgG	_tstat	within each collection	CP:REACTOME: Reactome gene sets	REACTOME_PREFOLDIN_MEDIATED_TRANSFER_OF_SUBSTRATE_TO_CCT_TRIC	0.000262	0.00245027	0.695145	2.00963	0	21	Actb,Tuba1a,Cct8,Tuba4a,Pfdn5,Tubb2b,Tuba1c,Pfdn4,Tubb6,Cct4,Cct7,Cct2,Pfdn1,Tubb2a,Pfdn2,Cct3,Vbp1,Tubb4b	18	0.857143	Actb,Cct2,Cct3,Cct4,Cct5,Cct7,Cct8,Pfdn1,Pfdn2,Pfdn4,Pfdn5,Pfdn6,Tcp1,Tuba1a,Tuba1c,Tuba4a,Tubb2a,Tubb2b,Tubb4b,Tubb6,Vbp1	Mouse
groupvp_IgG-groupveh_IgG	_tstat	within each collection	CP:REACTOME: Reactome gene sets	REACTOME_LATENT_INFECTION_OF_HOMO_SAPIENS_WITH_MYCOBACTERIUM_TUBERCULOSIS	0.000265	0.00245027	0.78379	2.21815	0	19	Ncf4,Atp6v1b2,Ncf2,Cyba,Atp6v0c,Cybb,Atp6v1f,Slc11a1,Atp6v0a2,Atp6v0b,Atp6v1d,Atp6v1c1,Atp6v1g1,Tcirg1	14	0.736842	Atp6v0a2,Atp6v0b,Atp6v0c,Atp6v0d1,Atp6v1a,Atp6v1b2,Atp6v1c1,Atp6v1d,Atp6v1f,Atp6v1g1,Atp6v1g2,Atp6v1h,Cyba,Cybb,Ltf,Ncf2,Ncf4,Slc11a1,Tcirg1	Mouse
groupvp_IgG-groupveh_IgG	_tstat	within each collection	CP:REACTOME: Reactome gene sets	REACTOME_CHEMOKINE_RECEPTORS_BIND_CHEMOKINES	0.000276	0.00247533	0.860949	2.30526	0	15	Ccl3,Cxcr2,Ccr1,Cxcr4,Cxcl16,Ccl20,Ccl2,Ccl4,Ccl5,Ccr2,Ccr5,Cxcl10	12	0.8	Ccl2,Ccl20,Ccl3,Ccl4,Ccl5,Ccr1,Ccr2,Ccr5,Ccr7,Ccr9,Cxcl10,Cxcl12,Cxcl16,Cxcr2,Cxcr4	Mouse
groupvp_IgG-groupveh_IgG	_tstat	within each collection	CP:REACTOME: Reactome gene sets	REACTOME_TRANSFERRIN_ENDOCYTOSIS_AND_RECYCLING	0.000276	0.00247533	0.726319	1.94478	0	15	Atp6v1b2,Atp6v0c,Atp6v1f,Atp6v0a2,Atp6v0b,Atp6v1d,Atp6v1c1,Atp6v1g1,Tcirg1	9	0.6	Atp6v0a2,Atp6v0b,Atp6v0c,Atp6v0d1,Atp6v1a,Atp6v1b2,Atp6v1c1,Atp6v1d,Atp6v1f,Atp6v1g1,Atp6v1g2,Atp6v1h,Mcoln1,Tcirg1,Tfrc	Mouse
groupvp_IgG-groupveh_IgG	_tstat	within each collection	CP:REACTOME: Reactome gene sets	REACTOME_ADP_SIGNALLING_THROUGH_P2RY12	0.00029	0.00252588	0.789758	1.90526	0	10	Gng10,Gnai3,Gng2,Gnai2,Gngt2,Gnb2,Gng11	7	0.7	Gnai2,Gnai3,Gnb1,Gnb2,Gnb5,Gng10,Gng11,Gng12,Gng2,Gngt2	Mouse
groupvp_IgG-groupveh_IgG	_tstat	within each collection	CP:REACTOME: Reactome gene sets	REACTOME_G_PROTEIN_ACTIVATION	0.00029	0.00252588	0.789758	1.90526	0	10	Gng10,Gnai3,Gng2,Gnai2,Gngt2,Gnb2,Gng11	7	0.7	Gnai2,Gnai3,Gnb1,Gnb2,Gnb5,Gng10,Gng11,Gng12,Gng2,Gngt2	Mouse
groupvp_IgG-groupveh_IgG	_tstat	within each collection	CP:KEGG: KEGG gene sets	KEGG_PARKINSONS_DISEASE	0.000442	0.00654747	0.476206	1.73653	1	80	Ubb,Cox5a,Ndufa8,Ndufb8,Ndufb10,Cycs,Vdac2,Ndufv2,Ube2l6,Apaf1,Cox8a,Cox5b,Ndufb7,Cox4i1,Vdac3,Htra2,Park7,Ndufab1,Ube2j2,Ndufs4,Uqcrfs1,Ndufb5,Ndufa10,Cox7a2,Ndufs8,Ndufb9,Uqcrq,Ndufs3,Slc25a5,Ndufa9,Cox6b1,Ndufs2,Cox7a2l,Slc25a4,Ndufa2,Ndufa7,Ndufc2,Sdhb,Sdhc,Cox6a1,Ndufs5,Cox7b,Ndufs6,Ube2g2,Uba1,Ndufv3,Ndufa1,Vdac1,Ndufb6,Ndufv1,Pink1,Ndufc1,Sdhd	53	0.6625	Apaf1,Casp3,Cox4i1,Cox5a,Cox5b,Cox6a1,Cox6a2,Cox6b1,Cox6c,Cox7a1,Cox7a2,Cox7a2l,Cox7b,Cox7c,Cox8a,Cyc1,Cycs,Htra2,Lrrk2,Ndufa1,Ndufa10,Ndufa2,Ndufa3,Ndufa4,Ndufa5,Ndufa6,Ndufa7,Ndufa8,Ndufa9,Ndufab1,Ndufb10,Ndufb2,Ndufb3,Ndufb4,Ndufb5,Ndufb6,Ndufb7,Ndufb8,Ndufb9,Ndufc1,Ndufc2,Ndufs1,Ndufs2,Ndufs3,Ndufs4,Ndufs5,Ndufs6,Ndufs7,Ndufs8,Ndufv1,Ndufv2,Ndufv3,Park7,Pink1,Ppid,Sdha,Sdhb,Sdhc,Sdhd,Slc25a4,…	Mouse
groupvp_IgG-groupveh_IgG	_tstat	within each collection	CP:REACTOME: Reactome gene sets	REACTOME_METABOLISM_OF_NUCLEOTIDES	0.000461	0.00396472	0.540207	1.88075	1	57	Nme2,Dut,Gpx1,Gda,Xdh,Pnp,Glrx,Aprt,Nme1,Adssl1,Tk1,Gmpr,Ak2,Rrm2,Txnrd1,Nt5c,Rrm1,Gmps,Dtymk,Ctps2,Ada,Ampd3,Impdh2,Upp1	24	0.421053	Ada,Adal,Adk,Adsl,Adss,Adssl1,Ak2,Ampd2,Ampd3,Aprt,Atic,Cad,Cat,Cda,Cmpk1,Ctps2,Dck,Dguok,Dhodh,Dpyd,Dpys,Dtymk,Dut,Gart,Gda,Glrx,Gmpr,Gmpr2,Gmps,Gpx1,Gsr,Guk1,Impdh1,Impdh2,Nme1,Nme2,Nt5c,Nt5c2,Nt5m,Paics,Pfas,Pnp,Ppat,Rrm1,Rrm2,Rrm2b,Tk1,Tk2,Txnrd1,Tyms,Uck1,Uck2,Umps,Upb1,Upp1,Upp2,Xdh	Mouse
groupvp_IgG-groupveh_IgG	_tstat	within each collection	CP:REACTOME: Reactome gene sets	REACTOME_PROTEIN_FOLDING	0.000474	0.00401337	0.565529	1.89177	1	44	Actb,Tuba1a,Cct8,Tuba4a,Pfdn5,Tubb2b,Tuba1b,Tuba1c,Pfdn4,Tubb6,Cct4,Tbcb,Cct7,Fbxl5,Cct2,Pfdn1,Fbxw7,Tubb2a,Xrn2,Fbxo6,Pfdn2,Arfgef2,Cct3,Vbp1,Tubb4b	25	0.568182	Actb,Ap3m1,Arfgef2,Cct2,Cct3,Cct4,Cct5,Cct7,Cct8,Fbxl3,Fbxl5,Fbxo4,Fbxo6,Fbxw2,Fbxw4,Fbxw5,Fbxw7,Fkbp9,Kif13a,Kifc3,Lonp2,Nop56,Pfdn1,Pfdn2,Pfdn4,Pfdn5,Pfdn6,Tbca,Tbcb,Tbcc,Tbcd,Tbce,Tcp1,Tuba1a,Tuba1b,Tuba1c,Tuba4a,Tubb2a,Tubb2b,Tubb4b,Tubb6,Usp11,Vbp1,Xrn2	Mouse
groupvp_IgG-groupveh_IgG	_tstat	within each collection	CP:KEGG: KEGG gene sets	KEGG_NOD_LIKE_RECEPTOR_SIGNALING_PATHWAY	0.000485	0.00654747	0.579443	1.87805	1	38	Nfkbia,Pstpip1,Nlrp3,Ccl2,Il1b,Ccl5,Hsp90aa1,Tnfaip3,Birc3,Mapk3,Tnf,Rela,Hsp90ab1,Mefv,Nod1,Sugt1,Mapk13,Pycard,Birc2	19	0.5	Birc2,Birc3,Card6,Casp8,Ccl2,Ccl5,Chuk,Hsp90aa1,Hsp90ab1,Hsp90b1,Ikbkb,Ikbkg,Il18,Il1b,Map3k7,Mapk1,Mapk13,Mapk14,Mapk3,Mapk8,Mapk9,Mefv,Nfkb1,Nfkbia,Nfkbib,Nlrp3,Nod1,Pstpip1,Pycard,Rela,Ripk2,Sugt1,Tab1,Tab2,Tab3,Tnf,Tnfaip3,Trip6	Mouse
groupvp_IgG-groupveh_IgG	_tstat	within each collection	CP:KEGG: KEGG gene sets	KEGG_SYSTEMIC_LUPUS_ERYTHEMATOSUS	0.000504	0.00654747	0.604129	1.86898	1	30	Fcgr3,C1qb,H3f3b,H3f3a,Cd80,H2afz,H2afj,H2afy,Snrpb,Tnf,C1qa,Cd86,Hist1h2be,H2afx,Snrpd3,H2afv,Fcgr2b,Snrpd1,Actn1,C3	20	0.666667	Actn1,Actn4,C1qa,C1qb,C2,C3,C4b,C6,C8a,C9,Cd80,Cd86,Fcgr2b,Fcgr3,H2afj,H2afv,H2afx,H2afy,H2afy2,H2afz,H3f3a,H3f3b,Hist1h2be,Hist1h4d,Hist3h2a,Snrpb,Snrpd1,Snrpd3,Ssb,Tnf	Mouse
groupvp_IgG-groupveh_IgG	_tstat	within each collection	H: hallmark gene sets	HALLMARK_OXIDATIVE_PHOSPHORYLATION	0.000618	0.00201008	0.392997	1.54592	2	169	Bax,Tomm22,Cox5a,Ndufa8,Mrps15,Iscu,Atp6v0c,Ndufb8,Gpx4,Prdx3,Atp6v1f,Alas1,Cycs,Cyb5a,Vdac2,Mdh2,Ndufv2,Mrpl15,Atp6v0b,Cox8a,Timm10,Phb2,Cox5b,Atp6v1d,Fxn,Slc25a11,Atp6v1c1,Atp6v1g1,Ndufb7,Mrpl35,Tcirg1,Cox4i1,Eci1,Vdac3,Decr1,Htra2,Ndufab1,Fdx1,Ndufs4,Isca1,Uqcrfs1,Ndufb5,Slc25a3,Cox7a2,Ndufs8,Mrpl11,Idh3a,Immt,Uqcrq,Ndufs3,Grpel1,Slc25a5,Etfb,Ndufa9,Cox6b1,Mrps22,Ndufs2,Hsd17b10,Cox7a2l,Phyh,P…	96	0.568047	Abcb7,Acaa2,Acadm,Acadsb,Acadvl,Acat1,Aco2,Afg3l2,Aifm1,Alas1,Aldh6a1,Atp1b1,Atp6ap1,Atp6v0b,Atp6v0c,Atp6v1c1,Atp6v1d,Atp6v1f,Atp6v1g1,Atp6v1h,Bax,Bckdha,Bdh2,Casp7,Cox10,Cox15,Cox17,Cox4i1,Cox5a,Cox5b,Cox6a1,Cox6b1,Cox6c,Cox7a2,Cox7a2l,Cox7b,Cox7c,Cox8a,Cpt1a,Cs,Cyb5a,Cyb5r3,Cyc1,Cycs,Decr1,Dlat,Dld,Dlst,Ech1,Echs1,Eci1,Etfa,Etfb,Etfdh,Fdx1,Fxn,Glud1,Got2,Gpx4,Grpel1,Hadha,Hadhb,Hsd17b10,Hspa9,H…	Mouse
groupvp_IgG-groupveh_IgG	_tstat	within each collection	H: hallmark gene sets	HALLMARK_IL2_STAT5_SIGNALING	0.000629	0.00201008	0.420998	1.62832	2	140	Gadd45b,Ifitm1,Ltb,Il1r2,Nfkbiz,Ifitm3,Socs2,Maff,Pnp,Mapkapk2,Klf6,Pim1,Cd44,Ecm1,Cd48,Fgl2,Gpx4,Ncoa3,Bhlhe40,Ifngr1,Odc1,Il18r1,Ifitm2,Rhoh,Ttc39b,Swap70,St3gal4,Ahcy,Socs1,Cd86,Ctsz,Slc1a5,Cxcl10,Il10ra,Csf1,Hk2,Syngr2,Tlr7,Tgm2,Tnfrsf18,Batf3,Cdc6,Rnh1,Cd81,Ahr,Arl4a,Capg,Plscr1,Ager,Ccnd3,Cdc42se2,Mxd1,Lrrc8c,Tnfrsf1b,Nfil3,Ptrh2	56	0.4	Ager,Ahcy,Ahnak,Ahr,Alcam,Anxa4,Aplp1,Arl4a,Batf3,Bcl2,Bcl2l1,Bhlhe40,Bmp2,Bmpr2,Capg,Casp3,Ccnd2,Ccnd3,Cd44,Cd48,Cd79b,Cd81,Cd83,Cd86,Cdc42se2,Cdc6,Cdcp1,Cdkn1c,Cish,Ckap4,Col6a1,Csf1,Ctsz,Cxcl10,Cyfip1,Dcps,Dennd5a,Dhrs3,Ecm1,Enpp1,Fah,Fam126b,Fgl2,Furin,Gabarapl1,Gadd45b,Galm,Glipr2,Gpr65,Gpx4,Gsto1,Hipk2,Hk2,Huwe1,Ifitm1,Ifitm2,Ifitm3,Ifngr1,Igf1r,Igf2r,Ikzf2,Ikzf4,Il10ra,Il18r1,Il1r2,Irf4,Ir…	Mouse
groupvp_IgG-groupveh_IgG	_tstat	within each collection	H: hallmark gene sets	HALLMARK_KRAS_SIGNALING_UP	0.000643	0.00201008	0.440135	1.6622	2	111	G0s2,Adam8,Ppp1r15a,Lcp1,Fcer1g,Klf4,Psmb8,Laptm5,Csf2ra,Trib1,Cxcr4,Mafb,Mmp9,Glrx,Ccl20,Ctss,Gadd45g,Il1b,Tnfaip3,Birc3,Tmem176a,Hsd11b1,Gng11,Slpi,Ikzf1,Lat2,Atg10,Cxcl10,Il10ra,Ptgs2,Ammecr1,Plaur,Tspan13,Nin,Usp12,St6gal1,Tmem176b,Avl9	38	0.342342	Adam17,Adam8,Akt2,Aldh1a2,Ammecr1,Ano1,Arg1,Atg10,Avl9,Birc3,Bmp2,Bpgm,Btbd3,Btc,Cab39l,Cbl,Cbr4,Ccl20,Ccnd2,Cd37,Cdadc1,Cfb,Crot,Csf2ra,Ctss,Cxcl10,Cxcr4,Dnmbp,Dock2,Dusp6,Ets1,Etv5,Evi5,F2rl1,Fbxo4,Fcer1g,Flt4,Fuca1,G0s2,Gadd45g,Galnt3,Glrx,Gng11,Gprc5b,Hbegf,Hkdc1,Hsd11b1,Id2,Ikzf1,Il10ra,Il1b,Il2rg,Il33,Il7r,Inhba,Irf8,Itgb2,Jup,Kcnn4,Klf4,Laptm5,Lat2,Lcp1,Ly96,Mafb,Map3k1,Map7,Mmd,Mmp9,Mpzl2…	Mouse
groupvp_IgG-groupveh_IgG	_tstat	within each collection	CP:KEGG: KEGG gene sets	KEGG_MATURITY_ONSET_DIABETES_OF_THE_YOUNG	0.000661	0.00727302	-0.918741	-2.47565	0	9	Slc2a2,Hnf1b,Foxa2,Nr5a2,Hes1,Hnf4g,Onecut1,Hnf4a	8	0.888889	Foxa2,Foxa3,Hes1,Hnf1b,Hnf4a,Hnf4g,Nr5a2,Onecut1,Slc2a2	Mouse
groupvp_IgG-groupveh_IgG	_tstat	within each collection	CP:KEGG: KEGG gene sets	KEGG_STEROID_BIOSYNTHESIS	0.00067	0.00727302	-0.73237	-2.1002	0	11	Msmo1,Sqle,Hsd17b7,Fdft1,Nsdhl,Tm7sf2,Dhcr7,Dhcr24	8	0.727273	Dhcr24,Dhcr7,Ebp,Fdft1,Hsd17b7,Lipa,Msmo1,Nsdhl,Soat1,Sqle,Tm7sf2	Mouse
groupvp_IgG-groupveh_IgG	_tstat	within each collection	CP:KEGG: KEGG gene sets	KEGG_APOPTOSIS	0.000679	0.00727302	0.499043	1.7754	2	68	Nfkbia,Bax,Akt1,Capn1,Myd88,Tnfrsf1a,Il1b,Cycs,Pik3cb,Birc3,Apaf1,Tnf,Map3k14,Prkar1a,Irak4,Irak3,Pik3r1,Rela,Prkar2b,Irak2,Pik3r5,Prkacb,Tnfrsf23,Birc2,Ppp3cc,Il1a,Akt3,Bad,Csf2rb,Ripk1,Pik3cd,Casp7,Casp8	33	0.485294	Aifm1,Akt1,Akt2,Akt3,Apaf1,Atm,Bad,Bax,Bcl2,Bcl2l1,Bid,Birc2,Birc3,Capn1,Capn2,Casp3,Casp6,Casp7,Casp8,Cflar,Chuk,Csf2rb,Csf2rb2,Cycs,Endog,Exog,Fadd,Fas,Ikbkb,Ikbkg,Il1a,Il1b,Il1r1,Il1rap,Irak1,Irak2,Irak3,Irak4,Map3k14,Myd88,Nfkb1,Nfkbia,Ngf,Pik3ca,Pik3cb,Pik3cd,Pik3cg,Pik3r1,Pik3r2,Pik3r5,Ppp3ca,Ppp3cb,Ppp3cc,Ppp3r1,Prkaca,Prkacb,Prkar1a,Prkar2a,Prkar2b,Prkx,Rela,Ripk1,Tnf,Tnfrsf1a,Tnfrsf23,Tn…	Mouse
groupvp_IgG-groupveh_IgG	_tstat	within each collection	CP:KEGG: KEGG gene sets	KEGG_ANTIGEN_PROCESSING_AND_PRESENTATION	0.000746	0.00754561	0.602674	1.88958	2	32	Psme2,Cd74,Hspa4,Hspa1a,Hspa8,Ctss,Klrd1,Hsp90aa1,Psme3,B2m,Hsp90ab1,Hspa2,Psme1,Rfxap,Rfxank	15	0.46875	B2m,Calr,Canx,Cd4,Cd74,Ciita,Creb1,Ctsb,Ctss,Hsp90aa1,Hsp90ab1,Hspa1a,Hspa1b,Hspa2,Hspa4,Hspa5,Hspa8,Klrd1,Lgmn,Nfya,Nfyb,Nfyc,Pdia3,Psme1,Psme2,Psme3,Rfx5,Rfxank,Rfxap,Tap1,Tap2,Tapbp	Mouse
groupvp_IgG-groupveh_IgG	_tstat	within each collection	CP:REACTOME: Reactome gene sets	REACTOME_CHOLESTEROL_BIOSYNTHESIS	0.000786	0.00656931	-0.612545	-2.06889	0	18	Msmo1,Sqle,Hsd17b7,Hmgcr,Fdft1,Hmgcs1,Nsdhl,Tm7sf2,Dhcr7,Dhcr24,Idi1	11	0.611111	Dhcr24,Dhcr7,Ebp,Fdft1,Fdps,Ggps1,Hmgcr,Hmgcs1,Hsd17b7,Idi1,Lbr,Msmo1,Mvd,Mvk,Nsdhl,Pmvk,Sqle,Tm7sf2	Mouse
groupvp_IgG-groupveh_IgG	_tstat	within each collection	CP:REACTOME: Reactome gene sets	REACTOME_METABOLISM_OF_AMINO_ACIDS_AND_DERIVATIVES	0.000842	0.00684768	0.420528	1.62125	3	132	Ckb,Sat1,Psme2,Psmb8,Psmd4,Psma2,Psmb1,Hdc,Psma1,Psmd8,Psma3,Gatm,Psmd12,Psmb9,Oaz1,Odc1,Mat2b,Ass1,Psmb3,Mat2a,Psmc2,Psma7,Psmb2,Smox,Psmd6,Srm,Ahcy,Psmf1,Psme1,Psmc4,Psmd13,Mri1,Oaz2,Psma6,Psmc3,Mtap,Psmb10,Cndp2,Psmc6,Hibch,Psmb5,Amd1,Gls,Gclm,Phgdh,Psmc5,Psmd14,Psme4,Psma4,Psmb6,Hsd17b10,Ivd,Pcbd1,Slc25a15,Psmd7,Psmb4,Grhpr,Psmb7,Aldh18a1,Otc,Aldh7a1,Haao,Kmo,Hpd,Tst,Asns,Psph,Psma5,Psmd1,Arg2	70	0.530303	Aass,Acadsb,Acat1,Adi1,Afmid,Ahcy,Aldh18a1,Aldh4a1,Aldh6a1,Aldh7a1,Aldh9a1,Amd1,Apip,Arg1,Arg2,Asl,Asns,Ass1,Auh,Azin1,Bckdha,Bhmt,Cbs,Cdo1,Ckb,Cndp2,Cps1,Csad,Dbt,Dld,Dlst,Enoph1,Ethe1,Fah,Gamt,Gatm,Gcdh,Gclc,Gclm,Gls,Glud1,Glul,Got1,Got2,Gpt,Gpt2,Grhpr,Gstz1,Haao,Hdc,Hibadh,Hibch,Hpd,Hsd17b10,Inhba,Inhbb,Ivd,Iyd,Kmo,Kynu,Mat1a,Mat2a,Mat2b,Mccc1,Mccc2,Mri1,Mtap,Mtr,Oat,Oaz1,Oaz2,Odc1,Ogdh,Otc,Pa…	Mouse
groupvp_IgG-groupveh_IgG	_tstat	within each collection	CP:REACTOME: Reactome gene sets	REACTOME_PLATELET_ACTIVATION_SIGNALING_AND_AGGREGATION	0.000842	0.00684768	0.418723	1.61429	3	132	Pfn1,Fcer1g,Akt1,Gng10,Apbb1ip,Cfl1,Gnai3,Plek,Calm3,Ppia,Srgn,Rac1,Rhoa,Calm1,Ptpn1,Gng2,Gnai2,Lcp2,Gngt2,Tuba4a,Rhog,Cd9,Rac2,Rap1b,Pik3cb,Mapk3,Gnb2,Timp1,Gng11,Cap1,Cdc42,Gna13,Pik3r1,Tln1,Rap1a,Dgkh,Arrb2,Grb2,Calm2,Mgll,Gna12,Pik3r5,Pdpk1,Lat,Plcg2,Gna15,Vcl,Aldoa,Sparc,Vav3,Thbs1,Akt3,Cd63,Kng2,Serping1,Actn1,Gnb5,Lyn,Prkcb,Kng1,Col1a1,Gnb1,Bcar1,Vav1,Prkcz	65	0.492424	Abcc4,Actn1,Actn4,Akt1,Akt2,Akt3,Alb,Aldoa,Apbb1ip,Apoa1,App,Arrb1,Arrb2,Bcar1,Brpf3,Calm1,Calm2,Calm3,Calu,Cap1,Cd36,Cd63,Cd9,Cdc42,Cfl1,Clu,Col1a1,Crk,Csk,Dgka,Dgkd,Dgkh,F2,F2r,F5,F8,Fcer1g,Fga,Fgb,Fgg,Fn1,Fyn,Gna11,Gna12,Gna13,Gna14,Gna15,Gnai2,Gnai3,Gnb1,Gnb2,Gnb5,Gng10,Gng11,Gng12,Gng2,Gngt2,Grb2,Habp4,Hspa5,Itga2b,Itpr2,Itpr3,Kng1,Kng2,Lamp2,Lat,Lcp2,Lefty1,Lyn,Mapk1,Mapk14,Mapk3,Mgll,Pdgfa…	Mouse
groupvp_IgG-groupveh_IgG	_tstat	within each collection	CP:REACTOME: Reactome gene sets	REACTOME_GPVI_MEDIATED_ACTIVATION_CASCADE	0.00101523	0.00814854	0.609216	1.85387	3	27	Fcer1g,Akt1,Rac1,Rhoa,Lcp2,Rhog,Rac2,Pik3cb,Cdc42,Pik3r1,Pik3r5,Pdpk1,Lat,Plcg2,Vav3,Akt3,Lyn,Col1a1,Vav1,Prkcz,Rhob	21	0.777778	Akt1,Akt2,Akt3,Cdc42,Col1a1,Fcer1g,Fyn,Lat,Lcp2,Lyn,Pdpk1,Pik3ca,Pik3cb,Pik3cg,Pik3r1,Pik3r2,Pik3r5,Plcg2,Prkcz,Rac1,Rac2,Rhoa,Rhob,Rhog,Syk,Vav1,Vav3	Mouse
groupvp_IgG-groupveh_IgG	_tstat	within each collection	H: hallmark gene sets	HALLMARK_G2M_CHECKPOINT	0.00104559	0.00307526	0.410082	1.59262	4	147	Cks2,Ube2s,Arid4a,Cenpa,H2afz,Slc38a1,Hspa8,Hnrnpd,Mki67,Smc2,Pml,Marcks,Ccna2,Lmnb1,Nup98,Top2a,Odc1,Ythdc1,Racgap1,Pttg1,Prc1,Bub3,Nusap1,Nasp,Smc4,Hmgn2,Rpa2,Cdk4,Bcl3,Ezh2,E2f1,Aurkb,Cdkn1b,H2afx,G3bp1,Kif20b,Stmn1,Cdc27,Dtymk,Cdc6,Birc5,Cdkn3,Aurka,H2afv,Mcm2,Amd1,Cks1b,Cenpe,Hmgb3,Upf1,Xpo1,Cdk1,Ube2c,Hnrnpu,Tfdp1,Snrpd1,Sap30,Suv39h1,Cul1	59	0.401361	Abl1,Amd1,Arid4a,Atf5,Atrx,Aurka,Aurkb,Bcl3,Birc5,Brca2,Bub3,Casp8ap2,Cbx1,Ccna2,Ccnd1,Ccnt1,Cdc25a,Cdc27,Cdc6,Cdk1,Cdk4,Cdkn1b,Cdkn2c,Cdkn3,Cenpa,Cenpe,Cenpf,Chmp1a,Cks1b,Cks2,Ctcf,Cul1,Cul3,Cul4a,Cul5,Dbf4,Dkc1,Dmd,Dr1,Dtymk,E2f1,E2f4,Ewsr1,Ezh2,Fbxo5,Foxn3,G3bp1,Gins2,Gspt1,H2afv,H2afx,H2afz,Hif1a,Hira,Hmga1,Hmgb3,Hmgn2,Hnrnpd,Hnrnpu,Hspa8,Hus1,Ilf3,Incenp,Katna1,Kif20b,Kif5b,Kpnb1,Lbr,Lig3,Lm…	Mouse
groupvp_IgG-groupveh_IgG	_tstat	within each collection	CP:REACTOME: Reactome gene sets	REACTOME_SYNTHESIS_AND_INTERCONVERSION_OF_NUCLEOTIDE_DI_AND_TRIPHOSPHATES	0.00112867	0.00882459	0.71167	1.83399	3	13	Nme2,Glrx,Nme1,Ak2,Rrm2,Txnrd1,Rrm1,Dtymk,Ctps2,Guk1,Gsr	11	0.846154	Ak2,Cmpk1,Ctps2,Dtymk,Glrx,Gsr,Guk1,Nme1,Nme2,Rrm1,Rrm2,Rrm2b,Txnrd1	Mouse
groupvp_IgG-groupveh_IgG	_tstat	within each collection	CP:REACTOME: Reactome gene sets	REACTOME_RESPIRATORY_ELECTRON_TRANSPORT_ATP_SYNTHESIS_BY_CHEMIOSMOTIC_COUPLING_AND_HEAT_PRODUCTION_BY_UNCOUPLING_PROTEINS_	0.00113895	0.00882459	0.510303	1.80492	4	63	Cox5a,Ndufa8,Ndufb8,Ndufb10,Cycs,Ndufv2,Ucp2,Cox8a,Cox5b,Ndufb7,Cox4i1,Ndufab1,Ndufs4,Uqcrfs1,Ndufb5,Ndufa10,Ndufa11,Ndufs8,Ndufb9,Uqcrq,Ndufs3,Etfb,Ndufa9,Cox6b1,Ndufs2,Cox7a2l,Ndufa2,Ndufa7,Ndufc2,Sdhb,Sdhc,Cox6a1,Ndufs5,Etfa,Ndufa13,Cox7b,Ndufs6,Ndufv3,Ndufa1,Ndufb6,Ndufa12,Ndufv1,Etfdh,Ndufc1,Sdhd	45	0.714286	Cox4i1,Cox5a,Cox5b,Cox6a1,Cox6b1,Cox6c,Cox7a2l,Cox7b,Cox7c,Cox8a,Cyc1,Cycs,Etfa,Etfb,Etfdh,Ndufa1,Ndufa10,Ndufa11,Ndufa12,Ndufa13,Ndufa2,Ndufa3,Ndufa4,Ndufa5,Ndufa6,Ndufa7,Ndufa8,Ndufa9,Ndufab1,Ndufb10,Ndufb2,Ndufb3,Ndufb4,Ndufb5,Ndufb6,Ndufb7,Ndufb8,Ndufb9,Ndufc1,Ndufc2,Ndufs1,Ndufs2,Ndufs3,Ndufs4,Ndufs5,Ndufs6,Ndufs7,Ndufs8,Ndufv1,Ndufv2,Ndufv3,Sdha,Sdhb,Sdhc,Sdhd,Ucp2,Uqcr11,Uqcrb,Uqcrc1,Uqcrc…	Mouse
groupvp_IgG-groupveh_IgG	_tstat	within each collection	CP:REACTOME: Reactome gene sets	REACTOME_RESPIRATORY_ELECTRON_TRANSPORT	0.00114286	0.00882459	0.507605	1.7895	4	62	Cox5a,Ndufa8,Ndufb8,Ndufb10,Cycs,Ndufv2,Cox8a,Cox5b,Ndufb7,Cox4i1,Ndufab1,Ndufs4,Uqcrfs1,Ndufb5,Ndufa10,Ndufa11,Ndufs8,Ndufb9,Uqcrq,Ndufs3,Etfb,Ndufa9,Cox6b1,Ndufs2,Cox7a2l,Ndufa2,Ndufa7,Ndufc2,Sdhb,Sdhc,Cox6a1,Ndufs5,Etfa,Ndufa13,Cox7b,Ndufs6,Ndufv3,Ndufa1,Ndufb6,Ndufa12,Ndufv1,Etfdh,Ndufc1,Sdhd	44	0.709677	Cox4i1,Cox5a,Cox5b,Cox6a1,Cox6b1,Cox6c,Cox7a2l,Cox7b,Cox7c,Cox8a,Cyc1,Cycs,Etfa,Etfb,Etfdh,Ndufa1,Ndufa10,Ndufa11,Ndufa12,Ndufa13,Ndufa2,Ndufa3,Ndufa4,Ndufa5,Ndufa6,Ndufa7,Ndufa8,Ndufa9,Ndufab1,Ndufb10,Ndufb2,Ndufb3,Ndufb4,Ndufb5,Ndufb6,Ndufb7,Ndufb8,Ndufb9,Ndufc1,Ndufc2,Ndufs1,Ndufs2,Ndufs3,Ndufs4,Ndufs5,Ndufs6,Ndufs7,Ndufs8,Ndufv1,Ndufv2,Ndufv3,Sdha,Sdhb,Sdhc,Sdhd,Uqcr11,Uqcrb,Uqcrc1,Uqcrc2,Uqc…	Mouse
groupvp_IgG-groupveh_IgG	_tstat	within each collection	CP:REACTOME: Reactome gene sets	REACTOME_CLASS_A1_RHODOPSIN_LIKE_RECEPTORS	0.00116252	0.00886422	0.532321	1.81832	4	50	Ccl3,Anxa1,Cxcr2,Ccr1,Saa3,Cxcr4,Cxcl16,Ccl20,Ccl2,Ccl4,Cysltr1,Ccl5,Ccr2,Hcar2,Ffar2,Ccr5,Cxcl10,Ptger4,Fpr2,C5ar1	20	0.4	Adora1,Adrb2,Agt,Anxa1,App,C3,C5ar1,Ccl2,Ccl20,Ccl3,Ccl4,Ccl5,Ccr1,Ccr2,Ccr5,Ccr7,Ccr9,Chrm3,Cxcl10,Cxcl12,Cxcl16,Cxcr2,Cxcr4,Cysltr1,Edn1,F2,F2r,F2rl1,Ffar2,Fpr1,Fpr2,Gpr39,Gpr65,Hcar2,Hebp1,Kng1,Kng2,Lpar6,Mc1r,Nmb,P2ry10,P2ry13,P2ry2,Ptafr,Ptger4,Ptgfr,S1pr1,S1pr2,Saa3,Sstr2	Mouse
groupvp_IgG-groupveh_IgG	_tstat	within each collection	CP:KEGG: KEGG gene sets	KEGG_PANTOTHENATE_AND_COA_BIOSYNTHESIS	0.00142146	0.0131449	-0.709905	-2.14643	1	13	Enpp1,Upb1,Pank3,Enpp3,Dpyd,Ppcdc,Coasy,Pank1	8	0.615385	Coasy,Dpyd,Dpys,Enpp1,Enpp3,Pank1,Pank2,Pank3,Pank4,Ppcdc,Ppcs,Upb1,Vnn1	Mouse
groupvp_IgG-groupveh_IgG	_tstat	within each collection	CP:KEGG: KEGG gene sets	KEGG_MAPK_SIGNALING_PATHWAY	0.00144449	0.0131449	0.394041	1.55031	6	166	Dusp1,Gadd45b,Hspb1,Dusp2,Il1r2,Gadd45a,Akt1,Nr4a1,Mapkapk2,Hspa1a,Rac1,Kras,Hspa8,Rras,Tnfrsf1a,Max,Atf4,Gadd45g,Il1b,Fos,Rac2,Rap1b,Rasgrp4,Mapk3,Tnf,Map3k14,Cdc42,Mras,Cd14,Map2k3,Dusp5,Lamtor3,Rela,Mknk1,Rap1a,Jun,Rapgef2,Hspa2,Arrb2,Grb2,Ddit3,Stmn1,Gna12,Pak1,Prkacb,Mapk13,Ptpn7,Map3k3,Mapkapk3,Jund,Ppp3cc,Il1a	52	0.313253	Akt1,Akt2,Akt3,Arrb1,Arrb2,Atf2,Atf4,Bdnf,Braf,Cacna1a,Cacna1d,Cacna1e,Cacnb3,Casp3,Cd14,Cdc42,Chuk,Crk,Crkl,Daxx,Ddit3,Dusp1,Dusp10,Dusp16,Dusp2,Dusp5,Dusp6,Dusp7,Dusp8,Dusp9,Ecsit,Egfr,Elk4,Fas,Fgf12,Fgfr1,Fgfr2,Fgfr3,Fgfr4,Flna,Flnb,Fos,Gadd45a,Gadd45b,Gadd45g,Gna12,Gng12,Grb2,Hras,Hspa1a,Hspa1b,Hspa2,Hspa8,Hspb1,Ikbkb,Ikbkg,Il1a,Il1b,Il1r1,Il1r2,Jun,Jund,Kras,Lamtor3,Map2k1,Map2k2,Map2k3,Map2…	Mouse
groupvp_IgG-groupveh_IgG	_tstat	within each collection	CP:REACTOME: Reactome gene sets	REACTOME_INTRINSIC_PATHWAY_FOR_APOPTOSIS	0.00154004	0.0115978	0.611571	1.82558	5	24	Pmaip1,Bax,Akt1,Dynll1,Cycs,Apaf1,E2f1,Bak1,Diablo,Bad,Tfdp1,Ywhab,Casp7,Casp8	14	0.583333	Akt1,Apaf1,Bad,Bak1,Bax,Bcl2,Bcl2l1,Bcl2l11,Bid,Bmf,Casp3,Casp7,Casp8,Cycs,Diablo,Dynll1,Dynll2,E2f1,Mapk8,Nmt1,Pmaip1,Ppp3r1,Tfdp1,Ywhab	Mouse
groupvp_IgG-groupveh_IgG	_tstat	within each collection	H: hallmark gene sets	HALLMARK_REACTIVE_OXIGEN_SPECIES_PATHWAY	0.00171317	0.00452356	0.53475	1.73287	6	37	Lsp1,Junb,Atox1,Glrx,Cdkn2d,Gpx4,Prdx6,Pfkp,Egln2,Txnrd2,Sod2,Txnrd1,Prdx1,Ipcef1,Stk25,Gclm,Sbno2,Pdlim1,Gsr,Ndufs2,Fes,Prdx2	22	0.594595	Abcc1,Atox1,Cat,Cdkn2d,Egln2,Ercc2,Fes,Gclc,Gclm,Glrx,Gpx3,Gpx4,Gsr,Hmox2,Ipcef1,Junb,Lsp1,Mbp,Mgst1,Msra,Ndufa6,Ndufb4,Ndufs2,Oxsr1,Pdlim1,Pfkp,Prdx1,Prdx2,Prdx4,Prdx6,Prnp,Sbno2,Sod1,Sod2,Stk25,Txnrd1,Txnrd2	Mouse
groupvp_IgG-groupveh_IgG	_tstat	within each collection	H: hallmark gene sets	HALLMARK_UV_RESPONSE_UP	0.00171895	0.00452356	0.428483	1.61559	7	109	Nfkbia,Btg2,Icam1,Dgat1,Nr4a1,Grina,Rxrb,Junb,Fosb,Tuba4a,Atp6v1f,Fos,Eif5,Alas1,Olfm1,Atf3,Rab27a,Ap2s1,Sod2,Cltb,Cnp,Hspa2,Atp6v1c1,Arrb2,Pole3,H2afx,Dnajb1,Hmox1,Creg1,Psmc3,Stip1,Bak1,Rfc4,Btg1,Stk25,Ccnd3,Amd1,Gls,Aldoa,Spr,Nxf1,Ppp1r2	42	0.385321	Alas1,Aldoa,Amd1,Ap2s1,Arrb2,Asns,Atf3,Atp6v1c1,Atp6v1f,Bak1,Bcl2l11,Bid,Bmp2,Bsg,Btg1,Btg2,Btg3,Casp3,Ccnd3,Cdc34,Cdc5l,Cdk2,Cdkn1c,Cdo1,Cebpg,Chka,Cltb,Cnp,Creg1,Cyb5b,Cyb5r1,Ddx21,Dgat1,Dlg4,Dnajb1,E2f5,Eif5,Epcam,Ephx1,Fen1,Fkbp4,Fos,Fosb,Furin,Gch1,Ggh,Gls,Gpx3,Grina,Grpel1,H2afx,Hmox1,Hnrnpu,Hspa13,Hspa2,Hyal2,Icam1,Il6st,Irf1,Junb,Klhdc3,Lyn,Maoa,Mark2,Mgat1,Mmp14,Mrpl23,Nfkbia,Nr4a1,Nxf1,…	Mouse
groupvp_IgG-groupveh_IgG	_tstat	within each collection	CP:REACTOME: Reactome gene sets	REACTOME_INSULIN_RECEPTOR_RECYCLING	0.00195258	0.0145163	0.694805	1.82404	6	14	Atp6v1b2,Atp6v0c,Atp6v1f,Atp6v0a2,Atp6v0b,Atp6v1d,Atp6v1c1,Atp6v1g1,Tcirg1	9	0.642857	Atp6v0a2,Atp6v0b,Atp6v0c,Atp6v0d1,Atp6v1a,Atp6v1b2,Atp6v1c1,Atp6v1d,Atp6v1f,Atp6v1g1,Atp6v1g2,Atp6v1h,Insr,Tcirg1	Mouse
groupvp_IgG-groupveh_IgG	_tstat	within each collection	CP:REACTOME: Reactome gene sets	REACTOME_POST_CHAPERONIN_TUBULIN_FOLDING_PATHWAY	0.00197517	0.0145163	0.700561	1.80537	6	13	Tuba1a,Tuba4a,Tubb2b,Tuba1b,Tuba1c,Tubb6,Tbcb,Tubb2a	8	0.615385	Tbca,Tbcb,Tbcc,Tbcd,Tbce,Tuba1a,Tuba1b,Tuba1c,Tuba4a,Tubb2a,Tubb2b,Tubb4b,Tubb6	Mouse
groupvp_IgG-groupveh_IgG	_tstat	within each collection	CP:REACTOME: Reactome gene sets	REACTOME_HS_GAG_DEGRADATION	0.00211715	0.0153745	-0.66278	-2.0691	2	14	Agrn,Idua,Sdc1,Gpc4,Glb1,Gpc3,Sdc2,Hspg2	8	0.571429	Agrn,Glb1,Gpc3,Gpc4,Gusb,Hpse,Hspg2,Ids,Idua,Sdc1,Sdc2,Sdc3,Sdc4,Sgsh	Mouse
groupvp_IgG-groupveh_IgG	_tstat	within each collection	CP:REACTOME: Reactome gene sets	REACTOME_FORMATION_OF_TUBULIN_FOLDING_INTERMEDIATES_BY_CCT_TRIC	0.00220751	0.0158421	0.694235	1.85887	7	15	Tuba1a,Cct8,Tuba4a,Tubb2b,Tuba1b,Tuba1c,Tubb6,Cct4,Cct7,Cct2,Tubb2a,Cct3,Tubb4b	13	0.866667	Cct2,Cct3,Cct4,Cct5,Cct7,Cct8,Tcp1,Tuba1a,Tuba1b,Tuba1c,Tuba4a,Tubb2a,Tubb2b,Tubb4b,Tubb6	Mouse
groupvp_IgG-groupveh_IgG	_tstat	within each collection	CP:REACTOME: Reactome gene sets	REACTOME_INHIBITION_OF_INSULIN_SECRETION_BY_ADRENALINE_NORADRENALINE	0.00229358	0.0162684	0.713898	1.76298	7	11	Gng10,Gng2,Gnai2,Gngt2,Gnb2,Gng11	6	0.545455	Adcy6,Cacnb3,Gnai2,Gnb1,Gnb2,Gnb5,Gng10,Gng11,Gng12,Gng2,Gngt2	Mouse
groupvp_IgG-groupveh_IgG	_tstat	within each collection	CP:REACTOME: Reactome gene sets	REACTOME_GPCR_LIGAND_BINDING	0.00246969	0.0173162	0.470761	1.70401	10	73	Ccl3,Anxa1,Cxcr2,Gng10,Ccr1,Saa3,Cxcr4,Cxcl16,Ccl20,Ccl2,Ccl4,Gng2,Cysltr1,Gngt2,Ccl5,Ccr2,Hcar2,Gnb2,Gng11,Ffar2,Fzd2,Ccr5,Cxcl10,Ptger4,Fpr2,C5ar1	26	0.356164	Adora1,Adrb2,Agt,Anxa1,App,C3,C5ar1,Ccl2,Ccl20,Ccl3,Ccl4,Ccl5,Ccr1,Ccr2,Ccr5,Ccr7,Ccr9,Cd55,Chrm3,Cxcl10,Cxcl12,Cxcl16,Cxcr2,Cxcr4,Cysltr1,Edn1,F2,F2r,F2rl1,Ffar2,Fpr1,Fpr2,Fzd2,Fzd3,Fzd5,Fzd6,Fzd7,Gabbr1,Gnas,Gnb1,Gnb2,Gnb5,Gng10,Gng11,Gng12,Gng2,Gngt2,Gpr39,Gpr65,Hcar2,Hebp1,Kng1,Kng2,Lpar6,Mc1r,Nmb,P2ry10,P2ry13,P2ry2,Ptafr,Ptch1,Ptger4,Ptgfr,Ramp1,S1pr1,S1pr2,Saa3,Smo,Sstr2,Wnt4,Wnt5a,Wnt7b,W…	Mouse
groupvp_IgG-groupveh_IgG	_tstat	within each collection	CP:KEGG: KEGG gene sets	KEGG_NEUROTROPHIN_SIGNALING_PATHWAY	0.00260078	0.0223436	0.431747	1.60699	11	96	Nfkbia,Bax,Akt1,Arhgdia,Mapkapk2,Ywhah,Calm3,Rac1,Arhgdib,Rhoa,Kras,Calm1,Atf4,Nfkbie,Rap1b,Pik3cb,Mapk3,Camk2g,Irak4,Cdc42,Irak3,Pik3r1,Rela,Rap1a,Jun,Grb2,Prdm4,Calm2,Irak2,Pik3r5,Foxo3,Ywhag,Pdpk1,Mapk13,Map3k3	35	0.364583	Abl1,Akt1,Akt2,Akt3,Arhgdia,Arhgdib,Atf4,Bad,Bax,Bcl2,Bdnf,Braf,Calm1,Calm2,Calm3,Camk2b,Camk2g,Cdc42,Crk,Crkl,Csk,Foxo3,Frs2,Gab1,Grb2,Gsk3b,Hras,Ikbkb,Irak1,Irak2,Irak3,Irak4,Irs2,Jun,Kidins220,Kras,Maged1,Map2k1,Map2k2,Map2k7,Map3k1,Map3k3,Map3k5,Mapk1,Mapk13,Mapk14,Mapk3,Mapk7,Mapk8,Mapk9,Mapkapk2,Nfkb1,Nfkbia,Nfkbib,Nfkbie,Ngf,Nras,Ntrk2,Pdpk1,Pik3ca,Pik3cb,Pik3cd,Pik3cg,Pik3r1,Pik3r2,Pik3r5…	Mouse
groupvp_IgG-groupveh_IgG	_tstat	within each collection	CP:REACTOME: Reactome gene sets	REACTOME_RNA_POL_I_PROMOTER_OPENING	0.00265174	0.0183814	0.755833	1.77274	8	9	H3f3b,H3f3a,H2afz,Mbd2,Mapk3,Hist1h2be,H2afx	7	0.777778	H2afx,H2afz,H3f3a,H3f3b,Hist1h2be,Hist1h4d,Mapk3,Mbd2,Ubtf	Mouse
groupvp_IgG-groupveh_IgG	_tstat	within each collection	CP:KEGG: KEGG gene sets	KEGG_FC_GAMMA_R_MEDIATED_PHAGOCYTOSIS	0.00270088	0.0223436	0.461978	1.65718	11	72	Hck,Akt1,Vasp,Fcgr3,Arpc1b,Gsn,Was,Cfl1,Pip5k1c,Arpc4,Rac1,Arpc5,Marcks,Rac2,Arpc3,Arpc5l,Arpc2,Pik3cb,Mapk3,Cdc42,Pik3r1,Marcksl1,Ncf1,Pip4k2b,Wasf2,Pik3r5,Pak1,Lat,Ptprc,Plcg2,Fcgr2b,Vav3,Rps6kb1,Akt3	34	0.472222	Akt1,Akt2,Akt3,Arf6,Arpc1a,Arpc1b,Arpc2,Arpc3,Arpc4,Arpc5,Arpc5l,Asap1,Asap2,Cdc42,Cfl1,Cfl2,Crk,Crkl,Dnm1l,Dnm2,Dock2,Fcgr2b,Fcgr3,Gab2,Gsn,Hck,Inpp5d,Lat,Limk2,Lyn,Map2k1,Mapk1,Mapk3,Marcks,Marcksl1,Myo10,Ncf1,Pak1,Pik3ca,Pik3cb,Pik3cd,Pik3cg,Pik3r1,Pik3r2,Pik3r5,Pikfyve,Pip4k2b,Pip5k1a,Pip5k1c,Pla2g4a,Plcg1,Plcg2,Pld1,Prkca,Prkcb,Prkcd,Prkce,Ptprc,Rac1,Rac2,Raf1,Rps6kb1,Rps6kb2,Sphk2,Syk,Vasp,…	Mouse
groupvp_IgG-groupveh_IgG	_tstat	within each collection	CP:REACTOME: Reactome gene sets	REACTOME_HS_GAG_BIOSYNTHESIS	0.00290276	0.0198953	-0.625727	-1.99899	3	15	Agrn,Sdc1,Ext1,Gpc4,Gpc3,Sdc2,Hspg2,Hs6st1,Ext2	9	0.6	Agrn,Ext1,Ext2,Gpc3,Gpc4,Hs2st1,Hs3st1,Hs6st1,Hspg2,Ndst1,Ndst2,Sdc1,Sdc2,Sdc3,Sdc4	Mouse
groupvp_IgG-groupveh_IgG	_tstat	within each collection	CP:REACTOME: Reactome gene sets	REACTOME_TCA_CYCLE_AND_RESPIRATORY_ELECTRON_TRANSPORT	0.00308438	0.0209052	0.429847	1.5907	13	89	Slc16a3,Cox5a,Ndufa8,Ndufb8,Ndufb10,Cycs,Mdh2,Ndufv2,Ucp2,Cox8a,Cox5b,Pdpr,Pdk3,Ndufb7,Cox4i1,Ndufab1,Ndufs4,Uqcrfs1,Ndufb5,Ndufa10,Ndufa11,Ndufs8,Ndufb9,Idh3a,Uqcrq,Ndufs3,Etfb,Ndufa9,Cox6b1,Ndufs2,Cox7a2l,Pdha1,Ndufa2,Idh3g,Ndufa7,Ndufc2,Idh2,Sdhb,Sdhc,Cox6a1,Ndufs5,Etfa,Ndufa13,Cox7b,Ndufs6,Ndufv3,Ndufa1,Ndufb6,Ndufa12,Ldhb,Ndufv1,Pdhx,Etfdh,Ndufc1,Sdhd	55	0.617978	Aco2,Bsg,Cox4i1,Cox5a,Cox5b,Cox6a1,Cox6b1,Cox6c,Cox7a2l,Cox7b,Cox7c,Cox8a,Cs,Cyc1,Cycs,Dlat,Dld,Dlst,Etfa,Etfb,Etfdh,Idh1,Idh2,Idh3a,Idh3b,Idh3g,L2hgdh,Ldhb,Mdh2,Ndufa1,Ndufa10,Ndufa11,Ndufa12,Ndufa13,Ndufa2,Ndufa3,Ndufa4,Ndufa5,Ndufa6,Ndufa7,Ndufa8,Ndufa9,Ndufab1,Ndufb10,Ndufb2,Ndufb3,Ndufb4,Ndufb5,Ndufb6,Ndufb7,Ndufb8,Ndufb9,Ndufc1,Ndufc2,Ndufs1,Ndufs2,Ndufs3,Ndufs4,Ndufs5,Ndufs6,Ndufs7,Ndufs8,…	Mouse
groupvp_IgG-groupveh_IgG	_tstat	within each collection	CP:KEGG: KEGG gene sets	KEGG_NATURAL_KILLER_CELL_MEDIATED_CYTOTOXICITY	0.00339674	0.0267333	0.462005	1.64364	14	68	Icam1,Fcer1g,Tyrobp,Rac1,Kras,Cd48,Lcp2,Klrd1,Ifngr1,Rac2,Ifngr2,Pik3cb,Mapk3,Tnf,Ifnar2,Pik3r1,Grb2,Hcst,Pik3r5,Pak1,Ptpn6,Lat,Ptk2b,Plcg2,Tnfrsf23,Ppp3cc,Vav3,Ptpn11,Cd244a,Hras,Sh3bp2,Pik3cd,Prkcb,Map2k2,Vav1	35	0.514706	Araf,Bid,Braf,Casp3,Cd244a,Cd48,Fas,Fcer1g,Fyn,Grb2,Hcst,Hras,Icam1,Icam2,Ifnar1,Ifnar2,Ifngr1,Ifngr2,Itgal,Itgb2,Klrd1,Kras,Lat,Lcp2,Map2k1,Map2k2,Mapk1,Mapk3,Nfat5,Nfatc1,Nfatc2,Nfatc3,Nras,Pak1,Pik3ca,Pik3cb,Pik3cd,Pik3cg,Pik3r1,Pik3r2,Pik3r5,Plcg1,Plcg2,Ppp3ca,Ppp3cb,Ppp3cc,Ppp3r1,Prkca,Prkcb,Ptk2b,Ptpn11,Ptpn6,Rac1,Rac2,Rac3,Raf1,Sh3bp2,Shc1,Sos1,Sos2,Syk,Tnf,Tnfrsf23,Tnfsf10,Tyrobp,Vav1,Vav…	Mouse
groupvp_IgG-groupveh_IgG	_tstat	within each collection	CP:KEGG: KEGG gene sets	KEGG_ECM_RECEPTOR_INTERACTION	0.00352526	0.0267333	-0.455149	-1.93062	2	41	Lamc3,Agrn,Itgb8,Lamc2,Dag1,Itga6,Itgb5,Lamc1,Itgb6,Sdc1,Lama4,Spp1,Itgb1,Col4a1,Sdc2,Itga3,Lama5,Hspg2,Itgb7,Lamb2	20	0.487805	Agrn,Cd36,Cd44,Cd47,Col1a1,Col3a1,Col4a1,Col4a2,Col4a4,Col6a1,Col6a2,Dag1,Fn1,Hspg2,Itga2b,Itga3,Itga4,Itga5,Itga6,Itga9,Itgav,Itgb1,Itgb4,Itgb5,Itgb6,Itgb7,Itgb8,Lama4,Lama5,Lamb2,Lamb3,Lamc1,Lamc2,Lamc3,Sdc1,Sdc2,Sdc3,Sdc4,Spp1,Thbs1,Vtn	Mouse
groupvp_IgG-groupveh_IgG	_tstat	within each collection	CP:REACTOME: Reactome gene sets	REACTOME_AMYLOIDS	0.00370175	0.0248139	0.612023	1.74977	13	20	Cst3,Tgfbi,H3f3b,Gsn,H3f3a,Saa3,H2afz,B2m,Hist1h2be,H2afx,Ltf,Itm2b	12	0.6	Apcs,Apoa1,App,B2m,Cst3,Fga,Gsn,H2afx,H2afz,H3f3a,H3f3b,Hist1h2be,Hist1h4d,Hspg2,Itm2b,Ltf,Mfge8,Saa3,Tgfbi,Ttr	Mouse
groupvp_IgG-groupveh_IgG	_tstat	within each collection	CP:REACTOME: Reactome gene sets	REACTOME_CELL_CELL_JUNCTION_ORGANIZATION	0.00383142	0.0251363	-0.516248	-1.99575	3	28	Cdh1,Cadm1,Cldn7,Cldn12,Cdh6,Pard6g,Cldn6,Ctnnd1,Jup,Cldn8,Cldn3,Pard6b,Pvr,Ctnnb1,Pard3,Prkci	16	0.571429	Cadm1,Cdh1,Cdh2,Cdh3,Cdh5,Cdh6,Cldn10,Cldn12,Cldn15,Cldn2,Cldn3,Cldn4,Cldn6,Cldn7,Cldn8,Crb3,Ctnna1,Ctnnb1,Ctnnd1,F11r,Jup,Mpp5,Pard3,Pard6a,Pard6b,Pard6g,Prkci,Pvr	Mouse
groupvp_IgG-groupveh_IgG	_tstat	within each collection	CP:REACTOME: Reactome gene sets	REACTOME_G_BETA_GAMMA_SIGNALLING_THROUGH_PI3KGAMMA	0.00386314	0.0251363	0.669201	1.79184	13	15	Akt1,Gng10,Rhoa,Gng2,Gngt2,Gnb2,Gng11,Pik3r5,Pdpk1,Akt3,Gnb5,Gnb1	12	0.8	Akt1,Akt2,Akt3,Gnb1,Gnb2,Gnb5,Gng10,Gng11,Gng12,Gng2,Gngt2,Pdpk1,Pik3cg,Pik3r5,Rhoa	Mouse
groupvp_IgG-groupveh_IgG	_tstat	within each collection	CP:REACTOME: Reactome gene sets	REACTOME_TRAF6_MEDIATED_IRF7_ACTIVATION_IN_TLR7_8_OR_9_SIGNALING	0.00387347	0.0251363	0.843339	1.65431	11	5	Irf7,Myd88,Irak4,Tlr7	4	0.8	Irak1,Irak4,Irf7,Myd88,Tlr7	Mouse
groupvp_IgG-groupveh_IgG	_tstat	within each collection	CP:REACTOME: Reactome gene sets	REACTOME_PURINE_CATABOLISM	0.00394418	0.0253258	0.773608	1.68993	12	7	Gpx1,Gda,Xdh,Pnp,Nt5c	5	0.714286	Cat,Gda,Gpx1,Nt5c,Nt5c2,Pnp,Xdh	Mouse
groupvp_IgG-groupveh_IgG	_tstat	within each collection	CP:REACTOME: Reactome gene sets	REACTOME_SEMAPHORIN_INTERACTIONS	0.00401796	0.0255308	0.498687	1.67472	16	45	Myl12b,Cfl1,Tyrobp,Pip5k1c,Rac1,Rhoa,Plxnc1,Rras,Myl6,Rhog,Rac2,Rhoc,Hsp90aa1,Cdc42,Sema4a,Tln1,Hsp90ab1	17	0.377778	Arhgap35,Arhgef11,Arhgef12,Cd72,Cdc42,Cdk5,Cfl1,Dpysl2,Fes,Fyn,Hsp90aa1,Hsp90ab1,Itgb1,Limk2,Met,Myh10,Myh14,Myh9,Myl12b,Myl6,Nrp1,Pak1,Pak2,Pip5k1c,Plxna3,Plxnb1,Plxnc1,Plxnd1,Ptprc,Rac1,Rac2,Rhoa,Rhob,Rhoc,Rhog,Rock1,Rock2,Rras,Sema4a,Sema4d,Sema5a,Sema6a,Sema6d,Tln1,Tyrobp	Mouse
groupvp_IgG-groupveh_IgG	_tstat	within each collection	CP:REACTOME: Reactome gene sets	REACTOME_LIPOPROTEIN_METABOLISM	0.00406504	0.0255637	-0.536393	-1.84562	4	19	Alb,Apob,Apoe,Sdc1,Bmp1,Ldlr,Hspg2,Apoc2,Lpl	9	0.473684	Abca1,Abcg1,Alb,Apoa1,Apoa2,Apob,Apoc2,Apoc3,Apoe,Bmp1,Hspg2,Ldlr,Ldlrap1,Lpl,P4hb,Pltp,Sar1b,Scarb1,Sdc1	Mouse
groupvp_IgG-groupveh_IgG	_tstat	within each collection	CP:KEGG: KEGG gene sets	KEGG_B_CELL_RECEPTOR_SIGNALING_PATHWAY	0.00407148	0.0296404	0.460206	1.64044	17	69	Ifitm1,Nfkbia,Akt1,Ifitm3,Fcgr3,Dapp1,Rac1,Kras,Fos,Rac2,Nfkbie,Ifitm2,Pik3cb,Mapk3,Pik3r1,Rela,Jun,Grb2,Pik3r5,Ptpn6,Cd81,Plcg2,Bcl10,Ppp3cc,Fcgr2b,Btk,Vav3,Akt3,Hras,Pik3cd,Lyn,Prkcb,Map2k2,Vav1,Cd72,Ikbkb,Vav2,Mapk1,Ppp3cb,Inpp5d	40	0.57971	Akt1,Akt2,Akt3,Bcl10,Blnk,Btk,Card11,Cd19,Cd72,Cd79a,Cd79b,Cd81,Chuk,Dapp1,Fcgr2b,Fcgr3,Fos,Grb2,Gsk3b,Hras,Ifitm1,Ifitm2,Ifitm3,Ikbkb,Ikbkg,Inpp5d,Jun,Kras,Lyn,Malt1,Map2k1,Map2k2,Mapk1,Mapk3,Nfat5,Nfatc1,Nfatc2,Nfatc3,Nfkb1,Nfkbia,Nfkbib,Nfkbie,Nras,Pik3ap1,Pik3ca,Pik3cb,Pik3cd,Pik3cg,Pik3r1,Pik3r2,Pik3r5,Plcg2,Ppp3ca,Ppp3cb,Ppp3cc,Ppp3r1,Prkcb,Ptpn6,Rac1,Rac2,Rac3,Raf1,Rela,Sos1,Sos2,Syk,Vav1,…	Mouse
groupvp_IgG-groupveh_IgG	_tstat	within each collection	H: hallmark gene sets	HALLMARK_PI3K_AKT_MTOR_SIGNALING	0.00417124	0.0104281	0.431861	1.59096	18	87	Pfn1,Akt1,Actr3,Arhgdia,Cfl1,Dapp1,Cdkn1a,Rac1,Myd88,Cxcr4,Tnfrsf1a,Arpc3,Atf1,Sla,Smad2,Slc2a1,Irak4,Actr2,Map2k3,Mknk1,Cdk4,Pin1,E2f1,Sfn,Grb2,Cdkn1b,Ddit3,Nod1,Ralb,Ube2d3,Ppp1ca,Csnk2b,Cab39,Vav3,Ptpn11,Cdk1,Ppp2r1b,Hras,Rps6ka1,Akt1s1,Ripk1,Ywhab,Prkcb	43	0.494253	Acaca,Actr2,Actr3,Akt1,Akt1s1,Ap2m1,Arf1,Arhgdia,Arpc3,Atf1,Cab39,Cab39l,Calr,Cdk1,Cdk2,Cdk4,Cdkn1a,Cdkn1b,Cfl1,Cltc,Csnk2b,Cxcr4,Dapp1,Ddit3,E2f1,Ecsit,Egfr,Eif4e,Gna14,Grb2,Gsk3b,Hras,Hsp90b1,Il2rg,Irak4,Itpr2,Map2k3,Map2k6,Map3k7,Mapk1,Mapk8,Mapk9,Mapkap1,Mknk1,Mknk2,Myd88,Nck1,Nfkbib,Ngf,Nod1,Pak4,Pdk1,Pfn1,Pikfyve,Pin1,Pla2g12a,Plcg1,Ppp1ca,Ppp2r1b,Prkaa2,Prkag1,Prkar2a,Prkcb,Pten,Ptpn11,Rac…	Mouse
groupvp_IgG-groupveh_IgG	_tstat	within each collection	CP:REACTOME: Reactome gene sets	REACTOME_PURINE_METABOLISM	0.0042951	0.0264978	0.564196	1.72742	16	28	Gpx1,Gda,Xdh,Pnp,Aprt,Adssl1,Gmpr,Nt5c,Gmps,Ada,Ampd3,Impdh2	12	0.428571	Ada,Adal,Adk,Adsl,Adss,Adssl1,Ampd2,Ampd3,Aprt,Atic,Cat,Dck,Dguok,Gart,Gda,Gmpr,Gmpr2,Gmps,Gpx1,Impdh1,Impdh2,Nt5c,Nt5c2,Paics,Pfas,Pnp,Ppat,Xdh	Mouse
groupvp_IgG-groupveh_IgG	_tstat	within each collection	CP:REACTOME: Reactome gene sets	REACTOME_REGULATION_OF_IFNA_SIGNALING	0.00430046	0.0264978	0.69305	1.7115	14	11	Socs3,Ptpn1,Usp18,Ifnar2,Socs1,Ptpn6,Jak1	7	0.636364	Ifnar1,Ifnar2,Jak1,Ptpn1,Ptpn6,Socs1,Socs3,Stat1,Stat2,Tyk2,Usp18	Mouse
groupvp_IgG-groupveh_IgG	_tstat	within each collection	CP:REACTOME: Reactome gene sets	REACTOME_INFLAMMASOMES	0.00544725	0.0329403	0.684859	1.69127	18	11	Pstpip1,Nlrp3,Hsp90ab1,Mefv,Aim2,Pycard	6	0.545455	Aim2,App,Bcl2,Bcl2l1,Hsp90ab1,Mefv,Nlrp3,Panx1,Pstpip1,Pycard,Txnip	Mouse
groupvp_IgG-groupveh_IgG	_tstat	within each collection	CP:REACTOME: Reactome gene sets	REACTOME_G_PROTEIN_BETA_GAMMA_SIGNALLING	0.00545405	0.0329403	0.633148	1.74018	19	17	Akt1,Gng10,Rhoa,Gng2,Gngt2,Gnb2,Gng11,Pik3r5,Pdpk1,Akt3,Gnb5,Gnb1	12	0.705882	Akt1,Akt2,Akt3,Gnb1,Gnb2,Gnb5,Gng10,Gng11,Gng12,Gng2,Gngt2,Pdpk1,Pik3cg,Pik3r5,Plcb2,Plcb3,Rhoa	Mouse
groupvp_IgG-groupveh_IgG	_tstat	within each collection	CP:REACTOME: Reactome gene sets	REACTOME_IMMUNOREGULATORY_INTERACTIONS_BETWEEN_A_LYMPHOID_AND_A_NON_LYMPHOID_CELL	0.0056266	0.0336493	0.562947	1.68928	21	25	Ifitm1,Icam1,Ifitm3,Fcgr3,Tyrobp,Vcam1,Cd34,Klrd1,Ifitm2,B2m	10	0.4	B2m,C3,Cd19,Cd200r1,Cd34,Cd81,Cdh1,Cxadr,Fcgr2b,Fcgr3,Hcst,Icam1,Icam2,Ifitm1,Ifitm2,Ifitm3,Itgal,Itgb1,Itgb2,Itgb7,Klrd1,Pvr,Sell,Tyrobp,Vcam1	Mouse
groupvp_IgG-groupveh_IgG	_tstat	within each collection	CP:REACTOME: Reactome gene sets	REACTOME_G_ALPHA_Z_SIGNALLING_EVENTS	0.00634585	0.0372208	0.58804	1.6812	23	20	Gng10,Rgs19,Gnai3,Gng2,Gnai2,Gngt2,Gnb2,Gng11	8	0.4	Adcy6,Adcy7,Adcy9,Gnai2,Gnai3,Gnas,Gnb1,Gnb2,Gnb5,Gng10,Gng11,Gng12,Gng2,Gngt2,Prkca,Prkcb,Prkcd,Prkce,Prkch,Rgs19	Mouse
groupvp_IgG-groupveh_IgG	_tstat	within each collection	CP:REACTOME: Reactome gene sets	REACTOME_IRON_UPTAKE_AND_TRANSPORT	0.00634585	0.0372208	0.58606	1.67554	23	20	Atp6v1b2,Atp6v0c,Atp6v1f,Atp6v0a2,Atp6v0b,Atp6v1d,Atp6v1c1,Atp6v1g1,Hmox1,Tcirg1	10	0.5	Abcg3,Atp6v0a2,Atp6v0b,Atp6v0c,Atp6v0d1,Atp6v1a,Atp6v1b2,Atp6v1c1,Atp6v1d,Atp6v1f,Atp6v1g1,Atp6v1g2,Atp6v1h,Cp,Hmox1,Hmox2,Mcoln1,Slc40a1,Tcirg1,Tfrc	Mouse
groupvp_IgG-groupveh_IgG	_tstat	within each collection	CP:REACTOME: Reactome gene sets	REACTOME_MRNA_SPLICING	0.00653026	0.0379377	0.403461	1.51209	29	98	Cd2bp2,Hnrnpd,Lsm2,Snrpb,Sf3a3,Sf3b5,Gtf2f2,Pabpn1,Polr2g,Ybx1,Dhx38,Hnrnpf,Hnrnpl,Polr2j,Snrpa,Srsf9,Snrpe,Txnl4a,Hnrnpk,Srrm1,Polr2b,Sf3b1,Snrpd3,Srsf7,Dnajc8,Magoh,Sf3a1,Pcbp2,Srsf5,Hnrnpa2b1,Hnrnph1,Hnrnpa1,Pcf11,Hnrnpu,Snrpd1,Ddx23,Phf5a,Hnrnph2,Sf3b4,Rbm8a,Sf3a2,Srsf11,Sf3b2,Pcbp1,Srsf2,Hnrnpa3,Snrpd2,Polr2e,Clp1,Polr2f,Snrnp40,Ncbp1,Nudt21,Srsf6	54	0.55102	Ccar1,Cd2bp2,Cdc40,Clp1,Cpsf1,Cpsf2,Cpsf3,Cpsf7,Cstf2,Cstf3,Ddx23,Dhx38,Dhx9,Dnajc8,Eftud2,Fus,Gtf2f1,Gtf2f2,Hnrnpa0,Hnrnpa1,Hnrnpa2b1,Hnrnpa3,Hnrnpc,Hnrnpd,Hnrnpf,Hnrnph1,Hnrnph2,Hnrnpk,Hnrnpl,Hnrnpm,Hnrnpr,Hnrnpu,Hnrnpul1,Lsm2,Magoh,Ncbp1,Ncbp2,Nfx1,Nudt21,Pabpn1,Papola,Pcbp1,Pcbp2,Pcf11,Phf5a,Polr2a,Polr2b,Polr2c,Polr2d,Polr2e,Polr2f,Polr2g,Polr2h,Polr2i,Polr2j,Polr2k,Polr2l,Prpf4,Prpf6,Prpf8,…	Mouse
groupvp_IgG-groupveh_IgG	_tstat	within each collection	CP:REACTOME: Reactome gene sets	REACTOME_REGULATION_OF_BETA_CELL_DEVELOPMENT	0.00705716	0.040313	-0.606774	-1.89426	9	14	Slc2a2,Hnf1b,Foxa2,Nr5a2,Hes1,Hnf4g,Onecut1,Hnf4a	8	0.571429	Akt1,Akt2,Akt3,Foxa2,Foxa3,Foxo1,Hes1,Hnf1b,Hnf4a,Hnf4g,Nr5a2,Onecut1,Rbpj,Slc2a2	Mouse
groupvp_IgG-groupveh_IgG	_tstat	within each collection	CP:REACTOME: Reactome gene sets	REACTOME_CD28_DEPENDENT_VAV1_PATHWAY	0.0070713	0.040313	0.724834	1.70004	23	9	Cd80,Rac1,Cdc42,Cd86,Grb2,Pak1	6	0.666667	Cd80,Cd86,Cdc42,Fyn,Grb2,Pak1,Pak2,Rac1,Vav1	Mouse
groupvp_IgG-groupveh_IgG	_tstat	within each collection	CP:REACTOME: Reactome gene sets	REACTOME_SIGNAL_AMPLIFICATION	0.00736297	0.0410073	0.621845	1.70911	26	17	Gng10,Gnai3,Gng2,Gnai2,Gngt2,Gnb2,Gng11,Gna13	8	0.470588	Gna11,Gna13,Gna14,Gna15,Gnai2,Gnai3,Gnb1,Gnb2,Gnb5,Gng10,Gng11,Gng12,Gng2,Gngt2,Mapk14,Pla2g4a,Src	Mouse
groupvp_IgG-groupveh_IgG	_tstat	within each collection	CP:REACTOME: Reactome gene sets	REACTOME_GABA_B_RECEPTOR_ACTIVATION	0.00739477	0.0410073	0.672589	1.69999	25	12	Gng10,Gnai3,Gng2,Gnai2,Gngt2,Gnb2	6	0.5	Adcy6,Adcy7,Adcy9,Gabbr1,Gnai2,Gnai3,Gnb1,Gnb2,Gng10,Gng12,Gng2,Gngt2	Mouse
groupvp_IgG-groupveh_IgG	_tstat	within each collection	CP:REACTOME: Reactome gene sets	REACTOME_GABA_RECEPTOR_ACTIVATION	0.00739477	0.0410073	0.672589	1.69999	25	12	Gng10,Gnai3,Gng2,Gnai2,Gngt2,Gnb2	6	0.5	Adcy6,Adcy7,Adcy9,Gabbr1,Gnai2,Gnai3,Gnb1,Gnb2,Gng10,Gng12,Gng2,Gngt2	Mouse
groupvp_IgG-groupveh_IgG	_tstat	within each collection	H: hallmark gene sets	HALLMARK_ESTROGEN_RESPONSE_LATE	0.00744522	0.0176142	0.392154	1.49568	34	121	Ckb,S100a9,Gla,Dusp2,Zfp36,Klf4,Igfbp4,Egr3,Blvrb,Hspb8,Cd44,Aldh3b1,Slc9a3r1,Cd9,Fos,Top2a,Olfm1,Fam102a,Sult2b1,Ass1,Rnaseh2a,Nbl1,Isg20,Fabp5,Sfn,Sgk1,Nrip1,Prkar2b,Mocs2,Krt19,Ptpn6,Cdc6,Tspan13,Papss2,Mapk13,Jak1,Hspa4l,Tjp3,Ltf	39	0.322314	Abca3,Abhd2,Acox2,Add3,Aff1,Aldh3a2,Aldh3b1,Amfr,Anxa9,Arl3,Ass1,Bag1,Bcl2,Blvrb,Btg3,Cav1,Ccnd1,Cd44,Cd9,Cdc6,Cdh1,Celsr2,Chpt1,Chst8,Cish,Ckb,Cox6c,Cxcl12,Dcxr,Dhcr7,Dlg5,Dnajc1,Dusp2,Dynlt3,Egr3,Elovl5,Emp2,Etfb,Fabp5,Fam102a,Farp1,Fdft1,Fgfr3,Fkbp4,Fkbp5,Flnb,Fos,Frk,Gale,Gins2,Gjb3,Gla,Hmgcs2,Hspa4l,Hspb8,Id2,Idh2,Igfbp4,Il17rb,Il6st,Impa2,Isg20,Itpk1,Jak1,Jak2,Klf4,Krt19,Lamc2,Llgl2,Lsr,Ltf…	Mouse
groupvp_IgG-groupveh_IgG	_tstat	within each collection	CP:KEGG: KEGG gene sets	KEGG_GRAFT_VERSUS_HOST_DISEASE	0.00749625	0.0524738	0.768946	1.66601	24	7	Cd80,Il1b,Klrd1,Tnf,Cd86,Il1a	6	0.857143	Cd80,Cd86,Fas,Il1a,Il1b,Klrd1,Tnf	Mouse
groupvp_IgG-groupveh_IgG	_tstat	within each collection	CP:REACTOME: Reactome gene sets	REACTOME_FACTORS_INVOLVED_IN_MEGAKARYOCYTE_DEVELOPMENT_AND_PLATELET_PRODUCTION	0.00774135	0.0425425	0.443367	1.57421	33	65	Irf7,H3f3b,H3f3a,Maff,Rac1,Nfe2,Capza2,Dock8,Racgap1,Prkar1a,Cdc42,Hdac2,Dock10,Dock4,Prkar2b,Dock5,Irf2,Hdac1,Klc4,Jmjd1c,Prkacb	21	0.323077	Abl1,Ak3,Akap1,Akap10,Cables2,Capza2,Cbx5,Cdc42,Cdk2,Cdk5,Crebbp,Dock1,Dock10,Dock2,Dock4,Dock5,Dock8,Dock9,Ehd1,Ehd2,Ep300,Gata6,H3f3a,H3f3b,Hdac1,Hdac2,Hmg20b,Irf1,Irf2,Irf3,Irf7,Itpk1,Jak2,Jmjd1c,Kdm1a,Kif2a,Kif3b,Kif5b,Kifap3,Klc1,Klc3,Klc4,Maff,Mafg,Mafk,Mfn1,Mfn2,Nfe2,Prkaca,Prkacb,Prkar1a,Prkar2a,Prkar2b,Rab5a,Rac1,Racgap1,Rad51b,Rcor1,Sh2b1,Sh2b2,Sh2b3,Sin3a,Vps45,Wee1,Zfpm1	Mouse
groupvp_IgG-groupveh_IgG	_tstat	within each collection	H: hallmark gene sets	HALLMARK_EPITHELIAL_MESENCHYMAL_TRANSITION	0.00775027	0.0176142	0.404029	1.51773	35	103	Mgp,Gadd45b,Basp1,Sat1,Gadd45a,Tgfbi,Vim,Igfbp4,Gas1,Tpm4,Emp3,Dab2,Vcam1,Cd44,Ecm1,Dcn,Fbln1,Tnfaip3,Timp1,Nnmt,Glipr1,Abi3bp,Jun,Lgals1	24	0.23301	Abi3bp,Anpep,Aplp1,Basp1,Bdnf,Bgn,Bmp1,Cadm1,Cald1,Calu,Capg,Cd44,Cdh2,Cdh6,Col16a1,Col1a1,Col3a1,Col4a1,Col4a2,Col6a2,Copa,Cxcl12,Dab2,Dcn,Dst,Ecm1,Efemp2,Emp3,Fas,Fbln1,Fbln2,Fermt2,Flna,Fn1,Fstl1,Fstl3,Fuca1,Gadd45a,Gadd45b,Gas1,Gem,Gja1,Glipr1,Gpx7,Id2,Igfbp4,Il15,Inhba,Itga5,Itgav,Itgb1,Itgb5,Jun,Lamc1,Lamc2,Lgals1,Loxl1,Loxl2,Lrp1,Mcm7,Mgp,Mmp14,Mylk,Nnmt,Notch2,Pcolce,Pdlim4,Pfn2,Plaur,Plo…	Mouse
groupvp_IgG-groupveh_IgG	_tstat	within each collection	CP:REACTOME: Reactome gene sets	REACTOME_SEMA4D_INDUCED_CELL_MIGRATION_AND_GROWTH_CONE_COLLAPSE	0.00821845	0.0447612	0.594552	1.6826	30	19	Myl12b,Rac1,Rhoa,Myl6,Rhog,Rac2,Rhoc,Cdc42	8	0.421053	Arhgef11,Arhgef12,Cdc42,Limk2,Myh10,Myh14,Myh9,Myl12b,Myl6,Plxnb1,Rac1,Rac2,Rhoa,Rhob,Rhoc,Rhog,Rock1,Rock2,Sema4d	Mouse
groupvp_IgG-groupveh_IgG	_tstat	within each collection	CP:REACTOME: Reactome gene sets	REACTOME_INHIBITION_OF_VOLTAGE_GATED_CA2_CHANNELS_VIA_GBETA_GAMMA_SUBUNITS	0.00849515	0.0454565	0.755923	1.6513	27	7	Gng10,Gng2,Gngt2,Gnb2	4	0.571429	Gabbr1,Gnb1,Gnb2,Gng10,Gng12,Gng2,Gngt2	Mouse
groupvp_IgG-groupveh_IgG	_tstat	within each collection	CP:REACTOME: Reactome gene sets	REACTOME_INWARDLY_RECTIFYING_K_CHANNELS	0.00849515	0.0454565	0.755923	1.6513	27	7	Gng10,Gng2,Gngt2,Gnb2	4	0.571429	Gabbr1,Gnb1,Gnb2,Gng10,Gng12,Gng2,Gngt2	Mouse
groupvp_IgG-groupveh_IgG	_tstat	within each collection	H: hallmark gene sets	HALLMARK_DNA_REPAIR	0.00870119	0.0189156	0.387368	1.48103	40	124	Hcls1,Vps37b,Dut,Gtf2a2,Pnp,Rala,Zwint,Sdcbp,Gpx4,Taf10,Aprt,Sf3a3,Polr1d,Nme1,Pde4b,Rpa3,Polr2g,Rfc2,Taf13,Rpa2,Pold4,Polr2j,Nudt9,Nt5c,Tsg101,Rad51,Pola1,Rbx1,Itpa,Dad1,Ada,Rfc4,Impdh2,Mrpl40,Prim1,Lig1,Vps28,Rae1,Ercc3,Guk1,Gtf2h5,Edf1,Ddb2,Aaas,Rev3l	45	0.362903	Aaas,Ada,Adcy6,Adrm1,Ak3,Ak6,Aprt,Arl6ip1,Bcam,Bcap31,Bivm,Bola2,Cant1,Cda,Cetn2,Clp1,Cmpk2,Cox17,Cstf3,Dad1,Dctn4,Ddb1,Ddb2,Dgcr8,Dguok,Dut,Edf1,Eif1b,Ell,Ercc1,Ercc2,Ercc3,Ercc4,Ercc5,Fen1,Gmpr2,Gpx4,Gtf2a2,Gtf2b,Gtf2f1,Gtf2h1,Gtf2h3,Gtf2h5,Gtf3c5,Guk1,Hcls1,Impdh2,Itpa,Lig1,Mpg,Mrpl40,Ncbp2,Nfx1,Nme1,Npr2,Nt5c,Nudt21,Nudt9,Pcna,Pde4b,Pnp,Pola1,Pola2,Polb,Pold1,Pold3,Pold4,Pole4,Polr1c,Polr1d,P…	Mouse
groupvp_IgG-groupveh_IgG	_tstat	within each collection	CP:KEGG: KEGG gene sets	KEGG_DNA_REPLICATION	0.00895522	0.0576053	0.525025	1.64613	35	32	Rnaseh2a,Rpa3,Rfc2,Rpa2,Pold4,Pole3,Pola1,Mcm4,Rfc4,Prim1,Mcm2,Rnaseh2c,Lig1,Rnaseh1,Pold2,Rnaseh2b	16	0.5	Fen1,Lig1,Mcm2,Mcm3,Mcm4,Mcm5,Mcm6,Mcm7,Pcna,Pola1,Pola2,Pold1,Pold2,Pold3,Pold4,Pole,Pole3,Pole4,Prim1,Rfc1,Rfc2,Rfc3,Rfc4,Rfc5,Rnaseh1,Rnaseh2a,Rnaseh2b,Rnaseh2c,Rpa1,Rpa2,Rpa3,Ssbp1	Mouse
groupvp_IgG-groupveh_IgG	_tstat	within each collection	CP:REACTOME: Reactome gene sets	REACTOME_G_BETA_GAMMA_SIGNALLING_THROUGH_PLC_BETA	0.00898551	0.0472514	0.691815	1.66898	30	10	Gng10,Gng2,Gngt2,Gnb2,Gng11	5	0.5	Gnb1,Gnb2,Gnb5,Gng10,Gng11,Gng12,Gng2,Gngt2,Plcb2,Plcb3	Mouse
groupvp_IgG-groupveh_IgG	_tstat	within each collection	CP:REACTOME: Reactome gene sets	REACTOME_TETRAHYDROBIOPTERIN_BH4_SYNTHESIS_RECYCLING_SALVAGE_AND_REGULATION	0.00898551	0.0472514	0.694682	1.6759	30	10	Akt1,Calm3,Calm1,Hsp90aa1,Calm2,Gchfr,Spr	7	0.7	Akt1,Calm1,Calm2,Calm3,Dhfr,Gch1,Gchfr,Hsp90aa1,Pts,Spr	Mouse
groupvp_IgG-groupveh_IgG	_tstat	within each collection	CP:KEGG: KEGG gene sets	KEGG_REGULATION_OF_ACTIN_CYTOSKELETON	0.00900712	0.0576053	0.375978	1.4556	42	140	Pfn1,Actg1,Actb,Brk1,Arpc1b,Myl12b,Gsn,Was,Itgam,Cfl1,Pip5k1c,Arpc4,Rac1,Arpc5,Rhoa,Kras,Nckap1l,Rras,Rac2,Arpc3,Arpc5l,Msn,Arpc2,Pik3cb,Mapk3,Cdc42,Mras,Cd14,Gna13,Pik3r1,Ppp1r12a,Itga4,Pxn,Pip4k2b,Ppp1cc,Gna12,Wasf2,Pik3r5,Pak1,Pip4k2a	40	0.285714	Actb,Actg1,Actn1,Actn4,Apc,Araf,Arhgap35,Arhgef1,Arhgef12,Arhgef6,Arhgef7,Arpc1a,Arpc1b,Arpc2,Arpc3,Arpc4,Arpc5,Arpc5l,Baiap2,Bcar1,Braf,Brk1,Cd14,Cdc42,Cfl1,Cfl2,Chrm3,Crk,Crkl,Csk,Cyfip1,Cyfip2,Diaph1,Diaph2,Diaph3,Dock1,Egfr,Enah,Ezr,F2,F2r,Fgd3,Fgf12,Fgfr1,Fgfr2,Fgfr3,Fgfr4,Fn1,Git1,Gna12,Gna13,Gng12,Gsn,Hras,Iqgap1,Iqgap2,Itga2b,Itga3,Itga4,Itga5,Itga6,Itga9,Itgal,Itgam,Itgav,Itgax,Itgb1,Itg…	Mouse
groupvp_IgG-groupveh_IgG	_tstat	within each collection	CP:KEGG: KEGG gene sets	KEGG_CYTOSOLIC_DNA_SENSING_PATHWAY	0.00917886	0.0576053	0.523465	1.65447	36	33	Zbp1,Irf7,Nfkbia,Adar,Ccl4,Il1b,Ccl5,Polr1d,Rela,Cxcl10,Aim2,Pycard	12	0.363636	Adar,Aim2,Ccl4,Ccl5,Chuk,Cxcl10,Ddx58,Ikbkb,Ikbke,Ikbkg,Il18,Il1b,Il33,Irf3,Irf7,Mavs,Nfkb1,Nfkbia,Nfkbib,Polr1c,Polr1d,Polr3b,Polr3c,Polr3d,Polr3f,Polr3h,Polr3k,Pycard,Rela,Ripk1,Tbk1,Tmem173,Zbp1	Mouse
groupvp_IgG-groupveh_IgG	_tstat	within each collection	CP:REACTOME: Reactome gene sets	REACTOME_APOPTOTIC_CLEAVAGE_OF_CELL_ADHESION_PROTEINS	0.0096911	0.0501629	-0.722206	-1.87172	15	8	Dsg2,Cdh1,Dsp,Ocln,Ctnnb1,Tjp1,Tjp2,Casp3	8	1	Casp3,Cdh1,Ctnnb1,Dsg2,Dsp,Ocln,Tjp1,Tjp2	Mouse
groupvp_IgG-groupveh_IgG	_tstat	within each collection	CP:REACTOME: Reactome gene sets	REACTOME_MEIOTIC_RECOMBINATION	0.00970365	0.0501629	0.569974	1.64776	36	21	H3f3b,H3f3a,H2afz,Rpa3,Rpa2,Hist1h2be,Cdk4,Rad51,H2afx,Blm	10	0.47619	Atm,Blm,Brca2,Cdk2,Cdk4,H2afx,H2afz,H3f3a,H3f3b,Hist1h2be,Hist1h4d,Mlh1,Mlh3,Mnd1,Rad50,Rad51,Rbbp8,Rpa1,Rpa2,Rpa3,Top3a	Mouse
groupvp_IgG-groupveh_IgG	_tstat	within each collection	CP:REACTOME: Reactome gene sets	REACTOME_DESTABILIZATION_OF_MRNA_BY_BRF1	0.00987113	0.0505999	0.61005	1.65809	35	16	Akt1,Mapkapk2,Exosc5,Zfp36l1,Exosc8,Exosc3,Dcp2,Exosc7,Ywhab,Xrn1,Exosc4	11	0.6875	Akt1,Dcp1a,Dcp2,Dis3,Exosc1,Exosc2,Exosc3,Exosc4,Exosc5,Exosc7,Exosc8,Exosc9,Mapkapk2,Xrn1,Ywhab,Zfp36l1	Mouse
groupvp_IgG-groupveh_IgG	_tstat	within each collection	CP:REACTOME: Reactome gene sets	REACTOME_PROCESSING_OF_CAPPED_INTRON_CONTAINING_PRE_MRNA	0.0114262	0.0580829	0.374587	1.43786	53	125	Cd2bp2,Hnrnpd,Nup43,Lsm2,Snrpb,Sf3a3,Sf3b5,Gtf2f2,Pabpn1,Polr2g,Ybx1,Dhx38,Nupl2,Hnrnpf,Hnrnpl,Polr2j,Snrpa,Srsf9,Snrpe,Txnl4a,Hnrnpk,Srrm1,Polr2b,Sf3b1,Snrpd3,Srsf7,Dnajc8,Nxf1,Magoh,Sf3a1,Rae1,Pcbp2,Srsf5,Nup35,Hnrnpa2b1,Nup62,Hnrnph1,Nup214,Hnrnpa1,Pcf11,Hnrnpu,Snrpd1,Aaas,Ddx23,Phf5a,Hnrnph2,Sf3b4,Rbm8a,Sf3a2,Nup88,Srsf11,Sf3b2,Pcbp1,Srsf2,Hnrnpa3,Snrpd2,Polr2e,Clp1,Polr2f,Snrnp40,Ncbp1,Nudt2…	65	0.52	Aaas,Ccar1,Cd2bp2,Cdc40,Clp1,Cpsf1,Cpsf2,Cpsf3,Cpsf7,Cstf2,Cstf3,Ddx23,Dhx38,Dhx9,Dnajc8,Eftud2,Eif4e,Fus,Gtf2f1,Gtf2f2,Hnrnpa0,Hnrnpa1,Hnrnpa2b1,Hnrnpa3,Hnrnpc,Hnrnpd,Hnrnpf,Hnrnph1,Hnrnph2,Hnrnpk,Hnrnpl,Hnrnpm,Hnrnpr,Hnrnpu,Hnrnpul1,Lsm2,Magoh,Mettl3,Ncbp1,Ncbp2,Nfx1,Nudt21,Nup107,Nup133,Nup153,Nup155,Nup188,Nup205,Nup214,Nup35,Nup37,Nup43,Nup50,Nup54,Nup62,Nup85,Nup88,Nup93,Nupl2,Nxf1,Pabpn1,P…	Mouse
groupvp_IgG-groupveh_IgG	_tstat	within each collection	CP:REACTOME: Reactome gene sets	REACTOME_HEPARAN_SULFATE_HEPARIN_HS_GAG_METABOLISM	0.0119157	0.059727	-0.456254	-1.72393	12	26	Agrn,Idua,Sdc1,Ext1,Gpc4,Glb1,Bgn,Gpc3,Sdc2,Hspg2,Hs6st1,Gxylt1,Ext2	13	0.5	Agrn,B3gat2,B3gat3,Bgn,Dcn,Ext1,Ext2,Glb1,Gpc3,Gpc4,Gusb,Gxylt1,Hpse,Hs2st1,Hs3st1,Hs6st1,Hspg2,Ids,Idua,Ndst1,Ndst2,Sdc1,Sdc2,Sdc3,Sdc4,Sgsh	Mouse
groupvp_IgG-groupveh_IgG	_tstat	within each collection	CP:REACTOME: Reactome gene sets	REACTOME_SIGNAL_REGULATORY_PROTEIN_SIRP_FAMILY_INTERACTIONS	0.0119454	0.059727	0.64958	1.64183	41	12	Sirpb1c,Tyrobp,Sirpb1b,Skap2,Gm5150,Grb2,Ptpn6,Ptk2b,Cd47	9	0.75	Cd47,Gm5150,Grb2,Ptk2,Ptk2b,Ptpn6,Sirpa,Sirpb1b,Sirpb1c,Skap2,Src,Tyrobp	Mouse
groupvp_IgG-groupveh_IgG	_tstat	within each collection	CP:KEGG: KEGG gene sets	KEGG_HUNTINGTONS_DISEASE	0.0122622	0.0743904	0.376666	1.44085	57	125	Bax,Gpx1,Cox5a,Ndufa8,Ndufb8,Ndufb10,Cycs,Vdac2,Ndufv2,Apaf1,Cox8a,Polr2g,Ap2s1,Clta,Cox5b,Sod2,Cltb,Hdac2,Polr2j,Ndufb7,Hip1,Tgm2,Cox4i1,Creb3,Polr2b,Hdac1,Vdac3,Ndufab1,Ndufs4,Uqcrfs1,Ndufb5,Ndufa10,Dctn2,Cox7a2,Ndufs8,Ndufb9,Taf4b,Ift57,Uqcrq,Ndufs3,Sp1,Slc25a5,Ndufa9,Cox6b1,Ndufs2,Cox7a2l,Slc25a4,Ndufa2,Creb5,Casp8,Ndufa7,Ndufc2,Creb3l1,Htt,Sdhb,Polr2e,Sdhc,Cox6a1,Ap2m1,Ndufs5,Cox7b,Ndufs6,Po…	63	0.504	Ap2a1,Ap2a2,Ap2b1,Ap2m1,Ap2s1,Apaf1,Bax,Bdnf,Casp3,Casp8,Clta,Cltb,Cltc,Cox4i1,Cox5a,Cox5b,Cox6a1,Cox6a2,Cox6b1,Cox6c,Cox7a1,Cox7a2,Cox7a2l,Cox7b,Cox7c,Cox8a,Creb1,Creb3,Creb3l1,Creb3l2,Creb5,Crebbp,Cyc1,Cycs,Dctn1,Dctn2,Dctn4,Dlg4,Dnal4,Ep300,Gpx1,Hdac1,Hdac2,Hip1,Htt,Ift57,Itpr1,Ndufa1,Ndufa10,Ndufa2,Ndufa3,Ndufa4,Ndufa5,Ndufa6,Ndufa7,Ndufa8,Ndufa9,Ndufab1,Ndufb10,Ndufb2,Ndufb3,Ndufb4,Ndufb5,Nd…	Mouse
groupvp_IgG-groupveh_IgG	_tstat	within each collection	CP:REACTOME: Reactome gene sets	REACTOME_ACTIVATION_OF_KAINATE_RECEPTORS_UPON_GLUTAMATE_BINDING	0.0126131	0.061552	0.602924	1.63872	45	16	Gng10,Calm3,Calm1,Gng2,Gngt2,Gnb2,Gng11,Calm2	8	0.5	Calm1,Calm2,Calm3,Dlg1,Dlg3,Gnb1,Gnb2,Gnb5,Gng10,Gng11,Gng12,Gng2,Gngt2,Grik5,Plcb2,Plcb3	Mouse
groupvp_IgG-groupveh_IgG	_tstat	within each collection	CP:REACTOME: Reactome gene sets	REACTOME_AMINO_ACID_AND_OLIGOPEPTIDE_SLC_TRANSPORTERS	0.0126131	0.061552	0.604264	1.64236	45	16	Slc7a11,Slc3a2,Slc15a3,Slc38a1,Slc1a5	5	0.3125	Slc15a2,Slc15a3,Slc15a4,Slc16a10,Slc17a5,Slc1a5,Slc38a1,Slc38a2,Slc38a4,Slc3a2,Slc43a2,Slc6a6,Slc7a1,Slc7a11,Slc7a6,Slc7a7	Mouse
groupvp_IgG-groupveh_IgG	_tstat	within each collection	CP:REACTOME: Reactome gene sets	REACTOME_DESTABILIZATION_OF_MRNA_BY_TRISTETRAPROLIN_TTP	0.0126131	0.061552	0.602772	1.63831	45	16	Zfp36,Mapkapk2,Exosc5,Exosc8,Exosc3,Dcp2,Exosc7,Ywhab,Xrn1,Exosc4	10	0.625	Dcp1a,Dcp2,Dis3,Exosc1,Exosc2,Exosc3,Exosc4,Exosc5,Exosc7,Exosc8,Exosc9,Mapkapk2,Tnpo1,Xrn1,Ywhab,Zfp36	Mouse
groupvp_IgG-groupveh_IgG	_tstat	within each collection	CP:REACTOME: Reactome gene sets	REACTOME_TGF_BETA_RECEPTOR_SIGNALING_ACTIVATES_SMADS	0.0128004	0.0616579	0.558927	1.62968	48	22	Ppp1r15a,Rps27a,Smad2,Uchl5,Ppp1cc,Strap,Stub1,Ppp1ca,Smad7,Fkbp1a,Xpo1,Ppp1cb,Smad4,Gm11808	14	0.636364	Fkbp1a,Furin,Gm11808,Mtmr4,Pmepa1,Ppp1ca,Ppp1cb,Ppp1cc,Ppp1r15a,Rps27a,Smad2,Smad4,Smad7,Smurf1,Smurf2,Strap,Stub1,Tgfbr1,Tgfbr2,Uchl5,Xpo1,Zfyve9	Mouse
groupvp_IgG-groupveh_IgG	_tstat	within each collection	CP:REACTOME: Reactome gene sets	REACTOME_CELL_JUNCTION_ORGANIZATION	0.012837	0.0616579	-0.374907	-1.59925	9	43	Cdh1,Cadm1,Cldn7,Cldn12,Lamc2,Cdh6,Pard6g,Cldn6,Ctnnd1,Jup,Itgb1,Cldn8,Cldn3,Pard6b,Plec,Pvr,Ctnnb1,Pard3,Prkci	19	0.44186	Actn1,Arhgef6,Cadm1,Cd151,Cdh1,Cdh2,Cdh3,Cdh5,Cdh6,Cldn10,Cldn12,Cldn15,Cldn2,Cldn3,Cldn4,Cldn6,Cldn7,Cldn8,Crb3,Ctnna1,Ctnnb1,Ctnnd1,F11r,Fblim1,Fermt2,Ilk,Itgb1,Itgb4,Jup,Lamb3,Lamc2,Mpp5,Pard3,Pard6a,Pard6b,Pard6g,Parva,Plec,Prkci,Pvr,Rsu1,Tesk1,Vasp	Mouse
groupvp_IgG-groupveh_IgG	_tstat	within each collection	CP:REACTOME: Reactome gene sets	REACTOME_THE_NLRP3_INFLAMMASOME	0.0134288	0.0639968	0.718083	1.63227	44	8	Pstpip1,Nlrp3,Hsp90ab1,Mefv,Pycard	5	0.625	App,Hsp90ab1,Mefv,Nlrp3,Panx1,Pstpip1,Pycard,Txnip	Mouse
groupvp_IgG-groupveh_IgG	_tstat	within each collection	CP:REACTOME: Reactome gene sets	REACTOME_ACTIVATION_OF_BH3_ONLY_PROTEINS	0.0142259	0.0669036	0.613947	1.61176	50	14	Pmaip1,Akt1,Dynll1,E2f1,Bad,Tfdp1,Ywhab	7	0.5	Akt1,Bad,Bcl2,Bcl2l11,Bid,Bmf,Dynll1,Dynll2,E2f1,Mapk8,Pmaip1,Ppp3r1,Tfdp1,Ywhab	Mouse
groupvp_IgG-groupveh_IgG	_tstat	within each collection	CP:REACTOME: Reactome gene sets	REACTOME_THROMBIN_SIGNALLING_THROUGH_PROTEINASE_ACTIVATED_RECEPTORS_PARS	0.0142782	0.0669036	0.56199	1.60672	53	20	Gng10,Gng2,Gngt2,Mapk3,Gnb2,Gng11,Gna13,Arrb2,Gna12,Gna15	10	0.5	Arrb1,Arrb2,F2,F2r,Gna11,Gna12,Gna13,Gna14,Gna15,Gnb1,Gnb2,Gnb5,Gng10,Gng11,Gng12,Gng2,Gngt2,Mapk1,Mapk3,Src	Mouse
groupvp_IgG-groupveh_IgG	_tstat	within each collection	CP:REACTOME: Reactome gene sets	REACTOME_SMAD2_SMAD3_SMAD4_HETEROTRIMER_REGULATES_TRANSCRIPTION	0.0143678	0.0669036	0.552091	1.60975	54	22	Junb,Rps27a,Smad2,Hdac1,Cdk9,Smad7,Cdk8,Sp1,Tfdp1,Smad4,Gm11808,Tgif1,Ccnt1,Myc	14	0.636364	Ccnc,Ccnt1,Ccnt2,Cdk8,Cdk9,E2f4,E2f5,Gm11808,Hdac1,Junb,Men1,Myc,Rbl1,Rps27a,Smad2,Smad4,Smad7,Sp1,Tfdp1,Tgif1,Tgif2,Wwtr1	Mouse
groupvp_IgG-groupveh_IgG	_tstat	within each collection	CP:REACTOME: Reactome gene sets	REACTOME_AMINO_ACID_TRANSPORT_ACROSS_THE_PLASMA_MEMBRANE	0.0145051	0.0670312	0.641179	1.6206	50	12	Slc7a11,Slc3a2,Slc38a1,Slc1a5	4	0.333333	Slc16a10,Slc1a5,Slc38a1,Slc38a2,Slc38a4,Slc3a2,Slc43a2,Slc6a6,Slc7a1,Slc7a11,Slc7a6,Slc7a7	Mouse
groupvp_IgG-groupveh_IgG	_tstat	within each collection	CP:REACTOME: Reactome gene sets	REACTOME_LAGGING_STRAND_SYNTHESIS	0.0147259	0.06754	0.586147	1.611	53	17	Rpa3,Rfc2,Rpa2,Pold4,Pola1,Rfc4,Prim1,Lig1,Pold2	9	0.529412	Fen1,Lig1,Pcna,Pola1,Pola2,Pold1,Pold2,Pold3,Pold4,Prim1,Rfc2,Rfc3,Rfc4,Rfc5,Rpa1,Rpa2,Rpa3	Mouse
groupvp_IgG-groupveh_IgG	_tstat	within each collection	CP:REACTOME: Reactome gene sets	REACTOME_APOPTOSIS_INDUCED_DNA_FRAGMENTATION	0.0156522	0.0703024	0.669856	1.61601	53	10	Hist1h1c,Hist1h1b,Hmgb2,Hist1h1a	4	0.4	Casp3,H1f0,Hist1h1a,Hist1h1b,Hist1h1c,Hist1h1d,Hist1h1e,Hmgb2,Kpna1,Kpnb1	Mouse
groupvp_IgG-groupveh_IgG	_tstat	within each collection	CP:REACTOME: Reactome gene sets	REACTOME_SEMA4D_IN_SEMAPHORIN_SIGNALING	0.0156571	0.0703024	0.539334	1.60995	60	24	Myl12b,Rac1,Rhoa,Rras,Myl6,Rhog,Rac2,Rhoc,Cdc42	9	0.375	Arhgap35,Arhgef11,Arhgef12,Cd72,Cdc42,Limk2,Met,Myh10,Myh14,Myh9,Myl12b,Myl6,Plxnb1,Ptprc,Rac1,Rac2,Rhoa,Rhob,Rhoc,Rhog,Rock1,Rock2,Rras,Sema4d	Mouse
groupvp_IgG-groupveh_IgG	_tstat	within each collection	CP:REACTOME: Reactome gene sets	REACTOME_EXTENSION_OF_TELOMERES	0.015674	0.0703024	0.550668	1.6056	59	22	Ruvbl1,Rpa3,Rfc2,Rpa2,Pold4,Nhp2,Pola1,Rfc4,Prim1,Lig1,Pold2	11	0.5	Dkc1,Fen1,Lig1,Nhp2,Pcna,Pola1,Pola2,Pold1,Pold2,Pold3,Pold4,Pole,Prim1,Rfc2,Rfc3,Rfc4,Rfc5,Rpa1,Rpa2,Rpa3,Ruvbl1,Ruvbl2	Mouse
groupvp_IgG-groupveh_IgG	_tstat	within each collection	CP:REACTOME: Reactome gene sets	REACTOME_REGULATION_OF_IFNG_SIGNALING	0.016496	0.0734494	0.63622	1.60807	57	12	Socs3,Ptpn1,Ifngr1,Ifngr2,Socs1,Ptpn6,Sumo1,Jak1	8	0.666667	Ifngr1,Ifngr2,Jak1,Jak2,Pias1,Ptpn1,Ptpn2,Ptpn6,Socs1,Socs3,Stat1,Sumo1	Mouse
groupvp_IgG-groupveh_IgG	_tstat	within each collection	CP:REACTOME: Reactome gene sets	REACTOME_MRNA_DECAY_BY_5_TO_3_EXORIBONUCLEASE	0.0178522	0.0789117	0.606175	1.59136	63	14	Lsm2,Lsm4,Lsm1,Lsm6,Dcp2,Patl1,Edc3,Lsm3,Xrn1,Lsm5,Ddx6	11	0.785714	Dcp1a,Dcp1b,Dcp2,Ddx6,Edc3,Edc4,Lsm1,Lsm2,Lsm3,Lsm4,Lsm5,Lsm6,Patl1,Xrn1	Mouse
groupvp_IgG-groupveh_IgG	_tstat	within each collection	CP:REACTOME: Reactome gene sets	REACTOME_RIG_I_MDA5_MEDIATED_INDUCTION_OF_IFN_ALPHA_BETA_PATHWAYS	0.0185272	0.0813064	0.448438	1.52409	78	49	Isg15,Irf7,Nfkbia,Saa3,Tank,Trim25,Tnfaip3,Ube2l6,Atg5,Rps27a,Rela,Pin1,Irf2,Ube2d3,Ager,Cyld	16	0.326531	Ager,App,Atg12,Atg5,Casp8,Chuk,Crebbp,Cyld,Ddx58,Dhx58,Ep300,Fadd,Gm11808,Ifih1,Ikbkb,Ikbke,Ikbkg,Irf1,Irf2,Irf3,Irf7,Isg15,Map3k1,Mavs,Nfkb2,Nfkbia,Nfkbib,Nlrc5,Otud5,Pcbp2,Pin1,Rela,Ripk1,Rnf125,Rps27a,Saa3,Sike1,Tank,Tax1bp1,Tbk1,Tnfaip3,Traf2,Traf3,Trim25,Uba7,Ube2d1,Ube2d3,Ube2k,Ube2l6	Mouse
groupvp_IgG-groupveh_IgG	_tstat	within each collection	H: hallmark gene sets	HALLMARK_APICAL_JUNCTION	0.0191205	0.0398343	0.369876	1.412	89	122	Pfn1,Sirpb1c,Tgfbi,Cnn2,Icam1,Actg1,Actb,Vasp,Myl12b,Ywhah,Rsu1,Vcam1,Mmp9,Rras,Gnai2,Cd34,Sirpb1b,Rac2,Msn,Arpc2,Pik3cb,Skap2,Zyx,Cap1,Cd86,Gm5150,Cldn15,Cdh3,Rhof	29	0.237705	Actb,Actg1,Actn1,Actn4,Adam15,Adam23,Adam9,Adamts5,Akt2,Akt3,Arhgef6,Arpc2,Atp1a3,B4galt1,Baiap2,Bmp1,Cap1,Cd276,Cd34,Cd86,Cdh1,Cdh3,Cdh6,Cdk8,Cldn15,Cldn4,Cldn6,Cldn7,Cldn8,Cnn2,Col16a1,Crat,Crb3,Ctnna1,Ctnnd1,Dhx16,Dlg1,Egfr,Epb41l2,Evl,Exoc4,Gamt,Gm5150,Gnai2,Grb7,Gtf2f1,Hadh,Hras,Icam1,Icam2,Ikbkg,Inppl1,Insig1,Itga3,Itga9,Itgb1,Itgb4,Jup,Lamb3,Lamc2,Ldlrap1,Lima1,Map4k2,Mapk13,Mapk14,Mdk,Mmp…	Mouse
groupvp_IgG-groupveh_IgG	_tstat	within each collection	CP:KEGG: KEGG gene sets	KEGG_SPLICEOSOME	0.0191612	0.11241	0.374995	1.42176	89	114	Hspa1a,Hspa8,Lsm2,Snrpb,Sf3a3,Sf3b5,Dhx38,Hspa2,Cwc15,Snrpa,Srsf9,Prpf38a,Bcas2,Snrpe,Txnl4a,Hnrnpk,Xab2,Sf3b1,Smndc1,Lsm4,BC005561,Snrpd3,Srsf7,Lsm6,Eif4a3,Prpf19,Magoh,Sf3a1,Sart1,Srsf5,Ddx42,Hnrnpa1,Hnrnpu,Ccdc12,Snrpd1,Syf2,Ddx23,Phf5a,Tra2a,Sf3b4,Rbm8a,Lsm3,Sf3a2,Sf3b2,Rbm17,Pcbp1,Lsm5,Srsf2,Ddx46,Hnrnpa3,Snrpd2,Cdc5l,Dhx8,Snrnp40,Ncbp1,Srsf6,Ddx39b,Srsf1,Ddx5,Hspa1b,Zmat2,Puf60,Sf3b3,Snrpc,…	65	0.570175	Acin1,Aqr,BC005561,Bcas2,Bud31,Ccdc12,Cdc40,Cdc5l,Cherp,Crnkl1,Ctnnbl1,Cwc15,Ddx23,Ddx39b,Ddx42,Ddx46,Ddx5,Dhx15,Dhx16,Dhx38,Dhx8,Eftud2,Eif4a3,Hnrnpa1,Hnrnpa3,Hnrnpc,Hnrnpk,Hnrnpm,Hnrnpu,Hspa1a,Hspa1b,Hspa2,Hspa8,Isy1,Lsm2,Lsm3,Lsm4,Lsm5,Lsm6,Lsm7,Magoh,Magohb,Naa38,Ncbp1,Ncbp2,Pcbp1,Phf5a,Plrg1,Ppie,Ppih,Ppil1,Pqbp1,Prpf18,Prpf19,Prpf3,Prpf31,Prpf38a,Prpf4,Prpf40a,Prpf40b,Prpf6,Prpf8,Puf60,Rbm1…	Mouse
groupvp_IgG-groupveh_IgG	_tstat	within each collection	CP:REACTOME: Reactome gene sets	REACTOME_GLUCAGON_TYPE_LIGAND_RECEPTORS	0.0197407	0.0849192	0.679993	1.59487	66	9	Gng10,Gng2,Gngt2,Gnb2,Gng11,Gnas,Gnb5,Gnb1	8	0.888889	Gnas,Gnb1,Gnb2,Gnb5,Gng10,Gng11,Gng12,Gng2,Gngt2	Mouse
groupvp_IgG-groupveh_IgG	_tstat	within each collection	CP:REACTOME: Reactome gene sets	REACTOME_PROSTACYCLIN_SIGNALLING_THROUGH_PROSTACYCLIN_RECEPTOR	0.0197407	0.0849192	0.679993	1.59487	66	9	Gng10,Gng2,Gngt2,Gnb2,Gng11,Gnas,Gnb5,Gnb1	8	0.888889	Gnas,Gnb1,Gnb2,Gnb5,Gng10,Gng11,Gng12,Gng2,Gngt2	Mouse
groupvp_IgG-groupveh_IgG	_tstat	within each collection	CP:REACTOME: Reactome gene sets	REACTOME_SMOOTH_MUSCLE_CONTRACTION	0.0198047	0.0849192	0.602107	1.58068	70	14	Myl12b,Tpm4,Calm3,Calm1,Myl6,Sorbs1,Tln1,Calm2,Vcl	9	0.642857	Cald1,Calm1,Calm2,Calm3,Itgb5,Myl12b,Myl6,Mylk,Sorbs1,Sorbs3,Tln1,Tpm1,Tpm4,Vcl	Mouse
groupvp_IgG-groupveh_IgG	_tstat	within each collection	CP:REACTOME: Reactome gene sets	REACTOME_MUSCLE_CONTRACTION	0.0199073	0.0849192	0.576836	1.58541	72	17	Vim,Myl12b,Tpm4,Calm3,Calm1,Myl6,Sorbs1,Tln1,Calm2	9	0.529412	Cald1,Calm1,Calm2,Calm3,Dmd,Itgb5,Myl12b,Myl6,Mylk,Sorbs1,Sorbs3,Tln1,Tmod1,Tpm1,Tpm4,Vcl,Vim	Mouse
groupvp_IgG-groupveh_IgG	_tstat	within each collection	CP:KEGG: KEGG gene sets	KEGG_ADIPOCYTOKINE_SIGNALING_PATHWAY	0.0202044	0.11241	0.461997	1.5429	84	45	Socs3,Nfkbia,Akt1,Rxrb,Tnfrsf1a,Nfkbie,Slc2a1,Adipor1,Tnf,Rela,Rxra,Stat3,Camkk2,Tnfrsf1b,Ptpn11,Akt3	16	0.355556	Acsl1,Acsl3,Acsl4,Acsl5,Adipor1,Adipor2,Akt1,Akt2,Akt3,Camkk1,Camkk2,Cd36,Chuk,Cpt1a,Ikbkb,Ikbkg,Irs2,Jak2,Mapk8,Mapk9,Mtor,Nfkb1,Nfkbia,Nfkbib,Nfkbie,Pck1,Pck2,Prkaa1,Prkaa2,Prkab1,Prkag1,Prkag2,Ptpn11,Rela,Rxra,Rxrb,Slc2a1,Socs3,Stat3,Stk11,Tnf,Tnfrsf1a,Tnfrsf1b,Tradd,Traf2	Mouse
groupvp_IgG-groupveh_IgG	_tstat	within each collection	CP:REACTOME: Reactome gene sets	REACTOME_P38MAPK_EVENTS	0.0203555	0.0862282	0.648337	1.60108	70	11	Mapkapk2,Kras,Rala,Ralgds,Ralb,Mapk13,Mapkapk3,Hras	8	0.727273	Hras,Kras,Mapk13,Mapk14,Mapkapk2,Mapkapk3,Nras,Rala,Ralb,Ralgds,Src	Mouse
groupvp_IgG-groupveh_IgG	_tstat	within each collection	CP:KEGG: KEGG gene sets	KEGG_OLFACTORY_TRANSDUCTION	0.0209169	0.11241	0.685643	1.58785	72	9	Calm3,Calm1,Camk2g,Arrb2,Calm2,Prkacb	6	0.666667	Arrb2,Calm1,Calm2,Calm3,Camk2b,Camk2g,Prkaca,Prkacb,Prkx	Mouse
groupvp_IgG-groupveh_IgG	_tstat	within each collection	CP:REACTOME: Reactome gene sets	REACTOME_DNA_STRAND_ELONGATION	0.0209719	0.0882265	0.522031	1.5665	81	25	Rpa3,Rfc2,Rpa2,Pold4,Pola1,Mcm4,Rfc4,Prim1,Mcm2,Lig1,Pold2	11	0.44	Fen1,Gins2,Gins4,Lig1,Mcm2,Mcm3,Mcm4,Mcm5,Mcm6,Mcm7,Pcna,Pola1,Pola2,Pold1,Pold2,Pold3,Pold4,Prim1,Rfc2,Rfc3,Rfc4,Rfc5,Rpa1,Rpa2,Rpa3	Mouse
groupvp_IgG-groupveh_IgG	_tstat	within each collection	CP:KEGG: KEGG gene sets	KEGG_TYPE_I_DIABETES_MELLITUS	0.0215892	0.11241	0.726498	1.57404	71	7	Cd80,Il1b,Tnf,Cd86,Il1a	5	0.714286	Cd80,Cd86,Fas,Ica1,Il1a,Il1b,Tnf	Mouse
groupvp_IgG-groupveh_IgG	_tstat	within each collection	CP:KEGG: KEGG gene sets	KEGG_STARCH_AND_SUCROSE_METABOLISM	0.0216173	0.11241	-0.495226	-1.70258	26	19	Ganc,Pygb,Enpp1,Uxs1,Gbe1,Mgam,Enpp3,Pgm2l1	8	0.421053	Agl,Enpp1,Enpp3,Ganc,Gbe1,Gusb,Gys1,Hk1,Hk2,Hk3,Mgam,Pgm1,Pgm2,Pgm2l1,Pygb,Pygl,Ugdh,Ugp2,Uxs1	Mouse
groupvp_IgG-groupveh_IgG	_tstat	within each collection	CP:REACTOME: Reactome gene sets	REACTOME_TCR_SIGNALING	0.0216802	0.0905817	0.49015	1.54495	87	32	Nfkbia,Vasp,Was,Lcp2,Pik3cb,Pik3r1,Rela,Pak1,Pdpk1,Lat,Ptprc,Bcl10	12	0.375	Bcl10,Card11,Cd4,Chuk,Csk,Enah,Evl,Grap2,Ikbkb,Ikbkg,Lat,Lcp2,Malt1,Map3k7,Nck1,Nfkbia,Pag1,Pak1,Pak2,Pdpk1,Pik3ca,Pik3cb,Pik3r1,Pik3r2,Plcg1,Pten,Ptprc,Rela,Ripk2,Tab2,Vasp,Was	Mouse
groupvp_IgG-groupveh_IgG	_tstat	within each collection	CP:REACTOME: Reactome gene sets	REACTOME_THROMBOXANE_SIGNALLING_THROUGH_TP_RECEPTOR	0.0218999	0.0908771	0.625022	1.57976	76	12	Gng10,Gng2,Gngt2,Gnb2,Gng11,Gna13,Gna15,Gnb5,Gnb1	9	0.75	Gna11,Gna13,Gna14,Gna15,Gnb1,Gnb2,Gnb5,Gng10,Gng11,Gng12,Gng2,Gngt2	Mouse
groupvp_IgG-groupveh_IgG	_tstat	within each collection	CP:KEGG: KEGG gene sets	KEGG_ARRHYTHMOGENIC_RIGHT_VENTRICULAR_CARDIOMYOPATHY_ARVC	0.0222965	0.112721	-0.372057	-1.54064	19	36	Dsg2,Itgb8,Dag1,Itga6,Itgb5,Dsp,Gja1,Itgb6,Actn4,Tcf7l1,Jup,Itgb1,Itga3,Dsc2,Dmd,Itgb7,Ctnnb1	17	0.472222	Actb,Actg1,Actn1,Actn4,Atp2a2,Cacna1d,Cacnb3,Cdh2,Ctnna1,Ctnnb1,Dag1,Dmd,Dsc2,Dsg2,Dsp,Emd,Gja1,Itga2b,Itga3,Itga4,Itga5,Itga6,Itga9,Itgav,Itgb1,Itgb4,Itgb5,Itgb6,Itgb7,Itgb8,Jup,Lmna,Pkp2,Sgcb,Tcf7l1,Tcf7l2	Mouse
groupvp_IgG-groupveh_IgG	_tstat	within each collection	CP:KEGG: KEGG gene sets	KEGG_PRION_DISEASES	0.0232558	0.114393	0.522269	1.56584	90	26	Bax,C1qb,Hspa1a,Egr1,Il1b,Ccl5,Mapk3,C1qa,Stip1,Prkacb,Il1a	11	0.423077	Bax,C1qa,C1qb,C6,C8a,C9,Ccl5,Egr1,Fyn,Hspa1a,Hspa1b,Hspa5,Il1a,Il1b,Lamc1,Map2k1,Map2k2,Mapk1,Mapk3,Notch1,Prkaca,Prkacb,Prkx,Prnp,Sod1,Stip1	Mouse
groupvp_IgG-groupveh_IgG	_tstat	within each collection	CP:REACTOME: Reactome gene sets	REACTOME_ADVANCED_GLYCOSYLATION_ENDPRODUCT_RECEPTOR_SIGNALING	0.0247496	0.102008	0.668368	1.5676	83	9	Lgals3,Saa3,Capza2,Mapk3,Ager	5	0.555556	Ager,App,Capza2,Ddost,Lgals3,Mapk1,Mapk3,Prkcsh,Saa3	Mouse
groupvp_IgG-groupveh_IgG	_tstat	within each collection	CP:REACTOME: Reactome gene sets	REACTOME_GLYCOLYSIS	0.025119	0.102836	0.543302	1.5533	94	20	Gapdh,Eno1,Pgam1,Pgk1,Pfkfb4,Pfkp,Pfkfb3,Aldoa,Ppp2r1b,Ppp2ca,Aldoc,Tpi1	12	0.6	Aldoa,Aldob,Aldoc,Eno1,Eno1b,Gapdh,Pfkfb3,Pfkfb4,Pfkl,Pfkm,Pfkp,Pgam1,Pgam2,Pgk1,Ppp2ca,Ppp2cb,Ppp2r1a,Ppp2r1b,Ppp2r5d,Tpi1	Mouse
groupvp_IgG-groupveh_IgG	_tstat	within each collection	CP:REACTOME: Reactome gene sets	REACTOME_DOWNREGULATION_OF_TGF_BETA_RECEPTOR_SIGNALING	0.0257158	0.104578	0.55092	1.55912	96	19	Ppp1r15a,Rps27a,Smad2,Uchl5,Ppp1cc,Strap,Stub1,Ppp1ca,Smad7,Xpo1,Ppp1cb,Gm11808	12	0.631579	Gm11808,Mtmr4,Pmepa1,Ppp1ca,Ppp1cb,Ppp1cc,Ppp1r15a,Rps27a,Smad2,Smad7,Smurf1,Smurf2,Strap,Stub1,Tgfbr1,Tgfbr2,Uchl5,Xpo1,Zfyve9	Mouse
groupvp_IgG-groupveh_IgG	_tstat	within each collection	CP:REACTOME: Reactome gene sets	REACTOME_ADHERENS_JUNCTIONS_INTERACTIONS	0.0270806	0.109398	-0.577037	-1.67218	40	11	Cdh1,Cadm1,Cdh6,Ctnnd1,Jup,Pvr,Ctnnb1	7	0.636364	Cadm1,Cdh1,Cdh2,Cdh3,Cdh5,Cdh6,Ctnna1,Ctnnb1,Ctnnd1,Jup,Pvr	Mouse
groupvp_IgG-groupveh_IgG	_tstat	within each collection	CP:KEGG: KEGG gene sets	KEGG_HEMATOPOIETIC_CELL_LINEAGE	0.0275073	0.128637	0.476296	1.52481	112	35	Il1r2,Itgam,Csf2ra,Cd44,Cd34,Cd9,Il1b,Kit,Tnf,Cd14,Itga4,Csf1,Csf3r,Siglecf,Il1a	15	0.428571	Anpep,Cd14,Cd19,Cd33,Cd34,Cd36,Cd37,Cd38,Cd4,Cd44,Cd55,Cd7,Cd9,Csf1,Csf1r,Csf2ra,Csf3r,Dntt,Il1a,Il1b,Il1r1,Il1r2,Il7r,Itga2b,Itga3,Itga4,Itga5,Itga6,Itgam,Kit,Mme,Siglecf,Siglech,Tfrc,Tnf	Mouse
groupvp_IgG-groupveh_IgG	_tstat	within each collection	CP:KEGG: KEGG gene sets	KEGG_CELL_CYCLE	0.0275651	0.128637	0.386261	1.42532	125	91	Gadd45b,Gadd45a,Ywhah,Cdkn1a,Cdkn2d,Ccna2,Gadd45g,Pttg1,Smad2,Rb1,Bub3,Skp2,Bub1b,Hdac2,Cdk4,E2f1,Sfn,Cdkn1b,Rbx1,Cdc27,Mcm4,Hdac1,Cdc6,Anapc10,Ywhag,Mcm2,Ccnd3,Cdc26,Cdc16,Cdk1,Tfdp1,Mad2l2,Cul1,Ywhab,Smad4,Tgfb2,Ccnh,Cdc25a,Mcm5,Mdm2,Ywhae,Rad21,Anapc5,Ywhaq,Fzr1,Myc,Smc3,Mcm7	48	0.527473	Abl1,Anapc1,Anapc10,Anapc13,Anapc2,Anapc4,Anapc5,Anapc7,Atm,Atr,Bub1b,Bub3,Ccna2,Ccnd1,Ccnd2,Ccnd3,Ccnh,Cdc16,Cdc23,Cdc25a,Cdc26,Cdc27,Cdc6,Cdk1,Cdk2,Cdk4,Cdk6,Cdk7,Cdkn1a,Cdkn1b,Cdkn1c,Cdkn2c,Cdkn2d,Crebbp,Cul1,Dbf4,E2f1,E2f4,E2f5,Ep300,Fzr1,Gadd45a,Gadd45b,Gadd45g,Gsk3b,Hdac1,Hdac2,Mad1l1,Mad2l1,Mad2l2,Mcm2,Mcm3,Mcm4,Mcm5,Mcm6,Mcm7,Mdm2,Myc,Orc2,Orc3,Orc4,Orc5,Orc6,Pcna,Pkmyt1,Pttg1,Rad21,Rb1,R…	Mouse
groupvp_IgG-groupveh_IgG	_tstat	within each collection	CP:REACTOME: Reactome gene sets	REACTOME_CHYLOMICRON_MEDIATED_LIPID_TRANSPORT	0.0281207	0.112853	-0.550133	-1.68535	40	13	Apob,Apoe,Sdc1,Ldlr,Hspg2,Apoc2,Lpl	7	0.538462	Apoa1,Apoa2,Apob,Apoc2,Apoc3,Apoe,Hspg2,Ldlr,Ldlrap1,Lpl,P4hb,Sar1b,Sdc1	Mouse
groupvp_IgG-groupveh_IgG	_tstat	within each collection	CP:KEGG: KEGG gene sets	KEGG_PANCREATIC_CANCER	0.0283853	0.129153	0.426851	1.47099	121	55	Akt1,Rac1,Kras,Rala,Rac2,Pik3cb,Mapk3,Smad2,Rb1,Cdc42,Pik3r1,Rela,Cdk4,E2f1,Rad51,Pik3r5,Ralgds,Ralb,Jak1,Stat3	20	0.363636	Akt1,Akt2,Akt3,Araf,Arhgef6,Bad,Bcl2l1,Braf,Brca2,Ccnd1,Cdc42,Cdk4,Cdk6,Chuk,E2f1,Egfr,Ikbkb,Ikbkg,Jak1,Kras,Map2k1,Mapk1,Mapk3,Mapk8,Mapk9,Nfkb1,Pik3ca,Pik3cb,Pik3cd,Pik3cg,Pik3r1,Pik3r2,Pik3r5,Pld1,Rac1,Rac2,Rac3,Rad51,Raf1,Rala,Ralb,Ralbp1,Ralgds,Rb1,Rela,Smad2,Smad4,Stat1,Stat3,Tgfb2,Tgfb3,Tgfbr1,Tgfbr2,Vegfa,Vegfb	Mouse
groupvp_IgG-groupveh_IgG	_tstat	within each collection	CP:KEGG: KEGG gene sets	KEGG_ARACHIDONIC_ACID_METABOLISM	0.0293185	0.130146	0.541971	1.53521	110	20	Ptgis,Gpx1,Alox5,Gpx4,Cbr3,Ptgs1,Ptgs2,Gpx2	8	0.4	Alox5,Cbr1,Cbr3,Ephx2,Ggt6,Gpx1,Gpx2,Gpx3,Gpx4,Gpx7,Lta4h,Pla2g12a,Pla2g12b,Pla2g4a,Pla2g5,Ptges2,Ptgis,Ptgs1,Ptgs2,Tbxas1	Mouse
groupvp_IgG-groupveh_IgG	_tstat	within each collection	CP:REACTOME: Reactome gene sets	REACTOME_MRNA_PROCESSING	0.0293501	0.117017	0.350429	1.3565	139	140	Cd2bp2,Adar,Hnrnpd,Nup43,Lsm2,Snrpb,Sf3a3,Sf3b5,Gtf2f2,Pabpn1,Polr2g,Ybx1,Dhx38,Nupl2,Hnrnpf,Hnrnpl,Polr2j,Snrpa,Srsf9,Snrpe,Txnl4a,Hnrnpk,Srrm1,Polr2b,Sf3b1,Snrpd3,Srsf7,Dnajc8,Nxf1,Magoh,Sf3a1,Rae1,Pcbp2,Srsf5,Ercc3,Nup35,Hnrnpa2b1,Nup62,Hnrnph1,Nup214,Hnrnpa1,Pcf11,Hnrnpu,Snrpd1,Aaas,Ddx23,Phf5a,Hnrnph2,Sf3b4,Rbm8a,Sf3a2,Nup88,Srsf11,Sf3b2,Pcbp1,Srsf2,Hnrnpa3,Snrpd2,Polr2e,Lsm10,Ccnh,Apobec1,C…	71	0.507143	Aaas,Adar,Adarb1,Apobec1,Ccar1,Ccnh,Cd2bp2,Cdc40,Cdk7,Clp1,Cpsf1,Cpsf2,Cpsf3,Cpsf7,Cstf2,Cstf3,Ddx23,Dhx38,Dhx9,Dnajc8,Eftud2,Eif4e,Ercc2,Ercc3,Fus,Gtf2f1,Gtf2f2,Gtf2h1,Gtf2h2,Gtf2h3,Gtf2h4,Hnrnpa0,Hnrnpa1,Hnrnpa2b1,Hnrnpa3,Hnrnpc,Hnrnpd,Hnrnpf,Hnrnph1,Hnrnph2,Hnrnpk,Hnrnpl,Hnrnpm,Hnrnpr,Hnrnpu,Hnrnpul1,Lsm10,Lsm2,Magoh,Mettl3,Mnat1,Ncbp1,Ncbp2,Nfx1,Nudt21,Nup107,Nup133,Nup153,Nup155,Nup188,Nup20…	Mouse
groupvp_IgG-groupveh_IgG	_tstat	within each collection	CP:KEGG: KEGG gene sets	KEGG_SNARE_INTERACTIONS_IN_VESICULAR_TRANSPORT	0.0300484	0.13021	0.504305	1.52584	117	27	Snap23,Stx8,Stx7,Vamp8,Use1,Stx17,Gosr2,Stx11,Snap47,Vti1b,Gosr1,Sec22b,Stx18,Vamp5,Vamp2,Stx16,Stx2,Stx6,Stx3,Vamp3	20	0.740741	Bet1l,Bnip1,Gosr1,Gosr2,Sec22b,Snap23,Snap29,Snap47,Stx11,Stx12,Stx16,Stx17,Stx18,Stx2,Stx3,Stx6,Stx7,Stx8,Use1,Vamp2,Vamp3,Vamp4,Vamp5,Vamp8,Vti1a,Vti1b,Ykt6	Mouse
groupvp_IgG-groupveh_IgG	_tstat	within each collection	CP:REACTOME: Reactome gene sets	REACTOME_PERK_REGULATED_GENE_EXPRESSION	0.0305441	0.120987	0.515043	1.53744	118	24	Ccl2,Atf4,Exosc5,Atf3,Exosc8,Ddit3,Eif2s1,Exosc3,Dcp2,Atf6,Exosc7,Exosc4,Asns,Parn,Nfya,Dis3	16	0.666667	Asns,Atf3,Atf4,Atf6,Ccl2,Dcp2,Ddit3,Dis3,Eif2ak3,Eif2s1,Exosc1,Exosc2,Exosc3,Exosc4,Exosc5,Exosc7,Exosc8,Exosc9,Herpud1,Hspa5,Khsrp,Nfya,Nfyb,Parn	Mouse
groupvp_IgG-groupveh_IgG	_tstat	within each collection	CP:REACTOME: Reactome gene sets	REACTOME_ACTIVATION_OF_GENES_BY_ATF4	0.0309468	0.12179	0.530639	1.53405	117	21	Ccl2,Atf4,Exosc5,Atf3,Exosc8,Ddit3,Exosc3,Dcp2,Atf6,Exosc7,Exosc4,Asns,Parn,Nfya,Dis3	15	0.714286	Asns,Atf3,Atf4,Atf6,Ccl2,Dcp2,Ddit3,Dis3,Exosc1,Exosc2,Exosc3,Exosc4,Exosc5,Exosc7,Exosc8,Exosc9,Herpud1,Khsrp,Nfya,Nfyb,Parn	Mouse
groupvp_IgG-groupveh_IgG	_tstat	within each collection	CP:KEGG: KEGG gene sets	KEGG_FC_EPSILON_RI_SIGNALING_PATHWAY	0.0311194	0.131715	0.42266	1.45972	133	56	Fcer1g,Akt1,Rac1,Kras,Lcp2,Rac2,Pik3cb,Mapk3,Tnf,Map2k3,Pik3r1,Grb2,Pik3r5,Pdpk1,Lat,Mapk13,Plcg2,Btk,Vav3,Akt3,Hras,Pik3cd,Lyn,Prkcb,Map2k2,Vav1,Gab2,Vav2,Plcg1,Mapk1,Pla2g12a,Inpp5d,Prkcd,Pla2g4a,Sos2,Map2k7	36	0.642857	Akt1,Akt2,Akt3,Btk,Fcer1g,Fyn,Gab2,Grb2,Hras,Inpp5d,Kras,Lat,Lcp2,Lyn,Map2k1,Map2k2,Map2k3,Map2k4,Map2k6,Map2k7,Mapk1,Mapk13,Mapk14,Mapk3,Mapk8,Mapk9,Nras,Pdpk1,Pik3ca,Pik3cb,Pik3cd,Pik3cg,Pik3r1,Pik3r2,Pik3r5,Pla2g12a,Pla2g12b,Pla2g4a,Pla2g5,Plcg1,Plcg2,Prkca,Prkcb,Prkcd,Prkce,Rac1,Rac2,Rac3,Raf1,Sos1,Sos2,Syk,Tnf,Vav1,Vav2,Vav3	Mouse
groupvp_IgG-groupveh_IgG	_tstat	within each collection	CP:REACTOME: Reactome gene sets	REACTOME_CELL_SURFACE_INTERACTIONS_AT_THE_VASCULAR_WALL	0.0311706	0.121885	0.418307	1.45841	134	58	Slc16a3,Slc7a11,Slc3a2,Sirpb1c,Fcer1g,Itgam,Ppia,Kras,Cd48,Trem1,Sirpb1b,Pik3cb,Ppil2,Gm5150,Pik3r1,Grb2,Spn,Ptpn6	18	0.310345	Angpt1,Apob,Atp1b1,Atp1b3,Bsg,Cav1,Cd47,Cd48,Col1a1,Cxadr,Esam,F11r,F2,Fcer1g,Fn1,Fyn,Gm5150,Grb14,Grb2,Grb7,Hras,Itga3,Itga5,Itgal,Itgam,Itgav,Itgax,Itgb1,Itgb2,Kras,L1cam,Lyn,Nras,Pik3ca,Pik3cb,Pik3r1,Pik3r2,Plcg1,Ppia,Ppil2,Pros1,Ptpn6,Sell,Shc1,Sirpa,Sirpb1b,Sirpb1c,Slc16a1,Slc16a3,Slc3a2,Slc7a11,Slc7a6,Slc7a7,Sos1,Spn,Src,Trem1,Yes1	Mouse
groupvp_IgG-groupveh_IgG	_tstat	within each collection	CP:REACTOME: Reactome gene sets	REACTOME_TIGHT_JUNCTION_INTERACTIONS	0.0314607	0.122236	-0.484587	-1.61052	41	17	Cldn7,Cldn12,Pard6g,Cldn6,Cldn8,Cldn3,Pard6b,Pard3,Prkci	9	0.529412	Cldn10,Cldn12,Cldn15,Cldn2,Cldn3,Cldn4,Cldn6,Cldn7,Cldn8,Crb3,F11r,Mpp5,Pard3,Pard6a,Pard6b,Pard6g,Prkci	Mouse
groupvp_IgG-groupveh_IgG	_tstat	within each collection	H: hallmark gene sets	HALLMARK_CHOLESTEROL_HOMEOSTASIS	0.033123	0.0662461	-0.289069	-1.33985	20	61	Alcam,Stard4,Jag1,Clu,Sqle,Chka,Hsd17b7,Hmgcr,Fdft1,Hmgcs1,Gstm7,Acat2,Nsdhl,Fads2,Tm7sf2,Mal2,Dhcr7	17	0.278689	Abca2,Acat2,Acss2,Actg1,Alcam,Aldoc,Antxr2,Anxa5,Atf3,Atf5,Atxn2,Cbs,Cd9,Chka,Clu,Cpeb2,Ctnnb1,Cxcl16,Dhcr7,Ebp,Ech1,Errfi1,Ethe1,Fabp5,Fads2,Fam129a,Fasn,Fbxo6,Fdft1,Fdps,Gpx8,Gstm7,Gusb,Hmgcr,Hmgcs1,Hsd17b7,Idi1,Jag1,Ldlr,Lgals3,Lgmn,Lpl,Mal2,Mvd,Mvk,Nfil3,Nsdhl,Pcyt2,Pdk3,Plaur,Plscr1,Plscr2,Pmvk,Pnrc1,S100a11,Sqle,Srebf2,Stard4,Tm7sf2,Tmem97,Tnfrsf12a	Mouse
groupvp_IgG-groupveh_IgG	_tstat	within each collection	CP:KEGG: KEGG gene sets	KEGG_T_CELL_RECEPTOR_SIGNALING_PATHWAY	0.033853	0.140028	0.390752	1.41567	151	77	Nfkbia,Akt1,Rhoa,Kras,Lcp2,Fos,Nfkbie,Pik3cb,Mapk3,Tnf,Map3k14,Cdc42,Pik3r1,Rela,Jun,Cdk4,Grb2,Pik3r5,Pak1,Ptpn6,Pdpk1,Lat,Ptprc,Mapk13,Bcl10,Ppp3cc,Vav3,Cbl,Akt3,Cblc,Hras	31	0.402597	Akt1,Akt2,Akt3,Bcl10,Card11,Cbl,Cblb,Cblc,Cd4,Cdc42,Cdk4,Chuk,Dlg1,Fos,Fyn,Grap2,Grb2,Gsk3b,Hras,Ikbkb,Ikbkg,Jun,Kras,Lat,Lcp2,Malt1,Map2k1,Map2k2,Map2k7,Map3k14,Map3k7,Map3k8,Mapk1,Mapk13,Mapk14,Mapk3,Mapk9,Nck1,Nck2,Nfat5,Nfatc1,Nfatc2,Nfatc3,Nfkb1,Nfkbia,Nfkbib,Nfkbie,Nras,Pak1,Pak2,Pak4,Pak6,Pdpk1,Pik3ca,Pik3cb,Pik3cd,Pik3cg,Pik3r1,Pik3r2,Pik3r5,Plcg1,Ppp3ca,Ppp3cb,Ppp3cc,Ppp3r1,Ptpn6,Ptprc,R…	Mouse
groupvp_IgG-groupveh_IgG	_tstat	within each collection	CP:REACTOME: Reactome gene sets	REACTOME_ROLE_OF_DCC_IN_REGULATING_APOPTOSIS	0.0345838	0.133089	-0.666412	-1.64349	58	7	Maged1,Dapk3,Unc5b,Casp3,Dapk2	5	0.714286	Appl1,Casp3,Dapk1,Dapk2,Dapk3,Maged1,Unc5b	Mouse
groupvp_IgG-groupveh_IgG	_tstat	within each collection	CP:REACTOME: Reactome gene sets	REACTOME_PURINE_SALVAGE	0.0346904	0.133089	0.620688	1.5328	120	11	Pnp,Aprt,Gmpr,Ada,Ampd3	5	0.454545	Ada,Adal,Adk,Ampd2,Ampd3,Aprt,Dck,Dguok,Gmpr,Gmpr2,Pnp	Mouse
groupvp_IgG-groupveh_IgG	_tstat	within each collection	CP:REACTOME: Reactome gene sets	REACTOME_INHIBITION_OF_REPLICATION_INITIATION_OF_DAMAGED_DNA_BY_RB1_E2F1	0.0353623	0.134819	0.637391	1.53769	121	10	Rb1,E2f1,Pola1,Prim1,Ppp2r1b,Tfdp1,Ppp2ca	7	0.7	E2f1,Pola1,Pola2,Ppp2ca,Ppp2cb,Ppp2r1a,Ppp2r1b,Prim1,Rb1,Tfdp1	Mouse
groupvp_IgG-groupveh_IgG	_tstat	within each collection	CP:REACTOME: Reactome gene sets	REACTOME_SEMA3A_PLEXIN_REPULSION_SIGNALING_BY_INHIBITING_INTEGRIN_ADHESION	0.0373023	0.141332	0.670626	1.52439	124	8	Pip5k1c,Rac1,Rras,Tln1,Fes,Nrp1	6	0.75	Fes,Fyn,Nrp1,Pip5k1c,Plxna3,Rac1,Rras,Tln1	Mouse
groupvp_IgG-groupveh_IgG	_tstat	within each collection	CP:KEGG: KEGG gene sets	KEGG_CELL_ADHESION_MOLECULES_CAMS	0.0391363	0.155605	-0.312604	-1.39237	28	49	Alcam,Cdh1,Cadm1,Cldn7,Ptprf,Glg1,Mpzl1,Itgb8,Itga6,Neo1,Cldn6,Ocln,Sdc1,Itgb1,Cldn8,Cldn3,Cd276	17	0.346939	Alcam,Cadm1,Cd276,Cd34,Cd4,Cd80,Cd86,Cdh1,Cdh2,Cdh3,Cdh5,Cldn10,Cldn15,Cldn2,Cldn3,Cldn4,Cldn6,Cldn7,Cldn8,Esam,F11r,Glg1,Icam1,Icam2,Itga4,Itga6,Itga9,Itgal,Itgam,Itgav,Itgb1,Itgb2,Itgb7,Itgb8,L1cam,Mpzl1,Neo1,Ocln,Ptprc,Ptprf,Pvr,Sdc1,Sdc2,Sdc3,Sdc4,Sell,Selplg,Spn,Vcam1	Mouse
groupvp_IgG-groupveh_IgG	_tstat	within each collection	CP:REACTOME: Reactome gene sets	REACTOME_G_ALPHA1213_SIGNALLING_EVENTS	0.0391651	0.147474	0.425934	1.44761	166	49	Gng10,Abr,Rac1,Rhoa,Gng2,Gngt2,Rhog,Rac2,Rhoc,Gnb2,Gng11,Cdc42,Gna13,Pik3r1,Gna12,Arhgap4,Fgd2	17	0.346939	Abr,Akap13,Arhgap4,Arhgef1,Arhgef11,Arhgef12,Arhgef16,Arhgef17,Arhgef18,Arhgef2,Arhgef3,Arhgef6,Cdc42,Fgd2,Fgd3,Fgd4,Gna12,Gna13,Gnb1,Gnb2,Gnb5,Gng10,Gng11,Gng12,Gng2,Gngt2,Itsn1,Kalrn,Net1,Ngef,Pik3ca,Pik3r1,Pik3r2,Plekhg2,Plxnb1,Prex1,Rac1,Rac2,Rhoa,Rhob,Rhoc,Rhog,Rock1,Rock2,Sos1,Sos2,Trio,Vav1,Vav3	Mouse
groupvp_IgG-groupveh_IgG	_tstat	within each collection	CP:REACTOME: Reactome gene sets	REACTOME_GLUCOSE_METABOLISM	0.0403756	0.151099	0.428415	1.44865	171	47	Gapdh,Phkg2,Eno1,Calm3,Pgam1,Calm1,Pgk1,Pfkfb4,Pygl,Mdh2,Pfkp,Slc25a11,Pfkfb3,Calm2,Prkacb	15	0.319149	Agl,Aldoa,Aldob,Aldoc,Calm1,Calm2,Calm3,Eno1,Eno1b,Fbp1,Gapdh,Gbe1,Got1,Got2,Gys1,Mdh1,Mdh2,Pck1,Pck2,Pfkfb3,Pfkfb4,Pfkl,Pfkm,Pfkp,Pgam1,Pgam2,Pgk1,Pgm1,Pgm2,Phka2,Phkb,Phkg2,Ppp2ca,Ppp2cb,Ppp2r1a,Ppp2r1b,Ppp2r5d,Prkaca,Prkacb,Pygb,Pygl,Slc25a1,Slc25a11,Slc25a12,Slc25a13,Tpi1,Ugp2	Mouse
groupvp_IgG-groupveh_IgG	_tstat	within each collection	CP:KEGG: KEGG gene sets	KEGG_VEGF_SIGNALING_PATHWAY	0.0413551	0.155605	0.419711	1.43331	176	51	Hspb1,Akt1,Mapkapk2,Rac1,Kras,Rac2,Pik3cb,Mapk3,Cdc42,Pik3r1,Pxn,Ptgs2,Pik3r5,Kdr,Mapk13,Mapkapk3,Plcg2,Ppp3cc,Akt3,Bad,Hras,Pik3cd,Prkcb,Sphk2,Map2k2	25	0.490196	Akt1,Akt2,Akt3,Bad,Cdc42,Hras,Hspb1,Kdr,Kras,Map2k1,Map2k2,Mapk1,Mapk13,Mapk14,Mapk3,Mapkapk2,Mapkapk3,Nfat5,Nfatc1,Nfatc2,Nfatc3,Nras,Pik3ca,Pik3cb,Pik3cd,Pik3cg,Pik3r1,Pik3r2,Pik3r5,Pla2g12a,Pla2g12b,Pla2g4a,Pla2g5,Plcg1,Plcg2,Ppp3ca,Ppp3cb,Ppp3cc,Ppp3r1,Prkca,Prkcb,Ptgs2,Ptk2,Pxn,Rac1,Rac2,Rac3,Raf1,Sphk2,Src,Vegfa	Mouse
groupvp_IgG-groupveh_IgG	_tstat	within each collection	CP:REACTOME: Reactome gene sets	REACTOME_SIGNALING_BY_TGF_BETA_RECEPTOR_COMPLEX	0.0416667	0.154672	0.411019	1.42528	179	56	Ppp1r15a,Rhoa,Junb,Rps27a,Smad2,Skil,Uchl5,Ppp1cc,Hdac1,Ube2d3,Strap,Stub1,Ppp1ca,Cdk9,Smad7,Cdk8,Sp1,Fkbp1a,Xpo1,Tfdp1,Ncor1,Ppp1cb,Prkcz,Smad4,Gm11808,Tgif1	26	0.464286	Arhgef18,Ccnc,Ccnt1,Ccnt2,Cdk8,Cdk9,Cgn,E2f4,E2f5,F11r,Fkbp1a,Furin,Gm11808,Hdac1,Junb,Men1,Mtmr4,Myc,Ncor1,Ncor2,Pard3,Pard6a,Parp1,Pmepa1,Ppm1a,Ppp1ca,Ppp1cb,Ppp1cc,Ppp1r15a,Prkcz,Rbl1,Rhoa,Rps27a,Ski,Skil,Smad2,Smad4,Smad7,Smurf1,Smurf2,Sp1,Strap,Stub1,Tfdp1,Tgfbr1,Tgfbr2,Tgif1,Tgif2,Trim33,Ube2d1,Ube2d3,Uchl5,Usp9x,Wwtr1,Xpo1,Zfyve9	Mouse
groupvp_IgG-groupveh_IgG	_tstat	within each collection	CP:KEGG: KEGG gene sets	KEGG_AMYOTROPHIC_LATERAL_SCLEROSIS_ALS	0.0417616	0.155605	0.484676	1.48059	164	28	Bax,Gpx1,Rac1,Tnfrsf1a,Cycs,Apaf1,Tnf,Map2k3,Derl1,Mapk13,Ppp3cc,Tnfrsf1b,Bad	13	0.464286	Apaf1,Bad,Bax,Bcl2,Bcl2l1,Bid,Casp3,Cat,Ccs,Cycs,Daxx,Derl1,Gpx1,Map2k3,Map2k6,Map3k5,Mapk13,Mapk14,Ppp3ca,Ppp3cb,Ppp3cc,Ppp3r1,Rab5a,Rac1,Sod1,Tnf,Tnfrsf1a,Tnfrsf1b	Mouse
groupvp_IgG-groupveh_IgG	_tstat	within each collection	CP:KEGG: KEGG gene sets	KEGG_TERPENOID_BACKBONE_BIOSYNTHESIS	0.0419332	0.155605	-0.525774	-1.5897	58	13	Hmgcs2,Hmgcr,Hmgcs1,Pdss2,Acat2,Idi1	6	0.461538	Acat1,Acat2,Dhdds,Fdps,Ggps1,Hmgcr,Hmgcs1,Hmgcs2,Idi1,Mvd,Mvk,Pdss2,Pmvk	Mouse
groupvp_IgG-groupveh_IgG	_tstat	within each collection	CP:REACTOME: Reactome gene sets	REACTOME_SIGNALING_BY_ILS	0.0420075	0.154672	0.373996	1.37834	189	86	Socs3,Il1r2,Hck,Il1rn,Csf2ra,Myd88,Kras,Il1b,Pik3cb,Mapk3,Irak4,Irak3,Pik3r1,Rela,Grb2,Rbx1,Irak2,Nod1,Ptpn6,Prkacb,Map3k3,Jak1,Stat3,Ptk2b,Il1a,Cbl,Cdk1,Hras,Csf2rb,Cul1,Pik3cd,Ywhab,Lyn,Map2k2,Vav1,Map3k8,Gab2,Ikbkb	38	0.44186	Blnk,Btrc,Cbl,Cdk1,Chuk,Crk,Crkl,Csf2ra,Csf2rb,Csf2rb2,Cul1,Fyn,Gab2,Grb2,Hck,Hras,Ikbkb,Ikbkg,Il18,Il1a,Il1b,Il1r1,Il1r2,Il1rap,Il1rn,Il2rg,Il6st,Il7r,Inppl1,Irak1,Irak2,Irak3,Irak4,Jak1,Jak2,Jak3,Kras,Lyn,Map2k1,Map2k2,Map2k4,Map2k6,Map3k3,Map3k7,Map3k8,Mapk1,Mapk3,Myd88,Nfkb2,Nod1,Nras,Peli1,Peli2,Pik3ca,Pik3cb,Pik3cd,Pik3r1,Pik3r2,Prkacb,Ptk2b,Ptpn6,Raf1,Rapgef1,Rbx1,Rela,Ripk2,Shc1,Socs3,Sos…	Mouse
groupvp_IgG-groupveh_IgG	_tstat	within each collection	CP:REACTOME: Reactome gene sets	REACTOME_CTLA4_INHIBITORY_SIGNALING	0.0420912	0.154672	0.536466	1.49628	156	18	Akt1,Cd80,Cd86,Ppp2r5c,Pdpk1,Akt3,Ppp2r1b,Ppp2ca,Lyn,Ppp2r5a	10	0.555556	Akt1,Akt2,Akt3,Cd80,Cd86,Fyn,Lyn,Pdpk1,Ppp2ca,Ppp2cb,Ppp2r1a,Ppp2r1b,Ppp2r5a,Ppp2r5c,Ppp2r5d,Ppp2r5e,Src,Yes1	Mouse
groupvp_IgG-groupveh_IgG	_tstat	within each collection	CP:KEGG: KEGG gene sets	KEGG_PYRIMIDINE_METABOLISM	0.0421903	0.155605	0.386517	1.3924	187	75	Nme2,Dut,Pnp,Polr1d,Nme1,Tk1,Polr2g,Txnrd2,Pold4,Rrm2,Txnrd1,Nudt2,Polr2j,Pole3,Nt5c,Pola1,Rrm1,Itpa,Polr2b,Dtymk,Ctps2,Prim1,Upp1	23	0.306667	Ak3,Cad,Cant1,Cda,Cmpk1,Cmpk2,Ctps2,Dck,Dhodh,Dpyd,Dpys,Dtymk,Dut,Entpd1,Entpd5,Entpd6,Itpa,Nme1,Nme2,Nme5,Nme6,Nme7,Nt5c,Nt5c2,Nt5m,Nudt2,Pnp,Pnpt1,Pola1,Pola2,Pold1,Pold2,Pold3,Pold4,Pole,Pole3,Pole4,Polr1a,Polr1c,Polr1d,Polr2a,Polr2b,Polr2c,Polr2d,Polr2e,Polr2f,Polr2g,Polr2h,Polr2i,Polr2j,Polr2k,Polr2l,Polr3b,Polr3c,Polr3d,Polr3f,Polr3h,Polr3k,Prim1,Rrm1,Rrm2,Rrm2b,Tk1,Tk2,Txnrd1,Txnrd2,Tyms,U…	Mouse
groupvp_IgG-groupveh_IgG	_tstat	within each collection	CP:REACTOME: Reactome gene sets	REACTOME_TELOMERE_MAINTENANCE	0.0426279	0.155707	0.476791	1.48089	169	30	H2afz,Ruvbl1,Rpa3,Rfc2,Rpa2,Pold4,Hist1h2be,Nhp2,Pola1,H2afx,Rfc4,Prim1,Lig1	13	0.433333	Acd,Dkc1,Fen1,H2afx,H2afz,Hist1h2be,Hist1h4d,Lig1,Nhp2,Pcna,Pola1,Pola2,Pold1,Pold2,Pold3,Pold4,Pole,Prim1,Rfc2,Rfc3,Rfc4,Rfc5,Rpa1,Rpa2,Rpa3,Ruvbl1,Ruvbl2,Terf1,Terf2,Terf2ip	Mouse
groupvp_IgG-groupveh_IgG	_tstat	within each collection	CP:REACTOME: Reactome gene sets	REACTOME_G1_PHASE	0.0433359	0.156854	0.477466	1.47174	171	29	Cdkn1a,Cdkn2d,Rps27a,Rb1,Skp2,Cdk4,E2f1,Cdkn1b,Ccnd3,Cks1b,Ppp2r1b,Tfdp1,Cul1,Ppp2ca,Gm11808,Ccnh,Ppp2r2a	17	0.586207	Ccnd1,Ccnd2,Ccnd3,Ccnh,Cdk4,Cdk6,Cdk7,Cdkn1a,Cdkn1b,Cdkn2c,Cdkn2d,Cks1b,Cul1,E2f1,E2f4,E2f5,Gm11808,Mnat1,Ppp2ca,Ppp2cb,Ppp2r1a,Ppp2r1b,Ppp2r2a,Rb1,Rbl1,Rbl2,Rps27a,Skp2,Tfdp1	Mouse
groupvp_IgG-groupveh_IgG	_tstat	within each collection	CP:REACTOME: Reactome gene sets	REACTOME_TRANSPORT_OF_INORGANIC_CATIONS_ANIONS_AND_AMINO_ACIDS_OLIGOPEPTIDES	0.0434563	0.156854	0.480278	1.47049	171	28	Slc7a11,Slc3a2,Slc20a1,Slc15a3,Slc38a1,Slc1a5,Slc15a4,Slc4a7,Slc24a5	9	0.321429	Slc12a2,Slc12a6,Slc12a7,Slc15a2,Slc15a3,Slc15a4,Slc16a10,Slc17a5,Slc1a5,Slc20a1,Slc20a2,Slc24a5,Slc26a2,Slc38a1,Slc38a2,Slc38a4,Slc3a2,Slc43a2,Slc4a2,Slc4a3,Slc4a4,Slc4a7,Slc6a6,Slc7a1,Slc7a11,Slc7a6,Slc7a7,Slc9a8	Mouse
groupvp_IgG-groupveh_IgG	_tstat	within each collection	CP:REACTOME: Reactome gene sets	REACTOME_NUCLEOTIDE_BINDING_DOMAIN_LEUCINE_RICH_REPEAT_CONTAINING_RECEPTOR_NLR_SIGNALING_PATHWAYS	0.0443227	0.15904	0.467148	1.45979	177	31	Pstpip1,Nlrp3,Tnfaip3,Birc3,Hsp90ab1,Mefv,Irak2,Nod1,Aim2,Mapk13,Pycard,Birc2,Cyld	13	0.419355	Aim2,App,Bcl2,Bcl2l1,Birc2,Birc3,Casp2,Casp8,Chuk,Cyld,Hsp90ab1,Ikbkb,Ikbkg,Irak1,Irak2,Map2k6,Map3k7,Mapk13,Mapk14,Mefv,Nlrp3,Nod1,Panx1,Pstpip1,Pycard,Ripk2,Tab1,Tab2,Tab3,Tnfaip3,Txnip	Mouse
groupvp_IgG-groupveh_IgG	_tstat	within each collection	CP:KEGG: KEGG gene sets	KEGG_GLIOMA	0.0444234	0.155605	0.429217	1.44473	187	47	Akt1,Cdkn1a,Calm3,Kras,Calm1,Pik3cb,Mapk3,Camk2g,Igf1,Rb1,Pik3r1,Cdk4,E2f1,Grb2,Calm2,Pik3r5	16	0.340426	Akt1,Akt2,Akt3,Araf,Braf,Calm1,Calm2,Calm3,Camk2b,Camk2g,Ccnd1,Cdk4,Cdk6,Cdkn1a,E2f1,Egfr,Grb2,Hras,Igf1,Igf1r,Kras,Map2k1,Map2k2,Mapk1,Mapk3,Mdm2,Mtor,Nras,Pdgfa,Pdgfb,Pik3ca,Pik3cb,Pik3cd,Pik3cg,Pik3r1,Pik3r2,Pik3r5,Plcg1,Plcg2,Prkca,Prkcb,Pten,Raf1,Rb1,Shc1,Sos1,Sos2	Mouse
groupvp_IgG-groupveh_IgG	_tstat	within each collection	CP:KEGG: KEGG gene sets	KEGG_VIBRIO_CHOLERAE_INFECTION	0.0446644	0.155605	0.444973	1.45444	184	40	Actg1,Atp6v1b2,Actb,Atp6v0c,Atp6v1f,Sec61b,Atp6v0a2,Atp6v0b,Atp6v1d,Atp6v1c1,Atp6v1g1,Tcirg1,Prkacb,Plcg2,Kdelr2,Gnas	16	0.4	Actb,Actg1,Adcy9,Arf1,Atp6ap1,Atp6v0a1,Atp6v0a2,Atp6v0b,Atp6v0c,Atp6v0d1,Atp6v0e2,Atp6v1a,Atp6v1b2,Atp6v1c1,Atp6v1d,Atp6v1f,Atp6v1g1,Atp6v1g2,Atp6v1h,Cftr,Gnas,Kcnq1,Kdelr1,Kdelr2,Pdia4,Plcg1,Plcg2,Prkaca,Prkacb,Prkca,Prkcb,Prkx,Sec61a1,Sec61a2,Sec61b,Sec61g,Slc12a2,Tcirg1,Tjp1,Tjp2	Mouse
groupvp_IgG-groupveh_IgG	_tstat	within each collection	CP:REACTOME: Reactome gene sets	REACTOME_G_ALPHA_S_SIGNALLING_EVENTS	0.0448466	0.159979	0.513436	1.48431	170	21	Gng10,Gnai3,Gng2,Gnai2,Gngt2,Gnb2,Gng11,Pde4b,Ptger4,Ramp1,Gnas,Gnb5,Gnb1	13	0.619048	Adcy6,Adcy7,Adcy9,Adrb2,Gnai2,Gnai3,Gnas,Gnb1,Gnb2,Gnb5,Gng10,Gng11,Gng12,Gng2,Gngt2,Mc1r,Pde3b,Pde4b,Pde7a,Ptger4,Ramp1	Mouse
groupvp_IgG-groupveh_IgG	_tstat	within each collection	CP:KEGG: KEGG gene sets	KEGG_PURINE_METABOLISM	0.0449219	0.155605	0.37074	1.37619	206	94	Nme2,Gda,Xdh,Pnp,Aprt,Polr1d,Nme1,Adssl1,Pde4b,Polr2g,Gmpr,Pold4,Nudt5,Ak2,Rrm2,Nudt2,Polr2j,Nudt9,Pole3,Nt5c,Pola1,Rrm1,Itpa,Gmps,Polr2b,Ada,Ampd3,Papss2,Impdh2,Prim1	30	0.319149	Ada,Adcy6,Adcy7,Adcy9,Adk,Adsl,Adss,Adssl1,Ak2,Ampd2,Ampd3,Aprt,Atic,Cant1,Dck,Dguok,Enpp1,Enpp3,Entpd1,Entpd2,Entpd5,Entpd6,Gart,Gda,Gmpr,Gmpr2,Gmps,Guk1,Impdh1,Impdh2,Itpa,Nme1,Nme2,Nme5,Nme6,Nme7,Npr1,Npr2,Nt5c,Nt5c2,Nt5m,Nudt2,Nudt5,Nudt9,Paics,Papss1,Papss2,Pde3b,Pde4b,Pde6d,Pde7a,Pfas,Pnp,Pnpt1,Pola1,Pola2,Pold1,Pold2,Pold3,Pold4,Pole,Pole3,Pole4,Polr1a,Polr1c,Polr1d,Polr2a,Polr2b,Polr2c,Po…	Mouse
groupvp_IgG-groupveh_IgG	_tstat	within each collection	CP:KEGG: KEGG gene sets	KEGG_RIG_I_LIKE_RECEPTOR_SIGNALING_PATHWAY	0.0453136	0.155605	0.434167	1.444	189	44	Isg15,Irf7,Nfkbia,Tank,Ddx3x,Trim25,Atg5,Tnf,Rela,Cxcl10,Pin1,Ddx3y	12	0.272727	Atg12,Atg5,Azi2,Casp8,Chuk,Cxcl10,Cyld,Ddx3x,Ddx3y,Ddx58,Dhx58,Fadd,Ifih1,Ikbkb,Ikbke,Ikbkg,Irf3,Irf7,Isg15,Map3k1,Map3k7,Mapk13,Mapk14,Mapk8,Mapk9,Mavs,Nfkb1,Nfkbia,Nfkbib,Otud5,Pin1,Rela,Ripk1,Rnf125,Sike1,Tank,Tbk1,Tbkbp1,Tmem173,Tnf,Tradd,Traf2,Traf3,Trim25	Mouse
groupvp_IgG-groupveh_IgG	_tstat	within each collection	CP:REACTOME: Reactome gene sets	REACTOME_BASIGIN_INTERACTIONS	0.0468879	0.166288	0.548719	1.49139	170	16	Slc16a3,Slc7a11,Slc3a2,Ppia,Ppil2,Spn	6	0.375	Atp1b1,Atp1b3,Bsg,Cav1,Itga3,Itgb1,L1cam,Ppia,Ppil2,Slc16a1,Slc16a3,Slc3a2,Slc7a11,Slc7a6,Slc7a7,Spn	Mouse
groupvp_IgG-groupveh_IgG	_tstat	within each collection	CP:KEGG: KEGG gene sets	KEGG_UBIQUITIN_MEDIATED_PROTEOLYSIS	0.0472407	0.159219	0.361033	1.35592	219	105	Socs3,Ube2s,Ube2a,Pml,Ube2m,Birc3,Ube2l6,Ppil2,Ube2q2,Skp2,Socs1,Wwp2,Rchy1,Ube4b,Ube2q1,Rbx1,Ube2e2,Fbxw7,Cdc27,Ube2e1,Anapc10,Sae1,Ube2j2,Ube2d3,Stub1,Birc2,Ube2h,Prpf19,Klhl13,Cdc26,Ube2i,Cbl,Cdc16,Rhobtb2,Ube2c,Ube4a,Cblc,Ddb2,Trim37,Ube2f,Cul1,Pias3	42	0.4	Anapc1,Anapc10,Anapc13,Anapc2,Anapc4,Anapc5,Anapc7,Birc2,Birc3,Birc6,Btrc,Cbl,Cblb,Cblc,Cdc16,Cdc23,Cdc26,Cdc27,Cdc34,Cul1,Cul2,Cul3,Cul4a,Cul4b,Cul5,Cul7,Ddb1,Ddb2,Fancl,Fbxo4,Fbxw11,Fbxw7,Fbxw8,Fzr1,Herc1,Herc2,Herc4,Huwe1,Itch,Keap1,Klhl13,Klhl9,Map3k1,Mdm2,Mgrn1,Nedd4,Nedd4l,Pias1,Pias2,Pias3,Pias4,Pml,Ppil2,Prpf19,Rbx1,Rchy1,Rhobtb2,Sae1,Skp2,Smurf1,Smurf2,Socs1,Socs3,Stub1,Syvn1,Trim32,Trim…	Mouse
groupvp_IgG-groupveh_IgG	_tstat	within each collection	CP:REACTOME: Reactome gene sets	REACTOME_METABOLISM_OF_PORPHYRINS	0.0474972	0.167476	0.589977	1.49118	166	12	Blvrb,Alas1,Alad,Hmox1,Ppox	5	0.416667	Alad,Alas1,Blvra,Blvrb,Cpox,Fech,Hmbs,Hmox1,Hmox2,Ppox,Urod,Uros	Mouse
groupvp_IgG-groupveh_IgG	_tstat	within each collection	CP:KEGG: KEGG gene sets	KEGG_RENIN_ANGIOTENSIN_SYSTEM	0.0485903	0.16079	-0.626992	-1.5671	80	7	Mme,Anpep,Agt,Nln,Lnpep	5	0.714286	Agt,Anpep,Ctsa,Enpep,Lnpep,Mme,Nln	Mouse
groupvp_IgG-groupveh_IgG	_tstat	within each collection	CP:REACTOME: Reactome gene sets	REACTOME_AMINE_COMPOUND_SLC_TRANSPORTERS	0.0488445	0.171058	-0.717359	-1.58135	92	5	Slc44a3,Slc44a2,Slc6a9,Slc44a1	4	0.8	Slc44a1,Slc44a2,Slc44a3,Slc6a6,Slc6a9	Mouse
groupvp_IgG-groupveh_IgG	_tstat	within each collection	CP:REACTOME: Reactome gene sets	REACTOME_ANTIVIRAL_MECHANISM_BY_IFN_STIMULATED_GENES	0.0490741	0.171058	0.404698	1.40336	211	56	Isg15,Trim25,Nup43,Eif4e2,Usp18,Ube2l6,Rps27a,Mapk3,Eif4a1,Kpna4,Nupl2,Pin1,Ube2e1,Jak1,Eif4a3,Eif2ak2,Rae1,Kpna3,Nup35,Nup62,Nup214,Ppm1b	22	0.392857	Aaas,Arih1,Ddx58,Eif2ak2,Eif4a1,Eif4a2,Eif4a3,Eif4e,Eif4e2,Eif4e3,Eif4g1,Eif4g2,Eif4g3,Flnb,Gm11808,Irf3,Isg15,Jak1,Kpna1,Kpna3,Kpna4,Kpnb1,Mapk3,Nedd4,Nup107,Nup133,Nup153,Nup155,Nup188,Nup205,Nup214,Nup35,Nup37,Nup43,Nup50,Nup54,Nup62,Nup85,Nup88,Nup93,Nupl2,Pin1,Plcg1,Pom121,Ppm1b,Rae1,Ranbp2,Rps27a,Seh1l,Stat1,Tpr,Trim25,Uba7,Ube2e1,Ube2l6,Usp18	Mouse
groupvp_IgG-groupveh_IgG	_tstat	within each collection	CP:REACTOME: Reactome gene sets	REACTOME_TOLL_RECEPTOR_CASCADES	0.0501879	0.173947	0.369514	1.36183	226	86	Irf7,Nfkbia,Tlr2,Saa3,Mapkapk2,Myd88,Ctss,Fos,Atf1,Rps27a,Mapk3,Irak4,Irak3,Cd14,Map2k3,Rela,Jun,Ly86,Tlr7,Irak2,Nod1,Mapkapk3,Plcg2,Ager,Btk,Cdk1,Ppp2r1b,Dnm2,Rps6ka1,Ripk1,Ppp2ca	31	0.360465	Ager,App,Atf1,Atf2,Btk,Cd14,Cd180,Cdk1,Chuk,Cnpy3,Creb1,Ctsb,Ctss,Dnm2,Dusp6,Dusp7,Ecsit,Eea1,Fos,Gm11808,Hsp90b1,Ikbkb,Ikbke,Ikbkg,Irak1,Irak2,Irak3,Irak4,Irf3,Irf7,Jun,Lbp,Lgmn,Ly86,Ly96,Map2k1,Map2k2,Map2k3,Map2k4,Map2k6,Map2k7,Map3k1,Map3k7,Mapk1,Mapk14,Mapk3,Mapk7,Mapk8,Mapk9,Mapkapk2,Mapkapk3,Mef2a,Mef2c,Myd88,Nfkb2,Nfkbia,Nfkbib,Nod1,Peli1,Peli2,Pik3c3,Plcg2,Ppp2ca,Ppp2cb,Ppp2r1a,Ppp2r1b,P…	Mouse
groupvp_IgG-groupveh_IgG	_tstat	within each collection	CP:REACTOME: Reactome gene sets	REACTOME_SIGNALING_BY_CONSTITUTIVELY_ACTIVE_EGFR	0.0518234	0.1786	0.544738	1.48057	188	16	Kras,Hsp90aa1,Rps27a,Pik3r1,Grb2,Cbl,Hras,Cdc37,Gm11808,Plcg1,Gab1,Shc1	12	0.75	Cbl,Cdc37,Egfr,Gab1,Gm11808,Grb2,Hras,Hsp90aa1,Kras,Nras,Pik3ca,Pik3r1,Plcg1,Rps27a,Shc1,Sos1	Mouse
groupvp_IgG-groupveh_IgG	_tstat	within each collection	CP:REACTOME: Reactome gene sets	REACTOME_ENOS_ACTIVATION_AND_REGULATION	0.0526316	0.180367	0.531712	1.46139	192	17	Akt1,Calm3,Calm1,Hsp90aa1,Nostrin,Calm2,Gchfr,Spr,Dnm2,Gch1,Lypla1	11	0.647059	Akt1,Calm1,Calm2,Calm3,Cav1,Dhfr,Dnm2,Gch1,Gchfr,Hsp90aa1,Lypla1,Nosip,Nostrin,Pts,Spr,Wasl,Zdhhc21	Mouse
groupvp_IgG-groupveh_IgG	_tstat	within each collection	CP:REACTOME: Reactome gene sets	REACTOME_DSCAM_INTERACTIONS	0.0555197	0.188914	0.73305	1.43797	171	5	Rac1,Pak1,Mapk13	3	0.6	Mapk13,Mapk14,Mapk8,Pak1,Rac1	Mouse
groupvp_IgG-groupveh_IgG	_tstat	within each collection	CP:REACTOME: Reactome gene sets	REACTOME_POL_SWITCHING	0.0557452	0.188914	0.580505	1.46724	195	12	Rfc2,Pold4,Pola1,Rfc4,Prim1,Pold2,Pold3,Pcna,Pold1	9	0.75	Pcna,Pola1,Pola2,Pold1,Pold2,Pold3,Pold4,Prim1,Rfc2,Rfc3,Rfc4,Rfc5	Mouse
groupvp_IgG-groupveh_IgG	_tstat	within each collection	CP:KEGG: KEGG gene sets	KEGG_GLYCOSYLPHOSPHATIDYLINOSITOL_GPI_ANCHOR_BIOSYNTHESIS	0.0570547	0.185428	-0.451658	-1.49402	73	17	Pigb,Pigs,Pigh,Pign,Pgap1,Gpaa1	6	0.352941	Dpm2,Gpaa1,Pgap1,Pigb,Pigc,Pigf,Pigg,Pigh,Pigk,Pign,Pigo,Pigp,Pigq,Pigs,Pigt,Pigv,Pigx	Mouse
groupvp_IgG-groupveh_IgG	_tstat	within each collection	CP:REACTOME: Reactome gene sets	REACTOME_TRAF6_MEDIATED_IRF7_ACTIVATION	0.0587748	0.195845	0.544623	1.45827	212	15	Irf7,Tank,Trim25,Irf2	4	0.266667	Crebbp,Ddx58,Ep300,Ifih1,Ikbke,Irf1,Irf2,Irf3,Irf7,Mavs,Sike1,Tank,Tbk1,Traf2,Trim25	Mouse
groupvp_IgG-groupveh_IgG	_tstat	within each collection	CP:REACTOME: Reactome gene sets	REACTOME_ION_CHANNEL_TRANSPORT	0.0589623	0.195845	-0.443574	-1.49818	74	18	Atp1a1,Atp1b1,Atp9b,Atp2c1	4	0.222222	Atp10a,Atp11a,Atp11b,Atp11c,Atp1a1,Atp1a3,Atp1b1,Atp1b3,Atp2a1,Atp2a2,Atp2a3,Atp2c1,Atp7a,Atp8a1,Atp8b1,Atp8b4,Atp9a,Atp9b	Mouse
groupvp_IgG-groupveh_IgG	_tstat	within each collection	CP:REACTOME: Reactome gene sets	REACTOME_ION_TRANSPORT_BY_P_TYPE_ATPASES	0.0589623	0.195845	-0.443574	-1.49818	74	18	Atp1a1,Atp1b1,Atp9b,Atp2c1	4	0.222222	Atp10a,Atp11a,Atp11b,Atp11c,Atp1a1,Atp1a3,Atp1b1,Atp1b3,Atp2a1,Atp2a2,Atp2a3,Atp2c1,Atp7a,Atp8a1,Atp8b1,Atp8b4,Atp9a,Atp9b	Mouse
groupvp_IgG-groupveh_IgG	_tstat	within each collection	CP:KEGG: KEGG gene sets	KEGG_INSULIN_SIGNALING_PATHWAY	0.0590509	0.188548	0.354609	1.33179	274	105	Socs3,Ppp1r3b,Akt1,Socs2,Phkg2,Calm3,Rps6,Kras,Calm1,Ptpn1,Sorbs1,Eif4e2,Pygl,Inpp5k,Pik3cb,Mapk3,Prkar1a,Socs1,Pik3r1,Mknk1,Hk2,Grb2,Prkar2b,Calm2,Ppp1cc,Pik3r5,Pdpk1,Prkacb,Rheb,Ppp1ca,Trip10,Rps6kb1,Cbl,Akt3,Exoc7,Bad,Cblc,Hras,Pik3cd,Ppp1cb,Flot2,Hk3,Map2k2,Eif4ebp1,Prkcz	45	0.428571	Acaca,Akt1,Akt2,Akt3,Araf,Bad,Braf,Calm1,Calm2,Calm3,Cbl,Cblb,Cblc,Crk,Crkl,Eif4e,Eif4e2,Eif4ebp1,Exoc7,Fasn,Fbp1,Flot1,Flot2,Foxo1,Grb2,Gsk3b,Gys1,Hk1,Hk2,Hk3,Hras,Ikbkb,Inpp5d,Inpp5k,Insr,Irs2,Kras,Lipe,Map2k1,Map2k2,Mapk1,Mapk3,Mapk8,Mapk9,Mknk1,Mknk2,Mtor,Nras,Pck1,Pck2,Pde3b,Pdpk1,Phka2,Phkb,Phkg2,Pik3ca,Pik3cb,Pik3cd,Pik3cg,Pik3r1,Pik3r2,Pik3r5,Ppp1ca,Ppp1cb,Ppp1cc,Ppp1r3b,Ppp1r3d,Prkaa1,Pr…	Mouse
groupvp_IgG-groupveh_IgG	_tstat	within each collection	CP:REACTOME: Reactome gene sets	REACTOME_ACTIVATED_TLR4_SIGNALLING	0.0590746	0.195845	0.378273	1.36664	262	72	Irf7,Nfkbia,Tlr2,Saa3,Mapkapk2,Myd88,Fos,Atf1,Rps27a,Mapk3,Irak4,Irak3,Cd14,Map2k3,Rela,Jun,Irak2,Nod1	18	0.25	Ager,App,Atf1,Atf2,Btk,Cd14,Cdk1,Chuk,Creb1,Dusp6,Dusp7,Ecsit,Fos,Gm11808,Ikbkb,Ikbke,Ikbkg,Irak1,Irak2,Irak3,Irak4,Irf3,Irf7,Jun,Ly96,Map2k1,Map2k2,Map2k3,Map2k4,Map2k6,Map2k7,Map3k1,Map3k7,Mapk1,Mapk14,Mapk3,Mapk7,Mapk8,Mapk9,Mapkapk2,Mapkapk3,Mef2a,Mef2c,Myd88,Nfkb2,Nfkbia,Nfkbib,Nod1,Peli1,Peli2,Ppp2ca,Ppp2cb,Ppp2r1a,Ppp2r1b,Ppp2r5d,Rela,Ripk1,Ripk2,Rps27a,Rps6ka1,Rps6ka3,Rps6ka5,Saa3,Sigirr,…	Mouse
groupvp_IgG-groupveh_IgG	_tstat	within each collection	CP:REACTOME: Reactome gene sets	REACTOME_NEGATIVE_REGULATORS_OF_RIG_I_MDA5_SIGNALING	0.0595756	0.196438	0.476391	1.43805	232	26	Isg15,Trim25,Tnfaip3,Ube2l6,Atg5,Rps27a,Pin1,Ube2d3,Cyld,Pcbp2	10	0.384615	Atg12,Atg5,Cyld,Ddx58,Gm11808,Ifih1,Ikbke,Irf3,Isg15,Mavs,Nlrc5,Otud5,Pcbp2,Pin1,Rnf125,Rps27a,Tax1bp1,Tbk1,Tnfaip3,Traf3,Trim25,Uba7,Ube2d1,Ube2d3,Ube2k,Ube2l6	Mouse
groupvp_IgG-groupveh_IgG	_tstat	within each collection	CP:REACTOME: Reactome gene sets	REACTOME_TRIF_MEDIATED_TLR3_SIGNALING	0.0602992	0.197613	0.392181	1.3731	261	59	Zbp1,Irf7,Nfkbia,Saa3,Mapkapk2,Fos,Atf1,Rps27a,Mapk3,Map2k3,Rela,Jun,Irak2,Nod1,Mapkapk3,Ager,Cdk1,Ppp2r1b,Rps6ka1,Ripk1,Ppp2ca	21	0.355932	Ager,App,Atf1,Atf2,Cdk1,Chuk,Creb1,Dusp6,Dusp7,Fos,Gm11808,Ikbkb,Ikbke,Ikbkg,Irak1,Irak2,Irf3,Irf7,Jun,Map2k1,Map2k2,Map2k3,Map2k4,Map2k6,Map2k7,Map3k7,Mapk1,Mapk14,Mapk3,Mapk7,Mapk8,Mapk9,Mapkapk2,Mapkapk3,Mef2a,Mef2c,Nfkb2,Nfkbia,Nfkbib,Nod1,Ppp2ca,Ppp2cb,Ppp2r1a,Ppp2r1b,Ppp2r5d,Rela,Ripk1,Ripk2,Rps27a,Rps6ka1,Rps6ka3,Rps6ka5,Saa3,Tab1,Tab2,Tab3,Tbk1,Tlr3,Zbp1	Mouse
groupvp_IgG-groupveh_IgG	_tstat	within each collection	CP:KEGG: KEGG gene sets	KEGG_INTESTINAL_IMMUNE_NETWORK_FOR_IGA_PRODUCTION	0.0603616	0.189411	0.568842	1.44781	216	13	Cd80,Tnfrsf13b,Cxcr4,Map3k14,Cd86,Itga4	6	0.461538	Ccr9,Cd80,Cd86,Cxcl12,Cxcr4,Il15,Itga4,Itgb7,Ltbr,Map3k14,Pigr,Tnfrsf13b,Tnfsf13	Mouse
groupvp_IgG-groupveh_IgG	_tstat	within each collection	CP:REACTOME: Reactome gene sets	REACTOME_SEMA3A_PAK_DEPENDENT_AXON_REPULSION	0.0605797	0.197613	0.605925	1.46177	208	10	Cfl1,Rac1,Hsp90aa1,Hsp90ab1,Pak1,Fes,Nrp1,Pak2	8	0.8	Cfl1,Fes,Fyn,Hsp90aa1,Hsp90ab1,Nrp1,Pak1,Pak2,Plxna3,Rac1	Mouse
groupvp_IgG-groupveh_IgG	_tstat	within each collection	CP:KEGG: KEGG gene sets	KEGG_GLYCOSPHINGOLIPID_BIOSYNTHESIS_GLOBO_SERIES	0.0614334	0.189507	0.703086	1.44967	197	6	Gla,Naga,Hexb,St3gal1,Hexa	5	0.833333	Gla,Hexa,Hexb,Naga,St3gal1,St3gal2	Mouse
groupvp_IgG-groupveh_IgG	_tstat	within each collection	CP:REACTOME: Reactome gene sets	REACTOME_CELL_EXTRACELLULAR_MATRIX_INTERACTIONS	0.0614493	0.198794	0.604853	1.45919	211	10	Vasp,Rsu1,Actn1	3	0.3	Actn1,Arhgef6,Fblim1,Fermt2,Ilk,Itgb1,Parva,Rsu1,Tesk1,Vasp	Mouse
groupvp_IgG-groupveh_IgG	_tstat	within each collection	CP:REACTOME: Reactome gene sets	REACTOME_OPIOID_SIGNALLING	0.0620412	0.198794	0.420437	1.40133	261	43	Gng10,Gnai3,Calm3,Calm1,Gng2,Gnai2,Gngt2,Gnb2,Gng11,Pde4b,Prkar1a,Prkar2b,Calm2,Prkacb,Ppp1ca	15	0.348837	Adcy6,Adcy7,Adcy9,Calm1,Calm2,Calm3,Cdk5,Creb1,Gnai2,Gnai3,Gnb1,Gnb2,Gnb5,Gng10,Gng11,Gng12,Gng2,Gngt2,Itpr2,Itpr3,Mapk1,Pde4b,Pla2g4a,Plcb2,Plcb3,Plcb4,Ppp1ca,Ppp1r1b,Ppp2ca,Ppp2cb,Ppp2r1a,Ppp2r1b,Ppp2r5d,Ppp3ca,Ppp3cb,Ppp3r1,Prkaca,Prkacb,Prkar1a,Prkar2a,Prkar2b,Prkca,Prkcd	Mouse
groupvp_IgG-groupveh_IgG	_tstat	within each collection	CP:REACTOME: Reactome gene sets	REACTOME_METABOLISM_OF_POLYAMINES	0.0620767	0.198794	0.561556	1.44715	219	13	Sat1,Odc1,Smox,Srm,Mri1,Mtap,Amd1	7	0.538462	Adi1,Amd1,Apip,Enoph1,Got1,Mri1,Mtap,Odc1,Paox,Sat1,Smox,Sms,Srm	Mouse
groupvp_IgG-groupveh_IgG	_tstat	within each collection	CP:REACTOME: Reactome gene sets	REACTOME_DARPP_32_EVENTS	0.0624008	0.198794	0.506169	1.44713	235	20	Calm3,Calm1,Pde4b,Prkar1a,Prkar2b,Calm2,Prkacb,Ppp1ca,Ppp2r1b,Ppp2ca	10	0.5	Calm1,Calm2,Calm3,Cdk5,Pde4b,Ppp1ca,Ppp1r1b,Ppp2ca,Ppp2cb,Ppp2r1a,Ppp2r1b,Ppp2r5d,Ppp3ca,Ppp3cb,Ppp3r1,Prkaca,Prkacb,Prkar1a,Prkar2a,Prkar2b	Mouse
groupvp_IgG-groupveh_IgG	_tstat	within each collection	CP:REACTOME: Reactome gene sets	REACTOME_GENERATION_OF_SECOND_MESSENGER_MOLECULES	0.0625711	0.198794	0.57359	1.44976	219	12	Vasp,Was,Lcp2,Pak1,Lat	5	0.416667	Cd4,Enah,Evl,Grap2,Lat,Lcp2,Nck1,Pak1,Pak2,Plcg1,Vasp,Was	Mouse
groupvp_IgG-groupveh_IgG	_tstat	within each collection	CP:KEGG: KEGG gene sets	KEGG_COLORECTAL_CANCER	0.0626168	0.189938	0.403264	1.37715	267	51	Bax,Akt1,Rac1,Rhoa,Kras,Fos,Rac2,Cycs,Pik3cb,Mapk3,Smad2,Pik3r1,Jun,Pik3r5,Ralgds,Birc5	16	0.313725	Akt1,Akt2,Akt3,Apc,Appl1,Araf,Axin1,Bad,Bax,Bcl2,Birc5,Braf,Casp3,Ccnd1,Ctnnb1,Cycs,Fos,Gsk3b,Jun,Kras,Map2k1,Mapk1,Mapk3,Mapk8,Mapk9,Mlh1,Msh2,Msh3,Msh6,Myc,Pik3ca,Pik3cb,Pik3cd,Pik3cg,Pik3r1,Pik3r2,Pik3r5,Rac1,Rac2,Rac3,Raf1,Ralgds,Rhoa,Smad2,Smad4,Tcf7l1,Tcf7l2,Tgfb2,Tgfb3,Tgfbr1,Tgfbr2	Mouse
groupvp_IgG-groupveh_IgG	_tstat	within each collection	CP:REACTOME: Reactome gene sets	REACTOME_A_TETRASACCHARIDE_LINKER_SEQUENCE_IS_REQUIRED_FOR_GAG_SYNTHESIS	0.063786	0.201603	-0.50312	-1.54132	92	13	Agrn,Sdc1,Gpc4,Bgn,Gpc3,Sdc2,Hspg2	7	0.538462	Agrn,B3gat2,B3gat3,Bgn,Dcn,Gpc3,Gpc4,Gxylt1,Hspg2,Sdc1,Sdc2,Sdc3,Sdc4	Mouse
groupvp_IgG-groupveh_IgG	_tstat	within each collection	CP:REACTOME: Reactome gene sets	REACTOME_REGULATION_OF_INSULIN_SECRETION_BY_GLUCAGON_LIKE_PEPTIDE1	0.0679255	0.21358	0.493018	1.42529	258	21	Gng10,Gng2,Gngt2,Rap1b,Gnb2,Gng11,Prkar1a,Rap1a,Prkar2b,Prkacb,Gnas,Gnb5,Gnb1	13	0.619048	Adcy6,Gnas,Gnb1,Gnb2,Gnb5,Gng10,Gng11,Gng12,Gng2,Gngt2,Iqgap1,Itpr2,Itpr3,Prkaca,Prkacb,Prkar1a,Prkar2a,Prkar2b,Rap1a,Rap1b,Rapgef4	Mouse
groupvp_IgG-groupveh_IgG	_tstat	within each collection	CP:REACTOME: Reactome gene sets	REACTOME_GRB2_SOS_PROVIDES_LINKAGE_TO_MAPK_SIGNALING_FOR_INTERGRINS_	0.0694131	0.21553	0.556032	1.43291	245	13	Apbb1ip,Rap1b,Tln1,Rap1a,Grb2	5	0.384615	Apbb1ip,Fga,Fgb,Fgg,Fn1,Grb2,Itga2b,Ptk2,Rap1a,Rap1b,Sos1,Src,Tln1	Mouse
groupvp_IgG-groupveh_IgG	_tstat	within each collection	CP:REACTOME: Reactome gene sets	REACTOME_RIP_MEDIATED_NFKB_ACTIVATION_VIA_DAI	0.0694131	0.21553	0.555811	1.43234	245	13	Zbp1,Nfkbia,Saa3,Rela,Ager,Ripk1,Ikbkb	7	0.538462	Ager,App,Chuk,Ikbkb,Ikbkg,Nfkb2,Nfkbia,Nfkbib,Rela,Ripk1,Saa3,Tlr3,Zbp1	Mouse
groupvp_IgG-groupveh_IgG	_tstat	within each collection	CP:REACTOME: Reactome gene sets	REACTOME_G_ALPHA_Q_SIGNALLING_EVENTS	0.0696056	0.21553	0.397427	1.36695	299	53	Anxa1,Gng10,Rgs19,Saa3,Gng2,Cysltr1,Gngt2,Rgs18,Gnb2,Gng11,Ffar2,Pik3r1,Dgkh,Rgs2,Mgll,Grk5	16	0.301887	Agt,Anxa1,App,Chrm3,Cysltr1,Dgka,Dgkd,Dgkh,Edn1,F2,F2r,F2rl1,Ffar2,Gna11,Gna14,Gna15,Gnb1,Gnb2,Gnb5,Gng10,Gng11,Gng12,Gng2,Gngt2,Gpr65,Grk5,Itpr2,Itpr3,Kalrn,Kng1,Kng2,Lpar6,Mgll,Nmb,P2ry10,P2ry2,Pik3ca,Pik3r1,Pik3r2,Plcb2,Plcb3,Plcb4,Prkcd,Prkce,Prkch,Ptafr,Ptgfr,Rasgrp2,Rgs18,Rgs19,Rgs2,Saa3,Trio	Mouse
groupvp_IgG-groupveh_IgG	_tstat	within each collection	CP:REACTOME: Reactome gene sets	REACTOME_PROCESSIVE_SYNTHESIS_ON_THE_LAGGING_STRAND	0.0699774	0.215587	0.555241	1.43087	247	13	Rpa3,Rpa2,Pold4,Pola1,Prim1,Lig1,Pold2,Pold3,Pcna,Fen1,Pold1	11	0.846154	Fen1,Lig1,Pcna,Pola1,Pola2,Pold1,Pold2,Pold3,Pold4,Prim1,Rpa1,Rpa2,Rpa3	Mouse
groupvp_IgG-groupveh_IgG	_tstat	within each collection	CP:REACTOME: Reactome gene sets	REACTOME_ADP_SIGNALLING_THROUGH_P2RY1	0.0714086	0.218032	0.545164	1.43119	255	14	Gng10,Gng2,Gngt2,Gnb2,Gng11,Gna15,Gnb5,Gnb1	8	0.571429	Gna11,Gna14,Gna15,Gnb1,Gnb2,Gnb5,Gng10,Gng11,Gng12,Gng2,Gngt2,Mapk14,Pla2g4a,Src	Mouse
groupvp_IgG-groupveh_IgG	_tstat	within each collection	CP:REACTOME: Reactome gene sets	REACTOME_CYTOSOLIC_TRNA_AMINOACYLATION	0.0715401	0.218032	0.481722	1.41951	274	23	Farsb,Eef1e1,Aimp2,Gars,Dars,Wars,Ppa1,Iars,Hars,Farsa,Lars,Eprs	12	0.521739	Aars,Aimp1,Aimp2,Cars,Dars,Eef1e1,Eprs,Farsa,Farsb,Gars,Hars,Iars,Kars,Lars,Mars,Nars,Ppa1,Qars,Rars,Sars,Tars,Vars,Wars	Mouse
groupvp_IgG-groupveh_IgG	_tstat	within each collection	CP:KEGG: KEGG gene sets	KEGG_LYSINE_DEGRADATION	0.071775	0.214148	-0.351986	-1.38008	73	30	Pipox,Plod2,Acat2,Ehmt1,Aass,Ogdh,Aasdh,Aldh9a1,Plod1,Ash1l,Setd1b,Hadh,Nsd1	13	0.433333	Aasdh,Aasdhppt,Aass,Acat1,Acat2,Aldh1b1,Aldh2,Aldh3a2,Aldh7a1,Aldh9a1,Ash1l,Dlst,Dot1l,Echs1,Ehmt1,Ehmt2,Gcdh,Hadh,Hadha,Nsd1,Ogdh,Pipox,Plod1,Plod2,Plod3,Setd1b,Setd2,Setd7,Setdb1,Suv39h1	Mouse
groupvp_IgG-groupveh_IgG	_tstat	within each collection	CP:REACTOME: Reactome gene sets	REACTOME_TRANSPORT_OF_VITAMINS_NUCLEOSIDES_AND_RELATED_MOLECULES	0.0718433	0.218032	-0.460712	-1.47182	98	15	Alb,Slc35c1,Slc27a1,Slc28a2,Slco3a1	5	0.333333	Alb,Slc27a1,Slc27a4,Slc28a2,Slc29a1,Slc29a3,Slc33a1,Slc35a1,Slc35a3,Slc35b2,Slc35b4,Slc35c1,Slc35d2,Slco2a1,Slco3a1	Mouse
groupvp_IgG-groupveh_IgG	_tstat	within each collection	CP:KEGG: KEGG gene sets	KEGG_CHRONIC_MYELOID_LEUKEMIA	0.073844	0.216159	0.382628	1.34095	320	62	Runx1,Nfkbia,Akt1,Cdkn1a,Kras,Pik3cb,Mapk3,Rb1,Pik3r1,Rela,Hdac2,Cdk4,E2f1,Grb2,Cdkn1b,Pik3r5,Hdac1,Ptpn11,Cbl,Akt3,Bad,Cblc,Hras,Pik3cd,Map2k2,Smad4,Gab2,Ikbkb,Tgfb2,Stat5b,Mapk1,Mdm2	32	0.516129	Abl1,Akt1,Akt2,Akt3,Araf,Bad,Bcl2l1,Bcr,Braf,Cbl,Cblb,Cblc,Ccnd1,Cdk4,Cdk6,Cdkn1a,Cdkn1b,Chuk,Crk,Crkl,Ctbp1,Ctbp2,E2f1,Gab2,Grb2,Hdac1,Hdac2,Hras,Ikbkb,Ikbkg,Kras,Map2k1,Map2k2,Mapk1,Mapk3,Mdm2,Myc,Nfkb1,Nfkbia,Nras,Pik3ca,Pik3cb,Pik3cd,Pik3cg,Pik3r1,Pik3r2,Pik3r5,Ptpn11,Raf1,Rb1,Rela,Runx1,Shc1,Smad4,Sos1,Sos2,Stat5a,Stat5b,Tgfb2,Tgfb3,Tgfbr1,Tgfbr2	Mouse
groupvp_IgG-groupveh_IgG	_tstat	within each collection	CP:KEGG: KEGG gene sets	KEGG_ALZHEIMERS_DISEASE	0.0748241	0.216159	0.340828	1.29243	350	115	Gapdh,Cox5a,Capn1,Calm3,Ndufa8,Calm1,Tnfrsf1a,Ndufb8,Ndufb10,Il1b,Cycs,Ndufv2,Apaf1,Mapk3,Cox8a,Tnf,Cox5b,Ndufb7,Calm2,Cox4i1,Ndufab1,Ndufs4,Uqcrfs1,Ndufb5,Ndufa10,Cox7a2,Ndufs8,Ppp3cc,Ndufb9,Psenen,Uqcrq,Ndufs3,Ndufa9,Cox6b1,Bad,Ndufs2,Hsd17b10,Cox7a2l,Atf6,Ndufa2,Casp7,Casp8,Ndufa7,Ndufc2,Adam17,Sdhb,Sdhc,Cox6a1,Aph1a,Ndufs5,Mapk1,Cox7b,Ndufs6,Ppp3cb	54	0.469565	Adam10,Adam17,Apaf1,Apbb1,Aph1a,Apoe,App,Atf6,Atp2a1,Atp2a2,Atp2a3,Bace1,Bace2,Bad,Bid,Cacna1d,Calm1,Calm2,Calm3,Capn1,Capn2,Casp3,Casp7,Casp8,Cdk5,Cox4i1,Cox5a,Cox5b,Cox6a1,Cox6a2,Cox6b1,Cox6c,Cox7a1,Cox7a2,Cox7a2l,Cox7b,Cox7c,Cox8a,Cyc1,Cycs,Eif2ak3,Fadd,Fas,Gapdh,Gsk3b,Hsd17b10,Ide,Il1b,Itpr1,Itpr2,Itpr3,Lpl,Lrp1,Mapk1,Mapk3,Mme,Nae1,Ncstn,Ndufa1,Ndufa10,Ndufa2,Ndufa3,Ndufa4,Ndufa5,Ndufa6,Nduf…	Mouse
groupvp_IgG-groupveh_IgG	_tstat	within each collection	CP:REACTOME: Reactome gene sets	REACTOME_DEPOSITION_OF_NEW_CENPA_CONTAINING_NUCLEOSOMES_AT_THE_CENTROMERE	0.074856	0.22605	0.522044	1.41889	272	16	Cenpa,H2afz,Ruvbl1,Hist1h2be,H2afx,Cenpp,Cenpq,Mis18a,Cenph	9	0.5625	Cenpa,Cenph,Cenpn,Cenpp,Cenpq,H2afx,H2afz,Hist1h2be,Hist1h4d,Hjurp,Itgb3bp,Mis18a,Rbbp7,Rsf1,Ruvbl1,Smarca5	Mouse
groupvp_IgG-groupveh_IgG	_tstat	within each collection	CP:REACTOME: Reactome gene sets	REACTOME_CHONDROITIN_SULFATE_DERMATAN_SULFATE_METABOLISM	0.0760073	0.228396	-0.371531	-1.38305	82	25	Agrn,Hyal1,Idua,Csgalnact2,Sdc1,Gpc4,Bgn,Gpc3,Sdc2,Hspg2	10	0.4	Agrn,Arsb,B3gat2,B3gat3,Bgn,Chpf,Chpf2,Chst11,Chst15,Chsy1,Csgalnact2,Dcn,Gpc3,Gpc4,Gxylt1,Hexa,Hexb,Hspg2,Hyal1,Ids,Idua,Sdc1,Sdc2,Sdc3,Sdc4	Mouse
groupvp_IgG-groupveh_IgG	_tstat	within each collection	CP:KEGG: KEGG gene sets	KEGG_PROSTATE_CANCER	0.0772192	0.219592	0.375168	1.33471	340	68	Nfkbia,Akt1,Gstp1,Cdkn1a,Kras,Atf4,Hsp90aa1,Pik3cb,Mapk3,Igf1,Rb1,Pik3r1,Rela,Hsp90ab1,E2f1,Grb2,Cdkn1b,Creb3,Pik3r5,Pdpk1,Ar	21	0.308824	Akt1,Akt2,Akt3,Ar,Araf,Atf4,Bad,Bcl2,Braf,Ccnd1,Cdk2,Cdkn1a,Cdkn1b,Chuk,Creb1,Creb3,Creb3l1,Creb3l2,Creb5,Crebbp,Ctnnb1,E2f1,Egfr,Ep300,Fgfr1,Fgfr2,Foxo1,Grb2,Gsk3b,Gstp1,Hras,Hsp90aa1,Hsp90ab1,Hsp90b1,Igf1,Igf1r,Ikbkb,Ikbkg,Kras,Map2k1,Map2k2,Mapk1,Mapk3,Mdm2,Mtor,Nfkb1,Nfkbia,Nras,Pdgfa,Pdgfb,Pdgfc,Pdgfd,Pdpk1,Pik3ca,Pik3cb,Pik3cd,Pik3cg,Pik3r1,Pik3r2,Pik3r5,Pten,Raf1,Rb1,Rela,Sos1,Sos2,Tcf7l1,…	Mouse
groupvp_IgG-groupveh_IgG	_tstat	within each collection	CP:REACTOME: Reactome gene sets	REACTOME_COSTIMULATION_BY_THE_CD28_FAMILY	0.0776465	0.232178	0.42186	1.37986	321	39	Akt1,Cd80,Rac1,Map3k14,Cdc42,Cd86,Pik3r1,Grb2,Ppp2r5c,Pak1,Ptpn6,Pdpk1,Akt3,Ppp2r1b,Ppp2ca,Lyn,Ppp2r5a,Vav1,Map3k8	19	0.487179	Akt1,Akt2,Akt3,Btla,Cd4,Cd80,Cd86,Cdc42,Csk,Fyn,Grap2,Grb2,Lyn,Map3k14,Map3k8,Mapkap1,Mlst8,Mtor,Pak1,Pak2,Pdpk1,Pik3ca,Pik3r1,Pik3r2,Ppp2ca,Ppp2cb,Ppp2r1a,Ppp2r1b,Ppp2r5a,Ppp2r5c,Ppp2r5d,Ppp2r5e,Ptpn6,Rac1,Rictor,Src,Them4,Vav1,Yes1	Mouse
groupvp_IgG-groupveh_IgG	_tstat	within each collection	CP:REACTOME: Reactome gene sets	REACTOME_INTEGRIN_ALPHAIIB_BETA3_SIGNALING	0.0780437	0.232228	0.476694	1.4047	299	23	Akt1,Apbb1ip,Ptpn1,Rap1b,Tln1,Rap1a,Grb2,Pdpk1	8	0.347826	Akt1,Apbb1ip,Bcar1,Crk,Csk,Fga,Fgb,Fgg,Fn1,Grb2,Itga2b,Pdpk1,Ptk2,Ptpn1,Rap1a,Rap1b,Rapgef4,Rasgrp2,Shc1,Sos1,Src,Syk,Tln1	Mouse
groupvp_IgG-groupveh_IgG	_tstat	within each collection	CP:KEGG: KEGG gene sets	KEGG_PHENYLALANINE_METABOLISM	0.0787966	0.22063	0.607285	1.40639	274	9	Aldh3b1,Mif,Prdx6	3	0.333333	Aldh3b1,Got1,Got2,Hpd,Maoa,Maob,Mif,Pah,Prdx6	Mouse
groupvp_IgG-groupveh_IgG	_tstat	within each collection	CP:KEGG: KEGG gene sets	KEGG_VIRAL_MYOCARDITIS	0.0803324	0.221275	0.44945	1.39046	318	30	Icam1,Actg1,Actb,Cd80,Rac1,Rac2,Cycs,Cd86	8	0.266667	Abl1,Abl2,Actb,Actg1,Bid,Casp3,Casp8,Cav1,Ccnd1,Cd55,Cd80,Cd86,Cxadr,Cycs,Dag1,Dmd,Eif4g1,Eif4g2,Eif4g3,Fyn,Icam1,Itgal,Itgb2,Myh10,Myh14,Myh9,Rac1,Rac2,Rac3,Sgcb	Mouse
groupvp_IgG-groupveh_IgG	_tstat	within each collection	CP:KEGG: KEGG gene sets	KEGG_JAK_STAT_SIGNALING_PATHWAY	0.0817372	0.221275	0.36365	1.31748	366	77	Osm,Socs3,Akt1,Socs2,Crlf2,Pim1,Csf2ra,Ifngr1,Ifngr2,Pik3cb,Ifnar2,Socs1,Il10rb,Pik3r1,Il10ra,Grb2,Clcf1,Pik3r5,Ptpn6,Csf3r,Jak1,Stat3,Ccnd3,Ptpn11,Cbl,Akt3,Cblc,Csf2rb,Pias3,Pik3cd	30	0.38961	Akt1,Akt2,Akt3,Bcl2l1,Cbl,Cblb,Cblc,Ccnd1,Ccnd2,Ccnd3,Cish,Clcf1,Crebbp,Crlf2,Csf2ra,Csf2rb,Csf2rb2,Csf3r,Ctf1,Ep300,Ghr,Grb2,Ifnar1,Ifnar2,Ifngr1,Ifngr2,Il10ra,Il10rb,Il13ra1,Il15,Il21r,Il2rg,Il6st,Il7r,Irf9,Jak1,Jak2,Jak3,Lifr,Myc,Osm,Pias1,Pias2,Pias3,Pias4,Pik3ca,Pik3cb,Pik3cd,Pik3cg,Pik3r1,Pik3r2,Pik3r5,Pim1,Ptpn11,Ptpn6,Socs1,Socs2,Socs3,Socs4,Socs5,Socs7,Sos1,Sos2,Spred1,Spred2,Spry1,Spry2…	Mouse
groupvp_IgG-groupveh_IgG	_tstat	within each collection	CP:KEGG: KEGG gene sets	KEGG_NON_SMALL_CELL_LUNG_CANCER	0.0826743	0.221275	0.413188	1.36379	344	42	Akt1,Rxrb,Kras,Pik3cb,Mapk3,Rb1,Pik3r1,Cdk4,E2f1,Grb2,Pik3r5,Foxo3,Rxra,Pdpk1,Plcg2,Akt3,Bad,Hras,Pik3cd,Prkcb,Map2k2	21	0.5	Akt1,Akt2,Akt3,Araf,Bad,Braf,Ccnd1,Cdk4,Cdk6,E2f1,Egfr,Foxo3,Grb2,Hras,Kras,Map2k1,Map2k2,Mapk1,Mapk3,Nras,Pdpk1,Pik3ca,Pik3cb,Pik3cd,Pik3cg,Pik3r1,Pik3r2,Pik3r5,Plcg1,Plcg2,Prkca,Prkcb,Raf1,Rarb,Rassf1,Rassf5,Rb1,Rxra,Rxrb,Sos1,Sos2,Stk4	Mouse
groupvp_IgG-groupveh_IgG	_tstat	within each collection	CP:REACTOME: Reactome gene sets	REACTOME_MYD88_MAL_CASCADE_INITIATED_ON_PLASMA_MEMBRANE	0.0841697	0.24924	0.373193	1.32159	368	64	Nfkbia,Tlr2,Saa3,Mapkapk2,Myd88,Fos,Atf1,Rps27a,Mapk3,Irak4,Irak3,Map2k3,Rela,Jun,Irak2,Nod1	16	0.25	Ager,App,Atf1,Atf2,Btk,Cdk1,Chuk,Creb1,Dusp6,Dusp7,Ecsit,Fos,Gm11808,Ikbkb,Ikbkg,Irak1,Irak2,Irak3,Irak4,Jun,Ly96,Map2k1,Map2k2,Map2k3,Map2k4,Map2k6,Map2k7,Map3k1,Map3k7,Mapk1,Mapk14,Mapk3,Mapk7,Mapk8,Mapk9,Mapkapk2,Mapkapk3,Mef2a,Mef2c,Myd88,Nfkb2,Nfkbia,Nfkbib,Nod1,Peli1,Peli2,Ppp2ca,Ppp2cb,Ppp2r1a,Ppp2r1b,Ppp2r5d,Rela,Ripk2,Rps27a,Rps6ka1,Rps6ka3,Rps6ka5,Saa3,Sigirr,Tab1,Tab2,Tab3,Tirap,Tlr2	Mouse
groupvp_IgG-groupveh_IgG	_tstat	within each collection	CP:REACTOME: Reactome gene sets	REACTOME_HIV_LIFE_CYCLE	0.0864171	0.254367	0.343925	1.28896	396	98	Vps37b,Gtf2a2,Ppia,Ran,Cxcr4,Nup43,Taf10,Gtf2f2,Ranbp1,Rps27a,Polr2g,Taf13,Nupl2,Ccr5,Polr2j,Tsg101,Polr2b,Rangap1,Cdk9,Lig1,Vps28,Taf4b,Banf1,Rae1,Xrcc4,Ercc3,Nup35,Nup62,Nup214,Xpo1,Xrcc6,Aaas,Nup88,Gm11808,Polr2e,Ccnh,Taf12,Ssrp1,Rnmt,Ctdp1,Xrcc5,Ccnt1,Vps37c,Polr2f,Ncbp1,Psip1	46	0.469388	Aaas,Ak6,Banf1,Ccnh,Ccnt1,Ccnt2,Ccr5,Cd4,Cdk7,Cdk9,Ctdp1,Cxcr4,Ell,Ercc2,Ercc3,Fen1,Gm11808,Gtf2a1,Gtf2a2,Gtf2b,Gtf2e2,Gtf2f1,Gtf2f2,Gtf2h1,Gtf2h2,Gtf2h3,Gtf2h4,Hmga1,Lig1,Mnat1,Ncbp1,Ncbp2,Nmt1,Nmt2,Nup107,Nup133,Nup153,Nup155,Nup188,Nup205,Nup214,Nup35,Nup37,Nup43,Nup50,Nup54,Nup62,Nup85,Nup88,Nup93,Nupl2,Polr2a,Polr2b,Polr2c,Polr2d,Polr2e,Polr2f,Polr2g,Polr2h,Polr2i,Polr2j,Polr2k,Polr2l,Pom121…	Mouse
groupvp_IgG-groupveh_IgG	_tstat	within each collection	CP:REACTOME: Reactome gene sets	REACTOME_TRAFFICKING_OF_AMPA_RECEPTORS	0.0870827	0.254367	-0.439849	-1.40517	119	15	Ap2b1,Ap2a2,Camk2b,Pick1,Myo6,Dlg1	6	0.4	Ap2a1,Ap2a2,Ap2b1,Ap2m1,Ap2s1,Camk2b,Dlg1,Epb41l1,Gria3,Mdm2,Myo6,Nsf,Pick1,Prkca,Prkcb	Mouse
groupvp_IgG-groupveh_IgG	_tstat	within each collection	CP:REACTOME: Reactome gene sets	REACTOME_GASTRIN_CREB_SIGNALLING_PATHWAY_VIA_PKC_AND_MAPK	0.0871518	0.254367	0.362906	1.31112	387	72	Anxa1,Gng10,Rgs19,Saa3,Kras,Gng2,Cysltr1,Gngt2,Rgs18,Mapk3,Gnb2,Gng11,Ffar2,Pik3r1,Dgkh,Grb2,Rgs2,Mgll,Grk5,Gna15,Ptgfr,Cdk1,Kng2,Hras,Rps6ka1,Gnb5,Ywhab,Kng1,Gnb1,Map2k2,Hbegf	31	0.430556	Agt,Anxa1,App,Cdk1,Chrm3,Creb1,Cysltr1,Dgka,Dgkd,Dgkh,Edn1,Egfr,F2,F2r,F2rl1,Ffar2,Gna11,Gna14,Gna15,Gnb1,Gnb2,Gnb5,Gng10,Gng11,Gng12,Gng2,Gngt2,Gpr65,Grb2,Grk5,Hbegf,Hras,Itpr2,Itpr3,Kalrn,Kng1,Kng2,Kras,Lpar6,Map2k1,Map2k2,Mapk1,Mapk3,Mapk7,Mgll,Nmb,Nras,P2ry10,P2ry2,Pik3ca,Pik3r1,Pik3r2,Plcb2,Plcb3,Plcb4,Prkca,Prkcd,Prkce,Prkch,Ptafr,Ptgfr,Raf1,Rasgrp2,Rgs18,Rgs19,Rgs2,Rps6ka1,Rps6ka3,Saa3,Sos…	Mouse
groupvp_IgG-groupveh_IgG	_tstat	within each collection	H: hallmark gene sets	HALLMARK_ESTROGEN_RESPONSE_EARLY	0.088073	0.169371	0.33194	1.26848	414	123	Gla,Pmaip1,Tiparp,Klf4,Igfbp4,Egr3,Blvrb,Hspb8,Krt18,Cd44,Aldh3b1,Slc9a3r1,Bhlhe40,Fos,Olfm1,Fam102a,Sult2b1,Tubb2b,Nbl1,Slc2a1,Isg20l2,Sfn,Nrip1,Klf10,Tgm2,Krt19,Slc39a6,Krt8,Papss2,Ar,Asb13,Rhod,Tjp3	33	0.268293	Abca3,Abhd2,Ablim1,Adcy9,Add3,Aff1,Akap1,Aldh3b1,Amfr,Anxa9,Ar,Arl3,Asb13,B4galt1,Bag1,Bcl2,Bhlhe40,Blvrb,Cant1,Cbfa2t3,Ccnd1,Cd44,Celsr2,Chpt1,Cish,Cldn7,Cxcl12,Deptor,Dhcr7,Dhrs3,Dlc1,Dynlt3,Egr3,Elf1,Elf3,Elovl5,Esrp2,Fam102a,Farp1,Fasn,Fdft1,Fkbp4,Fkbp5,Flnb,Fos,Frk,Gab2,Gja1,Gla,Hes1,Hspb8,Igf1r,Igfbp4,Il17rb,Il6st,Inhbb,Inpp5f,Isg20l2,Itpk1,Jak2,Kdm4b,Klf10,Klf4,Krt18,Krt19,Krt8,Lad1,Mast4,…	Mouse
groupvp_IgG-groupveh_IgG	_tstat	within each collection	CP:REACTOME: Reactome gene sets	REACTOME_HOMOLOGOUS_RECOMBINATION_REPAIR_OF_REPLICATION_INDEPENDENT_DOUBLE_STRAND_BREAKS	0.0897362	0.260662	0.566261	1.39839	312	11	Rpa3,Rpa2,Rad51,H2afx,Lig1	5	0.454545	Atm,Brca2,H2afx,Lig1,Mdc1,Rad50,Rad51,Rad52,Rpa1,Rpa2,Rpa3	Mouse
groupvp_IgG-groupveh_IgG	_tstat	within each collection	CP:REACTOME: Reactome gene sets	REACTOME_PLATELET_AGGREGATION_PLUG_FORMATION	0.0903491	0.261199	0.463215	1.38273	351	24	Akt1,Apbb1ip,Ptpn1,Rap1b,Tln1,Rap1a,Grb2,Pdpk1	8	0.333333	Akt1,Apbb1ip,Bcar1,Crk,Csk,F2,Fga,Fgb,Fgg,Fn1,Grb2,Itga2b,Pdpk1,Ptk2,Ptpn1,Rap1a,Rap1b,Rapgef4,Rasgrp2,Shc1,Sos1,Src,Syk,Tln1	Mouse
groupvp_IgG-groupveh_IgG	_tstat	within each collection	CP:REACTOME: Reactome gene sets	REACTOME_TRAF6_MEDIATED_INDUCTION_OF_NFKB_AND_MAP_KINASES_UPON_TLR7_8_OR_9_ACTIVATION	0.0934407	0.268862	0.376192	1.31712	405	59	Nfkbia,Saa3,Mapkapk2,Myd88,Fos,Atf1,Rps27a,Mapk3,Irak4,Map2k3,Rela,Jun,Tlr7,Irak2,Nod1	15	0.254237	Ager,App,Atf1,Atf2,Cdk1,Chuk,Creb1,Dusp6,Dusp7,Ecsit,Fos,Gm11808,Ikbkb,Ikbkg,Irak1,Irak2,Irak4,Jun,Map2k1,Map2k2,Map2k3,Map2k4,Map2k6,Map2k7,Map3k1,Map3k7,Mapk1,Mapk14,Mapk3,Mapk7,Mapk8,Mapk9,Mapkapk2,Mapkapk3,Mef2a,Mef2c,Myd88,Nfkb2,Nfkbia,Nfkbib,Nod1,Peli1,Peli2,Ppp2ca,Ppp2cb,Ppp2r1a,Ppp2r1b,Ppp2r5d,Rela,Ripk2,Rps27a,Rps6ka1,Rps6ka3,Rps6ka5,Saa3,Tab1,Tab2,Tab3,Tlr7	Mouse
groupvp_IgG-groupveh_IgG	_tstat	within each collection	CP:KEGG: KEGG gene sets	KEGG_BIOSYNTHESIS_OF_UNSATURATED_FATTY_ACIDS	0.0964029	0.25428	-0.446352	-1.39055	133	14	Fads1,Elovl6,Acot1,Fads2,Acox1,Acot2,Yod1	7	0.5	Acot1,Acot2,Acot7,Acox1,Acox3,Elovl5,Elovl6,Fads1,Fads2,Hadha,Hsd17b12,Pecr,Tecr,Yod1	Mouse
groupvp_IgG-groupveh_IgG	_tstat	within each collection	CP:REACTOME: Reactome gene sets	REACTOME_EARLY_PHASE_OF_HIV_LIFE_CYCLE	0.0978385	0.280195	0.545227	1.37808	343	12	Ppia,Cxcr4,Ccr5,Lig1,Banf1,Xrcc4,Xrcc6,Xrcc5,Psip1,Hmga1,Fen1	11	0.916667	Banf1,Ccr5,Cd4,Cxcr4,Fen1,Hmga1,Lig1,Ppia,Psip1,Xrcc4,Xrcc5,Xrcc6	Mouse
groupvp_IgG-groupveh_IgG	_tstat	within each collection	CP:REACTOME: Reactome gene sets	REACTOME_GLUCAGON_SIGNALING_IN_METABOLIC_REGULATION	0.0985099	0.280799	0.515953	1.38151	356	15	Gng10,Gng2,Gnb2,Gng11,Prkar1a,Prkar2b,Prkacb,Gnas	8	0.533333	Adcy6,Adcy7,Adcy9,Gnas,Gnb1,Gnb2,Gng10,Gng11,Gng12,Gng2,Prkaca,Prkacb,Prkar1a,Prkar2a,Prkar2b	Mouse
groupvp_IgG-groupveh_IgG	_tstat	within each collection	CP:KEGG: KEGG gene sets	KEGG_GLYCEROLIPID_METABOLISM	0.102025	0.265265	0.462197	1.35202	392	23	Gla,Dgat1,Agpat4,Dgkh,Akr1a1,Mgll,Aldh2,Gk	8	0.347826	Agpat1,Agpat2,Agpat3,Agpat4,Akr1a1,Aldh1b1,Aldh2,Aldh3a2,Aldh7a1,Aldh9a1,Dgat1,Dgat2,Dgka,Dgkd,Dgkh,Dgkz,Gk,Gla,Gpam,Lclat1,Lpl,Mboat1,Mgll	Mouse
groupvp_IgG-groupveh_IgG	_tstat	within each collection	CP:REACTOME: Reactome gene sets	REACTOME_AKT_PHOSPHORYLATES_TARGETS_IN_THE_CYTOSOL	0.102351	0.289578	0.556634	1.37462	356	11	Akt1,Cdkn1a,Cdkn1b,Akt3,Bad,Gsk3a,Akt1s1	7	0.636364	Akt1,Akt1s1,Akt2,Akt3,Bad,Cdkn1a,Cdkn1b,Chuk,Gsk3a,Mdm2,Tsc2	Mouse
groupvp_IgG-groupveh_IgG	_tstat	within each collection	CP:REACTOME: Reactome gene sets	REACTOME_CLEAVAGE_OF_GROWING_TRANSCRIPT_IN_THE_TERMINATION_REGION_	0.102539	0.289578	0.414256	1.33583	419	36	Snrpb,Pabpn1,Dhx38,Srsf9,Snrpe,Srrm1,Snrpd3,Srsf7,Magoh,Srsf5,Pcf11,Rbm8a,Srsf11,Srsf2,Lsm10,Clp1,Ncbp1,Nudt21,Srsf6,Srsf1,Cstf3	21	0.583333	Cdc40,Clp1,Cpsf1,Cpsf2,Cpsf3,Cpsf7,Cstf2,Cstf3,Dhx38,Lsm10,Magoh,Ncbp1,Ncbp2,Nfx1,Nudt21,Pabpn1,Papola,Pcf11,Rbm8a,Rnps1,Slbp,Snrpb,Snrpd3,Snrpe,Snrpf,Srrm1,Srsf1,Srsf11,Srsf2,Srsf4,Srsf5,Srsf6,Srsf7,Srsf9,U2af2,Upf3b	Mouse
groupvp_IgG-groupveh_IgG	_tstat	within each collection	CP:REACTOME: Reactome gene sets	REACTOME_PHASE_II_CONJUGATION	0.103335	0.290481	0.442828	1.35582	408	28	Gstp1,Mat2b,Sult2b1,Mat2a,Nnmt,Ahcy,Gstm2,Comt,Cndp2,Papss2,Gclm,Ggct	12	0.428571	Ahcy,Bpnt1,Cndp2,Comt,Gclc,Gclm,Ggct,Gss,Gstm1,Gstm2,Gstm4,Gstm6,Gsto1,Gstp1,Mat1a,Mat2a,Mat2b,Mgst1,Mgst3,Mtr,Nnmt,Oplah,Papss1,Papss2,Sult2b1,Tpmt,Ugdh,Ugp2	Mouse
groupvp_IgG-groupveh_IgG	_tstat	within each collection	CP:KEGG: KEGG gene sets	KEGG_RENAL_CELL_CARCINOMA	0.105373	0.270111	0.378028	1.3101	454	57	Akt1,Rac1,Kras,Rap1b,Pik3cb,Mapk3,Egln2,Slc2a1,Cdc42,Pik3r1,Rap1a,Jun,Arnt,Grb2,Rbx1,Pik3r5,Pak1	17	0.298246	Akt1,Akt2,Akt3,Araf,Arnt,Braf,Cdc42,Crebbp,Crk,Crkl,Cul2,Egln1,Egln2,Egln3,Ep300,Epas1,Ets1,Flcn,Gab1,Grb2,Hif1a,Hras,Jun,Kras,Map2k1,Map2k2,Mapk1,Mapk3,Met,Nras,Pak1,Pak2,Pak4,Pak6,Pdgfb,Pik3ca,Pik3cb,Pik3cd,Pik3cg,Pik3r1,Pik3r2,Pik3r5,Ptpn11,Rac1,Raf1,Rap1a,Rap1b,Rapgef1,Rbx1,Slc2a1,Sos1,Sos2,Tgfb2,Tgfb3,Vegfa,Vegfb,Vhl	Mouse
groupvp_IgG-groupveh_IgG	_tstat	within each collection	CP:REACTOME: Reactome gene sets	REACTOME_CD28_CO_STIMULATION	0.106853	0.297922	0.4432	1.34868	420	27	Akt1,Cd80,Rac1,Map3k14,Cdc42,Cd86,Pik3r1,Grb2,Pak1,Pdpk1	10	0.37037	Akt1,Akt2,Akt3,Cd80,Cd86,Cdc42,Fyn,Grap2,Grb2,Lyn,Map3k14,Map3k8,Mapkap1,Mlst8,Mtor,Pak1,Pak2,Pdpk1,Pik3ca,Pik3r1,Pik3r2,Rac1,Rictor,Src,Them4,Vav1,Yes1	Mouse
groupvp_IgG-groupveh_IgG	_tstat	within each collection	CP:REACTOME: Reactome gene sets	REACTOME_VITAMIN_B5_PANTOTHENATE_METABOLISM	0.106959	0.297922	-0.501565	-1.41131	165	10	Pank3,Ppcdc,Coasy,Pank1	4	0.4	Aasdhppt,Coasy,Fasn,Pank1,Pank2,Pank3,Pank4,Ppcdc,Ppcs,Slc25a16	Mouse
groupvp_IgG-groupveh_IgG	_tstat	within each collection	CP:REACTOME: Reactome gene sets	REACTOME_TRANSPORT_OF_GLUCOSE_AND_OTHER_SUGARS_BILE_SALTS_AND_ORGANIC_ACIDS_METAL_IONS_AND_AMINE_COMPOUNDS	0.108422	0.299795	-0.334833	-1.30859	111	29	Slc2a2,Cp,Slc5a1,Slc44a3,Slc39a3,Slc39a10,Slc30a5,Slc44a2,Slc6a9	9	0.310345	Cp,Slc11a1,Slc16a1,Slc16a3,Slc22a15,Slc22a18,Slc2a1,Slc2a2,Slc2a6,Slc30a1,Slc30a5,Slc30a7,Slc31a1,Slc39a1,Slc39a10,Slc39a3,Slc39a4,Slc39a6,Slc39a7,Slc39a8,Slc40a1,Slc41a1,Slc41a2,Slc44a1,Slc44a2,Slc44a3,Slc5a1,Slc6a6,Slc6a9	Mouse
groupvp_IgG-groupveh_IgG	_tstat	within each collection	CP:REACTOME: Reactome gene sets	REACTOME_ABC_FAMILY_PROTEINS_MEDIATED_TRANSPORT	0.108614	0.299795	-0.415452	-1.38075	144	17	Pex19,Abcd3,Abcc4,Abcc3,Abca2,Pex3,Abcd1,Abca3	8	0.470588	Abca2,Abca3,Abca7,Abca9,Abcb10,Abcc1,Abcc2,Abcc3,Abcc4,Abcc5,Abcd1,Abcd3,Abcg1,Apoa1,Cftr,Pex19,Pex3	Mouse
groupvp_IgG-groupveh_IgG	_tstat	within each collection	CP:REACTOME: Reactome gene sets	REACTOME_SYNTHESIS_OF_PC	0.111709	0.30496	-0.470673	-1.40355	165	12	Chka,Slc44a3,Slc44a2,Lpin1,Pcyt1b,Slc44a1	6	0.5	Cept1,Chka,Chkb,Chpt1,Lpin1,Lpin2,Pcyt1a,Pcyt1b,Pemt,Slc44a1,Slc44a2,Slc44a3	Mouse
groupvp_IgG-groupveh_IgG	_tstat	within each collection	CP:REACTOME: Reactome gene sets	REACTOME_DESTABILIZATION_OF_MRNA_BY_KSRP	0.111755	0.30496	0.508854	1.3625	404	15	Akt1,Exosc5,Exosc8,Exosc3,Dcp2,Exosc7,Exosc4,Parn,Dis3,Ywhaz	10	0.666667	Akt1,Dcp2,Dis3,Exosc1,Exosc2,Exosc3,Exosc4,Exosc5,Exosc7,Exosc8,Exosc9,Khsrp,Mapk14,Parn,Ywhaz	Mouse
groupvp_IgG-groupveh_IgG	_tstat	within each collection	CP:REACTOME: Reactome gene sets	REACTOME_SIGNALING_BY_ROBO_RECEPTOR	0.111985	0.30496	0.466308	1.34807	426	21	Pfn1,Vasp,Rac1,Cap1,Cdc42,Pak1	6	0.285714	Abl1,Abl2,Cap1,Cdc42,Clasp1,Enah,Evl,Nck1,Nck2,Pak1,Pak2,Pak4,Pak6,Pfn1,Pfn2,Rac1,Sos1,Sos2,Srgap2,Srgap3,Vasp	Mouse
groupvp_IgG-groupveh_IgG	_tstat	within each collection	CP:REACTOME: Reactome gene sets	REACTOME_BIOLOGICAL_OXIDATIONS	0.113426	0.307512	0.394176	1.3138	478	43	Ptgis,Gstp1,Mat2b,Sult2b1,Mat2a,Smox,Ptgs1,Nnmt,Ahcy,Gstm2,Ptgs2,Comt,Aldh2,Cndp2,Papss2,Gclm,Ggct	17	0.395349	Acss2,Ahcy,Aldh1a1,Aldh1a7,Aldh2,Bpnt1,Cndp2,Comt,Cyp27a1,Cyp39a1,Fmo2,Gclc,Gclm,Ggct,Gss,Gstm1,Gstm2,Gstm4,Gstm6,Gsto1,Gstp1,Maoa,Maob,Mat1a,Mat2a,Mat2b,Mgst1,Mgst3,Mtr,Nnmt,Oplah,Paox,Papss1,Papss2,Ptgis,Ptgs1,Ptgs2,Smox,Sult2b1,Tbxas1,Tpmt,Ugdh,Ugp2	Mouse
groupvp_IgG-groupveh_IgG	_tstat	within each collection	CP:KEGG: KEGG gene sets	KEGG_OOCYTE_MEIOSIS	0.113667	0.287203	0.358978	1.28346	503	70	Ywhah,Calm3,Calm1,Mapk3,Pttg1,Camk2g,Igf1,Ppp2r5c,Rbx1,Calm2,Ppp1cc,Cdc27,Anapc10,Ywhag,Prkacb,Ar,Aurka,Ppp1ca,Ppp3cc,Cdc26,Cdc16,Cdk1,Ppp2r1b,Mad2l2,Rps6ka1,Cul1,Ppp2ca,Ppp1cb,Ywhab,Ppp2r5a,Fbxw11	31	0.442857	Adcy6,Adcy7,Adcy9,Anapc1,Anapc10,Anapc13,Anapc2,Anapc4,Anapc5,Anapc7,Ar,Aurka,Btrc,Calm1,Calm2,Calm3,Camk2b,Camk2g,Cdc16,Cdc23,Cdc26,Cdc27,Cdk1,Cdk2,Cpeb1,Cul1,Fbxo5,Fbxw11,Igf1,Igf1r,Itpr1,Itpr2,Itpr3,Mad2l1,Mad2l2,Map2k1,Mapk1,Mapk3,Pkmyt1,Ppp1ca,Ppp1cb,Ppp1cc,Ppp2ca,Ppp2cb,Ppp2r1a,Ppp2r1b,Ppp2r5a,Ppp2r5c,Ppp2r5d,Ppp2r5e,Ppp3ca,Ppp3cb,Ppp3cc,Ppp3r1,Prkaca,Prkacb,Prkx,Pttg1,Rbx1,Rps6ka1,Rps6ka3,…	Mouse
groupvp_IgG-groupveh_IgG	_tstat	within each collection	CP:REACTOME: Reactome gene sets	REACTOME_HDL_MEDIATED_LIPID_TRANSPORT	0.114046	0.307824	-0.496795	-1.39789	176	10	Alb,Apoe,Bmp1	3	0.3	Abca1,Abcg1,Alb,Apoa1,Apoc2,Apoc3,Apoe,Bmp1,Pltp,Scarb1	Mouse
groupvp_IgG-groupveh_IgG	_tstat	within each collection	H: hallmark gene sets	HALLMARK_MYC_TARGETS_V2	0.115089	0.213128	0.392478	1.30548	478	44	Dusp2,Exosc5,Hspe1,Srm,Pa2g4,Aimp2,Cdk4,Hk2,Rcl1,Ung,Mcm4,Wdr74,Ppan,Nip7,Mrto4,Dctpp1,Noc4l,Mcm5,Mphosph10,Farsa,Pes1,Myc	22	0.5	Aimp2,Cdk4,Dctpp1,Ddx18,Dusp2,Exosc5,Farsa,Gnl3,Grwd1,Hk2,Hspe1,Imp4,Ipo4,Las1l,Mcm4,Mcm5,Mphosph10,Mrto4,Mybbp1a,Myc,Ndufaf4,Nip7,Noc4l,Nolc1,Nop56,Pa2g4,Pes1,Phb,Ppan,Pprc1,Prmt3,Rabepk,Rcl1,Rrp9,Sord,Srm,Supv3l1,Tcof1,Tfb2m,Tmem97,Ung,Utp20,Wdr43,Wdr74	Mouse
groupvp_IgG-groupveh_IgG	_tstat	within each collection	CP:KEGG: KEGG gene sets	KEGG_FRUCTOSE_AND_MANNOSE_METABOLISM	0.115197	0.287203	0.446682	1.32913	447	25	Pfkfb4,Pfkp,Hk2,Gmds,Pfkfb3,Phpt1,Aldoa,Aldoc,Hk3,Tpi1,Mtmr2,Pmm2,Khk	13	0.52	Akr1b10,Akr1b8,Aldoa,Aldob,Aldoc,Fbp1,Gmds,Gmppa,Hk1,Hk2,Hk3,Khk,Mtmr1,Mtmr2,Mtmr6,Pfkfb3,Pfkfb4,Pfkl,Pfkm,Pfkp,Phpt1,Pmm2,Sord,Tpi1,Tsta3	Mouse
groupvp_IgG-groupveh_IgG	_tstat	within each collection	CP:REACTOME: Reactome gene sets	REACTOME_ABCA_TRANSPORTERS_IN_LIPID_HOMEOSTASIS	0.117268	0.314487	-0.494812	-1.39231	181	10	Pex19,Abcd3,Abca2,Pex3,Abcd1,Abca3	6	0.6	Abca2,Abca3,Abca7,Abca9,Abcd1,Abcd3,Abcg1,Apoa1,Pex19,Pex3	Mouse
groupvp_IgG-groupveh_IgG	_tstat	within each collection	CP:REACTOME: Reactome gene sets	REACTOME_P75NTR_SIGNALS_VIA_NFKB	0.117546	0.314487	0.546381	1.34929	409	11	Nfkbia,Myd88,Rps27a,Rela	4	0.363636	Gm11808,Ikbkb,Irak1,Myd88,Nfkbia,Ngf,Prkci,Rela,Ripk2,Rps27a,Sqstm1	Mouse
groupvp_IgG-groupveh_IgG	_tstat	within each collection	CP:REACTOME: Reactome gene sets	REACTOME_TAK1_ACTIVATES_NFKB_BY_PHOSPHORYLATION_AND_ACTIVATION_OF_IKKS_COMPLEX	0.118499	0.315651	0.482056	1.34453	441	18	Nfkbia,Saa3,Rela,Irak2,Nod1,Ager	6	0.333333	Ager,App,Chuk,Ikbkb,Ikbkg,Irak1,Irak2,Map3k7,Nfkb2,Nfkbia,Nfkbib,Nod1,Rela,Ripk2,Saa3,Tab1,Tab2,Tab3	Mouse
groupvp_IgG-groupveh_IgG	_tstat	within each collection	H: hallmark gene sets	HALLMARK_GLYCOLYSIS	0.120042	0.213327	0.317352	1.2263	571	136	Slc16a3,Tgfbi,Ier3,Cenpa,Bik,Eno1,Ppia,Pgam1,Cxcr4,Taldo1,Cd44,Glrx,Mif,Pam,Pgk1,Dcn,Pygl,Fam162a,Cyb5a,Mdh2,Pfkp,Isg20,Nasp,Hk2,Pdk3,Akr1a1,Psmc4,Ppfia4,Stmn1,Galk1,Gal3st1,Aurka,Rbck1,Me1,Aldoa,Arpp19,Ang,Capn5	38	0.279412	Agl,Agrn,Ak3,Akr1a1,Aldh7a1,Aldh9a1,Aldoa,Aldob,Alg1,Ang,Ankzf1,Arpp19,Aurka,B3gat3,B4galt1,B4galt4,Bik,Bpnt1,Capn5,Casp6,Cd44,Cdk1,Cenpa,Chpf,Chpf2,Cited2,Cldn3,Cln6,Cog2,Copb2,Cxcr4,Cyb5a,Dcn,Ddit4,Dld,Dsc2,Ecd,Egfr,Egln3,Elf3,Eno1,Eno1b,Ext1,Ext2,Fam162a,Fkbp4,Fut8,Gal3st1,Gale,Galk1,Galk2,Gclc,Gfpt1,Glrx,Gmppa,Gne,Gnpda1,Got1,Got2,Gpc3,Gpc4,Gusb,Gys1,Hax1,Hdlbp,Hk2,Homer1,Hs2st1,Hspa5,Idh1,Id…	Mouse
groupvp_IgG-groupveh_IgG	_tstat	within each collection	CP:REACTOME: Reactome gene sets	REACTOME_TRAF6_MEDIATED_NFKB_ACTIVATION	0.120921	0.318853	0.492681	1.33908	440	16	Nfkbia,Saa3,Trim25,Rela,Ager	5	0.3125	Ager,App,Chuk,Ddx58,Ifih1,Ikbkb,Ikbkg,Map3k1,Mavs,Nfkb2,Nfkbia,Nfkbib,Rela,Saa3,Traf2,Trim25	Mouse
groupvp_IgG-groupveh_IgG	_tstat	within each collection	CP:REACTOME: Reactome gene sets	REACTOME_NGF_SIGNALLING_VIA_TRKA_FROM_THE_PLASMA_MEMBRANE	0.121166	0.318853	0.332536	1.24913	556	101	Akt1,Nr4a1,Mapkapk2,Cdkn1a,Calm3,Rhoa,Kras,Calm1,Rala,Atf1,Pik3cb,Mapk3,Ap2s1,Prkar1a,Clta,Pik3r1,Rap1a,Grb2,Cdkn1b,Prkar2b,Calm2,Foxo3,Ralgds,Pdpk1,Ralb,Prkacb,Mapk13,Stat3,Mapkapk3,Akt3,Cdk1,Ppp2r1b,Bad,Dnm2,Hras,Gsk3a,Rps6ka1,Akt1s1,Ppp2ca,Ywhab	40	0.39604	Adcy6,Adcy7,Adcy9,Akt1,Akt1s1,Akt2,Akt3,Ap2a1,Ap2a2,Ap2b1,Ap2m1,Ap2s1,Atf1,Bad,Braf,Calm1,Calm2,Calm3,Cdk1,Cdkn1a,Cdkn1b,Chuk,Clta,Cltc,Creb1,Crk,Dnal4,Dnm2,Dusp6,Dusp7,Foxo1,Foxo3,Frs2,Grb2,Gsk3a,Hras,Irs2,Itpr2,Itpr3,Kidins220,Kras,Map2k1,Map2k2,Mapk1,Mapk13,Mapk14,Mapk3,Mapk7,Mapkap1,Mapkapk2,Mapkapk3,Mdm2,Mef2a,Mef2c,Mlst8,Mtor,Ngf,Nr4a1,Nras,Ntrk2,Pdpk1,Phlpp1,Pik3ca,Pik3cb,Pik3r1,Pik3r2,Plc…	Mouse
groupvp_IgG-groupveh_IgG	_tstat	within each collection	CP:REACTOME: Reactome gene sets	REACTOME_REGULATION_OF_GENE_EXPRESSION_IN_BETA_CELLS	0.121269	0.318853	-0.513362	-1.39944	194	9	Slc2a2,Foxa2,Hnf4g,Hnf4a	4	0.444444	Akt1,Akt2,Akt3,Foxa2,Foxa3,Foxo1,Hnf4a,Hnf4g,Slc2a2	Mouse
groupvp_IgG-groupveh_IgG	_tstat	within each collection	CP:REACTOME: Reactome gene sets	REACTOME_IL1_SIGNALING	0.121981	0.31935	0.413853	1.31279	494	33	Il1r2,Il1rn,Myd88,Il1b,Irak4,Irak3,Rbx1,Irak2,Nod1,Map3k3,Il1a	11	0.333333	Btrc,Chuk,Cul1,Ikbkb,Ikbkg,Il1a,Il1b,Il1r1,Il1r2,Il1rap,Il1rn,Irak1,Irak2,Irak3,Irak4,Map2k1,Map2k4,Map2k6,Map3k3,Map3k7,Map3k8,Myd88,Nod1,Peli1,Peli2,Rbx1,Ripk2,Sqstm1,Tab1,Tab2,Tab3,Tnip2,Tollip	Mouse
groupvp_IgG-groupveh_IgG	_tstat	within each collection	CP:KEGG: KEGG gene sets	KEGG_PROXIMAL_TUBULE_BICARBONATE_RECLAMATION	0.123242	0.303108	-0.478551	-1.37233	183	11	Atp1a1,Atp1b1	2	0.181818	Aqp1,Atp1a1,Atp1a3,Atp1b1,Atp1b3,Gls,Glud1,Mdh1,Pck1,Pck2,Slc4a4	Mouse
groupvp_IgG-groupveh_IgG	_tstat	within each collection	H: hallmark gene sets	HALLMARK_COAGULATION	0.12373	0.213327	0.341273	1.25076	559	83	Anxa1,Gda,Gsn,Maff,Plek,Rac1,Mmp9,Iscu,Csrp1,S100a13,Cd9,Crip2,Gnb2,Timp1,Cpb2,C1qa,Arf4,Klf7,Pef1,Sparc,Ang,Capn5,Ctse,Thbs1,Lta4h,Cfi,Tfpi2,Adam9,F10,Serping1,Sirt2,F3,C3	33	0.39759	Acox2,Adam9,Ang,Anxa1,Apoa1,Apoc1,Apoc2,Apoc3,Arf4,Bmp1,C1qa,C2,C3,C8a,C9,Capn2,Capn5,Cd9,Cfb,Cfi,Clu,Cpb2,Cpn1,Crip2,Csrp1,Ctsb,Ctse,Ctsh,Ctso,Dpp4,Dusp6,F10,F2,F3,F8,Fga,Fgg,Fn1,Furin,Fyn,Gda,Gnb2,Gng12,Gsn,Hmgcs2,Hnf4a,Hpn,Iscu,Klf7,Lamp2,Lefty1,Lgmn,Lrp1,Lta4h,Maff,Mmp14,Mmp15,Mmp9,Msrb2,Pdgfb,Pef1,Plek,Plg,Prep,Pros1,Prss23,Rabif,Rac1,Rgn,S100a1,S100a13,Serpinc1,Serping1,Sh2b2,Sirt2,Sparc,Tf…	Mouse
groupvp_IgG-groupveh_IgG	_tstat	within each collection	CP:REACTOME: Reactome gene sets	REACTOME_GROWTH_HORMONE_RECEPTOR_SIGNALING	0.123861	0.322884	0.479467	1.3373	461	18	Socs3,Socs2,Ptpn1,Mapk3,Socs1,Ptpn6,Stat3,Lyn,Adam17,Stat5b,Mapk1,Stat1	12	0.666667	Adam17,Cish,Ghr,Irs2,Jak2,Lyn,Mapk1,Mapk3,Ptpn1,Ptpn6,Sh2b1,Socs1,Socs2,Socs3,Stat1,Stat3,Stat5a,Stat5b	Mouse
groupvp_IgG-groupveh_IgG	_tstat	within each collection	CP:REACTOME: Reactome gene sets	REACTOME_FATTY_ACYL_COA_BIOSYNTHESIS	0.125618	0.326071	-0.430911	-1.34524	177	14	Elovl6,Elovl7,Acsl3,Acaca,Elovl1,Acly	6	0.428571	Acaca,Acly,Acsl1,Acsl3,Acsl4,Acsl5,Elovl1,Elovl5,Elovl6,Elovl7,Fasn,Hsd17b12,Slc25a1,Tecr	Mouse
groupvp_IgG-groupveh_IgG	_tstat	within each collection	CP:REACTOME: Reactome gene sets	REACTOME_REGULATION_OF_WATER_BALANCE_BY_RENAL_AQUAPORINS	0.128245	0.330445	0.458145	1.32447	488	21	Gng10,Gng2,Gngt2,Rab11a,Gnb2,Gng11,Prkar1a,Prkar2b,Prkacb,Gnas,Gnb5,Gnb1	12	0.571429	Adcy6,Adcy7,Adcy9,Aqp1,Gnas,Gnb1,Gnb2,Gnb5,Gng10,Gng11,Gng12,Gng2,Gngt2,Myo5b,Prkaca,Prkacb,Prkar1a,Prkar2a,Prkar2b,Rab11a,Rab11fip2	Mouse
groupvp_IgG-groupveh_IgG	_tstat	within each collection	CP:REACTOME: Reactome gene sets	REACTOME_REPAIR_SYNTHESIS_FOR_GAP_FILLING_BY_DNA_POL_IN_TC_NER	0.128386	0.330445	0.516895	1.33205	454	13	Rpa3,Rfc2,Rpa2,Pold4,Rfc4,Pold2	6	0.461538	Pcna,Pold1,Pold2,Pold3,Pold4,Pole,Rfc2,Rfc3,Rfc4,Rfc5,Rpa1,Rpa2,Rpa3	Mouse
groupvp_IgG-groupveh_IgG	_tstat	within each collection	CP:KEGG: KEGG gene sets	KEGG_VALINE_LEUCINE_AND_ISOLEUCINE_DEGRADATION	0.128733	0.310882	-0.308252	-1.24082	124	33	Hmgcs2,Hmgcs1,Pccb,Acat2,Auh,Mccc2,Hadhb	7	0.212121	Acaa2,Acadm,Acads,Acadsb,Acat1,Acat2,Aldh1b1,Aldh2,Aldh3a2,Aldh6a1,Aldh7a1,Aldh9a1,Auh,Bckdha,Dbt,Dld,Echs1,Hadh,Hadha,Hadhb,Hibadh,Hibch,Hmgcl,Hmgcs1,Hmgcs2,Hsd17b10,Ivd,Mccc1,Mccc2,Mcee,Oxct1,Pcca,Pccb	Mouse
groupvp_IgG-groupveh_IgG	_tstat	within each collection	CP:KEGG: KEGG gene sets	KEGG_PROGESTERONE_MEDIATED_OOCYTE_MATURATION	0.129819	0.310882	0.370541	1.27972	558	56	Akt1,Gnai3,Kras,Gnai2,Ccna2,Hsp90aa1,Pik3cb,Mapk3,Igf1,Pik3r1,Hsp90ab1,Pik3r5,Cdc27,Anapc10,Prkacb,Mapk13,Cdc26,Akt3,Cdc16,Cdk1,Mad2l2,Rps6ka1,Pik3cd	23	0.410714	Adcy6,Adcy7,Adcy9,Akt1,Akt2,Akt3,Anapc1,Anapc10,Anapc13,Anapc2,Anapc4,Anapc5,Anapc7,Araf,Braf,Ccna2,Cdc16,Cdc23,Cdc25a,Cdc26,Cdc27,Cdk1,Cdk2,Cpeb1,Fzr1,Gnai2,Gnai3,Hsp90aa1,Hsp90ab1,Igf1,Igf1r,Kras,Mad2l1,Mad2l2,Map2k1,Mapk1,Mapk13,Mapk14,Mapk3,Mapk8,Mapk9,Pde3b,Pik3ca,Pik3cb,Pik3cd,Pik3cg,Pik3r1,Pik3r2,Pik3r5,Pkmyt1,Prkaca,Prkacb,Prkx,Raf1,Rps6ka1,Rps6ka3	Mouse
groupvp_IgG-groupveh_IgG	_tstat	within each collection	CP:REACTOME: Reactome gene sets	REACTOME_AQUAPORIN_MEDIATED_TRANSPORT	0.132706	0.339672	0.452119	1.31826	507	22	Gng10,Gng2,Gngt2,Rab11a,Gnb2,Gng11,Prkar1a,Prkar2b,Prkacb,Gnas,Gnb5,Gnb1	12	0.545455	Adcy6,Adcy7,Adcy9,Aqp1,Aqp5,Gnas,Gnb1,Gnb2,Gnb5,Gng10,Gng11,Gng12,Gng2,Gngt2,Myo5b,Prkaca,Prkacb,Prkar1a,Prkar2a,Prkar2b,Rab11a,Rab11fip2	Mouse
groupvp_IgG-groupveh_IgG	_tstat	within each collection	CP:REACTOME: Reactome gene sets	REACTOME_SIGNALING_BY_NOTCH2	0.133085	0.339672	-0.502411	-1.36958	213	9	Jag1,Ncstn,Notch2,Psen1	4	0.444444	Adam10,Aph1a,Aph1c,Jag1,Ncstn,Notch2,Psen1,Psen2,Psenen	Mouse
groupvp_IgG-groupveh_IgG	_tstat	within each collection	CP:KEGG: KEGG gene sets	KEGG_PROTEIN_EXPORT	0.133912	0.31652	0.45679	1.30487	508	21	Immp1l,Srp14,Srp9,Sec61b,Sec11c,Srp19	6	0.285714	Hspa5,Immp1l,Immp2l,Oxa1l,Sec11a,Sec11c,Sec61a1,Sec61a2,Sec61b,Sec61g,Sec62,Sec63,Spcs1,Spcs2,Spcs3,Srp14,Srp19,Srp68,Srp72,Srp9,Srprb	Mouse
groupvp_IgG-groupveh_IgG	_tstat	within each collection	H: hallmark gene sets	HALLMARK_HEME_METABOLISM	0.135533	0.225888	0.314234	1.21343	644	135	Slc7a11,Btg2,Ell2,Picalm,Glrx5,Mkrn1,Blvrb,Nfe2,Sdcbp,Agpat4,Arl2bp,Riok3,Smox,Sidt2,Ucp2,Slc2a1,Adipor1,Rbm38,Bmp2k,Map2k3,Alad,Rcl1,Hagh,Foxo3,Cdc27,Gmps,Htra2,Bnip3l,Ppox,Isca1,Ccnd3,Pqlc1,Gclm,Cir1	34	0.251852	Abcg3,Acp5,Add1,Adipor1,Agpat4,Alad,Aldh1l1,Aldh6a1,Arhgef12,Arl2bp,Asns,Atg4a,Atp6v0a1,Bach1,Bcam,Blvra,Blvrb,Bmp2k,Bnip3l,Bpgm,Bsg,Btg2,Btrc,C3,Cast,Cat,Ccdc28a,Ccnd3,Cdc27,Cir1,Clcn3,Cpox,Ctsb,Ctse,Daam1,Dcaf10,Dcaf11,Dcun1d1,Eif2ak1,Ell2,Epb41,Ezh1,Fbxo34,Fbxo7,Fbxo9,Fech,Foxj2,Foxo3,Gapvd1,Gclc,Gclm,Gde1,Glrx5,Gmps,H1f0,Hagh,Hdgf,Hebp1,Hmbs,Htatip2,Htra2,Isca1,Kat2b,Khnyn,Klf3,Lamp2,Lmo2,Lpi…	Mouse
groupvp_IgG-groupveh_IgG	_tstat	within each collection	CP:REACTOME: Reactome gene sets	REACTOME_RNA_POL_I_TRANSCRIPTION	0.135533	0.343641	0.428886	1.30512	533	27	H3f3b,H3f3a,H2afz,Polr1d,Mbd2,Mapk3,Hist1h2be,H2afx	8	0.296296	Ccnh,Cdk7,Ehmt2,Ercc2,Ercc3,Gtf2h1,Gtf2h2,Gtf2h3,Gtf2h4,H2afx,H2afz,H3f3a,H3f3b,Hist1h2be,Hist1h4d,Kat2b,Mapk3,Mbd2,Mnat1,Polr1a,Polr1c,Polr1d,Polr2h,Polr2k,Rrn3,Taf1b,Ubtf	Mouse
groupvp_IgG-groupveh_IgG	_tstat	within each collection	CP:KEGG: KEGG gene sets	KEGG_BASAL_CELL_CARCINOMA	0.135652	0.316522	-0.348038	-1.26694	155	23	Fzd5,Fzd6,Gsk3b,Ptch1,Tcf7l1,Fzd3,Bmp4,Wnt9a,Ctnnb1	9	0.391304	Apc,Axin1,Bmp2,Bmp4,Ctnnb1,Dvl1,Dvl2,Dvl3,Fzd2,Fzd3,Fzd5,Fzd6,Fzd7,Gsk3b,Ptch1,Smo,Sufu,Tcf7l1,Tcf7l2,Wnt4,Wnt5a,Wnt7b,Wnt9a	Mouse
groupvp_IgG-groupveh_IgG	_tstat	within each collection	CP:REACTOME: Reactome gene sets	REACTOME_GLYCOSAMINOGLYCAN_METABOLISM	0.135766	0.343641	-0.276532	-1.22196	92	51	Prelp,Agrn,Hyal1,Idua,Csgalnact2,Sdc1,Ext1,Gpc4,Glb1,Bgn,Gpc3,Sdc2,B4galt6,Hspg2,Stab2	15	0.294118	Abcc5,Agrn,Arsb,B3gat2,B3gat3,B3gnt2,B4galt1,B4galt3,B4galt4,B4galt5,B4galt6,Bgn,Cd44,Chpf,Chpf2,Chst11,Chst15,Chsy1,Csgalnact2,Dcn,Ext1,Ext2,Glb1,Gns,Gpc3,Gpc4,Gusb,Gxylt1,Hexa,Hexb,Hpse,Hs2st1,Hs3st1,Hs6st1,Hspg2,Hyal1,Hyal2,Ids,Idua,Ndst1,Ndst2,Prelp,Sdc1,Sdc2,Sdc3,Sdc4,Sgsh,St3gal1,St3gal2,St3gal6,Stab2	Mouse
groupvp_IgG-groupveh_IgG	_tstat	within each collection	CP:REACTOME: Reactome gene sets	REACTOME_LYSOSOME_VESICLE_BIOGENESIS	0.137858	0.346904	0.465254	1.31669	519	19	Bloc1s1,Hspa8,Vamp8,Clta,Ctsz,Dnm2,Ap1m1,Arf1,Vamp2,Ap1s2,Ap1s1,Ap1g1	12	0.631579	Ap1b1,Ap1g1,Ap1m1,Ap1m2,Ap1s1,Ap1s2,Arf1,Arrb1,Bloc1s1,Clta,Cltc,Ctsz,Dnm2,Gns,Hspa8,M6pr,Txndc5,Vamp2,Vamp8	Mouse
groupvp_IgG-groupveh_IgG	_tstat	within each collection	CP:REACTOME: Reactome gene sets	REACTOME_INTEGRATION_OF_PROVIRUS	0.13835	0.346904	0.60668	1.32528	455	7	Ppia,Banf1,Xrcc4,Xrcc6,Xrcc5,Psip1,Hmga1	7	1	Banf1,Hmga1,Ppia,Psip1,Xrcc4,Xrcc5,Xrcc6	Mouse
groupvp_IgG-groupveh_IgG	_tstat	within each collection	CP:REACTOME: Reactome gene sets	REACTOME_GLYCOGEN_BREAKDOWN_GLYCOGENOLYSIS	0.138761	0.346904	0.532998	1.31624	483	11	Phkg2,Calm3,Calm1,Pygl,Calm2	5	0.454545	Agl,Calm1,Calm2,Calm3,Pgm1,Pgm2,Phka2,Phkb,Phkg2,Pygb,Pygl	Mouse
groupvp_IgG-groupveh_IgG	_tstat	within each collection	CP:REACTOME: Reactome gene sets	REACTOME_SIGNALING_BY_SCF_KIT	0.140327	0.349386	0.350066	1.24745	617	66	Akt1,Nr4a1,Cdkn1a,Rac1,Kras,Mmp9,Mapk3,Kit,Socs1,Pik3r1,Grb2,Cdkn1b,Foxo3,Ptpn6,Pdpk1,Stat3,Cbl,Akt3,Cdk1,Bad,Hras,Gsk3a,Akt1s1,Fes,Ywhab,Lyn,Map2k2,Vav1,Gab2,Stat5b,Mapk1,Mdm2	32	0.484848	Akt1,Akt1s1,Akt2,Akt3,Bad,Cbl,Cdk1,Cdkn1a,Cdkn1b,Chuk,Creb1,Fes,Foxo1,Foxo3,Fyn,Gab2,Grap,Grap2,Grb10,Grb2,Grb7,Gsk3a,Hras,Jak2,Kit,Kras,Lyn,Map2k1,Map2k2,Mapk1,Mapk3,Mapkap1,Mdm2,Mlst8,Mmp9,Mtor,Nr4a1,Nras,Pdpk1,Phlpp1,Pik3ca,Pik3r1,Pik3r2,Prkca,Pten,Ptpn6,Rac1,Raf1,Rictor,Rps6kb2,Sh2b2,Sh2b3,Socs1,Socs6,Sos1,Src,Stat1,Stat3,Stat5a,Stat5b,Tec,Them4,Tsc2,Vav1,Yes1,Ywhab	Mouse
groupvp_IgG-groupveh_IgG	_tstat	within each collection	CP:KEGG: KEGG gene sets	KEGG_ARGININE_AND_PROLINE_METABOLISM	0.141652	0.326338	0.407967	1.28942	570	33	Ckb,Sat1,Gatm,Odc1,Ass1,Srm,Aldh2,Lap3,Amd1,Gls,Pycr2,Aldh18a1,Otc,Aldh7a1,Arg2,Oat,P4ha2	17	0.515152	Aldh18a1,Aldh1b1,Aldh2,Aldh3a2,Aldh4a1,Aldh7a1,Aldh9a1,Amd1,Arg1,Arg2,Asl,Ass1,Ckb,Cps1,Gamt,Gatm,Gls,Glud1,Glul,Got1,Got2,Lap3,Maoa,Maob,Oat,Odc1,Otc,P4ha1,P4ha2,Pycr2,Sat1,Sms,Srm	Mouse
groupvp_IgG-groupveh_IgG	_tstat	within each collection	CP:REACTOME: Reactome gene sets	REACTOME_MITOTIC_PROMETAPHASE	0.143613	0.356114	0.356887	1.24953	623	59	Ndel1,Cenpa,Zwint,Nup43,B9d2,Cdca8,Bub3,Bub1b,Aurkb,Ppp2r5c,Pmf1,Ppp1cc,Rangap1,Birc5,Sec13,Nudc,Cenpp,Cenpt,Xpo1,Ppp2r1b,Ppp2ca,Cenpq,Spc25,Ppp2r5a,Cenph,Mapre1,Pafah1b1,Rad21,Taok1,Seh1l,Smc3	31	0.525424	Ahctf1,Aurkb,B9d2,Birc5,Bub1b,Bub3,Cdca8,Cenpa,Cenph,Cenpn,Cenpp,Cenpq,Cenpt,Ckap5,Clasp1,Clip1,Ercc6l,Incenp,Itgb3bp,Kif2a,Mad1l1,Mad2l1,Mapre1,Mis12,Ndel1,Nudc,Nup107,Nup133,Nup37,Nup43,Nup85,Pafah1b1,Pmf1,Ppp1cc,Ppp2ca,Ppp2cb,Ppp2r1a,Ppp2r1b,Ppp2r5a,Ppp2r5c,Ppp2r5d,Ppp2r5e,Rad21,Ranbp2,Rangap1,Rcc2,Rps27rt,Sec13,Seh1l,Smc1a,Smc3,Spc24,Spc25,Stag1,Stag2,Taok1,Xpo1,Zw10,Zwint	Mouse
groupvp_IgG-groupveh_IgG	_tstat	within each collection	CP:REACTOME: Reactome gene sets	REACTOME_CHROMOSOME_MAINTENANCE	0.144676	0.357297	0.3609	1.25149	624	56	Cenpa,H2afz,Lmnb1,Ruvbl1,Rpa3,Rfc2,Rpa2,Pold4,Hist1h2be,Nhp2,Hspa2,Pola1,H2afx,Rfc4,Prim1,Cenpp,Lig1,Ube2i,Lmna,Pold2,Sun2,Cenpq,Mis18a	23	0.410714	Acd,Atr,Cenpa,Cenph,Cenpn,Cenpp,Cenpq,Dido1,Dkc1,Fen1,H2afx,H2afz,Hist1h2be,Hist1h4d,Hjurp,Hspa2,Itgb3bp,Lig1,Lmna,Lmnb1,Mis18a,Nhp2,Pcna,Pola1,Pola2,Pold1,Pold2,Pold3,Pold4,Pole,Prim1,Rad21,Rbbp7,Rfc2,Rfc3,Rfc4,Rfc5,Rpa1,Rpa2,Rpa3,Rsf1,Ruvbl1,Ruvbl2,Smarca5,Smc1a,Smc3,Stag1,Stag2,Sun2,Sycp2,Syne1,Syne2,Terf1,Terf2,Terf2ip,Ube2i	Mouse
groupvp_IgG-groupveh_IgG	_tstat	within each collection	CP:REACTOME: Reactome gene sets	REACTOME_SIGNALLING_TO_RAS	0.145768	0.358542	0.44513	1.29788	557	22	Mapkapk2,Kras,Rala,Mapk3,Grb2,Ralgds,Ralb,Mapk13,Mapkapk3,Cdk1,Hras,Ywhab,Map2k2	13	0.590909	Cdk1,Grb2,Hras,Kras,Map2k1,Map2k2,Mapk1,Mapk13,Mapk14,Mapk3,Mapkapk2,Mapkapk3,Ngf,Nras,Raf1,Rala,Ralb,Ralgds,Shc1,Sos1,Src,Ywhab	Mouse
groupvp_IgG-groupveh_IgG	_tstat	within each collection	CP:REACTOME: Reactome gene sets	REACTOME_OXYGEN_DEPENDENT_PROLINE_HYDROXYLATION_OF_HYPOXIA_INDUCIBLE_FACTOR_ALPHA	0.151024	0.369978	0.517312	1.30752	530	12	Rps27a,Egln2,Rbx1,Ube2d3,Cul2,Egln1,Gm11808,Egln3	8	0.666667	Cul2,Egln1,Egln2,Egln3,Epas1,Gm11808,Hif1a,Rbx1,Rps27a,Ube2d1,Ube2d3,Vhl	Mouse
groupvp_IgG-groupveh_IgG	_tstat	within each collection	H: hallmark gene sets	HALLMARK_SPERMATOGENESIS	0.15223	0.245533	0.370868	1.25618	644	49	Phkg2,Spata6,Taldo1,Chfr,Tsn,Hspa2,Ezh2,Ncaph,Vdac3,Rfc4,Zc3h14,Cdkn3,Hspa4l,Aurka,Arl4a,Phf7,Pacrg,Mllt10	18	0.367347	Agfg1,Arl4a,Aurka,Braf,Cdk1,Cdkn3,Cftr,Chfr,Clpb,Csnk2a2,Dbf4,Ezh2,Gmcl1,Gpr182,Gstm5,Hspa2,Hspa4l,Ide,Ift88,Ip6k1,Lpin1,Map7,Mast2,Mllt10,Mtor,Ncaph,Nf2,Nphp1,Pacrg,Parp2,Pgs1,Phf7,Phkg2,Pias2,Prkar2a,Psmg1,Rad17,Rfc4,Sirt1,Slc12a2,Spata6,Stam2,Strbp,Taldo1,Tle4,Topbp1,Tsn,Vdac3,Zc3h14	Mouse
groupvp_IgG-groupveh_IgG	_tstat	within each collection	CP:REACTOME: Reactome gene sets	REACTOME_STRIATED_MUSCLE_CONTRACTION	0.154293	0.376475	0.657476	1.28972	477	5	Vim,Tpm4	2	0.4	Dmd,Tmod1,Tpm1,Tpm4,Vim	Mouse
groupvp_IgG-groupveh_IgG	_tstat	within each collection	CP:REACTOME: Reactome gene sets	REACTOME_APC_CDC20_MEDIATED_DEGRADATION_OF_NEK2A	0.155496	0.376575	0.462339	1.28953	579	18	Rps27a,Bub3,Bub1b,Cdc27,Ube2e1,Anapc10,Cdc26,Cdc16,Ube2c	9	0.5	Anapc1,Anapc10,Anapc2,Anapc4,Anapc5,Anapc7,Bub1b,Bub3,Cdc16,Cdc23,Cdc26,Cdc27,Gm11808,Mad2l1,Rps27a,Ube2c,Ube2d1,Ube2e1	Mouse
groupvp_IgG-groupveh_IgG	_tstat	within each collection	CP:REACTOME: Reactome gene sets	REACTOME_PROTEOLYTIC_CLEAVAGE_OF_SNARE_COMPLEX_PROTEINS	0.155569	0.376575	0.551873	1.29437	527	9	Stx8,Stx7,Stx11,Vamp2,Stx16,Stx2,Stx6,Stx3	8	0.888889	Stx11,Stx12,Stx16,Stx2,Stx3,Stx6,Stx7,Stx8,Vamp2	Mouse
groupvp_IgG-groupveh_IgG	_tstat	within each collection	CP:REACTOME: Reactome gene sets	REACTOME_NFKB_AND_MAP_KINASES_ACTIVATION_MEDIATED_BY_TLR4_SIGNALING_REPERTOIRE	0.160648	0.387333	0.355931	1.23425	693	56	Nfkbia,Saa3,Mapkapk2,Fos,Atf1,Rps27a,Mapk3,Cd14,Map2k3,Rela,Jun,Irak2,Nod1,Mapkapk3,Ager,Cdk1,Ppp2r1b,Rps6ka1,Ripk1,Ppp2ca,Map2k2,Gm11808,Ikbkb	23	0.410714	Ager,App,Atf1,Atf2,Cd14,Cdk1,Chuk,Creb1,Dusp6,Dusp7,Fos,Gm11808,Ikbkb,Ikbkg,Irak1,Irak2,Jun,Ly96,Map2k1,Map2k2,Map2k3,Map2k4,Map2k6,Map2k7,Map3k7,Mapk1,Mapk14,Mapk3,Mapk7,Mapk8,Mapk9,Mapkapk2,Mapkapk3,Mef2a,Mef2c,Nfkb2,Nfkbia,Nfkbib,Nod1,Ppp2ca,Ppp2cb,Ppp2r1a,Ppp2r1b,Ppp2r5d,Rela,Ripk1,Ripk2,Rps27a,Rps6ka1,Rps6ka3,Rps6ka5,Saa3,Tab1,Tab2,Tab3,Tlr3	Mouse
groupvp_IgG-groupveh_IgG	_tstat	within each collection	CP:REACTOME: Reactome gene sets	REACTOME_ASSOCIATION_OF_TRIC_CCT_WITH_TARGET_PROTEINS_DURING_BIOSYNTHESIS	0.163501	0.39266	0.430391	1.28475	636	24	Cct8,Cct4,Cct7,Fbxl5,Cct2,Fbxw7,Xrn2,Fbxo6,Arfgef2,Cct3	10	0.416667	Ap3m1,Arfgef2,Cct2,Cct3,Cct4,Cct5,Cct7,Cct8,Fbxl3,Fbxl5,Fbxo4,Fbxo6,Fbxw2,Fbxw4,Fbxw5,Fbxw7,Fkbp9,Kif13a,Kifc3,Lonp2,Nop56,Tcp1,Usp11,Xrn2	Mouse
groupvp_IgG-groupveh_IgG	_tstat	within each collection	CP:KEGG: KEGG gene sets	KEGG_ACUTE_MYELOID_LEUKEMIA	0.165219	0.375874	0.367635	1.24559	703	49	Runx1,Akt1,Pim1,Kras,Spi1,Pml,Pik3cb,Mapk3,Kit,Pik3r1,Rela,Grb2,Pik3r5,Stat3,Rps6kb1,Akt3,Bad,Hras,Pik3cd,Map2k2,Eif4ebp1,Ikbkb,Stat5b,Cebpa,Mapk1	25	0.510204	Akt1,Akt2,Akt3,Araf,Bad,Braf,Ccnd1,Cebpa,Chuk,Eif4ebp1,Grb2,Hras,Ikbkb,Ikbkg,Jup,Kit,Kras,Map2k1,Map2k2,Mapk1,Mapk3,Mtor,Myc,Nfkb1,Nras,Pik3ca,Pik3cb,Pik3cd,Pik3cg,Pik3r1,Pik3r2,Pik3r5,Pim1,Pml,Ppard,Raf1,Rara,Rela,Rps6kb1,Rps6kb2,Runx1,Sos1,Sos2,Spi1,Stat3,Stat5a,Stat5b,Tcf7l1,Tcf7l2	Mouse
groupvp_IgG-groupveh_IgG	_tstat	within each collection	CP:REACTOME: Reactome gene sets	REACTOME_SLBP_DEPENDENT_PROCESSING_OF_REPLICATION_DEPENDENT_HISTONE_PRE_MRNAS	0.165921	0.396798	0.567442	1.28985	555	8	Snrpb,Snrpe,Snrpd3,Lsm10,Ncbp1	5	0.625	Lsm10,Ncbp1,Ncbp2,Slbp,Snrpb,Snrpd3,Snrpe,Snrpf	Mouse
groupvp_IgG-groupveh_IgG	_tstat	within each collection	CP:REACTOME: Reactome gene sets	REACTOME_SYNTHESIS_OF_PIPS_AT_THE_LATE_ENDOSOME_MEMBRANE	0.167777	0.396798	-0.503267	-1.30431	276	8	Pik3c2a,Pikfyve,Vac14,Pik3c3	4	0.5	Fig4,Mtm1,Mtmr2,Mtmr4,Pik3c2a,Pik3c3,Pikfyve,Vac14	Mouse
groupvp_IgG-groupveh_IgG	_tstat	within each collection	CP:REACTOME: Reactome gene sets	REACTOME_GLUCONEOGENESIS	0.167794	0.396798	0.433284	1.27678	644	23	Gapdh,Eno1,Pgam1,Pgk1,Mdh2,Slc25a11,Prkacb,Aldoa	8	0.347826	Aldoa,Aldob,Aldoc,Eno1,Eno1b,Fbp1,Gapdh,Got1,Got2,Mdh1,Mdh2,Pck1,Pck2,Pgam1,Pgam2,Pgk1,Prkaca,Prkacb,Slc25a1,Slc25a11,Slc25a12,Slc25a13,Tpi1	Mouse
groupvp_IgG-groupveh_IgG	_tstat	within each collection	CP:REACTOME: Reactome gene sets	REACTOME_HORMONE_SENSITIVE_LIPASE_HSL_MEDIATED_TRIACYLGLYCEROL_HYDROLYSIS	0.167826	0.396798	0.527331	1.27217	578	10	Fabp4,Ppp1cc,Mgll,Prkacb,Ppp1ca,Ppp1cb,Abhd5	7	0.7	Abhd5,Cav1,Fabp4,Lipe,Mgll,Ppp1ca,Ppp1cb,Ppp1cc,Prkaca,Prkacb	Mouse
groupvp_IgG-groupveh_IgG	_tstat	within each collection	CP:REACTOME: Reactome gene sets	REACTOME_MRNA_SPLICING_MINOR_PATHWAY	0.168556	0.396984	0.383234	1.25352	698	39	Lsm2,Snrpb,Sf3b5,Gtf2f2,Polr2g,Polr2j,Snrpe,Txnl4a,Polr2b,Sf3b1,Snrpd3,Srsf7,Snrpd1,Ddx23,Sf3b4,Sf3b2,Srsf2,Snrpd2,Polr2e,Polr2f,Snrnp40,Ncbp1,Srsf6	23	0.589744	Ddx23,Eftud2,Gtf2f1,Gtf2f2,Lsm2,Ncbp1,Ncbp2,Polr2a,Polr2b,Polr2c,Polr2d,Polr2e,Polr2f,Polr2g,Polr2h,Polr2i,Polr2j,Polr2k,Polr2l,Prpf6,Prpf8,Sf3b1,Sf3b2,Sf3b3,Sf3b4,Sf3b5,Snrnp200,Snrnp40,Snrpb,Snrpd1,Snrpd2,Snrpd3,Snrpe,Snrpf,Srsf1,Srsf2,Srsf6,Srsf7,Txnl4a	Mouse
groupvp_IgG-groupveh_IgG	_tstat	within each collection	CP:REACTOME: Reactome gene sets	REACTOME_MEMBRANE_TRAFFICKING	0.171222	0.401714	0.321576	1.20029	782	95	Vps37b,Picalm,Snap23,Chmp4b,Bloc1s1,Dab2,Hspa8,Tpd52,Snf8,Ap3s1,Rps27a,Snx2,Vamp8,Clta,Ctsz,Cltb,Vta1,Dtnbp1,Tsg101,Chmp2a,Ap4b1,Sec13,Sec24c,Preb,Vps28,Gjb5,Hip1r,Snx5,Chmp2b,Ap3b1,Dnm2	31	0.326316	Ap1b1,Ap1g1,Ap1m1,Ap1m2,Ap1s1,Ap1s2,Ap2m1,Ap3b1,Ap3s1,Ap4b1,Arcn1,Arf1,Arfgap1,Arrb1,Bloc1s1,Chmp2a,Chmp2b,Chmp3,Chmp4b,Chmp4c,Chmp5,Chmp6,Chmp7,Clta,Cltb,Cltc,Copa,Copb1,Copb2,Cope,Copz1,Cpd,Ctsz,Dab2,Dnm2,Dtnbp1,Gak,Gbf1,Gja1,Gjb1,Gjb2,Gjb3,Gjb5,Gm11808,Gns,Hgs,Hip1r,Hspa8,Igf2r,M6pr,Myo6,Napa,Necap1,Ocrl,Picalm,Pik3c2a,Preb,Pum1,Rab5c,Rps27a,Sar1b,Sec13,Sec24b,Sec24c,Sec24d,Sec31a,Sh3d19,Snap2…	Mouse
groupvp_IgG-groupveh_IgG	_tstat	within each collection	CP:KEGG: KEGG gene sets	KEGG_PATHWAYS_IN_CANCER	0.172224	0.386974	0.289244	1.1588	846	214	Runx1,Nfkbia,Bax,Akt1,Gstp1,Cdkn1a,Rxrb,Rac1,Csf2ra,Rhoa,Kras,Mmp9,Spi1,Rala,Max,Pml,Fos,Rac2,Cycs,Hsp90aa1,Pik3cb,Birc3,Mapk3,Kit,Smad2,Egln2,Fzd2,Slc2a1,Igf1,Rb1,Skp2,Cdc42,Pik3r1,Rela,Jun,Hdac2,Cdk4,Hsp90ab1,E2f1,Arnt,Grb2,Cdkn1b,Ptgs2,Rad51,Rbx1,Pik3r5,Hdac1,Ralgds,Rxra,Ralb,Ar,Csf3r,Birc5,Jak1,Stat3	55	0.257009	Abl1,Akt1,Akt2,Akt3,Apc,Appl1,Ar,Araf,Arnt,Axin1,Bad,Bax,Bcl2,Bcl2l1,Bcr,Bid,Birc2,Birc3,Birc5,Bmp2,Bmp4,Braf,Brca2,Casp3,Casp8,Cbl,Cblb,Cblc,Ccdc6,Ccnd1,Cdc42,Cdh1,Cdk2,Cdk4,Cdk6,Cdkn1a,Cdkn1b,Cebpa,Chuk,Cks1b,Col4a1,Col4a2,Col4a4,Crebbp,Crk,Crkl,Csf1r,Csf2ra,Csf3r,Ctbp1,Ctbp2,Ctnna1,Ctnnb1,Cul2,Cycs,Dapk1,Dapk2,Dapk3,Dvl1,Dvl2,Dvl3,E2f1,Egfr,Egln1,Egln2,Egln3,Ep300,Epas1,Ets1,Fadd,Fas,Fgf12,Fgf…	Mouse
groupvp_IgG-groupveh_IgG	_tstat	within each collection	CP:KEGG: KEGG gene sets	KEGG_MTOR_SIGNALING_PATHWAY	0.174505	0.387315	0.374475	1.24201	730	43	Akt1,Rps6,Eif4e2,Pik3cb,Mapk3,Igf1,Pik3r1,Eif4b,Pik3r5,Pdpk1,Rheb,Ulk1,Cab39,Rps6kb1,Akt3,Rps6ka1,Pik3cd,Ulk2,Eif4ebp1,Ddit4,Strada,Mapk1	22	0.511628	Akt1,Akt2,Akt3,Braf,Cab39,Cab39l,Ddit4,Eif4b,Eif4e,Eif4e2,Eif4ebp1,Hif1a,Igf1,Mapk1,Mapk3,Mlst8,Mtor,Pdpk1,Pik3ca,Pik3cb,Pik3cd,Pik3cg,Pik3r1,Pik3r2,Pik3r5,Prkaa1,Prkaa2,Rheb,Rictor,Rps6,Rps6ka1,Rps6ka3,Rps6kb1,Rps6kb2,Rptor,Stk11,Strada,Tsc1,Tsc2,Ulk1,Ulk2,Vegfa,Vegfb	Mouse
groupvp_IgG-groupveh_IgG	_tstat	within each collection	H: hallmark gene sets	HALLMARK_TGF_BETA_SIGNALING	0.175006	0.273447	0.36876	1.23168	730	45	Ppp1r15a,Slc20a1,Rhoa,Junb,Ifngr2,Skil,Klf10,Hdac1,Ube2d3,Ppp1ca,Cdk9,Smad7,Thbs1,Fkbp1a,Bmp2	15	0.333333	Apc,Arid4b,Bmp2,Bmpr1a,Bmpr2,Cdh1,Cdk9,Cdkn1c,Ctnnb1,Fkbp1a,Fnta,Furin,Hdac1,Hipk2,Id1,Id2,Id3,Ifngr2,Junb,Klf10,Lefty1,Map3k7,Ncor2,Pmepa1,Ppm1a,Ppp1ca,Ppp1r15a,Rab31,Rhoa,Ski,Skil,Slc20a1,Smad1,Smad6,Smad7,Smurf1,Smurf2,Sptbn1,Tgfbr1,Tgif1,Thbs1,Tjp1,Trim33,Ube2d3,Wwtr1	Mouse
groupvp_IgG-groupveh_IgG	_tstat	within each collection	CP:REACTOME: Reactome gene sets	REACTOME_IL_2_SIGNALING	0.175905	0.41112	0.395923	1.24795	713	32	Csf2ra,Kras,Pik3cb,Mapk3,Pik3r1,Grb2,Ptpn6,Jak1,Ptk2b,Cdk1,Hras,Csf2rb,Pik3cd,Ywhab,Map2k2,Gab2,Stat5b,Mapk1,Shc1	19	0.59375	Cdk1,Csf2ra,Csf2rb,Csf2rb2,Gab2,Grb2,Hras,Il2rg,Inppl1,Jak1,Jak2,Jak3,Kras,Map2k1,Map2k2,Mapk1,Mapk3,Nras,Pik3ca,Pik3cb,Pik3cd,Pik3r1,Pik3r2,Ptk2b,Ptpn6,Raf1,Shc1,Sos1,Stat5a,Stat5b,Syk,Ywhab	Mouse
groupvp_IgG-groupveh_IgG	_tstat	within each collection	CP:REACTOME: Reactome gene sets	REACTOME_INHIBITION_OF_THE_PROTEOLYTIC_ACTIVITY_OF_APC_C_REQUIRED_FOR_THE_ONSET_OF_ANAPHASE_BY_MITOTIC_SPINDLE_CHECKPOINT_COMPONENTS	0.178503	0.415598	0.465121	1.26418	650	16	Bub3,Bub1b,Cdc27,Ube2e1,Anapc10,Cdc26,Cdc16,Ube2c	8	0.5	Anapc1,Anapc10,Anapc2,Anapc4,Anapc5,Anapc7,Bub1b,Bub3,Cdc16,Cdc23,Cdc26,Cdc27,Mad2l1,Ube2c,Ube2d1,Ube2e1	Mouse
groupvp_IgG-groupveh_IgG	_tstat	within each collection	CP:KEGG: KEGG gene sets	KEGG_ABC_TRANSPORTERS	0.182211	0.399546	-0.337085	-1.21018	210	22	Abcb8,Abcd3,Abcc4,Abcg3,Abcd4,Abcc3,Abca2,Abcd1,Abca3	9	0.409091	Abca1,Abca2,Abca3,Abca5,Abca7,Abca9,Abcb10,Abcb7,Abcb8,Abcc1,Abcc2,Abcc3,Abcc4,Abcc5,Abcd1,Abcd3,Abcd4,Abcg1,Abcg3,Cftr,Tap1,Tap2	Mouse
groupvp_IgG-groupveh_IgG	_tstat	within each collection	CP:REACTOME: Reactome gene sets	REACTOME_POST_TRANSLATIONAL_MODIFICATION_SYNTHESIS_OF_GPI_ANCHORED_PROTEINS	0.182506	0.422937	-0.343939	-1.22219	216	21	Pigb,Pigs,Pigh,Pign,Pgap1,Gpaa1	6	0.285714	Dpm1,Dpm2,Dpm3,Gpaa1,Pgap1,Pigb,Pigc,Pigf,Pigg,Pigh,Pigk,Pign,Pigo,Pigp,Pigq,Pigs,Pigt,Pigv,Pigx,Plaur,Sema6d	Mouse
groupvp_IgG-groupveh_IgG	_tstat	within each collection	CP:REACTOME: Reactome gene sets	REACTOME_MITOCHONDRIAL_TRNA_AMINOACYLATION	0.183042	0.422937	-0.423998	-1.26436	271	12	Iars2,Ears2,Mars2,Hars2	4	0.333333	Cars2,Ears2,Fars2,Gars,Hars2,Iars2,Kars,Lars2,Mars2,Ppa2,Qars,Rars2	Mouse
groupvp_IgG-groupveh_IgG	_tstat	within each collection	CP:REACTOME: Reactome gene sets	REACTOME_ENDOSOMAL_SORTING_COMPLEX_REQUIRED_FOR_TRANSPORT_ESCRT	0.184035	0.423628	0.420794	1.2561	716	24	Vps37b,Chmp4b,Snf8,Rps27a,Vta1,Tsg101,Chmp2a,Vps28,Chmp2b	9	0.375	Chmp2a,Chmp2b,Chmp3,Chmp4b,Chmp4c,Chmp5,Chmp6,Chmp7,Gm11808,Hgs,Rps27a,Snf8,Stam,Stam2,Tsg101,Vps28,Vps36,Vps37a,Vps37b,Vps37c,Vps37d,Vps4a,Vps4b,Vta1	Mouse
groupvp_IgG-groupveh_IgG	_tstat	within each collection	CP:KEGG: KEGG gene sets	KEGG_GLYCOLYSIS_GLUCONEOGENESIS	0.187211	0.405624	0.380093	1.22662	769	37	Gapdh,Eno1,Pgam1,Aldh3b1,Pgk1,Pfkp,Hk2,Akr1a1,Aldh2,Aldoa,Pdha1,Aldoc,Hk3,Tpi1,Aldh7a1,Pgam2	16	0.432432	Acss2,Adh5,Akr1a1,Aldh1b1,Aldh2,Aldh3a2,Aldh3b1,Aldh7a1,Aldh9a1,Aldoa,Aldob,Aldoc,Bpgm,Dlat,Dld,Eno1,Eno1b,Fbp1,Galm,Gapdh,Hk1,Hk2,Hk3,Ldhb,Pck1,Pck2,Pdha1,Pdhb,Pfkl,Pfkm,Pfkp,Pgam1,Pgam2,Pgk1,Pgm1,Pgm2,Tpi1	Mouse
groupvp_IgG-groupveh_IgG	_tstat	within each collection	CP:KEGG: KEGG gene sets	KEGG_BUTANOATE_METABOLISM	0.192273	0.411691	-0.320747	-1.19732	213	25	Hmgcs2,Hmgcs1,Acat2,Pdhb,L2hgdh,Aldh9a1	6	0.24	Aacs,Acads,Acat1,Acat2,Acsm3,Akr1b10,Akr1b8,Aldh1b1,Aldh2,Aldh3a2,Aldh5a1,Aldh7a1,Aldh9a1,Bdh1,Bdh2,Echs1,Hadh,Hadha,Hmgcl,Hmgcs1,Hmgcs2,L2hgdh,Oxct1,Pdha1,Pdhb	Mouse
groupvp_IgG-groupveh_IgG	_tstat	within each collection	CP:REACTOME: Reactome gene sets	REACTOME_REGULATION_OF_INSULIN_SECRETION	0.1928	0.442134	0.365174	1.22155	813	44	Gng10,Gng2,Gnai2,Marcks,Gngt2,Rap1b,Gnb2,Gng11,Slc2a1,Prkar1a,Rap1a,Sec11c,Prkar2b,Prkacb,Gna15,Gnas,Slc25a5,Slc25a4,Gnb5,Spcs1,Gnb1	21	0.477273	Adcy6,Cacna1a,Cacnb3,Chrm3,Ctnnb1,Dpp4,Gna11,Gna14,Gna15,Gnai2,Gnas,Gnb1,Gnb2,Gnb5,Gng10,Gng11,Gng12,Gng2,Gngt2,Iqgap1,Itpr2,Itpr3,Marcks,Plcb2,Plcb3,Prkaca,Prkacb,Prkar1a,Prkar2a,Prkar2b,Prkca,Rap1a,Rap1b,Rapgef4,Sec11a,Sec11c,Slc25a4,Slc25a5,Slc2a1,Slc2a2,Spcs1,Spcs2,Spcs3,Vamp2	Mouse
groupvp_IgG-groupveh_IgG	_tstat	within each collection	CP:REACTOME: Reactome gene sets	REACTOME_MITOCHONDRIAL_PROTEIN_IMPORT	0.19421	0.443701	0.377135	1.22948	804	38	Tomm22,Samm50,Gfer,Dnajc19,Timm10,Fxn,Grpel1,Timm17b,Slc25a4,Idh3g,Grpel2,Tomm20,Timm13,Timm9,Timm22,Mtx1,Vdac1,Taz,Mtx2,Slc25a13,Slc25a12	21	0.552632	Aco2,Bcs1l,Chchd4,Coq2,Cox17,Cs,Cyc1,Dnajc19,Fxn,Gfer,Grpel1,Grpel2,Hscb,Hspa9,Idh3g,Mtx1,Mtx2,Pam16,Pmpca,Pmpcb,Samm50,Slc25a12,Slc25a13,Slc25a4,Taz,Timm10,Timm13,Timm17a,Timm17b,Timm22,Timm44,Timm50,Timm8b,Timm9,Tomm20,Tomm22,Tomm7,Vdac1	Mouse
groupvp_IgG-groupveh_IgG	_tstat	within each collection	CP:KEGG: KEGG gene sets	KEGG_RETINOL_METABOLISM	0.19546	0.413647	0.482001	1.24994	705	14	Dgat1,Rdh12,Dhrs4,Dhrs9,Aldh1a2,Aldh1a7,Aldh1a1	7	0.5	Adh5,Aldh1a1,Aldh1a2,Aldh1a7,Dgat1,Dgat2,Dhrs3,Dhrs4,Dhrs9,Rdh10,Rdh11,Rdh12,Rdh7,Retsat	Mouse
groupvp_IgG-groupveh_IgG	_tstat	within each collection	CP:REACTOME: Reactome gene sets	REACTOME_TRANSCRIPTIONAL_ACTIVITY_OF_SMAD2_SMAD3_SMAD4_HETEROTRIMER	0.195663	0.445352	0.386469	1.22593	793	33	Junb,Rps27a,Smad2,Skil,Hdac1,Ube2d3,Cdk9,Smad7,Cdk8,Sp1,Tfdp1,Ncor1,Smad4,Gm11808,Tgif1,Ccnt1,Myc	17	0.515152	Ccnc,Ccnt1,Ccnt2,Cdk8,Cdk9,E2f4,E2f5,Gm11808,Hdac1,Junb,Men1,Myc,Ncor1,Ncor2,Parp1,Ppm1a,Rbl1,Rps27a,Ski,Skil,Smad2,Smad4,Smad7,Smurf2,Sp1,Tfdp1,Tgif1,Tgif2,Trim33,Ube2d1,Ube2d3,Usp9x,Wwtr1	Mouse
groupvp_IgG-groupveh_IgG	_tstat	within each collection	CP:REACTOME: Reactome gene sets	REACTOME_DEADENYLATION_DEPENDENT_MRNA_DECAY	0.198468	0.450057	0.371036	1.21796	828	40	Exosc5,Lsm2,Eif4a1,Exosc8,Eif4b,Lsm4,Lsm1,Lsm6,Eif4a3,Exosc3,Dcp2,Patl1,Edc3,Exosc7,Lsm3,Xrn1,Lsm5,Exosc4,Ddx6	19	0.475	Cnot10,Cnot2,Cnot3,Cnot4,Cnot6,Cnot7,Cnot8,Dcp1a,Dcp1b,Dcp2,Dcps,Ddx6,Dis3,Edc3,Edc4,Eif4a1,Eif4a2,Eif4a3,Eif4b,Eif4e,Eif4g1,Exosc1,Exosc2,Exosc3,Exosc4,Exosc5,Exosc7,Exosc8,Exosc9,Lsm1,Lsm2,Lsm3,Lsm4,Lsm5,Lsm6,Paip1,Parn,Patl1,Tnks1bp1,Xrn1	Mouse
groupvp_IgG-groupveh_IgG	_tstat	within each collection	CP:KEGG: KEGG gene sets	KEGG_GLYCOSPHINGOLIPID_BIOSYNTHESIS_LACTO_AND_NEOLACTO_SERIES	0.198801	0.415882	0.577235	1.25064	662	7	St3gal4,Gcnt2,B4galt1,St3gal6	4	0.571429	B3gnt2,B4galt1,B4galt3,B4galt4,Gcnt2,St3gal4,St3gal6	Mouse
groupvp_IgG-groupveh_IgG	_tstat	within each collection	CP:REACTOME: Reactome gene sets	REACTOME_DOUBLE_STRAND_BREAK_REPAIR	0.202539	0.457587	0.464386	1.24343	733	15	Rpa3,Rpa2,Rad51,H2afx,Lig1,Xrcc4,Xrcc6,Xrcc5,Tdp1	9	0.6	Atm,Brca2,H2afx,Lig1,Mdc1,Rad50,Rad51,Rad52,Rpa1,Rpa2,Rpa3,Tdp1,Xrcc4,Xrcc5,Xrcc6	Mouse
groupvp_IgG-groupveh_IgG	_tstat	within each collection	CP:REACTOME: Reactome gene sets	REACTOME_ACTIVATION_OF_IRF3_IRF7_MEDIATED_BY_TBK1_IKK_EPSILON	0.203478	0.458014	0.511619	1.23426	701	10	Irf7,Rps27a,Cd14	3	0.3	Cd14,Gm11808,Ikbke,Irf3,Irf7,Ly96,Rps27a,Tbk1,Tlr3,Traf3	Mouse
groupvp_IgG-groupveh_IgG	_tstat	within each collection	CP:KEGG: KEGG gene sets	KEGG_COMPLEMENT_AND_COAGULATION_CASCADES	0.20516	0.424308	0.382498	1.20892	826	33	C1qb,Cpb2,C1qa,C5ar1,Plaur,Serpind1,Cfi,F10,Kng2,Serping1,Cd55,F3,C3,Kng1,Masp1,Fgb,C2,F5,C9	19	0.575758	C1qa,C1qb,C2,C3,C4b,C5ar1,C6,C8a,C9,Cd55,Cfb,Cfi,Cpb2,F10,F2,F2r,F3,F5,F8,Fga,Fgb,Fgg,Kng1,Kng2,Masp1,Plaur,Plg,Pros1,Serpinc1,Serpind1,Serpinf2,Serping1,Tfpi	Mouse
groupvp_IgG-groupveh_IgG	_tstat	within each collection	CP:REACTOME: Reactome gene sets	REACTOME_AXON_GUIDANCE	0.207634	0.461291	0.298264	1.15386	989	138	Pfn1,Vasp,Myl12b,Cfl1,Tyrobp,Pip5k1c,Rac1,Rhoa,Kras,Plxnc1,Rras,Pitpna,Myl6,Sdcbp,Rhog,Rac2,Rhoc,Hsp90aa1,Msn,Mapk3,Ap2s1,Cap1,Clta,Nrp2,Cdc42,Sema4a,Tln1,Hsp90ab1	28	0.202899	Abl1,Abl2,Ablim1,Agrn,Alcam,Ank3,Ap2a1,Ap2a2,Ap2b1,Ap2m1,Ap2s1,Arhgap35,Arhgef11,Arhgef12,Cacnb3,Cap1,Cd72,Cdc42,Cdk1,Cdk5,Cfl1,Clasp1,Clta,Cltc,Col1a1,Col3a1,Col4a1,Col4a2,Col4a4,Col4a5,Col6a1,Col6a2,Creb1,Csnk2a1,Csnk2a2,Csnk2b,Dlg1,Dlg3,Dnm2,Dock1,Dpysl2,Egfr,Enah,Evl,Ezr,Fes,Fgfr1,Fyn,Grb2,Hras,Hsp90aa1,Hsp90ab1,Itga2b,Itga5,Itga9,Itgav,Itgb1,Kras,L1cam,Lamc1,Limk2,Map2k1,Map2k2,Mapk1,Mapk3,M…	Mouse
groupvp_IgG-groupveh_IgG	_tstat	within each collection	CP:REACTOME: Reactome gene sets	REACTOME_SIGNALLING_BY_NGF	0.207849	0.461291	0.293164	1.14787	1000	160	Nfkbia,Akt1,Arhgdia,Abr,Nr4a1,Mapkapk2,Cdkn1a,Calm3,Rac1,Myd88,Rhoa,Kras,Calm1,Rala,Atf1,Pik3cb,Rps27a,Mapk3,Ap2s1,Prkar1a,Clta,Pik3r1,Rela,Rap1a,Hdac2,Grb2,Cdkn1b,Prdm4,Prkar2b,Calm2,Arhgap4,Foxo3,Hdac1,Ralgds,Fgd2,Pdpk1,Ralb,Prkacb,Mapk13,Stat3	40	0.25	Aatf,Abr,Adam17,Adcy6,Adcy7,Adcy9,Akap13,Akt1,Akt1s1,Akt2,Akt3,Ap2a1,Ap2a2,Ap2b1,Ap2m1,Ap2s1,Aph1a,Aph1c,Arhgap4,Arhgdia,Arhgef1,Arhgef11,Arhgef12,Arhgef16,Arhgef17,Arhgef18,Arhgef2,Arhgef3,Arhgef6,Atf1,Bad,Bcl2l11,Braf,Calm1,Calm2,Calm3,Casp2,Casp3,Cdk1,Cdkn1a,Cdkn1b,Chuk,Clta,Cltc,Creb1,Crk,Dnal4,Dnm2,Dusp6,Dusp7,Fgd2,Fgd3,Fgd4,Foxo1,Foxo3,Frs2,Furin,Gm11808,Grb2,Gsk3a,Hdac1,Hdac2,Hdac3,Hras,Ik…	Mouse
groupvp_IgG-groupveh_IgG	_tstat	within each collection	CP:REACTOME: Reactome gene sets	REACTOME_TRAF3_DEPENDENT_IRF_ACTIVATION_PATHWAY	0.207907	0.461291	0.488414	1.23448	730	12	Irf7,Trim25	2	0.166667	Crebbp,Ddx58,Ep300,Ifih1,Ikbke,Irf3,Irf7,Mavs,Sike1,Tbk1,Traf3,Trim25	Mouse
groupvp_IgG-groupveh_IgG	_tstat	within each collection	CP:REACTOME: Reactome gene sets	REACTOME_PI3K_CASCADE	0.207959	0.461291	-0.270227	-1.15271	161	43	Insr,Fgfr3,Pik3r2,Eif4g1,Tsc2,Fgfr4,Fgfr1,Mlst8,Frs2,Fgfr2,Cab39l,Irs2,Pde3b,Pik3c3	14	0.325581	Akt2,Cab39,Cab39l,Dok1,Eef2k,Eif4b,Eif4e,Eif4ebp1,Eif4g1,Fgfr1,Fgfr2,Fgfr3,Fgfr4,Frs2,Gab1,Grb2,Insr,Irs2,Mlst8,Mtor,Pde3b,Pdpk1,Pik3c3,Pik3ca,Pik3cb,Pik3r1,Pik3r2,Ppm1a,Prkaa1,Prkaa2,Prkab1,Prkag1,Prkag2,Rheb,Rps6,Rps6kb1,Rptor,Stk11,Strada,Stradb,Them4,Tsc1,Tsc2	Mouse
groupvp_IgG-groupveh_IgG	_tstat	within each collection	CP:KEGG: KEGG gene sets	KEGG_FATTY_ACID_METABOLISM	0.209569	0.428012	-0.302906	-1.17613	218	29	Cpt2,Acat2,Acox1,Hadhb,Aldh9a1,Cpt1a,Acadvl,Acsl3,Hadh	9	0.310345	Acaa2,Acadl,Acadm,Acads,Acadsb,Acadvl,Acat1,Acat2,Acox1,Acox3,Acsl1,Acsl3,Acsl4,Acsl5,Adh5,Aldh1b1,Aldh2,Aldh3a2,Aldh7a1,Aldh9a1,Cpt1a,Cpt2,Echs1,Eci1,Eci2,Gcdh,Hadh,Hadha,Hadhb	Mouse
groupvp_IgG-groupveh_IgG	_tstat	within each collection	CP:KEGG: KEGG gene sets	KEGG_RIBOFLAVIN_METABOLISM	0.211654	0.428012	-0.423176	-1.21353	315	11	Enpp1,Acp2,Enpp3	3	0.272727	Acp2,Acp5,Acp6,Enpp1,Enpp3,Flad1,Mtmr1,Mtmr2,Mtmr6,Phpt1,Rfk	Mouse
groupvp_IgG-groupveh_IgG	_tstat	within each collection	CP:REACTOME: Reactome gene sets	REACTOME_POTASSIUM_CHANNELS	0.211889	0.468304	0.486124	1.22869	744	12	Gng10,Gng2,Gngt2,Gnb2	4	0.333333	Gabbr1,Gnb1,Gnb2,Gng10,Gng12,Gng2,Gngt2,Kcnab1,Kcnab2,Kcnk1,Kcnn4,Kcnq1	Mouse
groupvp_IgG-groupveh_IgG	_tstat	within each collection	CP:REACTOME: Reactome gene sets	REACTOME_APOPTOTIC_EXECUTION_PHASE	0.218943	0.48215	0.360633	1.19535	919	42	Hist1h1c,Hist1h1b,Stk24,Vim,Gsn,Hmgb2,Lmnb1,Hist1h1a	8	0.190476	Acin1,Add1,Apc,Bcap31,Birc2,Bmx,Casp3,Casp6,Casp7,Casp8,Cdh1,Ctnnb1,Dbnl,Dnm1l,Dsg2,Dsp,Fnta,Gas2,Gsn,H1f0,Hist1h1a,Hist1h1b,Hist1h1c,Hist1h1d,Hist1h1e,Hmgb2,Kpna1,Kpnb1,Lmna,Lmnb1,Ocln,Pak2,Plec,Prkcd,Ptk2,Rock1,Satb1,Sptan1,Stk24,Tjp1,Tjp2,Vim	Mouse
groupvp_IgG-groupveh_IgG	_tstat	within each collection	CP:REACTOME: Reactome gene sets	REACTOME_INTERACTION_BETWEEN_L1_AND_ANKYRINS	0.220063	0.482481	-0.558495	-1.23115	418	5	Ank3,Sptan1	2	0.4	Ank3,L1cam,Scn1b,Sptan1,Sptbn1	Mouse
groupvp_IgG-groupveh_IgG	_tstat	within each collection	CP:REACTOME: Reactome gene sets	REACTOME_PPARA_ACTIVATES_GENE_EXPRESSION	0.220676	0.482481	-0.226586	-1.12251	110	83	Hmgcs2,Cpt2,Fads1,Nr1d1,Arntl,Med23,Med16,Hmgcr,Fdft1,Hmgcs1,Slc27a1,Acox1,Crebbp,Agt,Med24,Clock,Med6,Cdk19,Ncoa1	19	0.228916	Abca1,Acadm,Acox1,Acsl1,Agt,Alas1,Ankrd1,Apoa1,Apoa2,Arntl,Ccnc,Cd36,Cdk19,Cdk8,Clock,Cpt1a,Cpt2,Crebbp,Ep300,Esrra,Fabp1,Fads1,Fdft1,G0s2,Glipr1,Hdac3,Hmgcr,Hmgcs1,Hmgcs2,Me1,Med1,Med10,Med11,Med12,Med13l,Med14,Med15,Med16,Med17,Med19,Med20,Med21,Med22,Med23,Med24,Med25,Med26,Med27,Med29,Med30,Med31,Med4,Med6,Med7,Med8,Med9,Ncoa1,Ncoa2,Ncoa3,Ncoa6,Ncor1,Nfya,Nfyb,Nr1d1,Nrf1,Pex11a,Plin2,Rora,Rxr…	Mouse
groupvp_IgG-groupveh_IgG	_tstat	within each collection	CP:KEGG: KEGG gene sets	KEGG_LONG_TERM_POTENTIATION	0.22332	0.446639	0.362087	1.18922	926	41	Calm3,Kras,Calm1,Atf4,Rap1b,Mapk3,Camk2g,Rap1a,Ppp1r12a,Calm2,Ppp1cc,Prkacb,Ppp1ca,Ppp3cc,Hras,Rps6ka1,Ppp1cb,Prkcb,Map2k2	19	0.463415	Araf,Atf4,Braf,Calm1,Calm2,Calm3,Camk2b,Camk2g,Crebbp,Ep300,Hras,Itpr1,Itpr2,Itpr3,Kras,Map2k1,Map2k2,Mapk1,Mapk3,Nras,Plcb2,Plcb3,Plcb4,Ppp1ca,Ppp1cb,Ppp1cc,Ppp1r12a,Ppp3ca,Ppp3cb,Ppp3cc,Ppp3r1,Prkaca,Prkacb,Prkca,Prkcb,Prkx,Raf1,Rap1a,Rap1b,Rps6ka1,Rps6ka3	Mouse
groupvp_IgG-groupveh_IgG	_tstat	within each collection	CP:REACTOME: Reactome gene sets	REACTOME_MEMBRANE_BINDING_AND_TARGETTING_OF_GAG_PROTEINS	0.225398	0.491045	0.518711	1.21659	764	9	Vps37b,Rps27a,Tsg101,Vps28,Gm11808,Vps37c	6	0.666667	Gm11808,Nmt2,Rps27a,Tsg101,Vps28,Vps37a,Vps37b,Vps37c,Vps37d	Mouse
groupvp_IgG-groupveh_IgG	_tstat	within each collection	CP:KEGG: KEGG gene sets	KEGG_HISTIDINE_METABOLISM	0.227021	0.449107	0.469619	1.21783	819	14	Aldh3b1,Hdc,Trmt11,Aldh2	4	0.285714	Acy3,Aldh1b1,Aldh2,Aldh3a2,Aldh3b1,Aldh7a1,Aldh9a1,Hdc,Hnmt,Lcmt1,Maoa,Maob,Mettl6,Trmt11	Mouse
groupvp_IgG-groupveh_IgG	_tstat	within each collection	CP:REACTOME: Reactome gene sets	REACTOME_RESPONSE_TO_ELEVATED_PLATELET_CYTOSOLIC_CA2_	0.227273	0.491882	0.337449	1.17484	984	57	Pfn1,Cfl1,Plek,Calm3,Ppia,Srgn,Calm1,Tuba4a,Cd9,Timp1,Cap1,Tln1,Calm2,Vcl,Aldoa,Sparc,Thbs1,Cd63,Kng2,Serping1,Actn1,Prkcb,Kng1	23	0.403509	Abcc4,Actn1,Actn4,Alb,Aldoa,Apoa1,App,Brpf3,Calm1,Calm2,Calm3,Calu,Cap1,Cd36,Cd63,Cd9,Cfl1,Clu,F5,F8,Fga,Fgb,Fgg,Fn1,Habp4,Hspa5,Itga2b,Kng1,Kng2,Lamp2,Lefty1,Pdgfa,Pdgfb,Pfn1,Plek,Plg,Ppia,Prkca,Prkcb,Pros1,Psap,Serpinf2,Serping1,Sod1,Sparc,Srgn,Stxbp3,Tgfb2,Tgfb3,Thbs1,Timp1,Tln1,Tuba4a,Vcl,Vegfa,Vegfb,Wdr1	Mouse
groupvp_IgG-groupveh_IgG	_tstat	within each collection	CP:REACTOME: Reactome gene sets	REACTOME_ACTIVATION_OF_THE_AP1_FAMILY_OF_TRANSCRIPTION_FACTORS	0.227395	0.491882	0.533905	1.21362	761	8	Fos,Mapk3,Jun	3	0.375	Atf2,Fos,Jun,Mapk1,Mapk14,Mapk3,Mapk8,Mapk9	Mouse
groupvp_IgG-groupveh_IgG	_tstat	within each collection	CP:REACTOME: Reactome gene sets	REACTOME_PLC_BETA_MEDIATED_EVENTS	0.229188	0.49401	0.408752	1.20449	880	23	Gnai3,Calm3,Calm1,Gnai2,Prkar1a,Prkar2b,Calm2,Prkacb	8	0.347826	Adcy6,Adcy7,Adcy9,Calm1,Calm2,Calm3,Creb1,Gnai2,Gnai3,Itpr2,Itpr3,Mapk1,Pla2g4a,Plcb2,Plcb3,Plcb4,Prkaca,Prkacb,Prkar1a,Prkar2a,Prkar2b,Prkca,Prkcd	Mouse
groupvp_IgG-groupveh_IgG	_tstat	within each collection	CP:KEGG: KEGG gene sets	KEGG_GLYOXYLATE_AND_DICARBOXYLATE_METABOLISM	0.23226	0.45453	0.493539	1.20346	814	11	Pgp,Mdh2,Grhpr,Mthfd2,Aco2,Aco1,Cs,Mthfd2l	8	0.727273	Aco1,Aco2,Afmid,Cs,Grhpr,Mdh1,Mdh2,Mthfd1,Mthfd2,Mthfd2l,Pgp	Mouse
groupvp_IgG-groupveh_IgG	_tstat	within each collection	H: hallmark gene sets	HALLMARK_ANDROGEN_RESPONSE	0.23261	0.35244	0.321792	1.1634	1039	75	Sat1,Akt1,Ell2,Hpgd,Gnai3,Vapa,Rab4a,Tpd52,B2m,Pa2g4,Steap4,Tmem50a,Dnajb9,Sgk1,Krt19,Krt8,Srp19,Ptk2b,Zbtb10,Gpd1l,Ccnd3,Elovl5,Camkk2,Ube2i,Gsr,B4galt1,Tsc22d1,Xrcc6,Actn1,Uap1	30	0.4	Abcc4,Abhd2,Acsl3,Actn1,Adrm1,Akt1,Appbp2,Arid5b,Azgp1,B2m,B4galt1,Camkk2,Ccnd1,Ccnd3,Cdk6,Cenpn,Dbi,Dhcr24,Dnajb9,Elk4,Ell2,Elovl5,Fads1,Fkbp5,Gnai3,Gpd1l,Gsr,H1f0,Hmgcr,Hmgcs1,Hpgd,Idi1,Insig1,Iqgap2,Itgav,Krt19,Krt8,Lifr,Lman1,Maf,Map7,Ncoa4,Ndrg1,Ngly1,Pa2g4,Pdlim5,Pgm3,Pias1,Pmepa1,Ptk2b,Rab4a,Rps6ka3,Sat1,Sec24d,Sgk1,Slc26a2,Slc38a2,Sms,Sord,Spcs3,Srp19,Steap4,Stk39,Tmem50a,Tnfaip8,Tpd52,Ts…	Mouse
groupvp_IgG-groupveh_IgG	_tstat	within each collection	CP:REACTOME: Reactome gene sets	REACTOME_PLATELET_HOMEOSTASIS	0.232698	0.499809	0.382804	1.18897	927	30	Gng10,Orai1,Gng2,Gngt2,Gnb2,Gng11,Ppp2r5c,Ptpn6,Gnas,Ppp2r1b,Fgr,Ppp2ca,Gnb5,Gnb1,Ppp2r5a	15	0.5	Apob,Atp2a1,Atp2a2,Atp2a3,Fgr,Gnas,Gnb1,Gnb2,Gnb5,Gng10,Gng11,Gng12,Gng2,Gngt2,Itpr2,Itpr3,Mapk14,Orai1,Pde3b,Pla2g4a,Ppp2ca,Ppp2cb,Ppp2r1a,Ppp2r1b,Ppp2r5a,Ppp2r5c,Ppp2r5d,Ppp2r5e,Ptpn6,Stim1	Mouse
groupvp_IgG-groupveh_IgG	_tstat	within each collection	CP:REACTOME: Reactome gene sets	REACTOME_MHC_CLASS_II_ANTIGEN_PRESENTATION	0.233796	0.500406	0.337093	1.16893	1009	56	Cd74,Dynll1,Ctss,Ctsc,Racgap1,Dctn3,Ctsd,Ap2s1,Clta,Dctn5,Klc4,Sec13,Actr1a,Sec24c,Dctn2	15	0.267857	Actr1a,Actr1b,Ap1b1,Ap1g1,Ap1m1,Ap1m2,Ap1s1,Ap1s2,Ap2a1,Ap2a2,Ap2b1,Ap2m1,Ap2s1,Arf1,Canx,Cd74,Clta,Cltc,Ctsa,Ctsb,Ctsc,Ctsd,Ctsf,Ctsh,Ctso,Ctss,Dctn1,Dctn2,Dctn3,Dctn4,Dctn5,Dctn6,Dnm2,Dync1h1,Dync1i2,Dync1li2,Dync2h1,Dync2li1,Dynll1,Dynll2,Kif2a,Kif3b,Kif5b,Kifap3,Klc1,Klc3,Klc4,Lgmn,Osbpl1a,Racgap1,Sar1b,Sec13,Sec24b,Sec24c,Sec24d,Sec31a	Mouse
groupvp_IgG-groupveh_IgG	_tstat	within each collection	CP:REACTOME: Reactome gene sets	REACTOME_INTEGRATION_OF_ENERGY_METABOLISM	0.234743	0.500675	0.328309	1.15742	1026	62	Gng10,Taldo1,Gng2,Gnai2,Marcks,Gngt2,Rap1b,Gnb2,Gng11,Slc2a1,Prkar1a,Rap1a,Sec11c,Prkar2b,Tkt,Prkacb,Gna15,Gnas,Slc25a5,Ppp2r1b,Slc25a4,Ppp2ca,Gnb5,Spcs1,Gnb1	25	0.403226	Acaca,Acly,Adcy6,Adcy7,Adcy9,Agpat1,Cacna1a,Cacnb3,Chrm3,Ctnnb1,Dpp4,Fasn,Gna11,Gna14,Gna15,Gnai2,Gnas,Gnb1,Gnb2,Gnb5,Gng10,Gng11,Gng12,Gng2,Gngt2,Iqgap1,Itpr2,Itpr3,Marcks,Mlx,Mlxipl,Plcb2,Plcb3,Ppp2ca,Ppp2cb,Ppp2r1a,Ppp2r1b,Ppp2r5d,Prkaa2,Prkaca,Prkacb,Prkag2,Prkar1a,Prkar2a,Prkar2b,Prkca,Rap1a,Rap1b,Rapgef4,Sec11a,Sec11c,Slc25a4,Slc25a5,Slc2a1,Slc2a2,Spcs1,Spcs2,Spcs3,Stk11,Taldo1,Tkt,Vamp2	Mouse
groupvp_IgG-groupveh_IgG	_tstat	within each collection	CP:REACTOME: Reactome gene sets	REACTOME_LATE_PHASE_OF_HIV_LIFE_CYCLE	0.236569	0.502811	0.31249	1.15167	1069	86	Vps37b,Gtf2a2,Ran,Nup43,Taf10,Gtf2f2,Ranbp1,Rps27a,Polr2g,Taf13,Nupl2,Polr2j,Tsg101,Polr2b,Rangap1,Cdk9,Vps28,Taf4b,Rae1,Ercc3,Nup35,Nup62,Nup214,Xpo1,Aaas,Nup88,Gm11808,Polr2e,Ccnh,Taf12,Ssrp1,Rnmt,Ctdp1,Ccnt1,Vps37c,Polr2f,Ncbp1	37	0.430233	Aaas,Ak6,Ccnh,Ccnt1,Ccnt2,Cdk7,Cdk9,Ctdp1,Ell,Ercc2,Ercc3,Gm11808,Gtf2a1,Gtf2a2,Gtf2b,Gtf2e2,Gtf2f1,Gtf2f2,Gtf2h1,Gtf2h2,Gtf2h3,Gtf2h4,Mnat1,Ncbp1,Ncbp2,Nmt1,Nmt2,Nup107,Nup133,Nup153,Nup155,Nup188,Nup205,Nup214,Nup35,Nup37,Nup43,Nup50,Nup54,Nup62,Nup85,Nup88,Nup93,Nupl2,Polr2a,Polr2b,Polr2c,Polr2d,Polr2e,Polr2f,Polr2g,Polr2h,Polr2i,Polr2j,Polr2k,Polr2l,Pom121,Rae1,Ran,Ranbp1,Ranbp2,Rangap1,Rcc1,…	Mouse
groupvp_IgG-groupveh_IgG	_tstat	within each collection	CP:REACTOME: Reactome gene sets	REACTOME_POST_TRANSLATIONAL_PROTEIN_MODIFICATION	0.239011	0.503824	-0.211248	-1.09193	86	106	Pigb,Arsk,Rpn1,Man2a1,C1galt1,Pigs,Alg2,Pros1,Pigh,Pign,Sumf1,Ganab,Mgat4a,Pgap1,Gpaa1,Galnt2,St6galnac2,Galnt11,Canx,Alg6,Dpagt1,St6galnac4,B4galt6,B3gnt9,Edem1,Sec24d,Galnt10,Edem3,Pigq,B4galt4,F2,Man1a2,Dpm3,Alg1,Sema6d,Manea,Ggcx,Arsg,Pigg,Calr	40	0.377358	Alg1,Alg10b,Alg14,Alg2,Alg5,Alg6,Arsb,Arsg,Arsk,B3gnt2,B3gnt8,B3gnt9,B4galt1,B4galt3,B4galt4,B4galt5,B4galt6,C1galt1,C1galt1c1,Calr,Canx,Dad1,Ddost,Dohh,Dpagt1,Dpm1,Dpm2,Dpm3,Edem1,Edem2,Edem3,Eif5a,F10,F2,Furin,Fut8,Galnt1,Galnt10,Galnt11,Galnt12,Galnt2,Galnt3,Galnt6,Galnt7,Ganab,Gcnt1,Ggcx,Gmppa,Gnpnat1,Gpaa1,Lman1,Man1a2,Man1b1,Man1c1,Man2a1,Manea,Mcfd2,Mgat1,Mgat2,Mgat4a,Mgat4b,Mgat5,Mlec,Mog…	Mouse
groupvp_IgG-groupveh_IgG	_tstat	within each collection	CP:REACTOME: Reactome gene sets	REACTOME_TRANSCRIPTIONAL_REGULATION_OF_WHITE_ADIPOCYTE_DIFFERENTIATION	0.239356	0.503824	0.331292	1.15992	1039	59	Cebpd,Cebpb,Klf4,Med30,Ncoa3,Fabp4,Tnf,Rela,Cdk4,Rxra,Med20,Med29,Med8,Ccnd3,Med21,Cdk8,Med10,Ncor1,Med13l,Med11,Srebf1,Med31	22	0.372881	Ccnc,Ccnd3,Cd36,Cdk19,Cdk4,Cdk8,Cebpb,Cebpd,Crebbp,Ebf1,Egr2,Ep300,Fabp4,Hdac3,Klf4,Klf5,Lpl,Med1,Med10,Med11,Med12,Med13l,Med14,Med15,Med16,Med17,Med19,Med20,Med21,Med22,Med23,Med24,Med25,Med26,Med27,Med29,Med30,Med31,Med4,Med6,Med7,Med8,Med9,Ncoa1,Ncoa2,Ncoa3,Ncoa6,Ncor1,Ncor2,Nr2f2,Pck1,Rela,Rxra,Smarcd3,Srebf1,Tbl1x,Tbl1xr1,Tgs1,Tnf	Mouse
groupvp_IgG-groupveh_IgG	_tstat	within each collection	CP:REACTOME: Reactome gene sets	REACTOME_RNA_POL_III_TRANSCRIPTION	0.240147	0.503824	-0.303413	-1.14643	261	26	Nfib,Brf1,Polr3f	3	0.115385	Brf1,Gtf3c2,Gtf3c3,Gtf3c4,Gtf3c5,Nfib,Polr1c,Polr1d,Polr2e,Polr2f,Polr2h,Polr2k,Polr2l,Polr3b,Polr3c,Polr3d,Polr3e,Polr3f,Polr3h,Polr3k,Pou2f1,Snapc1,Snapc2,Snapc3,Snapc5,Ssb	Mouse
groupvp_IgG-groupveh_IgG	_tstat	within each collection	CP:KEGG: KEGG gene sets	KEGG_CIRCADIAN_RHYTHM_MAMMAL	0.240741	0.460193	-0.442068	-1.1912	363	9	Nr1d1,Arntl,Cry2,Clock,Cry1	5	0.555556	Arntl,Bhlhe40,Clock,Cry1,Cry2,Csnk1d,Csnk1e,Nr1d1,Per3	Mouse
groupvp_IgG-groupveh_IgG	_tstat	within each collection	CP:KEGG: KEGG gene sets	KEGG_LYSOSOME	0.241649	0.460193	0.308009	1.14506	1113	95	Gla,Laptm5,Atp6v0c,Ctss,Ap3s1,Slc11a1,Atp6v0a2,Ctsc,Napsa,Gm2a,Ppt2,Atp6v0b,Npc2,Ctsd,Clta,Man2b1,Ctsz,Cltb,Cln5,Ap1s3,Asah1,Gnptg,Tcirg1	23	0.242105	Abca2,Acp2,Acp5,Aga,Ap1b1,Ap1g1,Ap1m1,Ap1m2,Ap1s1,Ap1s2,Ap1s3,Ap3b1,Ap3d1,Ap3m1,Ap3m2,Ap3s1,Ap3s2,Ap4b1,Ap4m1,Ap4s1,Arsb,Arsg,Asah1,Atp6ap1,Atp6v0a1,Atp6v0a2,Atp6v0b,Atp6v0c,Atp6v0d1,Atp6v1h,Cd164,Cd63,Cln3,Cln5,Clta,Cltb,Cltc,Ctsa,Ctsb,Ctsc,Ctsd,Ctse,Ctsf,Ctsh,Ctso,Ctss,Ctsz,Fuca1,Galc,Galns,Gba,Gga1,Gga2,Gla,Glb1,Gm2a,Gnptab,Gnptg,Gns,Gusb,Hexa,Hexb,Hgsnat,Hyal1,Ids,Idua,Igf2r,Lamp1,Lamp2,Laptm…	Mouse
groupvp_IgG-groupveh_IgG	_tstat	within each collection	CP:REACTOME: Reactome gene sets	REACTOME_PLATELET_CALCIUM_HOMEOSTASIS	0.242087	0.503824	-0.490546	-1.20977	412	7	Stim1,Itpr3,Itpr2	3	0.428571	Atp2a1,Atp2a2,Atp2a3,Itpr2,Itpr3,Orai1,Stim1	Mouse
groupvp_IgG-groupveh_IgG	_tstat	within each collection	CP:REACTOME: Reactome gene sets	REACTOME_RESOLUTION_OF_AP_SITES_VIA_THE_MULTIPLE_NUCLEOTIDE_PATCH_REPLACEMENT_PATHWAY	0.242321	0.503824	0.472561	1.19441	851	12	Pold4,Lig1,Mbd4,Pold2,Polb,Pold3,Pcna,Fen1,Pold1,Apex1	10	0.833333	Apex1,Fen1,Lig1,Mbd4,Mpg,Pcna,Polb,Pold1,Pold2,Pold3,Pold4,Tdg	Mouse
groupvp_IgG-groupveh_IgG	_tstat	within each collection	CP:REACTOME: Reactome gene sets	REACTOME_SIGNALING_BY_FGFR_MUTANTS	0.242337	0.503824	-0.293913	-1.13623	252	28	Fgfr3,Trim24,Fgfr4,Bcr,Zmym2,Stat5a,Fgfr1,Frs2,Fgfr2	9	0.321429	Bcr,Cntrl,Cpsf6,Cux1,Fgfr1,Fgfr1op,Fgfr1op2,Fgfr2,Fgfr3,Fgfr4,Frs2,Gab1,Gab2,Grb2,Hras,Kras,Myo18a,Nras,Pik3ca,Pik3r1,Plcg1,Sos1,Stat1,Stat3,Stat5a,Stat5b,Trim24,Zmym2	Mouse
groupvp_IgG-groupveh_IgG	_tstat	within each collection	CP:KEGG: KEGG gene sets	KEGG_DRUG_METABOLISM_OTHER_ENZYMES	0.242739	0.460193	0.424361	1.18642	910	19	Xdh,Tk1,Itpa,Gmps,Impdh2,Upp1	6	0.315789	Cda,Dpyd,Dpys,Gmps,Gusb,Impdh1,Impdh2,Itpa,Tk1,Tk2,Tpmt,Uck1,Uck2,Uckl1,Umps,Upb1,Upp1,Upp2,Xdh	Mouse
groupvp_IgG-groupveh_IgG	_tstat	within each collection	CP:REACTOME: Reactome gene sets	REACTOME_CLASS_B_2_SECRETIN_FAMILY_RECEPTORS	0.243208	0.503824	0.408328	1.19057	930	22	Gng10,Gng2,Gngt2,Gnb2,Gng11,Fzd2,Ramp1,Gnas,Cd55,Gnb5,Wnt4,Gnb1	12	0.545455	Cd55,Fzd2,Fzd3,Fzd5,Fzd6,Fzd7,Gnas,Gnb1,Gnb2,Gnb5,Gng10,Gng11,Gng12,Gng2,Gngt2,Ptch1,Ramp1,Smo,Wnt4,Wnt5a,Wnt7b,Wnt9a	Mouse
groupvp_IgG-groupveh_IgG	_tstat	within each collection	CP:REACTOME: Reactome gene sets	REACTOME_RNA_POL_II_TRANSCRIPTION	0.243653	0.503824	0.313351	1.14816	1093	82	Gtf2a2,Taf10,Snrpb,Gtf2f2,Pabpn1,Polr2g,Dhx38,Taf13,Polr2j,Srsf9,Snrpe,Srrm1,Polr2b,Snrpd3,Srsf7,Cdk9,Magoh,Taf4b,Srsf5,Ercc3,Pcf11,Rbm8a,Srsf11,Srsf2,Polr2e,Lsm10,Ccnh,Taf12,Ssrp1,Clp1,Rnmt,Ctdp1,Ccnt1,Polr2f,Ncbp1,Nudt21,Srsf6,Gtf2b,Srsf1,Cstf3	40	0.487805	Ak6,Ccnh,Ccnt1,Ccnt2,Cdc40,Cdk7,Cdk9,Clp1,Cpsf1,Cpsf2,Cpsf3,Cpsf7,Cstf2,Cstf3,Ctdp1,Dhx38,Ell,Ercc2,Ercc3,Gtf2a1,Gtf2a2,Gtf2b,Gtf2e2,Gtf2f1,Gtf2f2,Gtf2h1,Gtf2h2,Gtf2h3,Gtf2h4,Lsm10,Magoh,Mnat1,Ncbp1,Ncbp2,Nfx1,Nudt21,Pabpn1,Papola,Pcf11,Polr2a,Polr2b,Polr2c,Polr2d,Polr2e,Polr2f,Polr2g,Polr2h,Polr2i,Polr2j,Polr2k,Polr2l,Rbm8a,Rngtt,Rnmt,Rnps1,Slbp,Snrpb,Snrpd3,Snrpe,Snrpf,Srrm1,Srsf1,Srsf11,Srsf2,…	Mouse
groupvp_IgG-groupveh_IgG	_tstat	within each collection	CP:REACTOME: Reactome gene sets	REACTOME_NETRIN1_SIGNALING	0.247967	0.511014	-0.334793	-1.15196	304	19	Ntn4,Nck1,Neo1,Src,Ablim1,Ptk2,Myo10	7	0.368421	Ablim1,Cdc42,Dock1,Ezr,Fyn,Myo10,Nck1,Neo1,Ntn4,Pitpna,Plcg1,Ptk2,Rac1,Rgma,Siah2,Src,Trio,Unc5b,Wasl	Mouse
groupvp_IgG-groupveh_IgG	_tstat	within each collection	CP:KEGG: KEGG gene sets	KEGG_SMALL_CELL_LUNG_CANCER	0.249429	0.468001	0.326454	1.15018	1091	64	Nfkbia,Akt1,Rxrb,Max,Cycs,Pik3cb,Birc3,Apaf1,Rb1,Skp2,Pik3r1,Rela,Cdk4,E2f1,Cdkn1b,Ptgs2,Pik3r5,Rxra	18	0.28125	Akt1,Akt2,Akt3,Apaf1,Bcl2,Bcl2l1,Birc2,Birc3,Ccnd1,Cdk2,Cdk4,Cdk6,Cdkn1b,Chuk,Cks1b,Col4a1,Col4a2,Col4a4,Cycs,E2f1,Fn1,Ikbkb,Ikbkg,Itga2b,Itga3,Itga6,Itgav,Itgb1,Lama4,Lama5,Lamb2,Lamb3,Lamc1,Lamc2,Lamc3,Max,Myc,Nfkb1,Nfkbia,Pias1,Pias2,Pias3,Pias4,Pik3ca,Pik3cb,Pik3cd,Pik3cg,Pik3r1,Pik3r2,Pik3r5,Pten,Ptgs2,Ptk2,Rarb,Rb1,Rela,Rxra,Rxrb,Skp2,Traf1,Traf2,Traf3,Traf4,Traf5	Mouse
groupvp_IgG-groupveh_IgG	_tstat	within each collection	CP:REACTOME: Reactome gene sets	REACTOME_MRNA_3_END_PROCESSING	0.252006	0.516785	0.377122	1.17132	1004	30	Pabpn1,Dhx38,Srsf9,Srrm1,Srsf7,Magoh,Srsf5,Pcf11,Rbm8a,Srsf11,Srsf2,Clp1,Ncbp1,Nudt21,Srsf6,Srsf1,Cstf3	17	0.566667	Cdc40,Clp1,Cpsf1,Cpsf2,Cpsf3,Cpsf7,Cstf2,Cstf3,Dhx38,Magoh,Ncbp1,Ncbp2,Nfx1,Nudt21,Pabpn1,Papola,Pcf11,Rbm8a,Rnps1,Srrm1,Srsf1,Srsf11,Srsf2,Srsf4,Srsf5,Srsf6,Srsf7,Srsf9,U2af2,Upf3b	Mouse
groupvp_IgG-groupveh_IgG	_tstat	within each collection	CP:REACTOME: Reactome gene sets	REACTOME_DEGRADATION_OF_THE_EXTRACELLULAR_MATRIX	0.252462	0.516785	0.524308	1.1918	845	8	Mmp9,Timp1,Mmp25,Timp2	4	0.5	Furin,Mmp14,Mmp15,Mmp25,Mmp9,Plg,Timp1,Timp2	Mouse
groupvp_IgG-groupveh_IgG	_tstat	within each collection	CP:REACTOME: Reactome gene sets	REACTOME_APC_C_CDC20_MEDIATED_DEGRADATION_OF_CYCLIN_B	0.254182	0.518564	0.437114	1.18805	926	16	Rps27a,Cdc27,Ube2e1,Anapc10,Cdc26,Cdc16,Cdk1,Ube2c,Gm11808,Anapc5	10	0.625	Anapc1,Anapc10,Anapc2,Anapc4,Anapc5,Anapc7,Cdc16,Cdc23,Cdc26,Cdc27,Cdk1,Gm11808,Rps27a,Ube2c,Ube2d1,Ube2e1	Mouse
groupvp_IgG-groupveh_IgG	_tstat	within each collection	CP:KEGG: KEGG gene sets	KEGG_ADHERENS_JUNCTION	0.254308	0.472287	0.336978	1.15731	1091	53	Actg1,Actb,Was,Rac1,Rhoa,Ptpn1,Sorbs1,Rac2,Mapk3,Snai1,Smad2,Cdc42	12	0.226415	Actb,Actg1,Actn1,Actn4,Baiap2,Cdc42,Cdh1,Crebbp,Csnk2a1,Csnk2a2,Csnk2b,Ctnna1,Ctnnb1,Ctnnd1,Egfr,Ep300,Fgfr1,Fyn,Igf1r,Insr,Iqgap1,Lmo7,Map3k7,Mapk1,Mapk3,Met,Nlk,Pard3,Ptpn1,Ptpn6,Ptprb,Ptprf,Ptprj,Rac1,Rac2,Rac3,Rhoa,Smad2,Smad4,Snai1,Sorbs1,Src,Ssx2ip,Tcf7l1,Tcf7l2,Tgfbr1,Tgfbr2,Tjp1,Vcl,Was,Wasf2,Wasl,Yes1	Mouse
groupvp_IgG-groupveh_IgG	_tstat	within each collection	CP:REACTOME: Reactome gene sets	REACTOME_SYNTHESIS_SECRETION_AND_DEACYLATION_OF_GHRELIN	0.255148	0.5188	0.523009	1.18885	854	8	Pla2g7,Klf4,Sec11c	3	0.375	Bche,Klf4,Pla2g7,Sec11a,Sec11c,Spcs1,Spcs2,Spcs3	Mouse
groupvp_IgG-groupveh_IgG	_tstat	within each collection	CP:REACTOME: Reactome gene sets	REACTOME_CD28_DEPENDENT_PI3K_AKT_SIGNALING	0.257704	0.520179	0.429253	1.17978	944	17	Akt1,Cd80,Map3k14,Cd86,Pik3r1,Pdpk1	6	0.352941	Akt1,Akt2,Akt3,Cd80,Cd86,Fyn,Map3k14,Map3k8,Mapkap1,Mlst8,Mtor,Pdpk1,Pik3ca,Pik3r1,Pik3r2,Rictor,Them4	Mouse
groupvp_IgG-groupveh_IgG	_tstat	within each collection	CP:REACTOME: Reactome gene sets	REACTOME_MEIOSIS	0.259038	0.520179	0.353199	1.1594	1081	40	H3f3b,H3f3a,H2afz,Lmnb1,Rpa3,Rpa2,Hist1h2be,Cdk4,Hspa2,Rad51,H2afx	11	0.275	Acd,Atm,Atr,Blm,Brca2,Cdk2,Cdk4,Dido1,H2afx,H2afz,H3f3a,H3f3b,Hist1h2be,Hist1h4d,Hspa2,Lmna,Lmnb1,Mlh1,Mlh3,Mnd1,Rad21,Rad50,Rad51,Rbbp8,Rpa1,Rpa2,Rpa3,Smc1a,Smc3,Stag1,Stag2,Sun2,Sycp2,Syne1,Syne2,Terf1,Terf2,Terf2ip,Top3a,Ube2i	Mouse
groupvp_IgG-groupveh_IgG	_tstat	within each collection	CP:REACTOME: Reactome gene sets	REACTOME_SIGNALING_BY_NOTCH3	0.259237	0.520179	-0.454004	-1.17663	427	8	Jag1,Ncstn,Psen1	3	0.375	Adam10,Aph1a,Aph1c,Jag1,Ncstn,Psen1,Psen2,Psenen	Mouse
groupvp_IgG-groupveh_IgG	_tstat	within each collection	CP:REACTOME: Reactome gene sets	REACTOME_SIGNALING_BY_NOTCH4	0.259237	0.520179	-0.454004	-1.17663	427	8	Jag1,Ncstn,Psen1	3	0.375	Adam10,Aph1a,Aph1c,Jag1,Ncstn,Psen1,Psen2,Psenen	Mouse
groupvp_IgG-groupveh_IgG	_tstat	within each collection	CP:REACTOME: Reactome gene sets	REACTOME_DOWNSTREAM_TCR_SIGNALING	0.261394	0.522788	0.422343	1.17798	974	18	Nfkbia,Pik3cb,Pik3r1,Rela,Pdpk1,Bcl10	6	0.333333	Bcl10,Card11,Cd4,Chuk,Ikbkb,Ikbkg,Malt1,Map3k7,Nfkbia,Pdpk1,Pik3ca,Pik3cb,Pik3r1,Pik3r2,Pten,Rela,Ripk2,Tab2	Mouse
groupvp_IgG-groupveh_IgG	_tstat	within each collection	CP:REACTOME: Reactome gene sets	REACTOME_NFKB_IS_ACTIVATED_AND_SIGNALS_SURVIVAL	0.264697	0.527664	0.519555	1.181	886	8	Nfkbia,Rps27a,Rela,Gm11808,Ikbkb,Sqstm1	6	0.75	Gm11808,Ikbkb,Irak1,Nfkbia,Ngf,Rela,Rps27a,Sqstm1	Mouse
groupvp_IgG-groupveh_IgG	_tstat	within each collection	CP:KEGG: KEGG gene sets	KEGG_RNA_DEGRADATION	0.266698	0.490293	0.338115	1.14905	1137	50	Eno1,Exosc5,Lsm2,Exosc8,Cnot6l,Lsm4,Lsm1,Lsm6,Exosc3,Xrn2,C1d,Dcp2,Patl1,Edc3,Exosc7,Skiv2l,Mphosph6,Lsm3,Xrn1,Lsm5,Exosc4,Ddx6	22	0.44	C1d,Cnot1,Cnot10,Cnot2,Cnot3,Cnot4,Cnot6,Cnot6l,Cnot7,Cnot8,Dcp1a,Dcp1b,Dcp2,Dcps,Ddx6,Dis3,Edc3,Edc4,Eno1,Eno1b,Exosc1,Exosc10,Exosc2,Exosc3,Exosc4,Exosc5,Exosc7,Exosc8,Exosc9,Hspa9,Lsm1,Lsm2,Lsm3,Lsm4,Lsm5,Lsm6,Lsm7,Mphosph6,Naa38,Papola,Papolg,Parn,Patl1,Pnpt1,Skiv2l,Ttc37,Wdr61,Xrn1,Xrn2,Zcchc7	Mouse
groupvp_IgG-groupveh_IgG	_tstat	within each collection	CP:REACTOME: Reactome gene sets	REACTOME_CA_DEPENDENT_EVENTS	0.267617	0.531748	0.432917	1.17665	975	16	Calm3,Calm1,Prkar1a,Prkar2b,Calm2,Prkacb	6	0.375	Adcy6,Adcy7,Adcy9,Calm1,Calm2,Calm3,Creb1,Mapk1,Pla2g4a,Prkaca,Prkacb,Prkar1a,Prkar2a,Prkar2b,Prkca,Prkcd	Mouse
groupvp_IgG-groupveh_IgG	_tstat	within each collection	CP:KEGG: KEGG gene sets	KEGG_SULFUR_METABOLISM	0.270245	0.491846	0.566848	1.16877	870	6	Sult2b1,Papss2,Chst11	3	0.5	Bpnt1,Chst11,Papss1,Papss2,Sult2b1,Suox	Mouse
groupvp_IgG-groupveh_IgG	_tstat	within each collection	CP:REACTOME: Reactome gene sets	REACTOME_REMOVAL_OF_THE_FLAP_INTERMEDIATE_FROM_THE_C_STRAND	0.270772	0.536269	0.500541	1.17398	918	9	Rpa3,Rpa2,Pold4,Pold2,Pold3,Pcna,Fen1,Pold1	8	0.888889	Fen1,Pcna,Pold1,Pold2,Pold3,Pold4,Rpa1,Rpa2,Rpa3	Mouse
groupvp_IgG-groupveh_IgG	_tstat	within each collection	CP:REACTOME: Reactome gene sets	REACTOME_PYRUVATE_METABOLISM	0.275313	0.543498	0.461809	1.16724	967	12	Slc16a3,Pdpr,Pdk3	3	0.25	Bsg,Dlat,Dld,Ldhb,Pdha1,Pdhb,Pdhx,Pdk1,Pdk3,Pdpr,Slc16a1,Slc16a3	Mouse
groupvp_IgG-groupveh_IgG	_tstat	within each collection	CP:REACTOME: Reactome gene sets	REACTOME_P130CAS_LINKAGE_TO_MAPK_SIGNALING_FOR_INTEGRINS	0.276806	0.544683	0.453065	1.16756	980	13	Apbb1ip,Rap1b,Tln1,Rap1a	4	0.307692	Apbb1ip,Bcar1,Crk,Fga,Fgb,Fgg,Fn1,Itga2b,Ptk2,Rap1a,Rap1b,Src,Tln1	Mouse
groupvp_IgG-groupveh_IgG	_tstat	within each collection	CP:REACTOME: Reactome gene sets	REACTOME_MRNA_DECAY_BY_3_TO_5_EXORIBONUCLEASE	0.278551	0.546354	0.481973	1.16275	960	10	Exosc5,Exosc8,Exosc3,Exosc7,Exosc4,Dis3,Exosc2	7	0.7	Dcps,Dis3,Exosc1,Exosc2,Exosc3,Exosc4,Exosc5,Exosc7,Exosc8,Exosc9	Mouse
groupvp_IgG-groupveh_IgG	_tstat	within each collection	CP:REACTOME: Reactome gene sets	REACTOME_COLLAGEN_FORMATION	0.280328	0.546845	-0.319308	-1.12342	341	20	Col4a5,Plod2,Col14a1,Bmp1,Col4a1,Plod1,Col27a1,Col16a1,Col4a4	9	0.45	Bmp1,Col14a1,Col16a1,Col1a1,Col27a1,Col3a1,Col4a1,Col4a2,Col4a4,Col4a5,Col6a1,Col6a2,Crtap,P4hb,Pcolce,Plod1,Plod2,Plod3,Ppib,Serpinh1	Mouse
groupvp_IgG-groupveh_IgG	_tstat	within each collection	CP:KEGG: KEGG gene sets	KEGG_TIGHT_JUNCTION	0.280849	0.504536	0.307413	1.1243	1269	83	Hcls1,Akt1,Actg1,Actb,Myl12b,Gnai3,Vapa,Rhoa,Kras,Rras,Gnai2,Cdc42,Mras,Cldn15,Cdk4	15	0.180723	Actb,Actg1,Actn1,Actn4,Akt1,Akt2,Akt3,Amotl1,Ash1l,Cask,Cdc42,Cdk4,Cgn,Cldn10,Cldn15,Cldn2,Cldn3,Cldn4,Cldn6,Cldn7,Cldn8,Crb3,Csnk2a1,Csnk2a2,Csnk2b,Ctnna1,Ctnnb1,Cttn,Epb41,Epb41l1,Epb41l2,Exoc3,Exoc4,F11r,Gnai2,Gnai3,Hcls1,Hras,Kras,Llgl2,Magi1,Magi3,Mpdz,Mpp5,Mras,Myh10,Myh14,Myh9,Myl12b,Nras,Ocln,Pard3,Pard6a,Pard6b,Pard6g,Ppp2ca,Ppp2cb,Ppp2r1a,Ppp2r1b,Ppp2r2a,Ppp2r2b,Ppp2r2d,Prkca,Prkcb,Prkc…	Mouse
groupvp_IgG-groupveh_IgG	_tstat	within each collection	CP:REACTOME: Reactome gene sets	REACTOME_ACYL_CHAIN_REMODELLING_OF_PI	0.281472	0.546845	0.597714	1.17249	871	5	Plbd1,Pla2g12a,Mboat7,Pla2g4a	4	0.8	Mboat7,Pla2g12a,Pla2g4a,Pla2g5,Plbd1	Mouse
groupvp_IgG-groupveh_IgG	_tstat	within each collection	CP:REACTOME: Reactome gene sets	REACTOME_TRANS_GOLGI_NETWORK_VESICLE_BUDDING	0.281574	0.546845	0.337905	1.13815	1194	46	Picalm,Snap23,Bloc1s1,Hspa8,Tpd52,Ap3s1,Snx2,Vamp8,Clta,Ctsz,Dtnbp1	11	0.23913	Ap1b1,Ap1g1,Ap1m1,Ap1m2,Ap1s1,Ap1s2,Ap3b1,Ap3s1,Ap4b1,Arf1,Arrb1,Bloc1s1,Clta,Cltc,Cpd,Ctsz,Dnm2,Dtnbp1,Gak,Gbf1,Gns,Hip1r,Hspa8,Igf2r,M6pr,Napa,Necap1,Ocrl,Picalm,Pik3c2a,Pum1,Rab5c,Sh3d19,Snap23,Snapin,Snx2,Snx5,Snx9,Sort1,Tfrc,Tpd52,Tpd52l1,Txndc5,Vamp2,Vamp8,Yipf6	Mouse
groupvp_IgG-groupveh_IgG	_tstat	within each collection	CP:KEGG: KEGG gene sets	KEGG_GLUTATHIONE_METABOLISM	0.282762	0.504536	0.352307	1.13695	1162	37	Gpx1,Gstp1,Gpx4,Odc1,Srm,Rrm2,Gstm2,Gpx2,Rrm1,Lap3,Gclm,Ggct,Gsr,Gpx7,Pgd,Idh2	16	0.432432	Anpep,Gclc,Gclm,Ggct,Ggt6,Gpx1,Gpx2,Gpx3,Gpx4,Gpx7,Gsr,Gss,Gstk1,Gstm1,Gstm2,Gstm4,Gstm5,Gstm6,Gstm7,Gsto1,Gstp1,Gstt2,Gstz1,Idh1,Idh2,Lap3,Mgst1,Mgst3,Odc1,Oplah,Pgd,Rrm1,Rrm2,Rrm2b,Sms,Srm,Txndc12	Mouse
groupvp_IgG-groupveh_IgG	_tstat	within each collection	CP:REACTOME: Reactome gene sets	REACTOME_SHC_MEDIATED_SIGNALLING	0.283578	0.546845	0.450444	1.16081	1004	13	Kras,Mapk3,Grb2,Cdk1,Hras,Ywhab,Map2k2,Mapk1,Shc1	9	0.692308	Cdk1,Grb2,Hras,Kras,Map2k1,Map2k2,Mapk1,Mapk3,Nras,Raf1,Shc1,Sos1,Ywhab	Mouse
groupvp_IgG-groupveh_IgG	_tstat	within each collection	CP:REACTOME: Reactome gene sets	REACTOME_IL_RECEPTOR_SHC_SIGNALING	0.283669	0.546845	0.408538	1.15618	1069	19	Csf2ra,Pik3cb,Pik3r1,Grb2,Ptpn6,Jak1,Hras,Csf2rb,Pik3cd,Gab2	10	0.526316	Csf2ra,Csf2rb,Csf2rb2,Gab2,Grb2,Hras,Il2rg,Inppl1,Jak1,Jak2,Jak3,Pik3ca,Pik3cb,Pik3cd,Pik3r1,Pik3r2,Ptpn6,Shc1,Sos1	Mouse
groupvp_IgG-groupveh_IgG	_tstat	within each collection	CP:REACTOME: Reactome gene sets	REACTOME_PIP3_ACTIVATES_AKT_SIGNALING	0.284651	0.546845	0.385661	1.15122	1108	24	Akt1,Nr4a1,Cdkn1a,Cdkn1b,Foxo3,Pdpk1,Akt3,Bad,Gsk3a,Akt1s1	10	0.416667	Akt1,Akt1s1,Akt2,Akt3,Bad,Cdkn1a,Cdkn1b,Chuk,Creb1,Foxo1,Foxo3,Gsk3a,Mapkap1,Mdm2,Mlst8,Mtor,Nr4a1,Pdpk1,Phlpp1,Pten,Rictor,Rps6kb2,Them4,Tsc2	Mouse
groupvp_IgG-groupveh_IgG	_tstat	within each collection	CP:REACTOME: Reactome gene sets	REACTOME_BASE_EXCISION_REPAIR	0.285077	0.546845	0.441659	1.15947	1021	14	Pold4,Lig1,Mbd4,Pold2,Polb,Pold3,Pcna,Fen1,Pold1,Apex1	10	0.714286	Apex1,Fen1,Lig1,Lig3,Mbd4,Mpg,Pcna,Polb,Pold1,Pold2,Pold3,Pold4,Tdg,Xrcc1	Mouse
groupvp_IgG-groupveh_IgG	_tstat	within each collection	CP:REACTOME: Reactome gene sets	REACTOME_SYNTHESIS_OF_PIPS_AT_THE_GOLGI_MEMBRANE	0.286521	0.547892	-0.358833	-1.12022	405	14	Pik3c2g,Pik3c2a,Pikfyve,Vac14,Pik3c3,Inpp5e	6	0.428571	Arf1,Arf3,Fig4,Inpp5e,Ocrl,Pi4k2a,Pi4k2b,Pi4kb,Pik3c2a,Pik3c2g,Pik3c3,Pikfyve,Sacm1l,Vac14	Mouse
groupvp_IgG-groupveh_IgG	_tstat	within each collection	H: hallmark gene sets	HALLMARK_NOTCH_SIGNALING	0.289234	0.425343	-0.299729	-1.11489	316	25	Jag1,Fzd5,Ppard,Hes1,Notch2,Ccnd1,Prkca,Dtx1,Maml2,Tcf7l2,Dtx4	11	0.44	Aph1a,Arrb1,Ccnd1,Cul1,Dtx1,Dtx4,Fbxw11,Fzd5,Fzd7,Hes1,Jag1,Kat2a,Lfng,Maml2,Notch1,Notch2,Ppard,Prkca,Psen2,Psenen,Rbx1,Sap30,St3gal6,Tcf7l2,Wnt5a	Mouse
groupvp_IgG-groupveh_IgG	_tstat	within each collection	CP:REACTOME: Reactome gene sets	REACTOME_MAPK_TARGETS_NUCLEAR_EVENTS_MEDIATED_BY_MAP_KINASES	0.291838	0.552	0.383621	1.14513	1136	24	Mapkapk2,Fos,Atf1,Mapk3,Jun,Ppp2r1b,Rps6ka1,Ppp2ca,Mapk1,Atf2,Rps6ka5,Ppp2r1a,Creb1	13	0.541667	Atf1,Atf2,Creb1,Dusp6,Dusp7,Fos,Jun,Mapk1,Mapk14,Mapk3,Mapk7,Mapk8,Mapk9,Mapkapk2,Mef2a,Mef2c,Ppp2ca,Ppp2cb,Ppp2r1a,Ppp2r1b,Ppp2r5d,Rps6ka1,Rps6ka3,Rps6ka5	Mouse
groupvp_IgG-groupveh_IgG	_tstat	within each collection	CP:REACTOME: Reactome gene sets	REACTOME_SYNTHESIS_OF_VERY_LONG_CHAIN_FATTY_ACYL_COAS	0.291881	0.552	-0.40625	-1.14311	452	10	Elovl6,Elovl7,Acsl3,Elovl1	4	0.4	Acsl1,Acsl3,Acsl4,Acsl5,Elovl1,Elovl5,Elovl6,Elovl7,Hsd17b12,Tecr	Mouse
groupvp_IgG-groupveh_IgG	_tstat	within each collection	CP:REACTOME: Reactome gene sets	REACTOME_IONOTROPIC_ACTIVITY_OF_KAINATE_RECEPTORS	0.292096	0.552	0.558194	1.16053	934	6	Calm3,Calm1,Calm2	3	0.5	Calm1,Calm2,Calm3,Dlg1,Dlg3,Grik5	Mouse
groupvp_IgG-groupveh_IgG	_tstat	within each collection	CP:REACTOME: Reactome gene sets	REACTOME_NOTCH_HLH_TRANSCRIPTION_PATHWAY	0.292289	0.552	-0.420895	-1.14737	469	9	Kat2b,Notch2,Crebbp,Snw1,Maml2	5	0.555556	Crebbp,Kat2a,Kat2b,Maml1,Maml2,Maml3,Notch2,Rbpj,Snw1	Mouse
groupvp_IgG-groupveh_IgG	_tstat	within each collection	CP:KEGG: KEGG gene sets	KEGG_PROPANOATE_METABOLISM	0.293043	0.517805	-0.302751	-1.10208	336	23	Acss3,Suclg2,Pccb,Acat2,Aldh9a1,Acaca,Acss2	7	0.304348	Acaca,Acadm,Acat1,Acat2,Acss2,Acss3,Aldh1b1,Aldh2,Aldh3a2,Aldh6a1,Aldh7a1,Aldh9a1,Echs1,Hadha,Hibch,Ldhb,Mcee,Mlycd,Pcca,Pccb,Sucla2,Suclg1,Suclg2	Mouse
groupvp_IgG-groupveh_IgG	_tstat	within each collection	CP:REACTOME: Reactome gene sets	REACTOME_RAF_MAP_KINASE_CASCADE	0.297101	0.559054	0.474979	1.14587	1024	10	Kras,Mapk3,Cdk1,Hras,Ywhab,Map2k2,Mapk1	7	0.7	Cdk1,Hras,Kras,Map2k1,Map2k2,Mapk1,Mapk3,Nras,Raf1,Ywhab	Mouse
groupvp_IgG-groupveh_IgG	_tstat	within each collection	CP:REACTOME: Reactome gene sets	REACTOME_GAB1_SIGNALOSOME	0.297857	0.559054	0.358515	1.13004	1208	32	Akt1,Nr4a1,Cdkn1a,Pik3r1,Grb2,Cdkn1b,Foxo3,Pdpk1,Akt3,Bad,Gsk3a,Akt1s1	12	0.375	Akt1,Akt1s1,Akt2,Akt3,Bad,Cdkn1a,Cdkn1b,Chuk,Creb1,Csk,Egfr,Foxo1,Foxo3,Gab1,Grb2,Gsk3a,Mapkap1,Mdm2,Mlst8,Mtor,Nr4a1,Pag1,Pdpk1,Phlpp1,Pik3ca,Pik3r1,Pten,Rictor,Rps6kb2,Src,Them4,Tsc2	Mouse
groupvp_IgG-groupveh_IgG	_tstat	within each collection	CP:REACTOME: Reactome gene sets	REACTOME_DIABETES_PATHWAYS	0.299648	0.560691	0.29877	1.10721	1360	90	Pla2g7,Klf4,Igfbp4,Serp1,Ccl2,Atf4,Exosc5,Atf3,Igfbp6,Rab27a,Tln1,Sec11c,Exosc8,Dnajb9,Ddit3,Extl3,Gosr2,Eif2s1,Preb,Exosc3,Tatdn2,Dcp2,Lmna,Gsk3a,Atf6,Exosc7,Spcs1,Exoc5,Hdgf,Add1,Exoc8,Exosc4,Igfbp5	33	0.366667	Acadvl,Add1,Arfgap1,Asns,Atf3,Atf4,Atf6,Atp6v0d1,Bche,Calr,Ccl2,Ctdsp2,Cul7,Cxxc1,Dcp2,Dctn1,Ddit3,Dis3,Dnajb11,Dnajb9,Dnajc3,Edem1,Eif2ak3,Eif2s1,Exoc1,Exoc2,Exoc3,Exoc4,Exoc5,Exoc6,Exoc8,Exosc1,Exosc2,Exosc3,Exosc4,Exosc5,Exosc7,Exosc8,Exosc9,Extl3,F2,Gosr2,Gsk3a,Hdgf,Herpud1,Hsp90b1,Hspa5,Hyou1,Igfbp4,Igfbp5,Igfbp6,Khsrp,Kif5b,Klf4,Klhdc3,Lmna,Mbtps1,Mbtps2,Myo5a,Nfya,Nfyb,Parn,Pdia6,Pla2g7,Pl…	Mouse
groupvp_IgG-groupveh_IgG	_tstat	within each collection	CP:REACTOME: Reactome gene sets	REACTOME_PI3K_AKT_ACTIVATION	0.300797	0.561119	0.360593	1.12682	1207	31	Akt1,Nr4a1,Cdkn1a,Rhoa,Pik3cb,Pik3r1,Cdkn1b,Foxo3,Pdpk1,Akt3,Bad,Gsk3a,Akt1s1	13	0.419355	Akt1,Akt1s1,Akt2,Akt3,Bad,Cdkn1a,Cdkn1b,Chuk,Creb1,Foxo1,Foxo3,Gsk3a,Irs2,Mapkap1,Mdm2,Mlst8,Mtor,Ngf,Nr4a1,Pdpk1,Phlpp1,Pik3ca,Pik3cb,Pik3r1,Pik3r2,Pten,Rhoa,Rictor,Rps6kb2,Them4,Tsc2	Mouse
groupvp_IgG-groupveh_IgG	_tstat	within each collection	CP:KEGG: KEGG gene sets	KEGG_BASAL_TRANSCRIPTION_FACTORS	0.303934	0.531885	0.377775	1.12409	1181	25	Gtf2a2,Taf10,Gtf2f2,Taf7,Taf13	5	0.2	Ak6,Gtf2a1,Gtf2a2,Gtf2b,Gtf2e2,Gtf2f1,Gtf2f2,Gtf2h1,Gtf2h2,Gtf2h3,Gtf2h4,Gtf2i,Gtf2ird1,Taf1,Taf10,Taf11,Taf12,Taf13,Taf2,Taf4,Taf4b,Taf5,Taf6,Taf7,Tbpl1	Mouse
groupvp_IgG-groupveh_IgG	_tstat	within each collection	CP:REACTOME: Reactome gene sets	REACTOME_METABOLISM_OF_NON_CODING_RNA	0.304617	0.564331	0.33769	1.11931	1279	42	Nup43,Snrpb,Nupl2,Gemin7,Gemin2,Snrpe,Snrpd3,Rae1,Nup35,Nup62,Nup214,Snrpd1,Aaas,Wdr77,Nup88,Phax,Snrpd2,Clns1a,Ncbp1,Seh1l	20	0.47619	Aaas,Clns1a,Gemin2,Gemin5,Gemin6,Gemin7,Ncbp1,Ncbp2,Nup107,Nup133,Nup153,Nup155,Nup188,Nup205,Nup214,Nup35,Nup37,Nup43,Nup50,Nup54,Nup62,Nup85,Nup88,Nup93,Nupl2,Phax,Pom121,Prmt5,Rae1,Ranbp2,Seh1l,Smn1,Snrpb,Snrpd1,Snrpd2,Snrpd3,Snrpe,Snrpf,Snupn,Tgs1,Tpr,Wdr77	Mouse
groupvp_IgG-groupveh_IgG	_tstat	within each collection	CP:REACTOME: Reactome gene sets	REACTOME_ACYL_CHAIN_REMODELLING_OF_PC	0.304685	0.564331	0.503551	1.14462	1020	8	Plbd1,Lpcat2,Pnpla8,Pla2g12a,Lpcat4,Pla2g4a	6	0.75	Lpcat2,Lpcat3,Lpcat4,Pla2g12a,Pla2g4a,Pla2g5,Plbd1,Pnpla8	Mouse
groupvp_IgG-groupveh_IgG	_tstat	within each collection	CP:REACTOME: Reactome gene sets	REACTOME_REGULATION_OF_HYPOXIA_INDUCIBLE_FACTOR_HIF_BY_OXYGEN	0.307063	0.564331	0.41237	1.13338	1125	17	Rps27a,Egln2,Arnt,Hif1an,Rbx1,Ube2d3,Cul2,Egln1,Gm11808	9	0.529412	Arnt,Crebbp,Cul2,Egln1,Egln2,Egln3,Ep300,Epas1,Gm11808,Hif1a,Hif1an,Rbx1,Rps27a,Ube2d1,Ube2d3,Vegfa,Vhl	Mouse
groupvp_IgG-groupveh_IgG	_tstat	within each collection	CP:REACTOME: Reactome gene sets	REACTOME_CIRCADIAN_REPRESSION_OF_EXPRESSION_BY_REV_ERBA	0.30739	0.564331	-0.322791	-1.09023	390	18	Nr1d1,Arntl,Crebbp,Clock,Ncoa1	5	0.277778	Arntl,Clock,Crebbp,Ep300,Hdac3,Med1,Ncoa1,Ncoa2,Ncoa3,Ncoa6,Ncor1,Nr1d1,Rora,Rxra,Smarcd3,Tbl1x,Tbl1xr1,Tgs1	Mouse
groupvp_IgG-groupveh_IgG	_tstat	within each collection	CP:REACTOME: Reactome gene sets	REACTOME_PHOSPHORYLATION_OF_THE_APC_C	0.307392	0.564331	0.434983	1.14194	1101	14	Cdc27,Ube2e1,Anapc10,Cdc26,Cdc16,Cdk1,Ube2c	7	0.5	Anapc1,Anapc10,Anapc2,Anapc4,Anapc5,Anapc7,Cdc16,Cdc23,Cdc26,Cdc27,Cdk1,Ube2c,Ube2d1,Ube2e1	Mouse
groupvp_IgG-groupveh_IgG	_tstat	within each collection	H: hallmark gene sets	HALLMARK_BILE_ACID_METABOLISM	0.309434	0.442049	-0.21852	-1.05753	163	74	Slc23a2,Fads1,Pipox,Pex12,Pex19,Cat,Ttr,Abcd3,Fads2,Sod1,Dhcr24,Gnpat,Idi1,Tfcp2l1,Gstk1,Aldh9a1,Paox,Bmp6,Crot,Abca2,Nr0b2,Cyp39a1,Abcd1,Pex26,Pecr,Isoc1,Npc1,Abca3	28	0.378378	Abca1,Abca2,Abca3,Abca5,Abca9,Abcd1,Abcd3,Acsl1,Acsl5,Aldh1a1,Aldh1a7,Aldh9a1,Apoa1,Ar,Atxn1,Bmp6,Cat,Crot,Cyp27a1,Cyp39a1,Dhcr24,Ephx2,Fads1,Fads2,Gc,Gclm,Gnmt,Gnpat,Gstk1,Hsd17b11,Hsd17b4,Hsd3b7,Idh1,Idh2,Idi1,Isoc1,Lipe,Lonp2,Mlycd,Nedd4,Npc1,Nr0b2,Nr1h4,Nr1i2,Optn,Paox,Pecr,Pex11a,Pex11g,Pex12,Pex13,Pex16,Pex19,Pex26,Pex6,Pex7,Pfkm,Phyh,Pipox,Pnpla8,Prdx5,Pxmp2,Rbp1,Retsat,Rxra,Scp2,Slc22a18,…	Mouse
groupvp_IgG-groupveh_IgG	_tstat	within each collection	CP:REACTOME: Reactome gene sets	REACTOME_NUCLEOTIDE_LIKE_PURINERGIC_RECEPTORS	0.309874	0.564331	-0.509013	-1.12207	589	5	Adora1,Lpar6,P2ry2,P2ry10	4	0.8	Adora1,Lpar6,P2ry10,P2ry13,P2ry2	Mouse
groupvp_IgG-groupveh_IgG	_tstat	within each collection	CP:REACTOME: Reactome gene sets	REACTOME_ADENYLATE_CYCLASE_INHIBITORY_PATHWAY	0.309877	0.564331	0.584103	1.14579	959	5	Gnai3,Gnai2	2	0.4	Adcy6,Adcy7,Adcy9,Gnai2,Gnai3	Mouse
groupvp_IgG-groupveh_IgG	_tstat	within each collection	CP:REACTOME: Reactome gene sets	REACTOME_FANCONI_ANEMIA_PATHWAY	0.30992	0.564331	0.457091	1.12879	1080	11	Ube2t,Rps27a,Fancm,Gm11808,Fanca,Usp1,Fance	7	0.636364	Atm,Atr,Brca2,Fanca,Fance,Fancl,Fancm,Gm11808,Rps27a,Ube2t,Usp1	Mouse
groupvp_IgG-groupveh_IgG	_tstat	within each collection	CP:REACTOME: Reactome gene sets	REACTOME_TRANSMISSION_ACROSS_CHEMICAL_SYNAPSES	0.311248	0.565063	0.31029	1.10171	1366	65	Gng10,Gnai3,Calm3,Slc38a1,Calm1,Hspa8,Rras,Gng2,Gnai2,Gngt2,Gnb2,Gng11,Ap2s1,Comt,Calm2,Aldh2,Pdpk1,Prkacb	18	0.276923	Adcy6,Adcy7,Adcy9,Akap9,Aldh2,Aldh5a1,Ap2a1,Ap2a2,Ap2b1,Ap2m1,Ap2s1,Braf,Cacna1a,Cacnb3,Calm1,Calm2,Calm3,Camk2b,Camkk1,Comt,Creb1,Dlg1,Dlg3,Dnajc5,Epb41l1,Gabbr1,Gls,Glul,Gnai2,Gnai3,Gnb1,Gnb2,Gnb5,Gng10,Gng11,Gng12,Gng2,Gngt2,Gria3,Grik5,Hras,Hspa8,Maoa,Mapk1,Mdm2,Myo6,Nsf,Pdpk1,Pick1,Plcb2,Plcb3,Prkacb,Prkca,Prkcb,Rab3a,Raf1,Rps6ka1,Rps6ka3,Rras,Slc38a1,Slc38a2,Syn3,Syt1,Unc13b,Vamp2	Mouse
groupvp_IgG-groupveh_IgG	_tstat	within each collection	CP:REACTOME: Reactome gene sets	REACTOME_RETROGRADE_NEUROTROPHIN_SIGNALLING	0.313144	0.566819	-0.397376	-1.11815	485	10	Ngf,Ap2b1,Ap2a2	3	0.3	Ap2a1,Ap2a2,Ap2b1,Ap2m1,Ap2s1,Clta,Cltc,Dnal4,Dnm2,Ngf	Mouse
groupvp_IgG-groupveh_IgG	_tstat	within each collection	CP:REACTOME: Reactome gene sets	REACTOME_SHC1_EVENTS_IN_EGFR_SIGNALING	0.315202	0.568856	0.430934	1.13131	1129	14	Kras,Mapk3,Grb2,Cdk1,Hras,Ywhab,Map2k2,Mapk1,Shc1	9	0.642857	Cdk1,Egfr,Grb2,Hras,Kras,Map2k1,Map2k2,Mapk1,Mapk3,Nras,Raf1,Shc1,Sos1,Ywhab	Mouse
groupvp_IgG-groupveh_IgG	_tstat	within each collection	CP:REACTOME: Reactome gene sets	REACTOME_CASPASE_MEDIATED_CLEAVAGE_OF_CYTOSKELETAL_PROTEINS	0.317947	0.572117	0.454725	1.12295	1108	11	Vim,Gsn,Dbnl,Casp7,Casp8,Add1	6	0.545455	Add1,Casp3,Casp6,Casp7,Casp8,Dbnl,Gas2,Gsn,Plec,Sptan1,Vim	Mouse
groupvp_IgG-groupveh_IgG	_tstat	within each collection	CP:KEGG: KEGG gene sets	KEGG_NICOTINATE_AND_NICOTINAMIDE_METABOLISM	0.318527	0.552113	0.452466	1.12978	1132	12	Pnp,Bst1,Nnmt,Nt5c,Nadk	5	0.416667	Bst1,Cd38,Enpp1,Enpp3,Nadk,Nmnat3,Nnmt,Nt5c,Nt5c2,Nt5m,Pnp,Qprt	Mouse
groupvp_IgG-groupveh_IgG	_tstat	within each collection	CP:REACTOME: Reactome gene sets	REACTOME_SYNTHESIS_OF_SUBSTRATES_IN_N_GLYCAN_BIOSYTHESIS	0.323486	0.580371	0.495558	1.12645	1083	8	Dpm2,Dpm1,Pgm3,Pmm2,Gnpnat1,Alg5	6	0.75	Alg5,Dpm1,Dpm2,Dpm3,Gmppa,Gnpnat1,Pgm3,Pmm2	Mouse
groupvp_IgG-groupveh_IgG	_tstat	within each collection	CP:KEGG: KEGG gene sets	KEGG_TYPE_II_DIABETES_MELLITUS	0.323596	0.555608	0.356636	1.10332	1284	30	Socs3,Socs2,Pik3cb,Mapk3,Tnf,Socs1,Pik3r1,Hk2,Pik3r5	9	0.3	Cacna1a,Cacna1d,Cacna1e,Hk1,Hk2,Hk3,Ikbkb,Insr,Irs2,Mapk1,Mapk3,Mapk8,Mapk9,Mtor,Pik3ca,Pik3cb,Pik3cd,Pik3cg,Pik3r1,Pik3r2,Pik3r5,Prkcd,Prkce,Prkcz,Slc2a2,Socs1,Socs2,Socs3,Socs4,Tnf	Mouse
groupvp_IgG-groupveh_IgG	_tstat	within each collection	CP:REACTOME: Reactome gene sets	REACTOME_THE_ROLE_OF_NEF_IN_HIV1_REPLICATION_AND_DISEASE_PATHOGENESIS	0.326803	0.584603	0.382916	1.11648	1250	22	Hck,Rac1,B2m,Ap2s1,Elmo1	5	0.227273	Ap1b1,Ap1g1,Ap1m1,Ap1m2,Ap1s1,Ap1s2,Ap2a1,Ap2a2,Ap2b1,Ap2m1,Ap2s1,Arf1,Atp6v1h,B2m,Cd4,Dock2,Elmo1,Fyn,Hck,Pacs1,Pak2,Rac1	Mouse
groupvp_IgG-groupveh_IgG	_tstat	within each collection	CP:KEGG: KEGG gene sets	KEGG_REGULATION_OF_AUTOPHAGY	0.333971	0.565461	0.423716	1.11838	1221	15	Atg3,Gabarapl2,Atg5,Gabarap	4	0.266667	Atg12,Atg3,Atg4a,Atg4d,Atg5,Atg7,Becn1,Gabarap,Gabarapl1,Gabarapl2,Pik3c3,Prkaa1,Prkaa2,Ulk1,Ulk2	Mouse
groupvp_IgG-groupveh_IgG	_tstat	within each collection	CP:REACTOME: Reactome gene sets	REACTOME_REGULATION_OF_INSULIN_LIKE_GROWTH_FACTOR_IGF_ACTIVITY_BY_INSULIN_LIKE_GROWTH_FACTOR_BINDING_PROTEINS_IGFBPS	0.335055	0.596826	0.571549	1.12116	1037	5	Igfbp4,Igfbp6,Igfbp5	3	0.6	F2,Igfbp4,Igfbp5,Igfbp6,Plg	Mouse
groupvp_IgG-groupveh_IgG	_tstat	within each collection	CP:KEGG: KEGG gene sets	KEGG_TYROSINE_METABOLISM	0.335548	0.565461	0.429867	1.11475	1211	14	Aldh3b1,Mif,Trmt11,Comt	4	0.285714	Adh5,Aldh3b1,Comt,Fah,Got1,Got2,Gstz1,Hpd,Lcmt1,Maoa,Maob,Mettl6,Mif,Trmt11	Mouse
groupvp_IgG-groupveh_IgG	_tstat	within each collection	CP:REACTOME: Reactome gene sets	REACTOME_ALPHA_LINOLENIC_ACID_ALA_METABOLISM	0.337687	0.596826	-0.402036	-1.09596	542	9	Fads1,Fads2,Acox1	3	0.333333	Abcd1,Acot8,Acox1,Acsl1,Elovl5,Fads1,Fads2,Hsd17b4,Scp2	Mouse
groupvp_IgG-groupveh_IgG	_tstat	within each collection	CP:REACTOME: Reactome gene sets	REACTOME_TRANSCRIPTION	0.338517	0.596826	0.281877	1.07727	1588	120	Gtf2a2,H3f3b,H3f3a,H2afz,Taf10,Snrpb,Polr1d,Gtf2f2,Pabpn1,Mbd2,Mapk3,Polr2g,Dhx38,Taf13,Hist1h2be,Polr2j,Srsf9,H2afx,Snrpe,Srrm1,Polr2b,Snrpd3,Srsf7,Cdk9,Magoh,Taf4b,Srsf5,Ercc3,Pcf11,Rrn3,Snapc5,Rbm8a,Srsf11,Srsf2,Polr3h,Polr2e,Lsm10,Ccnh,Ssb,Taf12,Ssrp1,Clp1,Rnmt,Ctdp1,Ccnt1,Polr2f,Ncbp1,Nudt21,Ubtf,Polr1c,Srsf6	51	0.425	Ak6,Brf1,Ccnh,Ccnt1,Ccnt2,Cdc40,Cdk7,Cdk9,Clp1,Cpsf1,Cpsf2,Cpsf3,Cpsf7,Cstf2,Cstf3,Ctdp1,Dhx38,Ehmt2,Ell,Ercc2,Ercc3,Gtf2a1,Gtf2a2,Gtf2b,Gtf2e2,Gtf2f1,Gtf2f2,Gtf2h1,Gtf2h2,Gtf2h3,Gtf2h4,Gtf3c2,Gtf3c3,Gtf3c4,Gtf3c5,H2afx,H2afz,H3f3a,H3f3b,Hist1h2be,Hist1h4d,Kat2b,Lsm10,Magoh,Mapk3,Mbd2,Mnat1,Ncbp1,Ncbp2,Nfib,Nfx1,Nudt21,Pabpn1,Papola,Pcf11,Polr1a,Polr1c,Polr1d,Polr2a,Polr2b,Polr2c,Polr2d,Polr2e,Po…	Mouse
groupvp_IgG-groupveh_IgG	_tstat	within each collection	CP:REACTOME: Reactome gene sets	REACTOME_ACTIVATION_OF_THE_PRE_REPLICATIVE_COMPLEX	0.338819	0.596826	0.379056	1.10522	1296	22	Rpa3,Rpa2,Pola1,Mcm4,Cdc6,Prim1,Mcm2	7	0.318182	Cdc6,Cdk2,Cdt1,Dbf4,Mcm2,Mcm3,Mcm4,Mcm5,Mcm6,Mcm7,Orc2,Orc3,Orc4,Orc5,Orc6,Pola1,Pola2,Pole,Prim1,Rpa1,Rpa2,Rpa3	Mouse
groupvp_IgG-groupveh_IgG	_tstat	within each collection	CP:REACTOME: Reactome gene sets	REACTOME_DEVELOPMENTAL_BIOLOGY	0.339427	0.596826	0.265596	1.06764	1670	232	Pfn1,Cebpd,Cebpb,Akt1,Klf4,Vasp,Myl12b,Cfl1,Tyrobp,Pip5k1c,Rac1,Rhoa,Kras,Plxnc1,Rras,Pitpna,Myl6,Med30,Sdcbp,Ncoa3,Rhog,Rac2,Bnip2,Rhoc,Hsp90aa1,Msn,Fabp4,Mapk3,Smad2,Tnf,Ap2s1,Cap1,Clta,Nrp2,Cdc42,Sema4a,Tln1,Rbpj,Rela,Cdk4,Hsp90ab1,Mef2d	42	0.181034	Abl1,Abl2,Ablim1,Acvr2a,Acvr2b,Agrn,Akt1,Akt2,Akt3,Alcam,Ank3,Ap2a1,Ap2a2,Ap2b1,Ap2m1,Ap2s1,Arhgap35,Arhgef11,Arhgef12,Bnip2,Cacnb3,Cap1,Ccnc,Ccnd3,Cd36,Cd72,Cdc42,Cdh2,Cdk1,Cdk19,Cdk4,Cdk5,Cdk8,Cdon,Cebpb,Cebpd,Cfl1,Clasp1,Clta,Cltc,Col1a1,Col3a1,Col4a1,Col4a2,Col4a4,Col4a5,Col6a1,Col6a2,Creb1,Crebbp,Csnk2a1,Csnk2a2,Csnk2b,Ctnna1,Ctnnb1,Dlg1,Dlg3,Dnm2,Dock1,Dpysl2,Drap1,Ebf1,Egfr,Egr2,Enah,Ep300…	Mouse
groupvp_IgG-groupveh_IgG	_tstat	within each collection	CP:REACTOME: Reactome gene sets	REACTOME_NCAM1_INTERACTIONS	0.339506	0.596826	-0.348695	-1.06823	494	13	Col4a5,Agrn	2	0.153846	Agrn,Cacnb3,Col1a1,Col3a1,Col4a1,Col4a2,Col4a4,Col4a5,Col6a1,Col6a2,Nrtn,Prnp,St8sia4	Mouse
groupvp_IgG-groupveh_IgG	_tstat	within each collection	CP:KEGG: KEGG gene sets	KEGG_PRIMARY_IMMUNODEFICIENCY	0.341311	0.569896	0.379072	1.09743	1311	22	Tnfrsf13b,Ung,Rfxap,Ada,Rfxank,Ptprc,Btk,Tap2,Dclre1c,Tap1,Iglc3,Rfx5	12	0.545455	Ada,Blnk,Btk,Cd19,Cd4,Cd79a,Ciita,Dclre1c,Iglc1,Iglc3,Ikbkg,Il2rg,Il7r,Jak3,Ptprc,Rfx5,Rfxank,Rfxap,Tap1,Tap2,Tnfrsf13b,Ung	Mouse
groupvp_IgG-groupveh_IgG	_tstat	within each collection	CP:REACTOME: Reactome gene sets	REACTOME_BMAL1_CLOCK_NPAS2_ACTIVATES_CIRCADIAN_EXPRESSION	0.342832	0.597603	-0.290742	-1.06608	396	23	Nr1d1,Arntl,Cry2,Crebbp,Clock,Ncoa1,Cry1,Nr3c1	8	0.347826	Arntl,Bhlhe40,Clock,Crebbp,Cry1,Cry2,Dbp,Ep300,Hdac3,Med1,Ncoa1,Ncoa2,Ncoa3,Ncoa6,Ncor1,Nr1d1,Nr3c1,Rora,Rxra,Smarcd3,Tbl1x,Tbl1xr1,Tgs1	Mouse
groupvp_IgG-groupveh_IgG	_tstat	within each collection	CP:REACTOME: Reactome gene sets	REACTOME_SIGNALING_BY_INSULIN_RECEPTOR	0.343199	0.597603	0.300145	1.0782	1518	70	Atp6v1b2,Rps6,Kras,Atp6v0c,Atp6v1f,Atp6v0a2,Pik3cb,Mapk3,Atp6v0b,Pik3r1,Atp6v1d,Atp6v1c1,Atp6v1g1,Grb2,Tcirg1,Eif4b,Pdpk1,Rheb,Cab39	19	0.271429	Akt2,Atp6v0a2,Atp6v0b,Atp6v0c,Atp6v0d1,Atp6v1a,Atp6v1b2,Atp6v1c1,Atp6v1d,Atp6v1f,Atp6v1g1,Atp6v1g2,Atp6v1h,Cab39,Cab39l,Cdk1,Crk,Dok1,Eef2k,Eif4b,Eif4e,Eif4ebp1,Eif4g1,Fgfr1,Fgfr2,Fgfr3,Fgfr4,Frs2,Gab1,Grb10,Grb2,Hras,Insr,Irs2,Kras,Map2k1,Map2k2,Mapk1,Mapk3,Mlst8,Mtor,Nras,Pde3b,Pdpk1,Pik3c3,Pik3ca,Pik3cb,Pik3r1,Pik3r2,Ppm1a,Prkaa1,Prkaa2,Prkab1,Prkag1,Prkag2,Raf1,Rheb,Rps6,Rps6kb1,Rptor,Shc1,So…	Mouse
groupvp_IgG-groupveh_IgG	_tstat	within each collection	CP:REACTOME: Reactome gene sets	REACTOME_SIGNALING_BY_EGFR_IN_CANCER	0.344386	0.597603	0.292881	1.07925	1557	85	Akt1,Nr4a1,Cdkn1a,Calm3,Kras,Calm1,Hsp90aa1,Rps27a,Mapk3,Ap2s1,Prkar1a,Clta,Cdc42,Pik3r1,Grb2,Cdkn1b,Prkar2b,Calm2,Foxo3,Pdpk1,Prkacb,Cbl,Akt3,Cdk1,Bad,Hras,Gsk3a,Akt1s1,Ywhab,Map2k2,Cdc37,Gm11808,Adam17,Sh3kbp1,Plcg1,Ap2m1,Mapk1,Mdm2,Gab1,Shc1	40	0.470588	Adam10,Adam17,Adcy6,Adcy7,Adcy9,Akt1,Akt1s1,Akt2,Akt3,Ap2a1,Ap2a2,Ap2b1,Ap2m1,Ap2s1,Bad,Calm1,Calm2,Calm3,Cbl,Cdc37,Cdc42,Cdk1,Cdkn1a,Cdkn1b,Chuk,Clta,Cltc,Creb1,Csk,Egfr,Epn1,Eps15,Eps15l1,Foxo1,Foxo3,Gab1,Gm11808,Grb2,Gsk3a,Hgs,Hras,Hsp90aa1,Itpr2,Itpr3,Kras,Map2k1,Map2k2,Mapk1,Mapk3,Mapkap1,Mdm2,Mlst8,Mtor,Nr4a1,Nras,Pag1,Pdpk1,Phlpp1,Pik3ca,Pik3r1,Plcg1,Prkaca,Prkacb,Prkar1a,Prkar2a,Prkar2b,P…	Mouse
groupvp_IgG-groupveh_IgG	_tstat	within each collection	CP:REACTOME: Reactome gene sets	REACTOME_SYNTHESIS_OF_PIPS_AT_THE_PLASMA_MEMBRANE	0.344693	0.597603	0.373348	1.10016	1324	23	Pip5k1c,Inpp5k,Pik3cb,Pik3r1,Pip4k2b,Pik3r5,Pip4k2a,Mtmr14,Pi4k2b,Pik3cd	10	0.434783	Inpp5k,Inppl1,Mtm1,Mtmr1,Mtmr14,Mtmr3,Mtmr6,Pi4k2a,Pi4k2b,Pik3c2a,Pik3c2g,Pik3ca,Pik3cb,Pik3cd,Pik3cg,Pik3r1,Pik3r2,Pik3r5,Pip4k2a,Pip4k2b,Pip5k1c,Pten,Synj1	Mouse
groupvp_IgG-groupveh_IgG	_tstat	within each collection	CP:REACTOME: Reactome gene sets	REACTOME_LOSS_OF_NLP_FROM_MITOTIC_CENTROSOMES	0.34554	0.597603	0.321976	1.08873	1471	47	Dynll1,Tuba1a,Tuba4a,Hsp90aa1,Dctn3,Csnk1e,Prkar2b,Ywhag,Ssna1,Cntrl,Actr1a,Dctn2,Tubb4b,Cdk1	14	0.297872	Actr1a,Akap9,Alms1,Cdk1,Cdk5rap2,Cenpj,Cep135,Cep164,Cep192,Cep250,Cep290,Cep57,Cep63,Cep70,Cetn2,Ckap5,Clasp1,Cntrl,Csnk1d,Csnk1e,Dctn1,Dctn2,Dctn3,Dync1h1,Dync1i2,Dynll1,Fgfr1op,Haus2,Hsp90aa1,Mapre1,Nedd1,Ninl,Ofd1,Pafah1b1,Pcm1,Pcnt,Ppp2r1a,Prkaca,Prkar2b,Sdccag8,Ssna1,Tuba1a,Tuba4a,Tubb4b,Tubg1,Ywhae,Ywhag	Mouse
groupvp_IgG-groupveh_IgG	_tstat	within each collection	CP:REACTOME: Reactome gene sets	REACTOME_PHOSPHOLIPASE_C_MEDIATED_CASCADE	0.345826	0.597603	-0.295205	-1.07098	405	22	Fgfr3,Itpr3,Adcy9,Fgfr4,Fgfr1,Itpr2,Fgfr2,Prkca,Adcy6	9	0.409091	Adcy6,Adcy7,Adcy9,Calm1,Calm2,Calm3,Creb1,Fgfr1,Fgfr2,Fgfr3,Fgfr4,Itpr2,Itpr3,Plcg1,Prkaca,Prkacb,Prkar1a,Prkar2a,Prkar2b,Prkca,Prkcd,Prkce	Mouse
groupvp_IgG-groupveh_IgG	_tstat	within each collection	CP:REACTOME: Reactome gene sets	REACTOME_METABOLISM_OF_LIPIDS_AND_LIPOPROTEINS	0.347826	0.599361	-0.17609	-1.04551	7	314	Hmgcs2,Msmo1,Alb,Stard4,Cpt2,Sqle,Apob,Pld1,Chka,Fads1,Slc44a3,Elovl6,Nr1d1,Arsk,Arntl,Med23,Med16,Hsd17b7,Pik3r2,Hmgcr,Fdft1,Cerk,Hmgcs1,Apoe,Pik3c2g,Gpam,Slc27a1,Elovl7,Sptlc2,Sumf1,Pccb,Cds2,Nsdhl,Sdc1,Fads2,Tm7sf2,Acox1,Dhcr7,Dhcr24,Sgms2,Pik3c2a,Sgpp2,Crat,Crebbp,Agt,Gnpat,Agpat3,Pikfyve,Lpcat3,Vac14,Glb1,Acer3,Slc44a2,Idi1,Med24,Hadhb,Clock,Med6,Sin3a,Sgms1,Bmp1,Cdk19,Ncoa1,Mboat1,Cav1,Dgat…	68	0.216561	Abca1,Abcc3,Abcd1,Abcg1,Abhd5,Acaca,Acadl,Acadm,Acads,Acadvl,Acat1,Acer3,Acly,Acot8,Acox1,Acox2,Acox3,Acsl1,Acsl3,Acsl4,Acsl5,Agpat1,Agpat2,Agpat3,Agpat4,Agpat5,Agps,Agt,Alas1,Alb,Ankrd1,Apoa1,Apoa2,Apob,Apoc2,Apoc3,Apoe,Arf1,Arf3,Arntl,Arsb,Arsg,Arsk,Asah1,Asah2,Bdh1,Bmp1,Cav1,Ccnc,Cd36,Cdipt,Cdk19,Cdk8,Cds2,Cept1,Cerk,Cers2,Cers4,Cers5,Cers6,Chka,Chkb,Chpt1,Clock,Col4a3bp,Cpt1a,Cpt2,Crat,Crebbp…	Mouse
groupvp_IgG-groupveh_IgG	_tstat	within each collection	CP:REACTOME: Reactome gene sets	REACTOME_SIGNALLING_TO_ERKS	0.350552	0.602356	0.34877	1.08326	1397	30	Mapkapk2,Kras,Rala,Mapk3,Rap1a,Grb2,Ralgds,Ralb,Mapk13,Mapkapk3,Cdk1,Hras,Ywhab,Map2k2,Plcg1,Mapk1,Shc1	17	0.566667	Braf,Cdk1,Crk,Frs2,Grb2,Hras,Kidins220,Kras,Map2k1,Map2k2,Mapk1,Mapk13,Mapk14,Mapk3,Mapkapk2,Mapkapk3,Ngf,Nras,Plcg1,Raf1,Rala,Ralb,Ralgds,Rap1a,Rapgef1,Rit1,Shc1,Sos1,Src,Ywhab	Mouse
groupvp_IgG-groupveh_IgG	_tstat	within each collection	CP:REACTOME: Reactome gene sets	REACTOME_NEUROTRANSMITTER_RELEASE_CYCLE	0.352048	0.603228	-0.369069	-1.06951	532	11	Syt1,Syn3	2	0.181818	Aldh5a1,Dnajc5,Gls,Hspa8,Maoa,Rab3a,Slc38a2,Syn3,Syt1,Unc13b,Vamp2	Mouse
groupvp_IgG-groupveh_IgG	_tstat	within each collection	CP:KEGG: KEGG gene sets	KEGG_VALINE_LEUCINE_AND_ISOLEUCINE_BIOSYNTHESIS	0.353329	0.584599	-0.430747	-1.07661	588	7	Iars2,Pdhb	2	0.285714	Iars,Iars2,Lars,Lars2,Pdha1,Pdhb,Vars	Mouse
groupvp_IgG-groupveh_IgG	_tstat	within each collection	CP:REACTOME: Reactome gene sets	REACTOME_NEUROTRANSMITTER_RECEPTOR_BINDING_AND_DOWNSTREAM_TRANSMISSION_IN_THE_POSTSYNAPTIC_CELL	0.353918	0.604734	0.319321	1.08335	1512	48	Gng10,Gnai3,Calm3,Calm1,Rras,Gng2,Gnai2,Gngt2,Gnb2,Gng11,Ap2s1,Calm2,Pdpk1,Prkacb,Gria3,Hras,Rps6ka1,Gnb5,Prkcb,Nsf,Gnb1	21	0.4375	Adcy6,Adcy7,Adcy9,Akap9,Ap2a1,Ap2a2,Ap2b1,Ap2m1,Ap2s1,Braf,Calm1,Calm2,Calm3,Camk2b,Camkk1,Creb1,Dlg1,Dlg3,Epb41l1,Gabbr1,Gnai2,Gnai3,Gnb1,Gnb2,Gnb5,Gng10,Gng11,Gng12,Gng2,Gngt2,Gria3,Grik5,Hras,Mapk1,Mdm2,Myo6,Nsf,Pdpk1,Pick1,Plcb2,Plcb3,Prkacb,Prkca,Prkcb,Raf1,Rps6ka1,Rps6ka3,Rras	Mouse
groupvp_IgG-groupveh_IgG	_tstat	within each collection	CP:REACTOME: Reactome gene sets	REACTOME_INTRINSIC_PATHWAY	0.355715	0.605655	0.483672	1.09943	1191	8	C1qbp,F10,Kng2,Serping1,Kng1	5	0.625	C1qbp,F10,F2,F8,Kng1,Kng2,Prcp,Serping1	Mouse
groupvp_IgG-groupveh_IgG	_tstat	within each collection	H: hallmark gene sets	HALLMARK_UNFOLDED_PROTEIN_RESPONSE	0.355788	0.49415	0.288125	1.07362	1631	96	Cebpb,Serp1,Ccl2,Atf4,Exosc5,Atf3,Eif4a1,Rps14,Nhp2,Dnajb9,H2afx,Tubb2a,Gosr2,Lsm4,Eif2s1,Eef2,Lsm1,Preb,Eif4a3,Tatdn2,Cks1b,Banf1,Dcp2,Cebpg,Sdad1,Atf6,Imp3,Spcs1,Eif4ebp1,Aldh18a1,Mthfd2,Exosc4,Ddit4,Iars	34	0.354167	Aldh18a1,Arfgap1,Asns,Atf3,Atf4,Atf6,Atp6v0d1,Bag3,Banf1,Calr,Ccl2,Cebpb,Cebpg,Cks1b,Cnot2,Cnot4,Cnot6,Cxxc1,Dcp1a,Dcp2,Dctn1,Ddit4,Ddx10,Dkc1,Dnajb9,Dnajc3,Edc4,Edem1,Eef2,Eif2ak3,Eif2s1,Eif4a1,Eif4a2,Eif4a3,Eif4e,Eif4ebp1,Eif4g1,Exoc2,Exosc1,Exosc10,Exosc2,Exosc4,Exosc5,Exosc9,Fus,Gosr2,H2afx,Herpud1,Hsp90b1,Hspa5,Hspa9,Hyou1,Iars,Imp3,Khsrp,Kif5b,Lsm1,Lsm4,Mthfd2,Nfya,Nfyb,Nhp2,Nolc1,Nop14,Nop…	Mouse
groupvp_IgG-groupveh_IgG	_tstat	within each collection	CP:REACTOME: Reactome gene sets	REACTOME_IL_3_5_AND_GM_CSF_SIGNALING	0.356443	0.605655	0.337391	1.08208	1454	35	Hck,Csf2ra,Pik3cb,Pik3r1,Grb2,Ptpn6,Prkacb,Jak1,Cbl,Hras,Csf2rb,Pik3cd,Lyn,Vav1,Gab2,Stat5b	16	0.457143	Blnk,Cbl,Crk,Crkl,Csf2ra,Csf2rb,Csf2rb2,Fyn,Gab2,Grb2,Hck,Hras,Il2rg,Inppl1,Jak1,Jak2,Jak3,Lyn,Pik3ca,Pik3cb,Pik3cd,Pik3r1,Pik3r2,Prkacb,Ptpn6,Rapgef1,Shc1,Sos1,Stat5a,Stat5b,Syk,Tec,Vav1,Yes1,Ywhaz	Mouse
groupvp_IgG-groupveh_IgG	_tstat	within each collection	CP:REACTOME: Reactome gene sets	REACTOME_SYNTHESIS_OF_PE	0.35932	0.607526	-0.430044	-1.06056	612	7	Chka	1	0.142857	Cept1,Chka,Chkb,Etnk1,Lpin1,Lpin2,Pcyt2	Mouse
groupvp_IgG-groupveh_IgG	_tstat	within each collection	CP:REACTOME: Reactome gene sets	REACTOME_CALNEXIN_CALRETICULIN_CYCLE	0.359536	0.607526	-0.37829	-1.06444	557	10	Ganab,Canx,Edem1,Edem3,Calr,Prkcsh	6	0.6	Calr,Canx,Edem1,Edem2,Edem3,Ganab,Man1b1,Pdia3,Prkcsh,Uggt1	Mouse
groupvp_IgG-groupveh_IgG	_tstat	within each collection	CP:KEGG: KEGG gene sets	KEGG_GAP_JUNCTION	0.360479	0.591055	0.317598	1.07606	1535	49	Gnai3,Kras,Tuba1a,Gnai2,Tuba4a,Tubb2b,Tuba1b,Tuba1c,Tubb6,Mapk3,Grb2,Tubb2a,Prkacb,Gnas,Tubb4b,Cdk1,Hras	17	0.346939	Adcy6,Adcy7,Adcy9,Cdk1,Csnk1d,Egfr,Gja1,Gna11,Gnai2,Gnai3,Gnas,Grb2,Hras,Itpr1,Itpr2,Itpr3,Kras,Map2k1,Map2k2,Map3k2,Mapk1,Mapk3,Mapk7,Nras,Pdgfa,Pdgfb,Pdgfc,Pdgfd,Plcb2,Plcb3,Plcb4,Prkaca,Prkacb,Prkca,Prkcb,Prkx,Raf1,Sos1,Sos2,Src,Tjp1,Tuba1a,Tuba1b,Tuba1c,Tuba4a,Tubb2a,Tubb2b,Tubb4b,Tubb6	Mouse
groupvp_IgG-groupveh_IgG	_tstat	within each collection	CP:REACTOME: Reactome gene sets	REACTOME_NEURONAL_SYSTEM	0.365157	0.61532	0.29147	1.0641	1636	79	Gng10,Gnai3,Calm3,Slc38a1,Calm1,Hspa8,Rras,Gng2,Gnai2,Gngt2,Stx8,Stx7,Gnb2,Gng11,Ap2s1,Comt,Calm2,Aldh2,Pdpk1,Prkacb,Stx11,Gria3,Gls	23	0.291139	Adcy6,Adcy7,Adcy9,Akap9,Aldh2,Aldh5a1,Ap2a1,Ap2a2,Ap2b1,Ap2m1,Ap2s1,Braf,Cacna1a,Cacnb3,Calm1,Calm2,Calm3,Camk2b,Camkk1,Comt,Creb1,Dlg1,Dlg3,Dnajc5,Epb41l1,Gabbr1,Gls,Glul,Gnai2,Gnai3,Gnb1,Gnb2,Gnb5,Gng10,Gng11,Gng12,Gng2,Gngt2,Gria3,Grik5,Hras,Hspa8,Kcnab1,Kcnab2,Kcnk1,Kcnn4,Kcnq1,Maoa,Mapk1,Mdm2,Myo6,Nsf,Panx1,Pdpk1,Pick1,Plcb2,Plcb3,Prkacb,Prkca,Prkcb,Rab3a,Raf1,Rps6ka1,Rps6ka3,Rras,Slc38a1,Sl…	Mouse
groupvp_IgG-groupveh_IgG	_tstat	within each collection	CP:REACTOME: Reactome gene sets	REACTOME_SYNTHESIS_OF_PIPS_AT_THE_EARLY_ENDOSOME_MEMBRANE	0.371134	0.622077	-0.37273	-1.0488	575	10	Pik3c2a,Pikfyve,Vac14,Pik3c3	4	0.4	Fig4,Mtm1,Mtmr2,Mtmr4,Pi4k2a,Pi4k2b,Pik3c2a,Pik3c3,Pikfyve,Vac14	Mouse
groupvp_IgG-groupveh_IgG	_tstat	within each collection	CP:REACTOME: Reactome gene sets	REACTOME_SYNTHESIS_OF_PA	0.371207	0.622077	-0.334495	-1.04424	525	14	Pld1,Gpam,Gnpat,Agpat3	4	0.285714	Agpat1,Agpat2,Agpat3,Agpat4,Agpat5,Gnpat,Gpam,Gpd1l,Lclat1,Lpcat4,Pla2g12a,Pla2g4a,Pla2g5,Pld1	Mouse
groupvp_IgG-groupveh_IgG	_tstat	within each collection	CP:REACTOME: Reactome gene sets	REACTOME_IL_6_SIGNALING	0.373321	0.623431	0.478067	1.08669	1250	8	Socs3,Jak1,Stat3,Cbl	4	0.5	Cbl,Il6st,Jak1,Jak2,Socs3,Stat1,Stat3,Tyk2	Mouse
groupvp_IgG-groupveh_IgG	_tstat	within each collection	CP:REACTOME: Reactome gene sets	REACTOME_GLUTATHIONE_CONJUGATION	0.374059	0.623431	0.411517	1.08033	1340	14	Gstp1,Gstm2,Cndp2,Gclm,Ggct	5	0.357143	Cndp2,Gclc,Gclm,Ggct,Gss,Gstm1,Gstm2,Gstm4,Gstm6,Gsto1,Gstp1,Mgst1,Mgst3,Oplah	Mouse
groupvp_IgG-groupveh_IgG	_tstat	within each collection	CP:REACTOME: Reactome gene sets	REACTOME_ACTIVATION_OF_NMDA_RECEPTOR_UPON_GLUTAMATE_BINDING_AND_POSTSYNAPTIC_EVENTS	0.37742	0.62732	0.390125	1.07224	1383	17	Calm3,Calm1,Rras,Calm2,Pdpk1,Prkacb,Gria3,Hras,Rps6ka1,Camkk1,Mapk1	11	0.647059	Akap9,Braf,Calm1,Calm2,Calm3,Camk2b,Camkk1,Creb1,Gria3,Hras,Mapk1,Pdpk1,Prkacb,Raf1,Rps6ka1,Rps6ka3,Rras	Mouse
groupvp_IgG-groupveh_IgG	_tstat	within each collection	CP:REACTOME: Reactome gene sets	REACTOME_ACTIVATED_TAK1_MEDIATES_P38_MAPK_ACTIVATION	0.380195	0.629602	0.409615	1.07534	1362	14	Mapkapk2,Map2k3,Irak2,Nod1,Mapkapk3	5	0.357143	Ikbkg,Irak1,Irak2,Map2k3,Map2k6,Map3k7,Mapk14,Mapkapk2,Mapkapk3,Nod1,Ripk2,Tab1,Tab2,Tab3	Mouse
groupvp_IgG-groupveh_IgG	_tstat	within each collection	CP:REACTOME: Reactome gene sets	REACTOME_SIGNALING_BY_RHO_GTPASES	0.380858	0.629602	0.286725	1.05656	1722	85	Arhgdia,Abr,Rac1,Arhgdib,Rhoa,Gdi2,Rhog,Rac2,Rhoc,Rhoh,Racgap1,Myo9b,Cdc42,Arhgap30,Rhof,Arhgap22,Arhgap4,Fgd2,Rhod,Rhov,Arhgap10,Arap1,Vav3,Ralbp1,Rhobtb2,Arhgap44,Arhgap25,Tagap1,Arhgap31,Arhgap1,Vav1,Arhgef3,Rhob,Prex1,Ocrl	35	0.411765	Abr,Akap13,Arap1,Arap2,Arap3,Arhgap1,Arhgap10,Arhgap11a,Arhgap12,Arhgap15,Arhgap17,Arhgap18,Arhgap22,Arhgap24,Arhgap25,Arhgap26,Arhgap29,Arhgap30,Arhgap31,Arhgap35,Arhgap4,Arhgap44,Arhgap6,Arhgdia,Arhgdib,Arhgef11,Arhgef12,Arhgef16,Arhgef17,Arhgef18,Arhgef2,Arhgef3,Arhgef6,Bcr,Cdc42,Chn2,Dlc1,Fam13b,Fgd2,Fgd3,Fgd4,G3bp2,Gdi1,Gdi2,Gmip,Itsn1,Kalrn,Myo9b,Net1,Ngef,Ocrl,Ophn1,Pik3r2,Plekhg2,Prex1,Ra…	Mouse
groupvp_IgG-groupveh_IgG	_tstat	within each collection	CP:KEGG: KEGG gene sets	KEGG_PEROXISOME	0.382398	0.621396	-0.22064	-1.02754	251	60	Pipox,Pxmp4,Mpv17,Decr2,Pex12,Pex19,Cat,Abcd3,Sod1,Acox1,Crat,Gnpat,Acox2,Gstk1,Abcd4,Paox,Crot,Acsl3,Pex3,Slc25a17,Abcd1,Pex26,Pecr,Pmvk	24	0.4	Abcd1,Abcd3,Abcd4,Acot8,Acox1,Acox2,Acox3,Acsl1,Acsl3,Acsl4,Acsl5,Agps,Cat,Crat,Crot,Ddo,Decr2,Dhrs4,Ech1,Eci2,Ephx2,Far1,Gnpat,Gstk1,Hmgcl,Hsd17b4,Idh1,Idh2,Mlycd,Mpv17,Mvk,Nudt19,Paox,Pecr,Pex10,Pex11a,Pex11b,Pex11g,Pex12,Pex13,Pex14,Pex16,Pex19,Pex2,Pex26,Pex3,Pex6,Pex7,Phyh,Pipox,Pmvk,Prdx1,Prdx5,Pxmp2,Pxmp4,Scp2,Slc25a17,Sod1,Sod2,Xdh	Mouse
groupvp_IgG-groupveh_IgG	_tstat	within each collection	CP:REACTOME: Reactome gene sets	REACTOME_DNA_REPAIR	0.382556	0.630701	0.288748	1.05417	1714	79	Ube2t,Rps27a,Rpa3,Polr2g,Rfc2,Rpa2,Pold4,Polr2j,Rad51,H2afx,Xab2,Polr2b,Fancm,Rfc4,Lig1,Mbd4,Xrcc4,Ercc3,Pold2,Ddb2,Xrcc6,Mad2l2,Rev3l,Polb,Gm11808,Polr2e,Ccnh,Xrcc5,Polr2f,Pold3,Tdp1,Ercc1,Rad23b,Mgmt,Pcna,Gtf2h3,Fanca,Fen1,Polr2h,Mnat1,Usp1,Gtf2h1,Pold1,Fance,Polr2c,Gtf2h2,Ercc2,Apex1	48	0.607595	Alkbh2,Apex1,Atm,Atr,Bivm,Brca2,Ccnh,Cdk7,Ddb1,Ddb2,Ercc1,Ercc2,Ercc3,Ercc4,Ercc5,Fanca,Fance,Fancl,Fancm,Fen1,Gm11808,Gtf2h1,Gtf2h2,Gtf2h3,Gtf2h4,H2afx,Lig1,Lig3,Mad2l2,Mbd4,Mdc1,Mgmt,Mnat1,Mpg,Pcna,Polb,Pold1,Pold2,Pold3,Pold4,Pole,Polr2a,Polr2b,Polr2c,Polr2d,Polr2e,Polr2f,Polr2g,Polr2h,Polr2i,Polr2j,Polr2k,Polr2l,Rad23b,Rad50,Rad51,Rad52,Rev1,Rev3l,Rfc2,Rfc3,Rfc4,Rfc5,Rpa1,Rpa2,Rpa3,Rps27a,Tce…	Mouse
groupvp_IgG-groupveh_IgG	_tstat	within each collection	CP:REACTOME: Reactome gene sets	REACTOME_TRANSPORT_OF_MATURE_TRANSCRIPT_TO_CYTOPLASM	0.384795	0.632682	0.312556	1.06039	1644	48	Nup43,Dhx38,Nupl2,Srsf9,Srrm1,Srsf7,Nxf1,Magoh,Rae1,Srsf5,Nup35,Nup62,Nup214,Aaas,Rbm8a,Nup88,Srsf11,Srsf2,Ncbp1,Srsf6,Seh1l,Srsf1	22	0.458333	Aaas,Cdc40,Cpsf1,Cpsf2,Cpsf3,Dhx38,Eif4e,Magoh,Ncbp1,Ncbp2,Nfx1,Nup107,Nup133,Nup153,Nup155,Nup188,Nup205,Nup214,Nup35,Nup37,Nup43,Nup50,Nup54,Nup62,Nup85,Nup88,Nup93,Nupl2,Nxf1,Pom121,Rae1,Ranbp2,Rbm8a,Rnps1,Seh1l,Slbp,Srrm1,Srsf1,Srsf11,Srsf2,Srsf4,Srsf5,Srsf6,Srsf7,Srsf9,Tpr,U2af2,Upf3b	Mouse
groupvp_IgG-groupveh_IgG	_tstat	within each collection	CP:KEGG: KEGG gene sets	KEGG_ALDOSTERONE_REGULATED_SODIUM_REABSORPTION	0.386218	0.622049	0.355635	1.05821	1501	25	Kras,Pik3cb,Mapk3,Hsd11b1,Igf1,Pik3r1,Sfn,Sgk1,Pik3r5,Pdpk1	10	0.4	Atp1a1,Atp1a3,Atp1b1,Atp1b3,Hsd11b1,Igf1,Insr,Irs2,Kras,Mapk1,Mapk3,Nedd4l,Pdpk1,Pik3ca,Pik3cb,Pik3cd,Pik3cg,Pik3r1,Pik3r2,Pik3r5,Prkca,Prkcb,Sfn,Sgk1,Slc9a3r2	Mouse
groupvp_IgG-groupveh_IgG	_tstat	within each collection	CP:REACTOME: Reactome gene sets	REACTOME_EXTRINSIC_PATHWAY_FOR_APOPTOSIS	0.389335	0.638425	0.4321	1.06708	1357	11	Tnfrsf1a,Tnf,Tnfrsf23,Ripk1,Casp8,Tradd	6	0.545455	Casp8,Cflar,Fadd,Fas,Ripk1,Tnf,Tnfrsf1a,Tnfrsf23,Tnfsf10,Tradd,Traf2	Mouse
groupvp_IgG-groupveh_IgG	_tstat	within each collection	CP:REACTOME: Reactome gene sets	REACTOME_G1_S_SPECIFIC_TRANSCRIPTION	0.392494	0.640344	0.414392	1.0679	1390	13	Rrm2,E2f1,Pola1,Cdc6,Cdk1,Tfdp1,Cdc25a,Tyms,Fbxo5,Pcna	10	0.769231	Cdc25a,Cdc6,Cdk1,Cdt1,Dhfr,E2f1,Fbxo5,Pcna,Pola1,Rrm2,Tfdp1,Tk2,Tyms	Mouse
groupvp_IgG-groupveh_IgG	_tstat	within each collection	CP:REACTOME: Reactome gene sets	REACTOME_SULFUR_AMINO_ACID_METABOLISM	0.392604	0.640344	0.365582	1.05688	1496	21	Mat2b,Mat2a,Ahcy,Mri1,Mtap,Cndp2,Gclm	7	0.333333	Adi1,Ahcy,Apip,Bhmt,Cbs,Cdo1,Cndp2,Csad,Enoph1,Ethe1,Gclc,Gclm,Got1,Mat1a,Mat2a,Mat2b,Mri1,Mtap,Mtr,Suox,Tst	Mouse
groupvp_IgG-groupveh_IgG	_tstat	within each collection	H: hallmark gene sets	HALLMARK_MYOGENESIS	0.394025	0.532466	0.281477	1.05345	1819	99	Ckb,Gadd45b,Ptgis,Ifrd1,Gsn,Hspb8,Cdkn1a,Lsp1,Sorbs1,Bhlhe40,Cryab,Gabarapl2,Igf1,Rb1,Mras,Mef2d,Syngr2,Ppfia4	18	0.181818	Ablim1,Acsl1,Adcy9,Aebp1,Agl,Agrn,Akt2,App,Atp2a1,Atp6ap1,Bag1,Bhlhe40,Bin1,Camk2b,Cd36,Cdkn1a,Chrnb1,Ckb,Clu,Cnn3,Col1a1,Col3a1,Col4a2,Col6a2,Cox6a2,Cox7a1,Crat,Cryab,Ctf1,Dapk2,Dmd,Dmpk,Dtna,Eif4a2,Erbb3,Fdps,Fhl1,Flii,Fxyd1,Gabarapl2,Gadd45b,Gpx3,Gsn,Hbegf,Hdac5,Hspb2,Hspb8,Ifrd1,Igf1,Igfbp7,Itgb1,Itgb4,Itgb5,Kifc3,Klf5,Lpin1,Lsp1,Mapre3,Mef2a,Mef2c,Mef2d,Mras,Myh9,Mylk,Myo1c,Nav2,Notch1,Ocel1…	Mouse
groupvp_IgG-groupveh_IgG	_tstat	within each collection	CP:KEGG: KEGG gene sets	KEGG_NITROGEN_METABOLISM	0.396629	0.633215	-0.438299	-1.03882	705	6	Cps1,Amt	2	0.333333	Amt,Asns,Cps1,Gls,Glud1,Glul	Mouse
groupvp_IgG-groupveh_IgG	_tstat	within each collection	CP:REACTOME: Reactome gene sets	REACTOME_SIGNALING_BY_ERBB2	0.402022	0.6526	0.287814	1.0425	1788	74	Akt1,Nr4a1,Cdkn1a,Calm3,Kras,Calm1,Hsp90aa1,Rps27a,Mapk3,Prkar1a,Pik3r1,Grb2,Cdkn1b,Prkar2b,Calm2,Foxo3,Pdpk1,Prkacb,Stub1,Akt3,Cdk1,Bad,Hras,Gsk3a,Akt1s1,Ywhab,Cul5,Map2k2,Hbegf,Cdc37,Gm11808,Plcg1,Mapk1,Mdm2,Gab1,Shc1	36	0.486486	Adcy6,Adcy7,Adcy9,Akt1,Akt1s1,Akt2,Akt3,Bad,Btc,Calm1,Calm2,Calm3,Cdc37,Cdk1,Cdkn1a,Cdkn1b,Chuk,Creb1,Cul5,Egfr,Erbb3,Erbb4,Foxo1,Foxo3,Fyn,Gab1,Gm11808,Grb2,Grb7,Gsk3a,Hbegf,Hras,Hsp90aa1,Itpr2,Itpr3,Kras,Map2k1,Map2k2,Mapk1,Mapk3,Mapkap1,Mdm2,Mlst8,Mtor,Nr4a1,Nras,Pdpk1,Phlpp1,Pik3ca,Pik3r1,Plcg1,Prkaca,Prkacb,Prkar1a,Prkar2a,Prkar2b,Prkca,Prkcd,Prkce,Pten,Raf1,Rictor,Rnf41,Rps27a,Rps6kb2,Shc1,…	Mouse
groupvp_IgG-groupveh_IgG	_tstat	within each collection	CP:REACTOME: Reactome gene sets	REACTOME_NEPHRIN_INTERACTIONS	0.402258	0.6526	-0.326595	-1.01958	569	14	Pik3r2,Sptan1,Nck1,Actn4	4	0.285714	Actn1,Actn4,Cd2ap,Fyn,Iqgap1,Nck1,Nck2,Pik3ca,Pik3cb,Pik3r1,Pik3r2,Sptan1,Sptbn1,Wasl	Mouse
groupvp_IgG-groupveh_IgG	_tstat	within each collection	CP:KEGG: KEGG gene sets	KEGG_STEROID_HORMONE_BIOSYNTHESIS	0.40242	0.633689	0.51578	1.06347	1296	6	Sult2b1,Hsd11b1,Comt,Hsd17b12	4	0.666667	Comt,Hsd11b1,Hsd17b12,Hsd17b2,Hsd17b7,Sult2b1	Mouse
groupvp_IgG-groupveh_IgG	_tstat	within each collection	CP:KEGG: KEGG gene sets	KEGG_HYPERTROPHIC_CARDIOMYOPATHY_HCM	0.411215	0.633689	0.326522	1.03751	1671	34	Actg1,Actb,Tpm4,Igf1,Tnf,Emd,Itga4	7	0.205882	Actb,Actg1,Atp2a2,Cacna1d,Cacnb3,Dag1,Dmd,Emd,Igf1,Itga2b,Itga3,Itga4,Itga5,Itga6,Itga9,Itgav,Itgb1,Itgb4,Itgb5,Itgb6,Itgb7,Itgb8,Lmna,Prkaa1,Prkaa2,Prkab1,Prkag1,Prkag2,Sgcb,Tgfb2,Tgfb3,Tnf,Tpm1,Tpm4	Mouse
groupvp_IgG-groupveh_IgG	_tstat	within each collection	CP:REACTOME: Reactome gene sets	REACTOME_RORA_ACTIVATES_CIRCADIAN_EXPRESSION	0.412295	0.664614	-0.289544	-1.0187	502	20	Nr1d1,Arntl,Crebbp,Clock,Ncoa1,Cpt1a	6	0.3	Arntl,Clock,Cpt1a,Crebbp,Ep300,Hdac3,Med1,Ncoa1,Ncoa2,Ncoa3,Ncoa6,Ncor1,Nr1d1,Rora,Rxra,Smarcd3,Srebf1,Tbl1x,Tbl1xr1,Tgs1	Mouse
groupvp_IgG-groupveh_IgG	_tstat	within each collection	CP:REACTOME: Reactome gene sets	REACTOME_RECRUITMENT_OF_NUMA_TO_MITOTIC_CENTROSOMES	0.412661	0.664614	-0.412717	-1.01783	703	7	Tubgcp5	1	0.142857	Cdk1,Nedd1,Numa1,Tubg1,Tubgcp2,Tubgcp3,Tubgcp5	Mouse
groupvp_IgG-groupveh_IgG	_tstat	within each collection	CP:KEGG: KEGG gene sets	KEGG_MISMATCH_REPAIR	0.413101	0.633689	0.369134	1.04563	1563	20	Rpa3,Rfc2,Rpa2,Pold4,Rfc4,Lig1,Pold2,Msh2,Pold3,Mlh3	10	0.5	Lig1,Mlh1,Mlh3,Msh2,Msh3,Msh6,Pcna,Pold1,Pold2,Pold3,Pold4,Rfc1,Rfc2,Rfc3,Rfc4,Rfc5,Rpa1,Rpa2,Rpa3,Ssbp1	Mouse
groupvp_IgG-groupveh_IgG	_tstat	within each collection	CP:REACTOME: Reactome gene sets	REACTOME_SOS_MEDIATED_SIGNALLING	0.413375	0.664614	0.407925	1.05124	1464	13	Kras,Mapk3,Grb2,Cdk1,Hras,Ywhab,Map2k2,Mapk1	8	0.615385	Cdk1,Grb2,Hras,Irs2,Kras,Map2k1,Map2k2,Mapk1,Mapk3,Nras,Raf1,Sos1,Ywhab	Mouse
groupvp_IgG-groupveh_IgG	_tstat	within each collection	CP:KEGG: KEGG gene sets	KEGG_SELENOAMINO_ACID_METABOLISM	0.413987	0.633689	0.379416	1.04725	1544	18	Trmt11,Mat2b,Mat2a,Ahcy,Papss2,Ahcyl2	6	0.333333	Ahcy,Ahcyl1,Ahcyl2,Cbs,Ggt6,Lcmt1,Mars,Mars2,Mat1a,Mat2a,Mat2b,Mettl6,Papss1,Papss2,Scly,Sephs1,Sephs2,Trmt11	Mouse
groupvp_IgG-groupveh_IgG	_tstat	within each collection	CP:REACTOME: Reactome gene sets	REACTOME_DEADENYLATION_OF_MRNA	0.414022	0.664614	-0.313113	-1.01872	560	16	Tnks1bp1,Eif4g1,Cnot3,Paip1,Cnot2,Cnot6	6	0.375	Cnot10,Cnot2,Cnot3,Cnot4,Cnot6,Cnot7,Cnot8,Eif4a1,Eif4a2,Eif4a3,Eif4b,Eif4e,Eif4g1,Paip1,Parn,Tnks1bp1	Mouse
groupvp_IgG-groupveh_IgG	_tstat	within each collection	CP:KEGG: KEGG gene sets	KEGG_HOMOLOGOUS_RECOMBINATION	0.414335	0.633689	0.373723	1.04484	1554	19	Rpa3,Rpa2,Pold4,Rad51,Blm,Pold2,Rad51b,Rad51d,Mus81,Pold3	10	0.526316	Blm,Brca2,Mus81,Pold1,Pold2,Pold3,Pold4,Rad50,Rad51,Rad51b,Rad51d,Rad52,Rad54l,Rpa1,Rpa2,Rpa3,Ssbp1,Top3a,Top3b	Mouse
groupvp_IgG-groupveh_IgG	_tstat	within each collection	CP:REACTOME: Reactome gene sets	REACTOME_ASSOCIATION_OF_LICENSING_FACTORS_WITH_THE_PRE_REPLICATIVE_COMPLEX	0.417101	0.666346	0.434085	1.04722	1438	10	Gmnn,Rps27a,E2f1,Cdc6	4	0.4	Cdc6,Cdt1,E2f1,Gm11808,Gmnn,Orc2,Orc3,Orc4,Orc5,Rps27a	Mouse
groupvp_IgG-groupveh_IgG	_tstat	within each collection	CP:REACTOME: Reactome gene sets	REACTOME_NUCLEAR_EVENTS_KINASE_AND_TRANSCRIPTION_FACTOR_ACTIVATION	0.417285	0.666346	0.368241	1.04213	1573	19	Mapkapk2,Atf1,Mapk3,Ppp2r1b,Rps6ka1,Ppp2ca,Mapk1,Rps6ka5,Ppp2r1a,Creb1	10	0.526316	Atf1,Creb1,Dusp6,Dusp7,Mapk1,Mapk14,Mapk3,Mapk7,Mapkapk2,Mef2a,Mef2c,Ppp2ca,Ppp2cb,Ppp2r1a,Ppp2r1b,Ppp2r5d,Rps6ka1,Rps6ka3,Rps6ka5	Mouse
groupvp_IgG-groupveh_IgG	_tstat	within each collection	CP:REACTOME: Reactome gene sets	REACTOME_CONVERSION_FROM_APC_C_CDC20_TO_APC_C_CDH1_IN_LATE_ANAPHASE	0.418454	0.666467	0.406459	1.04746	1482	13	Cdc27,Ube2e1,Anapc10,Cdc26,Cdc16,Ube2c	6	0.461538	Anapc1,Anapc10,Anapc2,Anapc4,Anapc5,Anapc7,Cdc16,Cdc23,Cdc26,Cdc27,Ube2c,Ube2d1,Ube2e1	Mouse
groupvp_IgG-groupveh_IgG	_tstat	within each collection	CP:REACTOME: Reactome gene sets	REACTOME_RNA_POL_III_TRANSCRIPTION_INITIATION_FROM_TYPE_2_PROMOTER	0.421951	0.668953	-0.29213	-1.00516	518	19	Brf1,Polr3f,Gtf3c4,Polr2l	4	0.210526	Brf1,Gtf3c2,Gtf3c3,Gtf3c4,Gtf3c5,Polr1c,Polr1d,Polr2e,Polr2f,Polr2h,Polr2k,Polr2l,Polr3b,Polr3c,Polr3d,Polr3e,Polr3f,Polr3h,Polr3k	Mouse
groupvp_IgG-groupveh_IgG	_tstat	within each collection	CP:REACTOME: Reactome gene sets	REACTOME_PLATELET_ADHESION_TO_EXPOSED_COLLAGEN	0.422208	0.668953	0.535452	1.05035	1307	5	Fcer1g,Lyn,Col1a1	3	0.6	Col1a1,Fcer1g,Fyn,Itgb1,Lyn	Mouse
groupvp_IgG-groupveh_IgG	_tstat	within each collection	CP:REACTOME: Reactome gene sets	REACTOME_E2F_MEDIATED_REGULATION_OF_DNA_REPLICATION	0.423529	0.669308	0.345284	1.03612	1655	25	Rb1,Rrm2,E2f1,Pola1,Cdc6,Prim1,Cdk1,Ppp2r1b,Tfdp1,Ppp2ca,Cdc25a,Tyms,Fbxo5,Pcna,Ppp2r1a	15	0.6	Cdc25a,Cdc6,Cdk1,Cdt1,Dhfr,E2f1,Fbxo5,Orc2,Orc3,Orc4,Orc5,Orc6,Pcna,Pola1,Pola2,Ppp2ca,Ppp2cb,Ppp2r1a,Ppp2r1b,Prim1,Rb1,Rrm2,Tfdp1,Tk2,Tyms	Mouse
groupvp_IgG-groupveh_IgG	_tstat	within each collection	CP:REACTOME: Reactome gene sets	REACTOME_BILE_ACID_AND_BILE_SALT_METABOLISM	0.426546	0.672272	-0.357475	-1.00587	661	10	Alb,Acox2,Slc10a2,Abcc3,Cyp39a1	5	0.5	Abcc3,Acot8,Acox2,Alb,Cyp27a1,Cyp39a1,Hsd17b4,Hsd3b7,Scp2,Slc10a2	Mouse
groupvp_IgG-groupveh_IgG	_tstat	within each collection	CP:REACTOME: Reactome gene sets	REACTOME_METAL_ION_SLC_TRANSPORTERS	0.42952	0.672272	-0.309833	-1.00805	581	16	Cp,Slc39a3,Slc39a10,Slc30a5	4	0.25	Cp,Slc11a1,Slc30a1,Slc30a5,Slc30a7,Slc31a1,Slc39a1,Slc39a10,Slc39a3,Slc39a4,Slc39a6,Slc39a7,Slc39a8,Slc40a1,Slc41a1,Slc41a2	Mouse
groupvp_IgG-groupveh_IgG	_tstat	within each collection	CP:REACTOME: Reactome gene sets	REACTOME_UNWINDING_OF_DNA	0.429722	0.672272	0.457291	1.03946	1439	8	Mcm4,Mcm2,Mcm5,Mcm7	4	0.5	Gins2,Gins4,Mcm2,Mcm3,Mcm4,Mcm5,Mcm6,Mcm7	Mouse
groupvp_IgG-groupveh_IgG	_tstat	within each collection	CP:REACTOME: Reactome gene sets	REACTOME_ACTIVATION_OF_ATR_IN_RESPONSE_TO_REPLICATION_STRESS	0.429813	0.672272	0.341655	1.03133	1680	26	Rpa3,Rfc2,Rpa2,Mcm4,Cdc6,Rfc4,Mcm2,Atrip,Cdc25a,Mcm5	10	0.384615	Atr,Atrip,Cdc25a,Cdc6,Cdk2,Dbf4,Hus1,Mcm2,Mcm3,Mcm4,Mcm5,Mcm6,Mcm7,Orc2,Orc3,Orc4,Orc5,Orc6,Rad17,Rfc2,Rfc3,Rfc4,Rfc5,Rpa1,Rpa2,Rpa3	Mouse
groupvp_IgG-groupveh_IgG	_tstat	within each collection	CP:REACTOME: Reactome gene sets	REACTOME_NEGATIVE_REGULATION_OF_THE_PI3K_AKT_NETWORK	0.435489	0.679407	0.50228	1.04428	1393	6	Akt1,Akt3	2	0.333333	Akt1,Akt2,Akt3,Phlpp1,Pten,Them4	Mouse
groupvp_IgG-groupveh_IgG	_tstat	within each collection	CP:KEGG: KEGG gene sets	KEGG_DORSO_VENTRAL_AXIS_FORMATION	0.436458	0.658035	0.390859	1.03165	1596	15	Kras,Mapk3,Ets2,Grb2,Notch1,Etv6,Mapk1,Sos2	8	0.533333	Cpeb1,Egfr,Ets1,Ets2,Etv6,Grb2,Kras,Map2k1,Mapk1,Mapk3,Notch1,Notch2,Sos1,Sos2,Spire1	Mouse
groupvp_IgG-groupveh_IgG	_tstat	within each collection	CP:KEGG: KEGG gene sets	KEGG_MELANOMA	0.437485	0.658035	0.31213	1.02514	1815	41	Akt1,Cdkn1a,Kras,Pik3cb,Mapk3,Igf1,Rb1,Pik3r1,Cdk4,E2f1,Pik3r5	11	0.268293	Akt1,Akt2,Akt3,Araf,Bad,Braf,Ccnd1,Cdh1,Cdk4,Cdk6,Cdkn1a,E2f1,Egfr,Fgf12,Fgfr1,Hras,Igf1,Igf1r,Kras,Map2k1,Map2k2,Mapk1,Mapk3,Mdm2,Met,Mitf,Nras,Pdgfa,Pdgfb,Pdgfc,Pdgfd,Pik3ca,Pik3cb,Pik3cd,Pik3cg,Pik3r1,Pik3r2,Pik3r5,Pten,Raf1,Rb1	Mouse
groupvp_IgG-groupveh_IgG	_tstat	within each collection	CP:REACTOME: Reactome gene sets	REACTOME_SYNTHESIS_OF_GLYCOSYLPHOSPHATIDYLINOSITOL_GPI	0.437586	0.680937	-0.325458	-0.997048	637	13	Pigb,Pigh,Pign	3	0.230769	Dpm2,Pigb,Pigc,Pigf,Pigg,Pigh,Pign,Pigo,Pigp,Pigq,Pigv,Pigx,Sema6d	Mouse
groupvp_IgG-groupveh_IgG	_tstat	within each collection	CP:REACTOME: Reactome gene sets	REACTOME_SIGNALING_BY_NODAL	0.440466	0.683674	0.45311	1.02996	1475	8	Smad2,Foxo3,Drap1,Smad4	4	0.5	Acvr2a,Acvr2b,Drap1,Foxo3,Furin,Lefty1,Smad2,Smad4	Mouse
groupvp_IgG-groupveh_IgG	_tstat	within each collection	CP:REACTOME: Reactome gene sets	REACTOME_NEP_NS2_INTERACTS_WITH_THE_CELLULAR_EXPORT_MACHINERY	0.442455	0.68502	0.340889	1.02293	1729	25	Ran,Nup43,Nupl2,Rae1,Nup35,Nup62,Nup214,Xpo1,Aaas,Nup88	10	0.4	Aaas,Nup107,Nup133,Nup153,Nup155,Nup188,Nup205,Nup214,Nup35,Nup37,Nup43,Nup50,Nup54,Nup62,Nup85,Nup88,Nup93,Nupl2,Pom121,Rae1,Ran,Ranbp2,Seh1l,Tpr,Xpo1	Mouse
groupvp_IgG-groupveh_IgG	_tstat	within each collection	CP:KEGG: KEGG gene sets	KEGG_GALACTOSE_METABOLISM	0.446141	0.665555	0.371503	1.02541	1664	18	Gla,Pfkp,Hk2,Galk1,B4galt1,Gale,Galt,Hk3,Ugp2,Galk2	10	0.555556	B4galt1,Gale,Galk1,Galk2,Galt,Ganc,Gla,Glb1,Hk1,Hk2,Hk3,Mgam,Pfkl,Pfkm,Pfkp,Pgm1,Pgm2,Ugp2	Mouse
groupvp_IgG-groupveh_IgG	_tstat	within each collection	CP:REACTOME: Reactome gene sets	REACTOME_ACTIVATED_NOTCH1_TRANSMITS_SIGNAL_TO_THE_NUCLEUS	0.446442	0.689442	-0.297367	-0.988296	595	17	Jag1,Mib1,Ncstn	3	0.176471	Adam10,Adam17,Aph1a,Aph1c,Arrb1,Arrb2,Dtx1,Dtx4,Gm11808,Jag1,Mib1,Ncstn,Numb,Psen1,Psen2,Psenen,Rps27a	Mouse
groupvp_IgG-groupveh_IgG	_tstat	within each collection	H: hallmark gene sets	HALLMARK_HEDGEHOG_SIGNALING	0.448806	0.584312	0.359038	1.02217	1691	20	Rtn1,Pml,Ets2,Nrp2	4	0.2	Amot,Cdk6,Dpysl2,Ets2,L1cam,Ldb1,Myh9,Nf1,Nrp1,Nrp2,Ophn1,Plg,Pml,Ptch1,Rasa1,Rtn1,Tle1,Tle3,Vegfa,Vldlr	Mouse
groupvp_IgG-groupveh_IgG	_tstat	within each collection	H: hallmark gene sets	HALLMARK_PANCREAS_BETA_CELLS	0.455763	0.584312	0.394697	1.01318	1632	13	Srp14,Srp9,Mafb	3	0.230769	Akt3,Dpp4,Elp4,Foxa2,Foxo1,Lmo2,Mafb,Sec11a,Slc2a2,Spcs1,Srp14,Srp9,Srprb	Mouse
groupvp_IgG-groupveh_IgG	_tstat	within each collection	CP:REACTOME: Reactome gene sets	REACTOME_POST_NMDA_RECEPTOR_ACTIVATION_EVENTS	0.456814	0.703678	0.370775	1.00775	1665	16	Calm3,Calm1,Rras,Calm2,Pdpk1,Prkacb,Hras,Rps6ka1,Camkk1,Mapk1	10	0.625	Akap9,Braf,Calm1,Calm2,Calm3,Camk2b,Camkk1,Creb1,Hras,Mapk1,Pdpk1,Prkacb,Raf1,Rps6ka1,Rps6ka3,Rras	Mouse
groupvp_IgG-groupveh_IgG	_tstat	within each collection	CP:REACTOME: Reactome gene sets	REACTOME_GAMMA_CARBOXYLATION_TRANSPORT_AND_AMINO_TERMINAL_CLEAVAGE_OF_PROTEINS	0.458634	0.704702	-0.413347	-0.971664	825	6	Pros1,F2,Ggcx	3	0.5	F10,F2,Furin,Ggcx,Pros1,Vkorc1	Mouse
groupvp_IgG-groupveh_IgG	_tstat	within each collection	CP:REACTOME: Reactome gene sets	REACTOME_DOWNREGULATION_OF_ERBB2_ERBB3_SIGNALING	0.46046	0.705418	0.445642	1.01298	1542	8	Akt1,Rps27a,Akt3,Gm11808	4	0.5	Akt1,Akt2,Akt3,Erbb3,Gm11808,Rnf41,Rps27a,Usp8	Mouse
groupvp_IgG-groupveh_IgG	_tstat	within each collection	CP:KEGG: KEGG gene sets	KEGG_N_GLYCAN_BIOSYNTHESIS	0.46138	0.682692	-0.245972	-0.99012	447	33	Stt3b,Rpn1,Man2a1,Alg2,Ganab,Mgat4a	6	0.181818	Alg1,Alg10b,Alg14,Alg2,Alg5,Alg6,B4galt1,B4galt3,Dad1,Ddost,Dpagt1,Dpm1,Dpm2,Dpm3,Fut8,Ganab,Man1a2,Man1b1,Man1c1,Man2a1,Man2a2,Mgat1,Mgat2,Mgat4a,Mgat4b,Mgat5,Mogs,Rpn1,Rpn2,St6gal1,Stt3a,Stt3b,Tusc3	Mouse
groupvp_IgG-groupveh_IgG	_tstat	within each collection	CP:REACTOME: Reactome gene sets	REACTOME_REGULATION_OF_SIGNALING_BY_CBL	0.461413	0.705418	0.365179	1.00368	1691	17	Hck,Pik3cb,Pik3r1,Grb2,Cbl,Pik3cd,Lyn,Vav1	8	0.470588	Blnk,Cbl,Crk,Crkl,Fyn,Grb2,Hck,Lyn,Pik3ca,Pik3cb,Pik3cd,Pik3r1,Pik3r2,Rapgef1,Syk,Vav1,Yes1	Mouse
groupvp_IgG-groupveh_IgG	_tstat	within each collection	CP:REACTOME: Reactome gene sets	REACTOME_CREB_PHOSPHORYLATION_THROUGH_THE_ACTIVATION_OF_CAMKII	0.465167	0.70938	0.491089	1.02101	1488	6	Calm3,Calm1,Calm2	3	0.5	Akap9,Calm1,Calm2,Calm3,Camk2b,Creb1	Mouse
groupvp_IgG-groupveh_IgG	_tstat	within each collection	CP:REACTOME: Reactome gene sets	REACTOME_ACTIVATION_OF_CHAPERONE_GENES_BY_ATF6_ALPHA	0.471715	0.715407	0.427923	1.00366	1600	9	Atf4,Ddit3,Atf6,Nfya	4	0.444444	Atf4,Atf6,Calr,Ddit3,Hsp90b1,Hspa5,Nfya,Nfyb,Xbp1	Mouse
groupvp_IgG-groupveh_IgG	_tstat	within each collection	CP:REACTOME: Reactome gene sets	REACTOME_SIGNAL_ATTENUATION	0.472637	0.715407	-0.359782	-0.980773	759	9	Insr,Crk	2	0.222222	Crk,Dok1,Grb10,Grb2,Insr,Irs2,Mapk3,Shc1,Sos1	Mouse
groupvp_IgG-groupveh_IgG	_tstat	within each collection	CP:REACTOME: Reactome gene sets	REACTOME_MITOTIC_G2_G2_M_PHASES	0.472777	0.715407	0.285038	1.00154	2057	61	Dynll1,Tuba1a,Ccna2,Tuba4a,Hsp90aa1,Dctn3,Csnk1e,E2f1,Prkar2b,Ywhag,Ssna1,Cntrl,Actr1a,Dctn2,Tubb4b,Xpo1,Cdk1,Cep250,Mapre1,Ccnh,Cdc25a,Pafah1b1,Ywhae,Cep63	24	0.393443	Actr1a,Akap9,Alms1,Ccna2,Ccnh,Cdc25a,Cdk1,Cdk2,Cdk5rap2,Cdk7,Cenpj,Cep135,Cep164,Cep192,Cep250,Cep290,Cep57,Cep63,Cep70,Cetn2,Ckap5,Clasp1,Cntrl,Csnk1d,Csnk1e,Dctn1,Dctn2,Dctn3,Dync1h1,Dync1i2,Dynll1,E2f1,Fgfr1op,Haus2,Hsp90aa1,Mapre1,Mnat1,Nedd1,Ninl,Numa1,Ofd1,Pafah1b1,Pcm1,Pcnt,Pkmyt1,Ppp2r1a,Prkaca,Prkar2b,Sdccag8,Ssna1,Tuba1a,Tuba4a,Tubb4b,Tubg1,Tubgcp2,Tubgcp3,Tubgcp5,Wee1,Xpo1,Ywhae,Ywhag	Mouse
groupvp_IgG-groupveh_IgG	_tstat	within each collection	CP:REACTOME: Reactome gene sets	REACTOME_SPRY_REGULATION_OF_FGF_SIGNALING	0.474323	0.715407	0.388725	1.00176	1680	13	Rps27a,Mapk3,Mknk1,Grb2,Cbl,Ppp2ca,Gm11808,Mapk1	8	0.615385	Braf,Cbl,Gm11808,Grb2,Mapk1,Mapk3,Mknk1,Ppp2ca,Ppp2cb,Ppp2r1a,Rps27a,Spry2,Src	Mouse
groupvp_IgG-groupveh_IgG	_tstat	within each collection	CP:REACTOME: Reactome gene sets	REACTOME_KERATAN_SULFATE_DEGRADATION	0.475315	0.715407	-0.440804	-0.97171	904	5	Prelp,Glb1	2	0.4	Glb1,Gns,Hexa,Hexb,Prelp	Mouse
groupvp_IgG-groupveh_IgG	_tstat	within each collection	CP:REACTOME: Reactome gene sets	REACTOME_GAP_JUNCTION_DEGRADATION	0.476276	0.715407	0.441142	1.00276	1595	8	Dab2,Clta,Cltb,Dnm2,Ap2m1	5	0.625	Ap2m1,Clta,Cltb,Cltc,Dab2,Dnm2,Gja1,Myo6	Mouse
groupvp_IgG-groupveh_IgG	_tstat	within each collection	CP:KEGG: KEGG gene sets	KEGG_BASE_EXCISION_REPAIR	0.477149	0.69943	0.335741	0.992358	1847	24	Pold4,Pole3,Ung,Lig1,Mbd4,Pold2,Polb,Pold3,Pole4,Pcna,Fen1,Pold1,Apex1,Neil1	14	0.583333	Apex1,Apex2,Fen1,Lig1,Lig3,Mbd4,Mpg,Neil1,Parp1,Parp2,Parp3,Parp4,Pcna,Polb,Pold1,Pold2,Pold3,Pold4,Pole,Pole3,Pole4,Tdg,Ung,Xrcc1	Mouse
groupvp_IgG-groupveh_IgG	_tstat	within each collection	CP:REACTOME: Reactome gene sets	REACTOME_PHASE1_FUNCTIONALIZATION_OF_COMPOUNDS	0.477925	0.715407	0.371681	0.995205	1731	15	Ptgis,Smox,Ptgs1,Ptgs2,Aldh2,Aldh1a7,Cyp27a1,Aldh1a1	8	0.533333	Acss2,Aldh1a1,Aldh1a7,Aldh2,Cyp27a1,Cyp39a1,Fmo2,Maoa,Maob,Paox,Ptgis,Ptgs1,Ptgs2,Smox,Tbxas1	Mouse
groupvp_IgG-groupveh_IgG	_tstat	within each collection	CP:REACTOME: Reactome gene sets	REACTOME_PROCESSING_OF_CAPPED_INTRONLESS_PRE_MRNA	0.478791	0.715407	0.351324	0.99426	1805	19	Snrpb,Pabpn1,Snrpe,Snrpd3,Pcf11,Lsm10,Clp1,Ncbp1,Nudt21,Cstf3	10	0.526316	Clp1,Cpsf1,Cpsf2,Cpsf3,Cpsf7,Cstf2,Cstf3,Lsm10,Ncbp1,Ncbp2,Nudt21,Pabpn1,Papola,Pcf11,Slbp,Snrpb,Snrpd3,Snrpe,Snrpf	Mouse
groupvp_IgG-groupveh_IgG	_tstat	within each collection	CP:REACTOME: Reactome gene sets	REACTOME_SIGNALING_BY_FGFR1_MUTANTS	0.479675	0.715407	-0.281996	-0.970294	589	19	Trim24,Bcr,Zmym2,Stat5a,Fgfr1	5	0.263158	Bcr,Cntrl,Cpsf6,Cux1,Fgfr1,Fgfr1op,Fgfr1op2,Gab2,Grb2,Myo18a,Pik3ca,Pik3r1,Plcg1,Stat1,Stat3,Stat5a,Stat5b,Trim24,Zmym2	Mouse
groupvp_IgG-groupveh_IgG	_tstat	within each collection	CP:KEGG: KEGG gene sets	KEGG_VASOPRESSIN_REGULATED_WATER_REABSORPTION	0.480846	0.69943	0.316033	0.990868	1932	32	Dynll1,Arhgdia,Arhgdib,Rab11a,Dctn5,Creb3,Prkacb,Dctn2,Gnas,Creb5,Nsf,Creb3l1,Rab5a,Rab5c	14	0.4375	Adcy6,Adcy9,Arhgdia,Arhgdib,Creb1,Creb3,Creb3l1,Creb3l2,Creb5,Dctn1,Dctn2,Dctn4,Dctn5,Dctn6,Dync1h1,Dync1i2,Dync1li1,Dync1li2,Dync2h1,Dync2li1,Dynll1,Dynll2,Gnas,Nsf,Prkaca,Prkacb,Prkx,Rab11a,Rab11b,Rab5a,Rab5c,Vamp2	Mouse
groupvp_IgG-groupveh_IgG	_tstat	within each collection	CP:REACTOME: Reactome gene sets	REACTOME_GOLGI_ASSOCIATED_VESICLE_BIOGENESIS	0.483063	0.717225	0.300057	0.990602	2024	41	Picalm,Bloc1s1,Hspa8,Tpd52,Ap3s1,Snx2,Vamp8,Clta,Dtnbp1,Ap4b1,Hip1r,Snx5,Ap3b1,Dnm2	14	0.341463	Ap1b1,Ap1g1,Ap1m1,Ap1m2,Ap1s1,Ap1s2,Ap3b1,Ap3s1,Ap4b1,Arf1,Arrb1,Bloc1s1,Clta,Cltc,Cpd,Dnm2,Dtnbp1,Gak,Hip1r,Hspa8,Igf2r,Napa,Necap1,Ocrl,Picalm,Pik3c2a,Pum1,Rab5c,Sh3d19,Snapin,Snx2,Snx5,Snx9,Sort1,Tfrc,Tpd52,Tpd52l1,Txndc5,Vamp2,Vamp8,Yipf6	Mouse
groupvp_IgG-groupveh_IgG	_tstat	within each collection	CP:REACTOME: Reactome gene sets	REACTOME_G2_M_CHECKPOINTS	0.483245	0.717225	0.322345	0.993598	1917	29	Rpa3,Rfc2,Rpa2,Mcm4,Cdc6,Rfc4,Mcm2,Cdk1,Atrip,Cdc25a,Mcm5	11	0.37931	Atm,Atr,Atrip,Cdc25a,Cdc6,Cdk1,Cdk2,Dbf4,Hus1,Mcm2,Mcm3,Mcm4,Mcm5,Mcm6,Mcm7,Orc2,Orc3,Orc4,Orc5,Orc6,Rad17,Rfc2,Rfc3,Rfc4,Rfc5,Rpa1,Rpa2,Rpa3,Wee1	Mouse
groupvp_IgG-groupveh_IgG	_tstat	within each collection	CP:KEGG: KEGG gene sets	KEGG_NUCLEOTIDE_EXCISION_REPAIR	0.484221	0.69943	0.302981	0.995093	2009	41	Rpa3,Rfc2,Rpa2,Pold4,Pole3,Rbx1,Rfc4,Lig1,Ercc3,Gtf2h5,Pold2,Ddb2,Ccnh,Rad23a,Pold3,Pole4,Ercc1,Rad23b,Pcna,Gtf2h3,Cetn2,Mnat1,Gtf2h1,Pold1	24	0.585366	Bivm,Ccnh,Cdk7,Cetn2,Cul4a,Cul4b,Ddb1,Ddb2,Ercc1,Ercc2,Ercc3,Ercc4,Ercc5,Gtf2h1,Gtf2h2,Gtf2h3,Gtf2h4,Gtf2h5,Lig1,Mnat1,Pcna,Pold1,Pold2,Pold3,Pold4,Pole,Pole3,Pole4,Rad23a,Rad23b,Rbx1,Rfc1,Rfc2,Rfc3,Rfc4,Rfc5,Rpa1,Rpa2,Rpa3,Xpa,Xpc	Mouse
groupvp_IgG-groupveh_IgG	_tstat	within each collection	CP:REACTOME: Reactome gene sets	REACTOME_DAG_AND_IP3_SIGNALING	0.486595	0.719088	0.353005	0.984582	1814	18	Calm3,Calm1,Prkar1a,Prkar2b,Calm2,Prkacb	6	0.333333	Adcy6,Adcy7,Adcy9,Calm1,Calm2,Calm3,Creb1,Itpr2,Itpr3,Plcg1,Prkaca,Prkacb,Prkar1a,Prkar2a,Prkar2b,Prkca,Prkcd,Prkce	Mouse
groupvp_IgG-groupveh_IgG	_tstat	within each collection	CP:REACTOME: Reactome gene sets	REACTOME_LIPID_DIGESTION_MOBILIZATION_AND_TRANSPORT	0.486931	0.719088	-0.249471	-0.974979	502	29	Alb,Apob,Apoe,Sdc1,Bmp1,Cav1,Ldlr,Hspg2,Apoc2,Lpl	10	0.344828	Abca1,Abcg1,Abhd5,Alb,Apoa1,Apoa2,Apob,Apoc2,Apoc3,Apoe,Bmp1,Cav1,Fabp4,Hspg2,Ldlr,Ldlrap1,Lipe,Lpl,Mgll,P4hb,Pltp,Ppp1ca,Ppp1cb,Ppp1cc,Prkaca,Prkacb,Sar1b,Scarb1,Sdc1	Mouse
groupvp_IgG-groupveh_IgG	_tstat	within each collection	CP:REACTOME: Reactome gene sets	REACTOME_PI_METABOLISM	0.488037	0.719088	0.306705	0.989016	1998	36	Pip5k1c,Pitpnb,Inpp5k,Pik3cb,Pik3r1,Pip4k2b,Pik3r5,Pip4k2a,Mtmr14,Pi4k2b,Pik3cd,Arf1,Mtmr2,Sacm1l,Ocrl,Synj1	16	0.444444	Arf1,Arf3,Fig4,Inpp5e,Inpp5k,Inppl1,Mtm1,Mtmr1,Mtmr14,Mtmr2,Mtmr3,Mtmr4,Mtmr6,Ocrl,Pi4k2a,Pi4k2b,Pi4kb,Pik3c2a,Pik3c2g,Pik3c3,Pik3ca,Pik3cb,Pik3cd,Pik3cg,Pik3r1,Pik3r2,Pik3r5,Pikfyve,Pip4k2a,Pip4k2b,Pip5k1c,Pitpnb,Pten,Sacm1l,Synj1,Vac14	Mouse
groupvp_IgG-groupveh_IgG	_tstat	within each collection	CP:REACTOME: Reactome gene sets	REACTOME_RECRUITMENT_OF_MITOTIC_CENTROSOME_PROTEINS_AND_COMPLEXES	0.490387	0.72081	0.288299	0.987771	2116	51	Dynll1,Tuba1a,Tuba4a,Hsp90aa1,Dctn3,Csnk1e,Prkar2b,Ywhag,Ssna1,Cntrl,Actr1a,Dctn2	12	0.235294	Actr1a,Akap9,Alms1,Cdk1,Cdk5rap2,Cenpj,Cep135,Cep164,Cep192,Cep250,Cep290,Cep57,Cep63,Cep70,Cetn2,Ckap5,Clasp1,Cntrl,Csnk1d,Csnk1e,Dctn1,Dctn2,Dctn3,Dync1h1,Dync1i2,Dynll1,Fgfr1op,Haus2,Hsp90aa1,Mapre1,Nedd1,Ninl,Numa1,Ofd1,Pafah1b1,Pcm1,Pcnt,Ppp2r1a,Prkaca,Prkar2b,Sdccag8,Ssna1,Tuba1a,Tuba4a,Tubb4b,Tubg1,Tubgcp2,Tubgcp3,Tubgcp5,Ywhae,Ywhag	Mouse
groupvp_IgG-groupveh_IgG	_tstat	within each collection	CP:REACTOME: Reactome gene sets	REACTOME_DOWNREGULATION_OF_SMAD2_3_SMAD4_TRANSCRIPTIONAL_ACTIVITY	0.492761	0.722559	0.35124	0.979661	1837	18	Rps27a,Smad2,Skil,Hdac1,Ube2d3,Ncor1,Smad4,Gm11808,Tgif1	9	0.5	Gm11808,Hdac1,Ncor1,Ncor2,Parp1,Ppm1a,Rps27a,Ski,Skil,Smad2,Smad4,Smurf2,Tgif1,Tgif2,Trim33,Ube2d1,Ube2d3,Usp9x	Mouse
groupvp_IgG-groupveh_IgG	_tstat	within each collection	CP:REACTOME: Reactome gene sets	REACTOME_RNA_POL_III_TRANSCRIPTION_TERMINATION	0.495941	0.724233	-0.295899	-0.962714	671	16	Nfib,Polr3f	2	0.125	Nfib,Polr1c,Polr1d,Polr2e,Polr2f,Polr2h,Polr2k,Polr2l,Polr3b,Polr3c,Polr3d,Polr3e,Polr3f,Polr3h,Polr3k,Ssb	Mouse
groupvp_IgG-groupveh_IgG	_tstat	within each collection	CP:REACTOME: Reactome gene sets	REACTOME_TRANSMEMBRANE_TRANSPORT_OF_SMALL_MOLECULES	0.497111	0.724233	0.253883	1.00001	2408	174	Slc16a3,Slc7a11,Slc3a2,Slc20a1,Atp6v1b2,Gng10,Slc15a3,Slc38a1,Atp6v0c,Gng2,Nup43,Gngt2,Atp6v1f,Slc11a1,Rab11a,Atp6v0a2,Gnb2,Gng11,Atp6v0b,Slc2a1,Prkar1a,Nupl2,Atp6v1d,Slc1a5,Atp8b4,Atp6v1c1,Hk2,Atp6v1g1,Prkar2b,Hmox1,Tcirg1,Slc39a6,Prkacb,Slc41a1,Slc15a4,Slc4a7,Slc29a3,Gnas,Rae1,Slc24a5,Slc22a15,Nup35,Slc39a1,Slc35d2,Nup62,Nup214	46	0.264368	Aaas,Abca2,Abca3,Abca7,Abca9,Abcb10,Abcc1,Abcc2,Abcc3,Abcc4,Abcc5,Abcd1,Abcd3,Abcg1,Abcg3,Adcy6,Adcy7,Adcy9,Alb,Apoa1,Aqp1,Aqp5,Atp10a,Atp11a,Atp11b,Atp11c,Atp1a1,Atp1a3,Atp1b1,Atp1b3,Atp2a1,Atp2a2,Atp2a3,Atp2c1,Atp6v0a2,Atp6v0b,Atp6v0c,Atp6v0d1,Atp6v1a,Atp6v1b2,Atp6v1c1,Atp6v1d,Atp6v1f,Atp6v1g1,Atp6v1g2,Atp6v1h,Atp7a,Atp8a1,Atp8b1,Atp8b4,Atp9a,Atp9b,Cftr,Cp,G6pc3,Gckr,Gnas,Gnb1,Gnb2,Gnb5,Gng10,G…	Mouse
groupvp_IgG-groupveh_IgG	_tstat	within each collection	CP:KEGG: KEGG gene sets	KEGG_FOCAL_ADHESION	0.497475	0.708345	0.260479	0.999592	2363	130	Akt1,Actg1,Actb,Vasp,Myl12b,Pip5k1c,Rac1,Rhoa,Rac2,Rap1b,Pik3cb,Birc3,Mapk3,Igf1,Zyx,Cdc42,Pik3r1,Tln1,Rap1a,Jun,Ppp1r12a,Itga4,Pxn,Grb2,Ppp1cc,Pik3r5,Pak1,Kdr,Pdpk1,Ppp1ca,Col3a1,Birc2,Vcl,Ccnd3	34	0.261538	Actb,Actg1,Actn1,Actn4,Akt1,Akt2,Akt3,Arhgap35,Arhgap5,Bad,Bcar1,Bcl2,Birc2,Birc3,Braf,Capn2,Cav1,Cav2,Ccnd1,Ccnd2,Ccnd3,Cdc42,Col1a1,Col3a1,Col4a1,Col4a2,Col4a4,Col6a1,Col6a2,Crk,Crkl,Ctnnb1,Diaph1,Dock1,Egfr,Flna,Flnb,Flt4,Fn1,Fyn,Grb2,Gsk3b,Hras,Igf1,Igf1r,Ilk,Itga2b,Itga3,Itga4,Itga5,Itga6,Itga9,Itgav,Itgb1,Itgb4,Itgb5,Itgb6,Itgb7,Itgb8,Jun,Kdr,Lama4,Lama5,Lamb2,Lamb3,Lamc1,Lamc2,Lamc3,Map2k1…	Mouse
groupvp_IgG-groupveh_IgG	_tstat	within each collection	CP:REACTOME: Reactome gene sets	REACTOME_CTNNB1_PHOSPHORYLATION_CASCADE	0.497725	0.724233	0.389694	0.984963	1749	12	Ppp2r5c,Ppp2r1b,Axin1,Ppp2ca,Ppp2r5a,Ppp2r1a,Csnk1a1	7	0.583333	Apc,Axin1,Csnk1a1,Ctnnb1,Ppp2ca,Ppp2cb,Ppp2r1a,Ppp2r1b,Ppp2r5a,Ppp2r5c,Ppp2r5d,Ppp2r5e	Mouse
groupvp_IgG-groupveh_IgG	_tstat	within each collection	CP:KEGG: KEGG gene sets	KEGG_LONG_TERM_DEPRESSION	0.498177	0.708345	0.3039	0.980731	2048	37	Gnai3,Kras,Gnai2,Mapk3,Igf1,Gna13,Gna12,Gria3,Gnas,Ppp2r1b,Hras,Ppp2ca,Lyn,Prkcb,Map2k2	15	0.405405	Araf,Braf,Cacna1a,Gna11,Gna12,Gna13,Gnai2,Gnai3,Gnas,Gria3,Hras,Igf1,Igf1r,Itpr1,Itpr2,Itpr3,Kras,Lyn,Map2k1,Map2k2,Mapk1,Mapk3,Nras,Pla2g12a,Pla2g12b,Pla2g4a,Pla2g5,Plcb2,Plcb3,Plcb4,Ppp2ca,Ppp2cb,Ppp2r1a,Ppp2r1b,Prkca,Prkcb,Raf1	Mouse
groupvp_IgG-groupveh_IgG	_tstat	within each collection	CP:REACTOME: Reactome gene sets	REACTOME_SIGNALING_BY_FGFR	0.498652	0.724233	0.273993	0.989894	2219	72	Akt1,Nr4a1,Cdkn1a,Calm3,Kras,Calm1,Rps27a,Mapk3,Prkar1a,Pik3r1,Mknk1,Grb2,Cdkn1b,Prkar2b,Calm2,Foxo3,Pdpk1,Prkacb,Cbl,Akt3,Cdk1,Bad,Hras,Gsk3a,Akt1s1,Ppp2ca,Ywhab	27	0.375	Adcy6,Adcy7,Adcy9,Akt1,Akt1s1,Akt2,Akt3,Bad,Braf,Calm1,Calm2,Calm3,Cbl,Cdk1,Cdkn1a,Cdkn1b,Chuk,Creb1,Fgfr1,Fgfr2,Fgfr3,Fgfr4,Foxo1,Foxo3,Frs2,Gab1,Gm11808,Grb2,Gsk3a,Hras,Itpr2,Itpr3,Kras,Map2k1,Map2k2,Mapk1,Mapk3,Mapkap1,Mdm2,Mknk1,Mlst8,Mtor,Nr4a1,Nras,Pdpk1,Phlpp1,Pik3ca,Pik3r1,Plcg1,Ppp2ca,Ppp2cb,Ppp2r1a,Prkaca,Prkacb,Prkar1a,Prkar2a,Prkar2b,Prkca,Prkcd,Prkce,Pten,Raf1,Rictor,Rps27a,Rps6kb2,S…	Mouse
groupvp_IgG-groupveh_IgG	_tstat	within each collection	CP:REACTOME: Reactome gene sets	REACTOME_TRAFFICKING_OF_GLUR2_CONTAINING_AMPA_RECEPTORS	0.5	0.724466	-0.335584	-0.944273	775	10	Ap2b1,Ap2a2,Pick1,Prkca	4	0.4	Ap2a1,Ap2a2,Ap2b1,Ap2m1,Ap2s1,Gria3,Nsf,Pick1,Prkca,Prkcb	Mouse
groupvp_IgG-groupveh_IgG	_tstat	within each collection	CP:REACTOME: Reactome gene sets	REACTOME_G0_AND_EARLY_G1	0.501227	0.724523	0.355519	0.977128	1837	17	Ccna2,E2f1,Hdac1,Cdc6,Cdk1,Tfdp1,Cdc25a,Lin37,Pcna,Lin54,Rbl1	11	0.647059	Ccna2,Cdc25a,Cdc6,Cdk1,Cdk2,Dyrk1a,E2f1,E2f4,E2f5,Hdac1,Lin37,Lin54,Lin9,Pcna,Rbl1,Rbl2,Tfdp1	Mouse
groupvp_IgG-groupveh_IgG	_tstat	within each collection	CP:REACTOME: Reactome gene sets	REACTOME_DOWNSTREAM_SIGNALING_OF_ACTIVATED_FGFR	0.503086	0.72549	0.279507	0.985371	2200	62	Akt1,Nr4a1,Cdkn1a,Calm3,Kras,Calm1,Mapk3,Prkar1a,Pik3r1,Grb2,Cdkn1b,Prkar2b,Calm2,Foxo3,Pdpk1,Prkacb,Akt3,Cdk1,Bad,Hras,Gsk3a,Akt1s1,Ywhab	23	0.370968	Adcy6,Adcy7,Adcy9,Akt1,Akt1s1,Akt2,Akt3,Bad,Calm1,Calm2,Calm3,Cdk1,Cdkn1a,Cdkn1b,Chuk,Creb1,Fgfr1,Fgfr2,Fgfr3,Fgfr4,Foxo1,Foxo3,Frs2,Gab1,Grb2,Gsk3a,Hras,Itpr2,Itpr3,Kras,Map2k1,Map2k2,Mapk1,Mapk3,Mapkap1,Mdm2,Mlst8,Mtor,Nr4a1,Nras,Pdpk1,Phlpp1,Pik3ca,Pik3r1,Plcg1,Prkaca,Prkacb,Prkar1a,Prkar2a,Prkar2b,Prkca,Prkcd,Prkce,Pten,Raf1,Rictor,Rps6kb2,Shc1,Sos1,Them4,Tsc2,Ywhab	Mouse
groupvp_IgG-groupveh_IgG	_tstat	within each collection	CP:REACTOME: Reactome gene sets	REACTOME_CHONDROITIN_SULFATE_BIOSYNTHESIS	0.505222	0.726853	0.432055	0.982101	1692	8	Dcn,Chst15,Chst11	3	0.375	Bgn,Chpf,Chpf2,Chst11,Chst15,Chsy1,Csgalnact2,Dcn	Mouse
groupvp_IgG-groupveh_IgG	_tstat	within each collection	CP:REACTOME: Reactome gene sets	REACTOME_TIE2_SIGNALING	0.508747	0.726918	0.379303	0.977475	1802	13	Kras,Pik3cb,Pik3r1,Grb2	4	0.307692	Angpt1,Grb14,Grb2,Grb7,Hras,Kras,Nras,Pik3ca,Pik3cb,Pik3r1,Pik3r2,Shc1,Sos1	Mouse
groupvp_IgG-groupveh_IgG	_tstat	within each collection	CP:REACTOME: Reactome gene sets	REACTOME_CREB_PHOSPHORYLATION_THROUGH_THE_ACTIVATION_OF_RAS	0.509066	0.726918	0.370373	0.972321	1824	14	Calm3,Calm1,Rras,Calm2,Pdpk1,Hras,Rps6ka1	7	0.5	Akap9,Braf,Calm1,Calm2,Calm3,Camk2b,Creb1,Hras,Mapk1,Pdpk1,Raf1,Rps6ka1,Rps6ka3,Rras	Mouse
groupvp_IgG-groupveh_IgG	_tstat	within each collection	CP:REACTOME: Reactome gene sets	REACTOME_MAP_KINASE_ACTIVATION_IN_TLR_CASCADE	0.509303	0.726918	0.294986	0.973861	2134	41	Mapkapk2,Fos,Atf1,Mapk3,Map2k3,Jun,Irak2,Nod1,Mapkapk3,Cdk1,Ppp2r1b,Rps6ka1,Ppp2ca,Map2k2	14	0.341463	Atf1,Atf2,Cdk1,Creb1,Dusp6,Dusp7,Fos,Ikbkg,Irak1,Irak2,Jun,Map2k1,Map2k2,Map2k3,Map2k4,Map2k6,Map2k7,Map3k7,Mapk1,Mapk14,Mapk3,Mapk7,Mapk8,Mapk9,Mapkapk2,Mapkapk3,Mef2a,Mef2c,Nod1,Ppp2ca,Ppp2cb,Ppp2r1a,Ppp2r1b,Ppp2r5d,Ripk2,Rps6ka1,Rps6ka3,Rps6ka5,Tab1,Tab2,Tab3	Mouse
groupvp_IgG-groupveh_IgG	_tstat	within each collection	CP:REACTOME: Reactome gene sets	REACTOME_PURINE_RIBONUCLEOSIDE_MONOPHOSPHATE_BIOSYNTHESIS	0.510034	0.726918	0.393836	0.972582	1778	11	Adssl1,Gmps,Impdh2,Atic,Adsl,Adss,Gart	7	0.636364	Adsl,Adss,Adssl1,Atic,Gart,Gmps,Impdh1,Impdh2,Paics,Pfas,Ppat	Mouse
groupvp_IgG-groupveh_IgG	_tstat	within each collection	CP:KEGG: KEGG gene sets	KEGG_AMINO_SUGAR_AND_NUCLEOTIDE_SUGAR_METABOLISM	0.511039	0.721001	0.308239	0.97422	2059	33	Hk2,Gmds,Nagk,Galk1,Hexb,Nans,Hexa,Gale,Galt,Uap1,Hk3,Ugp2,Galk2,Pgm3,Amdhd2,Pmm2,Gnpnat1,Cyb5r1,Hk1,Cyb5r3	20	0.606061	Amdhd2,Cmas,Cyb5r1,Cyb5r3,Gale,Galk1,Galk2,Galt,Gfpt1,Gmds,Gmppa,Gne,Gnpda1,Gnpda2,Gnpnat1,Hexa,Hexb,Hk1,Hk2,Hk3,Nagk,Nanp,Nans,Pgm1,Pgm2,Pgm3,Pmm2,Renbp,Tsta3,Uap1,Ugdh,Ugp2,Uxs1	Mouse
groupvp_IgG-groupveh_IgG	_tstat	within each collection	CP:REACTOME: Reactome gene sets	REACTOME_PEROXISOMAL_LIPID_METABOLISM	0.512337	0.728497	-0.29786	-0.951562	705	15	Acox1,Crat,Gnpat,Acox2,Crot,Slc25a17,Abcd1	7	0.466667	Abcd1,Acot8,Acox1,Acox2,Acox3,Agps,Crat,Crot,Far1,Gnpat,Hsd17b4,Idh1,Phyh,Scp2,Slc25a17	Mouse
groupvp_IgG-groupveh_IgG	_tstat	within each collection	CP:KEGG: KEGG gene sets	KEGG_ALANINE_ASPARTATE_AND_GLUTAMATE_METABOLISM	0.517271	0.721158	-0.266096	-0.955323	598	22	Gfpt1,Cps1,Got2	3	0.136364	Acy3,Adsl,Adss,Adssl1,Aldh4a1,Aldh5a1,Asl,Asns,Ass1,Cad,Cps1,Ddo,Gfpt1,Gls,Glud1,Glul,Got1,Got2,Gpt,Gpt2,Nit2,Ppat	Mouse
groupvp_IgG-groupveh_IgG	_tstat	within each collection	CP:REACTOME: Reactome gene sets	REACTOME_ZINC_TRANSPORTERS	0.517397	0.73196	-0.330547	-0.930101	802	10	Slc39a3,Slc39a10,Slc30a5	3	0.3	Slc30a1,Slc30a5,Slc30a7,Slc39a1,Slc39a10,Slc39a3,Slc39a4,Slc39a6,Slc39a7,Slc39a8	Mouse
groupvp_IgG-groupveh_IgG	_tstat	within each collection	CP:KEGG: KEGG gene sets	KEGG_AXON_GUIDANCE	0.519075	0.721158	0.271702	0.978789	2312	75	Cfl1,Gnai3,Rac1,Cxcr4,Rhoa,Kras,Plxnc1,Gnai2,Rac2,Mapk3,Cdc42,Sema4a	12	0.16	Abl1,Ablim1,Arhgef12,Cdc42,Cdk5,Cfl1,Cfl2,Cxcl12,Cxcr4,Dpysl2,Efna1,Efna2,Efna4,Efnb1,Efnb2,Epha2,Ephb4,Fes,Fyn,Gnai2,Gnai3,Gsk3b,Hras,Itgb1,Kras,L1cam,Limk2,Mapk1,Mapk3,Met,Nck1,Nck2,Nfat5,Nfatc1,Nfatc2,Nfatc3,Ngef,Nras,Nrp1,Ntn4,Pak1,Pak2,Pak4,Pak6,Plxna3,Plxnb1,Plxnb2,Plxnc1,Ppp3ca,Ppp3cb,Ppp3cc,Ppp3r1,Ptk2,Rac1,Rac2,Rac3,Rasa1,Rgs3,Rhoa,Rhod,Rock1,Rock2,Sema3c,Sema3f,Sema4a,Sema4b,Sema4c,Sema…	Mouse
groupvp_IgG-groupveh_IgG	_tstat	within each collection	CP:REACTOME: Reactome gene sets	REACTOME_L1CAM_INTERACTIONS	0.520216	0.73196	-0.222114	-0.96321	385	47	Alcam,Ank3,Ap2b1,Ap2a2,Lamc1,Dlg1,Sptan1,Rdx,Fgfr1,Src,Itgb1	11	0.234043	Alcam,Ank3,Ap2a1,Ap2a2,Ap2b1,Ap2m1,Ap2s1,Clta,Cltc,Csnk2a1,Csnk2a2,Csnk2b,Dlg1,Dlg3,Dnm2,Dpysl2,Egfr,Ezr,Fgfr1,Itga2b,Itga5,Itga9,Itgav,Itgb1,L1cam,Lamc1,Map2k1,Map2k2,Mapk1,Mapk3,Msn,Nrp1,Nrp2,Numb,Pak1,Rac1,Ranbp9,Rdx,Rps6ka1,Rps6ka3,Rps6ka5,Scn1b,Sdcbp,Sptan1,Sptbn1,Src,Stip1	Mouse
groupvp_IgG-groupveh_IgG	_tstat	within each collection	CP:REACTOME: Reactome gene sets	REACTOME_PI3K_EVENTS_IN_ERBB4_SIGNALING	0.521038	0.73196	0.314462	0.9693	2067	29	Akt1,Nr4a1,Cdkn1a,Pik3r1,Cdkn1b,Foxo3,Pdpk1,Akt3,Bad,Gsk3a,Akt1s1	11	0.37931	Akt1,Akt1s1,Akt2,Akt3,Bad,Btc,Cdkn1a,Cdkn1b,Chuk,Creb1,Erbb4,Foxo1,Foxo3,Gsk3a,Hbegf,Mapkap1,Mdm2,Mlst8,Mtor,Nr4a1,Pdpk1,Phlpp1,Pik3ca,Pik3r1,Pten,Rictor,Rps6kb2,Them4,Tsc2	Mouse
groupvp_IgG-groupveh_IgG	_tstat	within each collection	CP:REACTOME: Reactome gene sets	REACTOME_REGULATION_OF_KIT_SIGNALING	0.523013	0.73196	0.366275	0.961563	1874	14	Kit,Socs1,Grb2,Ptpn6,Cbl,Lyn	6	0.428571	Cbl,Fyn,Grb2,Kit,Lyn,Prkca,Ptpn6,Sh2b2,Sh2b3,Socs1,Socs6,Sos1,Src,Yes1	Mouse
groupvp_IgG-groupveh_IgG	_tstat	within each collection	CP:REACTOME: Reactome gene sets	REACTOME_CYCLIN_A_B1_ASSOCIATED_EVENTS_DURING_G2_M_TRANSITION	0.523571	0.73196	0.410152	0.961977	1776	9	Ccna2,Xpo1,Cdk1,Ccnh,Cdc25a	5	0.555556	Ccna2,Ccnh,Cdc25a,Cdk1,Cdk7,Mnat1,Pkmyt1,Wee1,Xpo1	Mouse
groupvp_IgG-groupveh_IgG	_tstat	within each collection	CP:REACTOME: Reactome gene sets	REACTOME_PTM_GAMMA_CARBOXYLATION_HYPUSINE_FORMATION_AND_ARYLSULFATASE_ACTIVATION	0.524226	0.73196	-0.311913	-0.930123	778	12	Arsk,Pros1,Sumf1	3	0.25	Arsb,Arsg,Arsk,Dohh,Eif5a,F10,F2,Furin,Ggcx,Pros1,Sumf1,Vkorc1	Mouse
groupvp_IgG-groupveh_IgG	_tstat	within each collection	CP:REACTOME: Reactome gene sets	REACTOME_INITIAL_TRIGGERING_OF_COMPLEMENT	0.524321	0.73196	0.425123	0.966344	1756	8	C1qb,C1qa,C3,Masp1,C2	5	0.625	C1qa,C1qb,C2,C3,C4b,Cfb,Crp,Masp1	Mouse
groupvp_IgG-groupveh_IgG	_tstat	within each collection	CP:REACTOME: Reactome gene sets	REACTOME_NEGATIVE_REGULATION_OF_FGFR_SIGNALING	0.524371	0.73196	-0.27708	-0.935844	666	18	Fgfr3,Fgfr4,Spry2,Fgfr1,Src,Frs2,Fgfr2	7	0.388889	Braf,Cbl,Fgfr1,Fgfr2,Fgfr3,Fgfr4,Frs2,Gm11808,Grb2,Mapk1,Mapk3,Mknk1,Ppp2ca,Ppp2cb,Ppp2r1a,Rps27a,Spry2,Src	Mouse
groupvp_IgG-groupveh_IgG	_tstat	within each collection	CP:REACTOME: Reactome gene sets	REACTOME_MTORC1_MEDIATED_SIGNALLING	0.52695	0.732631	0.389003	0.960649	1837	11	Rps6,Eif4b,Rheb,Rps6kb1,Eif4ebp1	5	0.454545	Eef2k,Eif4b,Eif4e,Eif4ebp1,Eif4g1,Mlst8,Mtor,Rheb,Rps6,Rps6kb1,Rptor	Mouse
groupvp_IgG-groupveh_IgG	_tstat	within each collection	CP:REACTOME: Reactome gene sets	REACTOME_VIRAL_MESSENGER_RNA_SYNTHESIS	0.527755	0.732631	0.364633	0.957252	1891	14	Gtf2f2,Polr2g,Polr2j,Polr2b	4	0.285714	Gtf2f1,Gtf2f2,Polr2a,Polr2b,Polr2c,Polr2d,Polr2e,Polr2f,Polr2g,Polr2h,Polr2i,Polr2j,Polr2k,Polr2l	Mouse
groupvp_IgG-groupveh_IgG	_tstat	within each collection	CP:REACTOME: Reactome gene sets	REACTOME_SIGNALING_BY_NOTCH1	0.528455	0.732631	-0.217681	-0.957527	389	49	Jag1,Mib1,Hdac5,Hes1,Ncstn,Tle4,Kat2b	7	0.142857	Adam10,Adam17,Aph1a,Aph1c,Arrb1,Arrb2,Ccnc,Cdk8,Crebbp,Cul1,Dtx1,Dtx4,Ep300,Fbxw7,Gm11808,Hdac1,Hdac11,Hdac2,Hdac3,Hdac4,Hdac5,Hdac7,Hes1,Hif1a,Jag1,Kat2a,Kat2b,Maml1,Maml2,Maml3,Mib1,Myc,Ncor1,Ncor2,Ncstn,Numb,Psen1,Psen2,Psenen,Rbpj,Rbx1,Rps27a,Snw1,Tbl1x,Tbl1xr1,Tle1,Tle2,Tle3,Tle4	Mouse
groupvp_IgG-groupveh_IgG	_tstat	within each collection	CP:KEGG: KEGG gene sets	KEGG_ALPHA_LINOLENIC_ACID_METABOLISM	0.529694	0.726536	-0.372212	-0.930306	882	7	Fads2,Acox1	2	0.285714	Acox1,Acox3,Fads2,Pla2g12a,Pla2g12b,Pla2g4a,Pla2g5	Mouse
groupvp_IgG-groupveh_IgG	_tstat	within each collection	CP:KEGG: KEGG gene sets	KEGG_BLADDER_CANCER	0.531463	0.726536	0.313061	0.961874	2102	29	Cdkn1a,Kras,Mmp9,Mapk3,Rb1,Cdk4,E2f1	7	0.241379	Araf,Braf,Ccnd1,Cdh1,Cdk4,Cdkn1a,Dapk1,Dapk2,Dapk3,E2f1,Egfr,Fgfr3,Hras,Kras,Map2k1,Map2k2,Mapk1,Mapk3,Mdm2,Mmp9,Myc,Nras,Raf1,Rassf1,Rb1,Rps6ka5,Thbs1,Vegfa,Vegfb	Mouse
groupvp_IgG-groupveh_IgG	_tstat	within each collection	CP:REACTOME: Reactome gene sets	REACTOME_IRAK1_RECRUITS_IKK_COMPLEX	0.533592	0.738076	-0.391486	-0.920274	960	6	Peli2	1	0.166667	Chuk,Ikbkb,Ikbkg,Irak1,Peli1,Peli2	Mouse
groupvp_IgG-groupveh_IgG	_tstat	within each collection	CP:KEGG: KEGG gene sets	KEGG_TGF_BETA_SIGNALING_PATHWAY	0.534922	0.726536	0.281517	0.963428	2289	52	Rhoa,Dcn,Mapk3,Smad2,Tnf,Rbx1,Smad7,Thbs1,Rps6kb1,Acvrl1,Sp1,Ppp2r1b,Bmp2,Tfdp1,Cul1,Ppp2ca,Smad4,Tgfb2,Mapk1,Myc,Inhba	21	0.403846	Acvr2a,Acvr2b,Acvrl1,Bmp2,Bmp4,Bmp6,Bmpr1a,Bmpr2,Crebbp,Cul1,Dcn,E2f4,E2f5,Ep300,Id1,Id2,Id3,Inhba,Inhbb,Lefty1,Mapk1,Mapk3,Myc,Ppp2ca,Ppp2cb,Ppp2r1a,Ppp2r1b,Rbl1,Rbl2,Rbx1,Rhoa,Rock1,Rock2,Rps6kb1,Rps6kb2,Smad1,Smad2,Smad4,Smad5,Smad6,Smad7,Smurf1,Smurf2,Sp1,Tfdp1,Tgfb2,Tgfb3,Tgfbr1,Tgfbr2,Thbs1,Tnf,Zfyve9	Mouse
groupvp_IgG-groupveh_IgG	_tstat	within each collection	CP:REACTOME: Reactome gene sets	REACTOME_TRAFFICKING_AND_PROCESSING_OF_ENDOSOMAL_TLR	0.536556	0.740496	0.42086	0.956652	1797	8	Ctss,Tlr7	2	0.25	Cnpy3,Ctsb,Ctss,Hsp90b1,Lgmn,Tlr3,Tlr7,Unc93b1	Mouse
groupvp_IgG-groupveh_IgG	_tstat	within each collection	CP:REACTOME: Reactome gene sets	REACTOME_P75_NTR_RECEPTOR_MEDIATED_SIGNALLING	0.541486	0.745612	0.272213	0.959656	2368	62	Nfkbia,Arhgdia,Abr,Rac1,Myd88,Rhoa,Rps27a,Rela,Hdac2,Prdm4,Arhgap4,Hdac1,Fgd2,Vav3,Psenen,Bad,Vav1,Arhgef3,Gm11808,Prex1,Ikbkb,Adam17,Aph1a,Ywhae,Akap13,Arhgef2,Sqstm1,Aph1c,Sos2,Hdac3	30	0.483871	Aatf,Abr,Adam17,Akap13,Aph1a,Aph1c,Arhgap4,Arhgdia,Arhgef1,Arhgef11,Arhgef12,Arhgef16,Arhgef17,Arhgef18,Arhgef2,Arhgef3,Arhgef6,Bad,Bcl2l11,Casp2,Casp3,Fgd2,Fgd3,Fgd4,Gm11808,Hdac1,Hdac2,Hdac3,Ikbkb,Irak1,Itgb3bp,Itsn1,Kalrn,Maged1,Mapk8,Myd88,Ncstn,Net1,Nfkbia,Ngef,Ngf,Plekhg2,Prdm4,Prex1,Prkci,Psen1,Psen2,Psenen,Rac1,Rela,Rhoa,Ripk2,Rps27a,Rtn4,Smpd2,Sos1,Sos2,Sqstm1,Trio,Vav1,Vav3,Ywhae	Mouse
groupvp_IgG-groupveh_IgG	_tstat	within each collection	CP:REACTOME: Reactome gene sets	REACTOME_UNFOLDED_PROTEIN_RESPONSE	0.543339	0.74648	0.27043	0.957673	2381	64	Serp1,Ccl2,Atf4,Exosc5,Atf3,Tln1,Exosc8,Dnajb9,Ddit3,Extl3,Gosr2,Eif2s1,Preb,Exosc3,Tatdn2,Dcp2,Lmna,Gsk3a,Atf6,Exosc7,Hdgf,Add1,Exosc4,Asns,Parn,Shc1,Atp6v0d1	27	0.421875	Acadvl,Add1,Arfgap1,Asns,Atf3,Atf4,Atf6,Atp6v0d1,Calr,Ccl2,Ctdsp2,Cul7,Cxxc1,Dcp2,Dctn1,Ddit3,Dis3,Dnajb11,Dnajb9,Dnajc3,Edem1,Eif2ak3,Eif2s1,Exosc1,Exosc2,Exosc3,Exosc4,Exosc5,Exosc7,Exosc8,Exosc9,Extl3,Gosr2,Gsk3a,Hdgf,Herpud1,Hsp90b1,Hspa5,Hyou1,Khsrp,Klhdc3,Lmna,Mbtps1,Mbtps2,Nfya,Nfyb,Parn,Pdia6,Preb,Sec31a,Serp1,Shc1,Srprb,Ssr1,Syvn1,Tatdn2,Tln1,Tpp1,Tspyl2,Wfs1,Wipi1,Xbp1,Yif1a,Zbtb17	Mouse
groupvp_IgG-groupveh_IgG	_tstat	within each collection	CP:REACTOME: Reactome gene sets	REACTOME_ANTIGEN_ACTIVATES_B_CELL_RECEPTOR_LEADING_TO_GENERATION_OF_SECOND_MESSENGERS	0.548509	0.750499	0.309763	0.948416	2170	28	Calm3,Orai1,Calm1,Pik3r1,Grb2,Calm2,Plcg2,Btk,Cbl,Pik3cd,Lyn,Vav1,Sh3kbp1,Plcg1,Shc1	15	0.535714	Blnk,Btk,Calm1,Calm2,Calm3,Cbl,Cblb,Cd19,Cd79a,Cd79b,Fyn,Grb2,Itpr2,Itpr3,Lyn,Nck1,Orai1,Pik3ap1,Pik3cd,Pik3r1,Plcg1,Plcg2,Sh3kbp1,Shc1,Sos1,Stim1,Syk,Vav1	Mouse
groupvp_IgG-groupveh_IgG	_tstat	within each collection	CP:REACTOME: Reactome gene sets	REACTOME_NOD1_2_SIGNALING_PATHWAY	0.54918	0.750499	0.328903	0.940331	2076	20	Tnfaip3,Birc3,Irak2,Nod1,Mapk13,Birc2,Cyld	7	0.35	Birc2,Birc3,Casp2,Casp8,Chuk,Cyld,Ikbkb,Ikbkg,Irak1,Irak2,Map2k6,Map3k7,Mapk13,Mapk14,Nod1,Ripk2,Tab1,Tab2,Tab3,Tnfaip3	Mouse
groupvp_IgG-groupveh_IgG	_tstat	within each collection	H: hallmark gene sets	HALLMARK_XENOBIOTIC_METABOLISM	0.549747	0.671005	0.252628	0.973098	2607	132	Igfbp4,Xdh,Blvrb,Ninj1,Tnfrsf1a,Alas1,Cyb5a,Fbln1,Smox,Sertad1,Lonp1,Hsd11b1,Hes6,Ets2,Igf1,Ahcy,Slc1a5,Comt,Hmox1,Ptges3,Psmb10,Aldh2,Ap4b1,Cndp2,Papss2,Tmem176b,Upp1,Gcnt2,Elovl5,Arpp19,Ddah2,Cbr1,Dhrs7,Gsr,F10	35	0.265152	Abcc2,Abcc3,Abhd6,Aco2,Acox1,Acox2,Acox3,Acp2,Adh5,Ahcy,Alas1,Aldh2,Aldh9a1,Angptl3,Ap4b1,Apoe,Arg1,Arg2,Arpp19,Asl,Atp2a2,Bcar1,Blvrb,Bphl,Casp6,Cat,Cbr1,Cd36,Cda,Cdo1,Cfb,Cndp2,Comt,Crot,Crp,Csad,Cyb5a,Cyfip2,Cyp27a1,Dcxr,Ddah2,Dhrs1,Dhrs7,Ech1,Elovl5,Enpep,Entpd5,Epha2,Ephx1,Etfdh,Ets2,F10,Fabp1,Fah,Fas,Fbln1,Fbp1,Gabarapl1,Gart,Gch1,Gckr,Gclc,Gcnt2,Gnmt,Gsr,Gss,Gstm4,Gsto1,Gstt2,Hes6,Hmox1,Hn…	Mouse
groupvp_IgG-groupveh_IgG	_tstat	within each collection	H: hallmark gene sets	HALLMARK_APICAL_SURFACE	0.550224	0.671005	0.328533	0.944022	2086	21	Hspb1,Gas1,Sulf2,Plaur,B4galt1,Lyn,Flot2	7	0.333333	Adam10,Adipor2,Akap7,App,Atp8b1,B4galt1,Ephb4,Flot2,Gas1,Gstm5,Hspb1,Il2rg,Lyn,Mal,Ncoa6,Pcsk9,Pkhd1,Plaur,Rtn4rl1,Shroom2,Sulf2	Mouse
groupvp_IgG-groupveh_IgG	_tstat	within each collection	CP:REACTOME: Reactome gene sets	REACTOME_SHC_MEDIATED_CASCADE	0.550902	0.750499	-0.321413	-0.904399	854	10	Fgfr3,Fgfr4,Fgfr1,Fgfr2	4	0.4	Fgfr1,Fgfr2,Fgfr3,Fgfr4,Grb2,Hras,Kras,Nras,Shc1,Sos1	Mouse
groupvp_IgG-groupveh_IgG	_tstat	within each collection	CP:REACTOME: Reactome gene sets	REACTOME_RAS_ACTIVATION_UOPN_CA2_INFUX_THROUGH_NMDA_RECEPTOR	0.55139	0.750499	0.457261	0.950682	1764	6	Calm3,Calm1,Calm2,Hras	4	0.666667	Akap9,Calm1,Calm2,Calm3,Camk2b,Hras	Mouse
groupvp_IgG-groupveh_IgG	_tstat	within each collection	CP:REACTOME: Reactome gene sets	REACTOME_METABOLISM_OF_CARBOHYDRATES	0.552417	0.750499	0.249966	0.968431	2639	142	Gapdh,Phkg2,Eno1,Calm3,Pgam1,Taldo1,Calm1,Cd44,Pgk1,Dcn,Nup43,Pfkfb4,Pygl,Mdh2,Pfkp,Chst15,Slc2a1,Nupl2,Slc25a11,Hk2,Pfkfb3,Calm2,Galk1,Tkt,Prkacb,Hexb,St3gal1,Aldoa,Rae1,Hexa,Nup35,Nup62,Nup214,Chst11,Ppp2r1b,B4galt1,Gale,Aaas,Galt,Ppp2ca,Aldoc,Pgd,St3gal6,Hk3,Rpe,Nup88,Tpi1,Ugp2	48	0.338028	Aaas,Abcc5,Agl,Agrn,Aldoa,Aldob,Aldoc,Arsb,B3gat2,B3gat3,B3gnt2,B4galt1,B4galt3,B4galt4,B4galt5,B4galt6,Bgn,Calm1,Calm2,Calm3,Cd44,Chpf,Chpf2,Chst11,Chst15,Chsy1,Csgalnact2,Dcn,Eno1,Eno1b,Ext1,Ext2,Fbp1,G6pc3,Gale,Galk1,Galt,Gapdh,Gbe1,Gckr,Glb1,Gns,Got1,Got2,Gpc3,Gpc4,Gusb,Gxylt1,Gys1,Hexa,Hexb,Hk1,Hk2,Hk3,Hpse,Hs2st1,Hs3st1,Hs6st1,Hspg2,Hyal1,Hyal2,Ids,Idua,Khk,Mdh1,Mdh2,Mgam,Ndst1,Ndst2,Nup107…	Mouse
groupvp_IgG-groupveh_IgG	_tstat	within each collection	CP:KEGG: KEGG gene sets	KEGG_GLYCOSAMINOGLYCAN_DEGRADATION	0.552518	0.742993	-0.294208	-0.916563	767	14	Hyal1,Idua,Glb1,Galns,Hgsnat	5	0.357143	Arsb,Galns,Glb1,Gns,Gusb,Hexa,Hexb,Hgsnat,Hpse,Hyal1,Hyal2,Ids,Idua,Sgsh	Mouse
groupvp_IgG-groupveh_IgG	_tstat	within each collection	CP:KEGG: KEGG gene sets	KEGG_ENDOCYTOSIS	0.556465	0.742993	0.25132	0.968847	2650	135	Vps37b,Ehd4,Cxcr2,Chmp4b,Pip5k1c,Hspa1a,Dab2,Cxcr4,Hspa8,Rab4a,Snf8,Rab11a,Sh3glb1,Kit,Ap2s1,Clta,Cdc42,Cltb,Ccr5,Hspa2,Vta1,Arrb2,Tsg101,Pip4k2b,Chmp1b,Kdr,Chmp2a,Grk5,Smap2,Smap1,Sh3gl1,Vps28,Arfgap2,Rab11fip1,Arap1,Cbl,Chmp2b,Dnm2,Cblc,Hras	40	0.296296	Acap1,Acap2,Adrb2,Agap1,Ap2a1,Ap2a2,Ap2b1,Ap2m1,Ap2s1,Arap1,Arap2,Arap3,Arf6,Arfgap1,Arfgap2,Arrb1,Arrb2,Asap1,Asap2,Cbl,Cblb,Cblc,Ccr5,Cdc42,Chmp1b,Chmp2a,Chmp2b,Chmp3,Chmp4b,Chmp4c,Chmp5,Chmp6,Clta,Cltb,Cltc,Csf1r,Cxcr2,Cxcr4,Dab2,Dnm1l,Dnm2,Eea1,Egfr,Ehd1,Ehd2,Ehd3,Ehd4,Epn1,Epn2,Epn3,Eps15,Erbb3,Erbb4,F2r,Fgfr2,Fgfr3,Fgfr4,Git1,Git2,Grk5,Grk6,Hgs,Hras,Hspa1a,Hspa1b,Hspa2,Hspa8,Igf1r,Il2rg,Iqs…	Mouse
groupvp_IgG-groupveh_IgG	_tstat	within each collection	CP:REACTOME: Reactome gene sets	REACTOME_N_GLYCAN_ANTENNAE_ELONGATION_IN_THE_MEDIAL_TRANS_GOLGI	0.557873	0.755101	-0.303637	-0.905444	828	12	Man2a1,Mgat4a,B4galt6,B4galt4	4	0.333333	B4galt1,B4galt3,B4galt4,B4galt5,B4galt6,Fut8,Man2a1,Mgat2,Mgat4a,Mgat4b,Mgat5,St6gal1	Mouse
groupvp_IgG-groupveh_IgG	_tstat	within each collection	CP:REACTOME: Reactome gene sets	REACTOME_GLUTAMATE_NEUROTRANSMITTER_RELEASE_CYCLE	0.559134	0.755101	-0.383507	-0.901519	1006	6	Syt1	1	0.166667	Gls,Rab3a,Slc38a2,Syt1,Unc13b,Vamp2	Mouse
groupvp_IgG-groupveh_IgG	_tstat	within each collection	CP:KEGG: KEGG gene sets	KEGG_PENTOSE_PHOSPHATE_PATHWAY	0.559286	0.742993	0.336954	0.942047	2098	19	Taldo1,Pfkp,Dera,Tkt,Aldoa,Aldoc,Pgd,Rpe,Prps2	9	0.473684	Aldoa,Aldob,Aldoc,Dera,Fbp1,H6pd,Pfkl,Pfkm,Pfkp,Pgd,Pgm1,Pgm2,Prps1,Prps1l3,Prps2,Rpe,Rpia,Taldo1,Tkt	Mouse
groupvp_IgG-groupveh_IgG	_tstat	within each collection	CP:REACTOME: Reactome gene sets	REACTOME_PYRIMIDINE_METABOLISM	0.559517	0.755101	0.335963	0.937049	2086	18	Dut,Tk1,Nt5c,Upp1,Dck,Tyms,Dhodh,Nt5m	8	0.444444	Cad,Cda,Dck,Dhodh,Dpyd,Dpys,Dut,Nt5c,Nt5m,Tk1,Tk2,Tyms,Uck1,Uck2,Umps,Upb1,Upp1,Upp2	Mouse
groupvp_IgG-groupveh_IgG	_tstat	within each collection	CP:REACTOME: Reactome gene sets	REACTOME_ELONGATION_ARREST_AND_RECOVERY	0.568319	0.765286	0.320326	0.926046	2166	21	Gtf2f2,Polr2g,Polr2j,Polr2b,Cdk9,Polr2e,Ssrp1,Ctdp1,Ccnt1,Polr2f	10	0.47619	Ccnt1,Ccnt2,Cdk9,Ctdp1,Ell,Gtf2f1,Gtf2f2,Polr2a,Polr2b,Polr2c,Polr2d,Polr2e,Polr2f,Polr2g,Polr2h,Polr2i,Polr2j,Polr2k,Polr2l,Ssrp1,Tcea1	Mouse
groupvp_IgG-groupveh_IgG	_tstat	within each collection	H: hallmark gene sets	HALLMARK_WNT_BETA_CATENIN_SIGNALING	0.57105	0.679822	-0.256234	-0.926528	646	23	Jag1,Ppard,Hdac5,Ncstn,Ptch1	5	0.217391	Adam17,Axin1,Ccnd2,Csnk1e,Ctnnb1,Cul1,Dvl2,Hdac11,Hdac2,Hdac5,Jag1,Kat2a,Maml1,Myc,Ncor2,Ncstn,Notch1,Numb,Ppard,Psen2,Ptch1,Rbpj,Skp2	Mouse
groupvp_IgG-groupveh_IgG	_tstat	within each collection	CP:REACTOME: Reactome gene sets	REACTOME_N_GLYCAN_TRIMMING_IN_THE_ER_AND_CALNEXIN_CALRETICULIN_CYCLE	0.576043	0.773979	-0.298079	-0.888872	855	12	Ganab,Canx,Edem1,Edem3,Calr,Prkcsh,Mlec	7	0.583333	Calr,Canx,Edem1,Edem2,Edem3,Ganab,Man1b1,Mlec,Mogs,Pdia3,Prkcsh,Uggt1	Mouse
groupvp_IgG-groupveh_IgG	_tstat	within each collection	CP:KEGG: KEGG gene sets	KEGG_PORPHYRIN_AND_CHLOROPHYLL_METABOLISM	0.57717	0.758508	0.336169	0.927882	2153	18	Blvrb,Alas1,Alad,Hmox1,Ppox	5	0.277778	Alad,Alas1,Blvra,Blvrb,Cox10,Cox15,Cp,Cpox,Ears2,Eprs,Fech,Gusb,Hmbs,Hmox1,Hmox2,Ppox,Urod,Uros	Mouse
groupvp_IgG-groupveh_IgG	_tstat	within each collection	CP:KEGG: KEGG gene sets	KEGG_O_GLYCAN_BIOSYNTHESIS	0.5793	0.758508	-0.285725	-0.903137	777	15	C1galt1,Galnt2,Galnt11,Galnt4	4	0.266667	B4galt5,C1galt1,C1galt1c1,Galnt1,Galnt10,Galnt11,Galnt12,Galnt2,Galnt3,Galnt4,Galnt6,Galnt7,Gcnt1,St3gal1,St3gal2	Mouse
groupvp_IgG-groupveh_IgG	_tstat	within each collection	CP:REACTOME: Reactome gene sets	REACTOME_SIGNALING_BY_ERBB4	0.580345	0.778045	0.263014	0.940667	2556	68	Akt1,Yap1,Nr4a1,Cdkn1a,Kras,Rps27a,Mapk3,Pik3r1,Grb2,Cdkn1b,Rbx1,Foxo3,Pdpk1,Psenen,Akt3,Cdk1,Bad,Hras,Gsk3a,Ncor1,Akt1s1,Cul1,Ywhab,Map2k2,Hbegf,Gm11808,Adam17,Stat5b,Aph1a,Mapk1,Mdm2,Shc1,Aph1c	33	0.485294	Adam17,Akt1,Akt1s1,Akt2,Akt3,Aph1a,Aph1c,Bad,Btc,Btrc,Cdk1,Cdkn1a,Cdkn1b,Chuk,Creb1,Cul1,Cxcl12,Egfr,Erbb3,Erbb4,Foxo1,Foxo3,Ghr,Gm11808,Grb2,Gsk3a,Hbegf,Hras,Jak2,Kras,Map2k1,Map2k2,Mapk1,Mapk3,Mapkap1,Mdm2,Mlst8,Mtor,Ncor1,Ncstn,Nedd4,Nr4a1,Nras,Pdpk1,Phlpp1,Pik3ca,Pik3r1,Psen1,Psen2,Psenen,Pten,Raf1,Rbx1,Rictor,Rps27a,Rps6kb2,Sh2b1,Shc1,Sos1,Stat5a,Stat5b,Tab2,Them4,Tsc2,Wwox,Wwp1,Yap1,Ywhab	Mouse
groupvp_IgG-groupveh_IgG	_tstat	within each collection	CP:REACTOME: Reactome gene sets	REACTOME_P75NTR_RECRUITS_SIGNALLING_COMPLEXES	0.583677	0.779778	0.390771	0.916521	1980	9	Myd88,Rps27a,Gm11808,Ikbkb,Sqstm1	5	0.555556	Gm11808,Ikbkb,Irak1,Myd88,Ngf,Prkci,Ripk2,Rps27a,Sqstm1	Mouse
groupvp_IgG-groupveh_IgG	_tstat	within each collection	CP:REACTOME: Reactome gene sets	REACTOME_DOWNSTREAM_SIGNAL_TRANSDUCTION	0.584194	0.779778	0.260357	0.942415	2601	73	Akt1,Nr4a1,Cdkn1a,Calm3,Kras,Calm1,Pik3cb,Mapk3,Prkar1a,Pik3r1,Grb2,Cdkn1b,Prkar2b,Calm2,Foxo3,Pdpk1,Prkacb,Stat3,Akt3,Cdk1,Bad,Hras,Gsk3a,Akt1s1,Ywhab,Bcar1,Map2k2	27	0.369863	Adcy6,Adcy7,Adcy9,Akt1,Akt1s1,Akt2,Akt3,Bad,Bcar1,Calm1,Calm2,Calm3,Cdk1,Cdkn1a,Cdkn1b,Chuk,Creb1,Crk,Crkl,Foxo1,Foxo3,Grb2,Grb7,Gsk3a,Hras,Itpr2,Itpr3,Kras,Map2k1,Map2k2,Mapk1,Mapk3,Mapkap1,Mdm2,Mlst8,Mtor,Nck1,Nck2,Nr4a1,Nras,Pdgfa,Pdgfb,Pdpk1,Phlpp1,Pik3ca,Pik3cb,Pik3r1,Pik3r2,Plcg1,Prkaca,Prkacb,Prkar1a,Prkar2a,Prkar2b,Prkca,Prkcd,Prkce,Pten,Raf1,Rapgef1,Rasa1,Rictor,Rps6kb2,Sos1,Src,Stat1,St…	Mouse
groupvp_IgG-groupveh_IgG	_tstat	within each collection	CP:REACTOME: Reactome gene sets	REACTOME_GLYCOSPHINGOLIPID_METABOLISM	0.589603	0.785279	0.31208	0.909942	2256	22	Gla,Gm2a,Asah1,Gal3st1,Hexb,Galc,Hexa,Neu1,Ugcg,Ctsa,Gba,Psap	12	0.545455	Arsb,Arsg,Arsk,Asah1,Asah2,Cerk,Ctsa,Gal3st1,Galc,Gba,Gla,Glb1,Gm2a,Hexa,Hexb,Neu1,Psap,Smpd2,Smpd3,Smpd4,Sumf1,Ugcg	Mouse
groupvp_IgG-groupveh_IgG	_tstat	within each collection	CP:REACTOME: Reactome gene sets	REACTOME_INSULIN_RECEPTOR_SIGNALLING_CASCADE	0.592814	0.786569	-0.205727	-0.941012	395	57	Insr,Fgfr3,Crk,Pik3r2,Eif4g1,Tsc2,Fgfr4,Raf1,Fgfr1,Mlst8,Frs2,Fgfr2,Cab39l,Irs2	14	0.245614	Akt2,Cab39,Cab39l,Cdk1,Crk,Dok1,Eef2k,Eif4b,Eif4e,Eif4ebp1,Eif4g1,Fgfr1,Fgfr2,Fgfr3,Fgfr4,Frs2,Gab1,Grb10,Grb2,Hras,Insr,Irs2,Kras,Map2k1,Map2k2,Mapk1,Mapk3,Mlst8,Mtor,Nras,Pde3b,Pdpk1,Pik3c3,Pik3ca,Pik3cb,Pik3r1,Pik3r2,Ppm1a,Prkaa1,Prkaa2,Prkab1,Prkag1,Prkag2,Raf1,Rheb,Rps6,Rps6kb1,Rptor,Shc1,Sos1,Stk11,Strada,Stradb,Them4,Tsc1,Tsc2,Ywhab	Mouse
groupvp_IgG-groupveh_IgG	_tstat	within each collection	CP:KEGG: KEGG gene sets	KEGG_GLYCEROPHOSPHOLIPID_METABOLISM	0.595899	0.774668	-0.218982	-0.935283	493	42	Pld1,Chka,Gpam,Cds2,Gnpat,Agpat3,Lpcat3,Mboat1,Ptdss2,Cdipt,Pcyt1b,Gpd2,Lpgat1	13	0.309524	Agpat1,Agpat2,Agpat3,Agpat4,Cdipt,Cds2,Chka,Chkb,Chpt1,Crls1,Dgka,Dgkd,Dgkh,Dgkz,Etnk1,Gnpat,Gpam,Gpd1l,Gpd2,Lclat1,Lpcat2,Lpcat3,Lpcat4,Lpgat1,Lypla1,Lypla2,Mboat1,Mboat7,Pcyt1a,Pcyt1b,Pcyt2,Pemt,Pgs1,Pisd,Pla2g12a,Pla2g12b,Pla2g4a,Pla2g5,Pld1,Ptdss1,Ptdss2,Taz	Mouse
groupvp_IgG-groupveh_IgG	_tstat	within each collection	CP:REACTOME: Reactome gene sets	REACTOME_GABA_SYNTHESIS_RELEASE_REUPTAKE_AND_DEGRADATION	0.596335	0.786569	-0.372428	-0.875476	1073	6	Syt1	1	0.166667	Aldh5a1,Dnajc5,Hspa8,Rab3a,Syt1,Vamp2	Mouse
groupvp_IgG-groupveh_IgG	_tstat	within each collection	CP:REACTOME: Reactome gene sets	REACTOME_OTHER_SEMAPHORIN_INTERACTIONS	0.596538	0.786569	0.401733	0.913176	1998	8	Tyrobp,Plxnc1,Sema4a	3	0.375	Itgb1,Plxnc1,Plxnd1,Sema4a,Sema5a,Sema6a,Sema6d,Tyrobp	Mouse
groupvp_IgG-groupveh_IgG	_tstat	within each collection	CP:REACTOME: Reactome gene sets	REACTOME_INTEGRIN_CELL_SURFACE_INTERACTIONS	0.596953	0.786569	0.265527	0.917701	2585	54	Icam1,Akt1,Apbb1ip,Itgam,Vcam1,Ptpn1,Rap1b,Tln1,Rap1a,Grb2	10	0.185185	Akt1,Apbb1ip,Bcar1,Bsg,Cdh1,Col1a1,Col4a1,Col4a2,Col4a4,Col4a5,Crk,Csk,F11r,Fga,Fgb,Fgg,Fn1,Grb2,Icam1,Icam2,Itga2b,Itga3,Itga5,Itga9,Itgal,Itgam,Itgav,Itgax,Itgb1,Itgb2,Itgb4,Itgb5,Itgb6,Itgb7,Itgb8,Lama5,Lamb2,Lamc1,Pdpk1,Ptk2,Ptpn1,Rap1a,Rap1b,Rapgef4,Rasgrp2,Shc1,Sos1,Spp1,Src,Syk,Thbs1,Tln1,Vcam1,Vtn	Mouse
groupvp_IgG-groupveh_IgG	_tstat	within each collection	CP:REACTOME: Reactome gene sets	REACTOME_SIGNAL_TRANSDUCTION_BY_L1	0.597019	0.786569	0.298807	0.91487	2362	28	Rac1,Mapk3,Ap2s1,Clta,Pak1,Csnk2b,Csnk2a2,Rps6ka1,Map2k2,Nrp1,L1cam,Ap2m1,Mapk1	13	0.464286	Ap2a1,Ap2a2,Ap2b1,Ap2m1,Ap2s1,Clta,Cltc,Csnk2a1,Csnk2a2,Csnk2b,Egfr,Fgfr1,Itga2b,Itga5,Itga9,Itgav,Itgb1,L1cam,Map2k1,Map2k2,Mapk1,Mapk3,Nrp1,Pak1,Rac1,Rps6ka1,Rps6ka3,Rps6ka5	Mouse
groupvp_IgG-groupveh_IgG	_tstat	within each collection	CP:REACTOME: Reactome gene sets	REACTOME_ACTIVATED_AMPK_STIMULATES_FATTY_ACID_OXIDATION_IN_MUSCLE	0.599859	0.788608	-0.281547	-0.878948	849	14	Cpt2,Cab39l,Cpt1a	3	0.214286	Acsl1,Cab39,Cab39l,Cpt1a,Cpt2,Prkaa1,Prkaa2,Prkab1,Prkag1,Prkag2,Slc25a20,Stk11,Strada,Stradb	Mouse
groupvp_IgG-groupveh_IgG	_tstat	within each collection	H: hallmark gene sets	HALLMARK_UV_RESPONSE_DN	0.610535	0.704698	0.247923	0.929349	2827	101	Dusp1,Runx1,Dab2,Bhlhe40,Anxa2,Ythdc1,Kit,Sri,Fzd2,Atp2b1,Cdkn1b,Prkar2b,Mgll,Gcnt1,Mta1,Celf2,Rxra,Grk5,Ddah1,Col3a1,Smad7,Wdr37,Akt3,Ptgfr,Rasa2,Pias3,Pik3cd,F3,Dbp,Col1a1	30	0.29703	Abcc1,Acvr2a,Add3,Aggf1,Akt3,Anxa2,Anxa4,Apbb2,Atp2b1,Atp2c1,Atrn,Atrx,Atxn1,Bdnf,Bhlhe40,Bmpr1a,Cacna1a,Cav1,Cdc42bpa,Cdk13,Cdkn1b,Cdon,Celf2,Cited2,Col1a1,Col3a1,Dab2,Dbp,Ddah1,Dlc1,Dlg1,Dusp1,Dyrk1a,Efemp1,F3,Fyn,Fzd2,Gcnt1,Gja1,Grk5,Ica1,Id1,Igf1r,Igfbp5,Insig1,Kalrn,Kit,Lamc1,Ldlr,Mapk14,Met,Mgll,Mgmt,Mrps31,Mta1,Myc,Nek7,Nfib,Nfkb1,Nipbl,Notch2,Nr1d2,Nr3c1,Nrp1,Pdlim5,Pex14,Phf3,Pias3,Pik3c…	Mouse
groupvp_IgG-groupveh_IgG	_tstat	within each collection	CP:REACTOME: Reactome gene sets	REACTOME_PI3K_EVENTS_IN_ERBB2_SIGNALING	0.611878	0.800962	0.285005	0.90407	2482	33	Akt1,Nr4a1,Cdkn1a,Pik3r1,Grb2,Cdkn1b,Foxo3,Pdpk1,Akt3,Bad,Gsk3a,Akt1s1	12	0.363636	Akt1,Akt1s1,Akt2,Akt3,Bad,Btc,Cdkn1a,Cdkn1b,Chuk,Creb1,Egfr,Erbb3,Erbb4,Foxo1,Foxo3,Gab1,Grb2,Gsk3a,Hbegf,Mapkap1,Mdm2,Mlst8,Mtor,Nr4a1,Pdpk1,Phlpp1,Pik3ca,Pik3r1,Pten,Rictor,Rps6kb2,Them4,Tsc2	Mouse
groupvp_IgG-groupveh_IgG	_tstat	within each collection	CP:REACTOME: Reactome gene sets	REACTOME_RECEPTOR_LIGAND_BINDING_INITIATES_THE_SECOND_PROTEOLYTIC_CLEAVAGE_OF_NOTCH_RECEPTOR	0.611882	0.800962	-0.367387	-0.863625	1101	6	Jag1,Notch2	2	0.333333	Adam10,Adam17,Gm11808,Jag1,Notch2,Rps27a	Mouse
groupvp_IgG-groupveh_IgG	_tstat	within each collection	H: hallmark gene sets	HALLMARK_KRAS_SIGNALING_DN	0.620135	0.704698	0.273458	0.909587	2580	44	Rsad2,Btg2,Cd80,Lfng,Skil,Sgk1,Mefv,Upk3b,Nr4a2,Synpo,Slc29a3,Ptgfr,Asb7	13	0.295455	Akr1b10,Akr1b8,Asb7,Btg2,Camk1d,Cd80,Cdkal1,Celsr2,Cldn8,Copz2,Cyp39a1,Edn1,Efhd1,Fgfr3,Fggy,Gamt,Gprc5c,Gtf3c5,H2afy2,Idua,Itih3,Lfng,Mast3,Mefv,Mfsd6,Nr4a2,Nr6a1,Ptgfr,Ptprj,Rsad2,Serpina10,Sgk1,Skil,Slc25a23,Slc29a3,Snn,Sphk2,Synpo,Tcf7l1,Tfcp2l1,Tff2,Tgfb2,Thnsl2,Upk3b	Mouse
groupvp_IgG-groupveh_IgG	_tstat	within each collection	CP:REACTOME: Reactome gene sets	REACTOME_COPI_MEDIATED_TRANSPORT	0.621891	0.81232	-0.312325	-0.851405	999	9	Gbf1,Arcn1,Arfgap1,Copz1,Copa,Copb1,Copb2,Cope,Arf1	9	1	Arcn1,Arf1,Arfgap1,Copa,Copb1,Copb2,Cope,Copz1,Gbf1	Mouse
groupvp_IgG-groupveh_IgG	_tstat	within each collection	CP:REACTOME: Reactome gene sets	REACTOME_MICRORNA_MIRNA_BIOGENESIS	0.632397	0.821455	0.321866	0.884635	2318	17	Ran,Polr2g,Polr2j,Polr2b	4	0.235294	Dgcr8,Dicer1,Polr2a,Polr2b,Polr2c,Polr2d,Polr2e,Polr2f,Polr2g,Polr2h,Polr2i,Polr2j,Polr2k,Polr2l,Ran,Tarbp2,Xpo5	Mouse
groupvp_IgG-groupveh_IgG	_tstat	within each collection	CP:REACTOME: Reactome gene sets	REACTOME_JNK_C_JUN_KINASES_PHOSPHORYLATION_AND_ACTIVATION_MEDIATED_BY_ACTIVATED_HUMAN_TAK1	0.633745	0.821455	-0.280414	-0.859054	923	13	Map3k7,Mapk9,Tab2	3	0.230769	Ikbkg,Irak1,Irak2,Map2k4,Map2k7,Map3k7,Mapk8,Mapk9,Nod1,Ripk2,Tab1,Tab2,Tab3	Mouse
groupvp_IgG-groupveh_IgG	_tstat	within each collection	CP:REACTOME: Reactome gene sets	REACTOME_TRANSCRIPTION_COUPLED_NER_TC_NER	0.634781	0.821455	0.271823	0.897389	2660	41	Rpa3,Polr2g,Rfc2,Rpa2,Pold4,Polr2j,Xab2,Polr2b,Rfc4,Lig1,Ercc3,Pold2,Polr2e,Ccnh,Polr2f,Pold3,Ercc1,Pcna,Gtf2h3,Polr2h,Mnat1,Gtf2h1,Pold1,Polr2c,Gtf2h2,Ercc2	26	0.634146	Bivm,Ccnh,Cdk7,Ercc1,Ercc2,Ercc3,Ercc4,Ercc5,Gtf2h1,Gtf2h2,Gtf2h3,Gtf2h4,Lig1,Mnat1,Pcna,Pold1,Pold2,Pold3,Pold4,Pole,Polr2a,Polr2b,Polr2c,Polr2d,Polr2e,Polr2f,Polr2g,Polr2h,Polr2i,Polr2j,Polr2k,Polr2l,Rfc2,Rfc3,Rfc4,Rfc5,Rpa1,Rpa2,Rpa3,Tcea1,Xab2	Mouse
groupvp_IgG-groupveh_IgG	_tstat	within each collection	CP:REACTOME: Reactome gene sets	REACTOME_PACKAGING_OF_TELOMERE_ENDS	0.635631	0.821455	0.388726	0.883608	2129	8	H2afz,Hist1h2be,H2afx	3	0.375	Acd,H2afx,H2afz,Hist1h2be,Hist1h4d,Terf1,Terf2,Terf2ip	Mouse
groupvp_IgG-groupveh_IgG	_tstat	within each collection	CP:REACTOME: Reactome gene sets	REACTOME_TGF_BETA_RECEPTOR_SIGNALING_IN_EMT_EPITHELIAL_TO_MESENCHYMAL_TRANSITION	0.635722	0.821455	0.340116	0.876489	2252	13	Rhoa,Rps27a,Fkbp1a,Prkcz,Gm11808,F11r,Tgfbr1,Pard6a	8	0.615385	Arhgef18,Cgn,F11r,Fkbp1a,Gm11808,Pard3,Pard6a,Prkcz,Rhoa,Rps27a,Smurf1,Tgfbr1,Tgfbr2	Mouse
groupvp_IgG-groupveh_IgG	_tstat	within each collection	CP:REACTOME: Reactome gene sets	REACTOME_PI_3K_CASCADE	0.637999	0.821455	0.279073	0.885253	2588	33	Akt1,Nr4a1,Cdkn1a,Pik3r1,Grb2,Cdkn1b,Foxo3,Pdpk1,Akt3,Bad,Gsk3a,Akt1s1	12	0.363636	Akt1,Akt1s1,Akt2,Akt3,Bad,Cdkn1a,Cdkn1b,Chuk,Creb1,Fgfr1,Fgfr2,Fgfr3,Fgfr4,Foxo1,Foxo3,Frs2,Gab1,Grb2,Gsk3a,Mapkap1,Mdm2,Mlst8,Mtor,Nr4a1,Pdpk1,Phlpp1,Pik3ca,Pik3r1,Pten,Rictor,Rps6kb2,Them4,Tsc2	Mouse
groupvp_IgG-groupveh_IgG	_tstat	within each collection	CP:KEGG: KEGG gene sets	KEGG_CARDIAC_MUSCLE_CONTRACTION	0.638234	0.817267	0.284248	0.886355	2543	31	Cox5a,Tpm4,Cox8a,Cox5b,Cox4i1,Uqcrfs1,Cox7a2,Uqcrq,Cox6b1,Cox7a2l	10	0.322581	Atp1a1,Atp1a3,Atp1b1,Atp1b3,Atp2a2,Cacna1d,Cacnb3,Cox4i1,Cox5a,Cox5b,Cox6a1,Cox6a2,Cox6b1,Cox6c,Cox7a1,Cox7a2,Cox7a2l,Cox7b,Cox7c,Cox8a,Cyc1,Tpm1,Tpm4,Uqcr10,Uqcr11,Uqcrb,Uqcrc1,Uqcrc2,Uqcrfs1,Uqcrh,Uqcrq	Mouse
groupvp_IgG-groupveh_IgG	_tstat	within each collection	CP:REACTOME: Reactome gene sets	REACTOME_GAP_JUNCTION_TRAFFICKING	0.640785	0.821455	0.347168	0.877478	2252	12	Dab2,Clta,Cltb,Gjb5,Dnm2	5	0.416667	Ap2m1,Clta,Cltb,Cltc,Dab2,Dnm2,Gja1,Gjb1,Gjb2,Gjb3,Gjb5,Myo6	Mouse
groupvp_IgG-groupveh_IgG	_tstat	within each collection	CP:KEGG: KEGG gene sets	KEGG_DILATED_CARDIOMYOPATHY	0.642387	0.817267	0.275313	0.883698	2636	36	Actg1,Actb,Tpm4,Igf1,Tnf,Emd,Itga4	7	0.194444	Actb,Actg1,Adcy6,Adcy7,Adcy9,Atp2a2,Cacna1d,Cacnb3,Dag1,Dmd,Emd,Gnas,Igf1,Itga2b,Itga3,Itga4,Itga5,Itga6,Itga9,Itgav,Itgb1,Itgb4,Itgb5,Itgb6,Itgb7,Itgb8,Lmna,Prkaca,Prkacb,Prkx,Sgcb,Tgfb2,Tgfb3,Tnf,Tpm1,Tpm4	Mouse
groupvp_IgG-groupveh_IgG	_tstat	within each collection	H: hallmark gene sets	HALLMARK_ADIPOGENESIS	0.643726	0.715251	0.236145	0.927637	3123	164	Gadd45a,Dnajc15,Dgat1,Hspb8,Tank,Taldo1,Samm50,Sorbs1,Gpx4,Prdx3,Ccng2,Ifngr1,Ubc,Fabp4,Mdh2,Riok3,Mrpl15,Ucp2,Cox8a,Ak2,Slc1a5,Dnajb9,Ndufb7,Pfkfb3,Mtch2,Nkiras1,Mgll,Aldh2,Decr1,Ywhag,Tkt,Ndufab1,Hibch,Arl4a,Preb,Reep5,Me1,Aldoa,Ubqln1,Idh3a,Immt,Uqcrq,Ndufs3,Grpel1,Dhrs7,Ppm1b,Etfb	47	0.286585	Abca1,Abcb8,Acaa2,Acadl,Acadm,Acads,Acly,Aco2,Acox1,Adcy6,Adipor2,Agpat3,Aifm1,Ak2,Aldh2,Aldoa,Angpt1,Aplp2,Apoe,Araf,Arl4a,Atl2,Atp1b3,Baz2a,Bckdha,Bcl2l13,Bcl6,C3,Cat,Ccng2,Cd151,Cd302,Cd36,Cdkn2c,Chchd10,Chuk,Cmbl,Cmpk1,Col4a1,Coq5,Coq9,Cox6a1,Cox7b,Cox8a,Cpt2,Crat,Cs,Cyc1,Dbt,Decr1,Dgat1,Dhcr7,Dhrs7,Dhrs7b,Dlat,Dld,Dnajb9,Dnajc15,Dram2,Ech1,Echs1,Elmod3,Elovl6,Ephx2,Esrra,Esyt1,Etfb,Fabp4,Fah…	Mouse
groupvp_IgG-groupveh_IgG	_tstat	within each collection	CP:REACTOME: Reactome gene sets	REACTOME_SHC1_EVENTS_IN_ERBB4_SIGNALING	0.644639	0.821455	0.320591	0.871351	2350	16	Kras,Mapk3,Grb2,Cdk1,Hras,Ywhab,Map2k2,Hbegf,Mapk1,Shc1	10	0.625	Btc,Cdk1,Erbb4,Grb2,Hbegf,Hras,Kras,Map2k1,Map2k2,Mapk1,Mapk3,Nras,Raf1,Shc1,Sos1,Ywhab	Mouse
groupvp_IgG-groupveh_IgG	_tstat	within each collection	CP:KEGG: KEGG gene sets	KEGG_METABOLISM_OF_XENOBIOTICS_BY_CYTOCHROME_P450	0.644804	0.817267	0.320369	0.871096	2388	17	Gstp1,Aldh3b1,Gstm2	3	0.176471	Adh5,Aldh3b1,Dhdh,Ephx1,Gstk1,Gstm1,Gstm2,Gstm4,Gstm5,Gstm6,Gstm7,Gsto1,Gstp1,Gstt2,Gstz1,Mgst1,Mgst3	Mouse
groupvp_IgG-groupveh_IgG	_tstat	within each collection	CP:REACTOME: Reactome gene sets	REACTOME_ANTIGEN_PRESENTATION_FOLDING_ASSEMBLY_AND_PEPTIDE_LOADING_OF_CLASS_I_MHC	0.646025	0.821455	0.332439	0.872734	2315	14	B2m,Sec13,Sec24c,Tap2,Sar1b,Tap1	6	0.428571	B2m,Calr,Canx,Erap1,Hspa5,Pdia3,Sar1b,Sec13,Sec24b,Sec24c,Sec24d,Sec31a,Tap1,Tap2	Mouse
groupvp_IgG-groupveh_IgG	_tstat	within each collection	CP:REACTOME: Reactome gene sets	REACTOME_SHC_RELATED_EVENTS	0.646583	0.821455	0.332344	0.872485	2317	14	Kras,Mapk3,Grb2,Cdk1,Hras,Ywhab,Map2k2,Mapk1,Shc1	9	0.642857	Cdk1,Grb2,Hras,Insr,Kras,Map2k1,Map2k2,Mapk1,Mapk3,Nras,Raf1,Shc1,Sos1,Ywhab	Mouse
groupvp_IgG-groupveh_IgG	_tstat	within each collection	CP:KEGG: KEGG gene sets	KEGG_LINOLEIC_ACID_METABOLISM	0.646629	0.817267	-0.354302	-0.83974	1150	6	Pla2g12b,Akr1b10,Akr1b8,Pla2g5,Pla2g4a,Pla2g12a	6	1	Akr1b10,Akr1b8,Pla2g12a,Pla2g12b,Pla2g4a,Pla2g5	Mouse
groupvp_IgG-groupveh_IgG	_tstat	within each collection	CP:REACTOME: Reactome gene sets	REACTOME_ACYL_CHAIN_REMODELLING_OF_PE	0.646971	0.821455	0.383869	0.872569	2167	8	Plbd1,Pnpla8,Pla2g12a,Lpcat4,Pla2g4a	5	0.625	Lpcat3,Lpcat4,Mboat1,Pla2g12a,Pla2g4a,Pla2g5,Plbd1,Pnpla8	Mouse
groupvp_IgG-groupveh_IgG	_tstat	within each collection	CP:REACTOME: Reactome gene sets	REACTOME_BASE_FREE_SUGAR_PHOSPHATE_REMOVAL_VIA_THE_SINGLE_NUCLEOTIDE_REPLACEMENT_PATHWAY	0.647515	0.821455	0.4513	0.88528	2005	5	Mbd4,Polb,Apex1	3	0.6	Apex1,Mbd4,Mpg,Polb,Tdg	Mouse
groupvp_IgG-groupveh_IgG	_tstat	within each collection	CP:REACTOME: Reactome gene sets	REACTOME_RNA_POL_II_PRE_TRANSCRIPTION_EVENTS	0.647738	0.821455	0.263084	0.886132	2748	46	Gtf2a2,Taf10,Gtf2f2,Polr2g,Taf13,Polr2j,Polr2b,Cdk9,Taf4b,Ercc3,Polr2e,Ccnh,Taf12,Ssrp1,Ctdp1,Ccnt1,Polr2f,Ncbp1	18	0.391304	Ak6,Ccnh,Ccnt1,Ccnt2,Cdk7,Cdk9,Ctdp1,Ell,Ercc2,Ercc3,Gtf2a1,Gtf2a2,Gtf2b,Gtf2e2,Gtf2f1,Gtf2f2,Gtf2h1,Gtf2h2,Gtf2h3,Gtf2h4,Mnat1,Ncbp1,Ncbp2,Polr2a,Polr2b,Polr2c,Polr2d,Polr2e,Polr2f,Polr2g,Polr2h,Polr2i,Polr2j,Polr2k,Polr2l,Ssrp1,Taf1,Taf10,Taf11,Taf12,Taf13,Taf4,Taf4b,Taf5,Taf6,Tcea1	Mouse
groupvp_IgG-groupveh_IgG	_tstat	within each collection	CP:REACTOME: Reactome gene sets	REACTOME_ACYL_CHAIN_REMODELLING_OF_PG	0.649084	0.821455	-0.354302	-0.832865	1168	6	Lpgat1,Crls1,Pla2g5,Pla2g4a,Lpcat4,Pla2g12a	6	1	Crls1,Lpcat4,Lpgat1,Pla2g12a,Pla2g4a,Pla2g5	Mouse
groupvp_IgG-groupveh_IgG	_tstat	within each collection	CP:REACTOME: Reactome gene sets	REACTOME_ACYL_CHAIN_REMODELLING_OF_PS	0.649084	0.821455	-0.354302	-0.832865	1168	6	Lpcat3,Mboat1,Pla2g5,Pla2g4a,Lpcat4,Pla2g12a	6	1	Lpcat3,Lpcat4,Mboat1,Pla2g12a,Pla2g4a,Pla2g5	Mouse
groupvp_IgG-groupveh_IgG	_tstat	within each collection	CP:REACTOME: Reactome gene sets	REACTOME_YAP1_AND_WWTR1_TAZ_STIMULATED_GENE_EXPRESSION	0.654295	0.826335	0.304696	0.862301	2467	19	Yap1,Ncoa3,Rxra,Runx2	4	0.210526	Crebbp,Kat2b,Med1,Ncoa1,Ncoa2,Ncoa3,Ncoa6,Runx2,Rxra,Smarcd3,Tbl1x,Tbl1xr1,Tead1,Tead2,Tead3,Tead4,Tgs1,Wwtr1,Yap1	Mouse
groupvp_IgG-groupveh_IgG	_tstat	within each collection	CP:REACTOME: Reactome gene sets	REACTOME_GAP_JUNCTION_ASSEMBLY	0.656513	0.827423	-0.377848	-0.832929	1249	5	Gja1,Gjb1	2	0.4	Gja1,Gjb1,Gjb2,Gjb3,Gjb5	Mouse
groupvp_IgG-groupveh_IgG	_tstat	within each collection	CP:REACTOME: Reactome gene sets	REACTOME_RNA_POL_II_TRANSCRIPTION_PRE_INITIATION_AND_PROMOTER_OPENING	0.659786	0.829834	0.269992	0.87497	2716	37	Gtf2a2,Taf10,Gtf2f2,Polr2g,Taf13,Polr2j,Polr2b,Taf4b,Ercc3	9	0.243243	Ak6,Ccnh,Cdk7,Ercc2,Ercc3,Gtf2a1,Gtf2a2,Gtf2b,Gtf2e2,Gtf2f1,Gtf2f2,Gtf2h1,Gtf2h2,Gtf2h3,Gtf2h4,Mnat1,Polr2a,Polr2b,Polr2c,Polr2d,Polr2e,Polr2f,Polr2g,Polr2h,Polr2i,Polr2j,Polr2k,Polr2l,Taf1,Taf10,Taf11,Taf12,Taf13,Taf4,Taf4b,Taf5,Taf6	Mouse
groupvp_IgG-groupveh_IgG	_tstat	within each collection	CP:REACTOME: Reactome gene sets	REACTOME_FATTY_ACID_TRIACYLGLYCEROL_AND_KETONE_BODY_METABOLISM	0.663968	0.832892	-0.177102	-0.948362	163	133	Hmgcs2,Cpt2,Fads1,Elovl6,Nr1d1,Arntl,Med23,Med16,Hmgcr,Fdft1,Hmgcs1,Gpam,Slc27a1,Elovl7,Pccb,Acox1,Crebbp,Agt,Agpat3,Med24,Hadhb,Clock,Med6,Sin3a,Cdk19,Ncoa1,Dgat2,Cpt1a,Acadvl,Acsl3,Acaca,Med12,Med22,Elovl1,Lpin1,Hadh,Ncor2,Acly,Tead1,Tead3,Gpd2	41	0.308271	Abca1,Acaca,Acadl,Acadm,Acads,Acadvl,Acat1,Acly,Acox1,Acsl1,Acsl3,Acsl4,Acsl5,Agpat1,Agpat2,Agpat3,Agpat4,Agpat5,Agt,Alas1,Ankrd1,Apoa1,Apoa2,Arntl,Bdh1,Ccnc,Cd36,Cdk19,Cdk8,Clock,Cpt1a,Cpt2,Crebbp,Decr1,Dgat1,Dgat2,Echs1,Eci1,Elovl1,Elovl5,Elovl6,Elovl7,Ep300,Esrra,Fabp1,Fads1,Fasn,Fdft1,G0s2,Gk,Glipr1,Gpam,Gpd1l,Gpd2,Hadh,Hadha,Hadhb,Hdac3,Hmgcl,Hmgcr,Hmgcs1,Hmgcs2,Hsd17b12,Lclat1,Lpcat4,Lpin1,…	Mouse
groupvp_IgG-groupveh_IgG	_tstat	within each collection	CP:REACTOME: Reactome gene sets	REACTOME_NEF_MEDIATED_DOWNREGULATION_OF_MHC_CLASS_I_COMPLEX_CELL_SURFACE_EXPRESSION	0.66607	0.832892	0.37545	0.853431	2231	8	B2m,Pacs1,Ap1m1,Ap1s2,Ap1s1,Ap1g1	6	0.75	Ap1b1,Ap1g1,Ap1m1,Ap1m2,Ap1s1,Ap1s2,B2m,Pacs1	Mouse
groupvp_IgG-groupveh_IgG	_tstat	within each collection	CP:REACTOME: Reactome gene sets	REACTOME_NCAM_SIGNALING_FOR_NEURITE_OUT_GROWTH	0.666314	0.832892	-0.21906	-0.883681	628	33	Col4a5,Agrn,Sptan1,Raf1,Fgfr1,Src,Ptk2,Col4a1,Prnp,Sptbn1,Sos1,Map2k1	12	0.363636	Agrn,Cacnb3,Cdk1,Col1a1,Col3a1,Col4a1,Col4a2,Col4a4,Col4a5,Col6a1,Col6a2,Creb1,Fgfr1,Fyn,Grb2,Hras,Kras,Map2k1,Map2k2,Mapk1,Mapk3,Nras,Nrtn,Prnp,Ptk2,Raf1,Rps6ka5,Sos1,Sptan1,Sptbn1,Src,St8sia4,Ywhab	Mouse
groupvp_IgG-groupveh_IgG	_tstat	within each collection	CP:REACTOME: Reactome gene sets	REACTOME_COMPLEMENT_CASCADE	0.670293	0.834249	0.325642	0.854892	2402	14	C1qb,C1qa,Cfi,Cd55,C3,Masp1,C2,C9	8	0.571429	C1qa,C1qb,C2,C3,C4b,C6,C8a,C9,Cd55,Cfb,Cfi,Crp,Masp1,Pros1	Mouse
groupvp_IgG-groupveh_IgG	_tstat	within each collection	CP:REACTOME: Reactome gene sets	REACTOME_NRAGE_SIGNALS_DEATH_THROUGH_JNK	0.671262	0.834249	-0.221502	-0.881351	632	32	Arhgef11,Ngef,Ngf,Arhgef17,Maged1,Net1,Arhgef18	7	0.21875	Aatf,Abr,Akap13,Arhgap4,Arhgef11,Arhgef12,Arhgef16,Arhgef17,Arhgef18,Arhgef2,Arhgef3,Arhgef6,Bad,Bcl2l11,Fgd2,Fgd3,Fgd4,Itsn1,Kalrn,Maged1,Mapk8,Net1,Ngef,Ngf,Plekhg2,Prex1,Rac1,Sos1,Sos2,Trio,Vav1,Vav3	Mouse
groupvp_IgG-groupveh_IgG	_tstat	within each collection	CP:REACTOME: Reactome gene sets	REACTOME_GRB2_EVENTS_IN_ERBB2_SIGNALING	0.672059	0.834249	0.312232	0.848632	2450	16	Kras,Mapk3,Grb2,Cdk1,Hras,Ywhab,Map2k2,Hbegf,Mapk1	9	0.5625	Btc,Cdk1,Egfr,Erbb4,Grb2,Hbegf,Hras,Kras,Map2k1,Map2k2,Mapk1,Mapk3,Nras,Raf1,Sos1,Ywhab	Mouse
groupvp_IgG-groupveh_IgG	_tstat	within each collection	CP:REACTOME: Reactome gene sets	REACTOME_EGFR_DOWNREGULATION	0.673459	0.834249	0.291803	0.85082	2577	22	Rps27a,Ap2s1,Clta,Cdc42,Grb2	5	0.227273	Ap2a1,Ap2a2,Ap2b1,Ap2m1,Ap2s1,Cbl,Cdc42,Clta,Cltc,Egfr,Epn1,Eps15,Eps15l1,Gm11808,Grb2,Hgs,Rps27a,Sh3kbp1,Spry1,Spry2,Stam,Stam2	Mouse
groupvp_IgG-groupveh_IgG	_tstat	within each collection	CP:KEGG: KEGG gene sets	KEGG_MELANOGENESIS	0.675128	0.847402	0.25441	0.87374	2898	53	Gnai3,Calm3,Kras,Calm1,Gnai2,Mapk3,Kit,Fzd2,Camk2g,Calm2,Creb3,Prkacb,Gnas,Hras,Dvl2,Prkcb,Wnt4,Creb3l1,Map2k2	19	0.358491	Adcy6,Adcy7,Adcy9,Calm1,Calm2,Calm3,Camk2b,Camk2g,Creb1,Creb3,Creb3l1,Creb3l2,Crebbp,Ctnnb1,Dvl1,Dvl2,Dvl3,Edn1,Ep300,Fzd2,Fzd3,Fzd5,Fzd6,Fzd7,Gnai2,Gnai3,Gnas,Gsk3b,Hras,Kit,Kras,Map2k1,Map2k2,Mapk1,Mapk3,Mc1r,Mitf,Nras,Plcb2,Plcb3,Plcb4,Prkaca,Prkacb,Prkca,Prkcb,Prkx,Raf1,Tcf7l1,Tcf7l2,Wnt4,Wnt5a,Wnt7b,Wnt9a	Mouse
groupvp_IgG-groupveh_IgG	_tstat	within each collection	CP:REACTOME: Reactome gene sets	REACTOME_APOPTOTIC_CLEAVAGE_OF_CELLULAR_PROTEINS	0.675797	0.834249	0.276203	0.863109	2713	31	Stk24,Vim,Gsn,Lmnb1	4	0.129032	Acin1,Add1,Apc,Bcap31,Birc2,Bmx,Casp3,Casp6,Casp7,Casp8,Cdh1,Ctnnb1,Dbnl,Dsg2,Dsp,Fnta,Gas2,Gsn,Lmna,Lmnb1,Ocln,Plec,Prkcd,Ptk2,Rock1,Satb1,Sptan1,Stk24,Tjp1,Tjp2,Vim	Mouse
groupvp_IgG-groupveh_IgG	_tstat	within each collection	CP:REACTOME: Reactome gene sets	REACTOME_ABORTIVE_ELONGATION_OF_HIV1_TRANSCRIPT_IN_THE_ABSENCE_OF_TAT	0.677938	0.834249	0.308541	0.848013	2485	17	Gtf2f2,Polr2g,Polr2j,Polr2b,Polr2e,Ctdp1,Polr2f,Ncbp1,Polr2h,Gtf2f1	10	0.588235	Ctdp1,Gtf2f1,Gtf2f2,Ncbp1,Ncbp2,Polr2a,Polr2b,Polr2c,Polr2d,Polr2e,Polr2f,Polr2g,Polr2h,Polr2i,Polr2j,Polr2k,Polr2l	Mouse
groupvp_IgG-groupveh_IgG	_tstat	within each collection	CP:REACTOME: Reactome gene sets	REACTOME_NUCLEOTIDE_EXCISION_REPAIR	0.678134	0.834249	0.257627	0.867754	2877	46	Rpa3,Polr2g,Rfc2,Rpa2,Pold4,Polr2j,Xab2,Polr2b,Rfc4,Lig1,Ercc3,Pold2,Ddb2,Polr2e,Ccnh,Polr2f,Pold3,Ercc1,Rad23b,Pcna,Gtf2h3,Polr2h,Mnat1,Gtf2h1,Pold1,Polr2c,Gtf2h2,Ercc2	28	0.608696	Bivm,Ccnh,Cdk7,Ddb1,Ddb2,Ercc1,Ercc2,Ercc3,Ercc4,Ercc5,Gtf2h1,Gtf2h2,Gtf2h3,Gtf2h4,Lig1,Mnat1,Pcna,Pold1,Pold2,Pold3,Pold4,Pole,Polr2a,Polr2b,Polr2c,Polr2d,Polr2e,Polr2f,Polr2g,Polr2h,Polr2i,Polr2j,Polr2k,Polr2l,Rad23b,Rfc2,Rfc3,Rfc4,Rfc5,Rpa1,Rpa2,Rpa3,Tcea1,Xab2,Xpa,Xpc	Mouse
groupvp_IgG-groupveh_IgG	_tstat	within each collection	CP:REACTOME: Reactome gene sets	REACTOME_CELL_DEATH_SIGNALLING_VIA_NRAGE_NRIF_AND_NADE	0.67834	0.834249	-0.204207	-0.881494	522	45	Casp2,Arhgef11,Ngef,Ngf,Ncstn,Arhgef17,Maged1,Net1,Arhgef18	9	0.2	Aatf,Abr,Akap13,Aph1a,Aph1c,Arhgap4,Arhgef11,Arhgef12,Arhgef16,Arhgef17,Arhgef18,Arhgef2,Arhgef3,Arhgef6,Bad,Bcl2l11,Casp2,Casp3,Fgd2,Fgd3,Fgd4,Gm11808,Itgb3bp,Itsn1,Kalrn,Maged1,Mapk8,Ncstn,Net1,Ngef,Ngf,Plekhg2,Prex1,Psen1,Psen2,Psenen,Rac1,Rps27a,Sos1,Sos2,Sqstm1,Trio,Vav1,Vav3,Ywhae	Mouse
groupvp_IgG-groupveh_IgG	_tstat	within each collection	CP:REACTOME: Reactome gene sets	REACTOME_GLOBAL_GENOMIC_NER_GG_NER	0.681202	0.836083	0.27186	0.856902	2764	32	Rpa3,Rfc2,Rpa2,Pold4,Rfc4,Lig1,Ercc3,Pold2,Ddb2,Ccnh,Pold3,Ercc1,Rad23b,Pcna,Gtf2h3,Mnat1,Gtf2h1,Pold1,Gtf2h2,Ercc2	20	0.625	Bivm,Ccnh,Cdk7,Ddb1,Ddb2,Ercc1,Ercc2,Ercc3,Ercc4,Ercc5,Gtf2h1,Gtf2h2,Gtf2h3,Gtf2h4,Lig1,Mnat1,Pcna,Pold1,Pold2,Pold3,Pold4,Pole,Rad23b,Rfc2,Rfc3,Rfc4,Rfc5,Rpa1,Rpa2,Rpa3,Xpa,Xpc	Mouse
groupvp_IgG-groupveh_IgG	_tstat	within each collection	CP:REACTOME: Reactome gene sets	REACTOME_SPHINGOLIPID_DE_NOVO_BIOSYNTHESIS	0.68569	0.839901	-0.235591	-0.854706	804	22	Sptlc2,Sgms2,Sgpp2,Acer3,Sgms1,Ppm1l	6	0.272727	Acer3,Cers2,Cers4,Cers5,Cers6,Col4a3bp,Csnk1g2,Degs1,Degs2,Kdsr,Osbp,Ppm1l,Sgms1,Sgms2,Sgpl1,Sgpp1,Sgpp2,Sphk2,Sptlc1,Sptlc2,Vapa,Vapb	Mouse
groupvp_IgG-groupveh_IgG	_tstat	within each collection	CP:KEGG: KEGG gene sets	KEGG_CYSTEINE_AND_METHIONINE_METABOLISM	0.686295	0.848392	0.285447	0.849362	2668	25	Mat2b,Mat2a,Srm,Ahcy,Mtap,Ahcyl2,Amd1,Mpst,Dnmt3a	9	0.36	Adi1,Ahcy,Ahcyl1,Ahcyl2,Amd1,Apip,Bhmt,Cbs,Cdo1,Dnmt1,Dnmt3a,Enoph1,Got1,Got2,Ldhb,Mat1a,Mat2a,Mat2b,Mpst,Mtap,Mtr,Sds,Sms,Srm,Trdmt1	Mouse
groupvp_IgG-groupveh_IgG	_tstat	within each collection	CP:REACTOME: Reactome gene sets	REACTOME_CDC6_ASSOCIATION_WITH_THE_ORC_ORIGIN_COMPLEX	0.68932	0.842656	0.385107	0.841258	2271	7	E2f1,Cdc6	2	0.285714	Cdc6,E2f1,Orc2,Orc3,Orc4,Orc5,Orc6	Mouse
groupvp_IgG-groupveh_IgG	_tstat	within each collection	CP:KEGG: KEGG gene sets	KEGG_GLYCOSAMINOGLYCAN_BIOSYNTHESIS_HEPARAN_SULFATE	0.689886	0.848392	-0.286781	-0.822393	1029	11	Ext1,Hs6st1,Ext2,Ndst1,B3gat2,B3gat3,Hs2st1,Ndst2,Xylt1	9	0.818182	B3gat2,B3gat3,Ext1,Ext2,Extl3,Hs2st1,Hs3st1,Hs6st1,Ndst1,Ndst2,Xylt1	Mouse
groupvp_IgG-groupveh_IgG	_tstat	within each collection	CP:KEGG: KEGG gene sets	KEGG_CALCIUM_SIGNALING_PATHWAY	0.689901	0.848392	0.248424	0.870623	2998	62	Phkg2,Calm3,Bst1,Calm1,Cysltr1,Vdac2,Camk2g,Atp2b1,Calm2,Vdac3,Prkacb,Ptk2b,Plcg2,Gna15,Ppp3cc,Gnas,Ptgfr,Slc25a5,Itpkb,Slc25a4,Prkcb,Sphk2	22	0.354839	Adcy7,Adcy9,Adrb2,Atp2a1,Atp2a2,Atp2a3,Atp2b1,Bst1,Cacna1a,Cacna1d,Cacna1e,Calm1,Calm2,Calm3,Camk2b,Camk2g,Cd38,Chrm3,Cysltr1,Egfr,Erbb3,Erbb4,F2r,Gna11,Gna14,Gna15,Gnas,Itpkb,Itpr1,Itpr2,Itpr3,Mylk,P2rx4,Phka2,Phkb,Phkg2,Plcb2,Plcb3,Plcb4,Plcd3,Plce1,Plcg1,Plcg2,Ppid,Ppp3ca,Ppp3cb,Ppp3cc,Ppp3r1,Prkaca,Prkacb,Prkca,Prkcb,Prkx,Ptafr,Ptgfr,Ptk2b,Slc25a4,Slc25a5,Sphk2,Vdac1,Vdac2,Vdac3	Mouse
groupvp_IgG-groupveh_IgG	_tstat	within each collection	CP:REACTOME: Reactome gene sets	REACTOME_RESOLUTION_OF_AP_SITES_VIA_THE_SINGLE_NUCLEOTIDE_REPLACEMENT_PATHWAY	0.695085	0.846636	0.381832	0.834102	2290	7	Mbd4,Polb,Apex1,Xrcc1	4	0.571429	Apex1,Lig3,Mbd4,Mpg,Polb,Tdg,Xrcc1	Mouse
groupvp_IgG-groupveh_IgG	_tstat	within each collection	CP:REACTOME: Reactome gene sets	REACTOME_PLATELET_SENSITIZATION_BY_LDL	0.696106	0.846636	0.32187	0.829467	2466	13	Ppp2r5c,Ptpn6,Ppp2r1b,Fgr,Ppp2ca,Ppp2r5a,Pla2g4a,Ppp2r1a	8	0.615385	Apob,Fgr,Mapk14,Pla2g4a,Ppp2ca,Ppp2cb,Ppp2r1a,Ppp2r1b,Ppp2r5a,Ppp2r5c,Ppp2r5d,Ppp2r5e,Ptpn6	Mouse
groupvp_IgG-groupveh_IgG	_tstat	within each collection	CP:REACTOME: Reactome gene sets	REACTOME_SLC_MEDIATED_TRANSMEMBRANE_TRANSPORT	0.69808	0.846636	0.236067	0.884692	3199	99	Slc16a3,Slc7a11,Slc3a2,Slc20a1,Slc15a3,Slc38a1,Nup43,Slc11a1,Slc2a1,Nupl2,Slc1a5,Hk2,Slc39a6,Slc41a1,Slc15a4,Slc4a7,Slc29a3,Rae1,Slc24a5,Slc22a15,Nup35,Slc39a1,Slc35d2,Nup62,Nup214	25	0.252525	Aaas,Alb,Cp,G6pc3,Gckr,Hk1,Hk2,Hk3,Nup107,Nup133,Nup153,Nup155,Nup188,Nup205,Nup214,Nup35,Nup37,Nup43,Nup50,Nup54,Nup62,Nup85,Nup88,Nup93,Nupl2,Pom121,Rae1,Ranbp2,Seh1l,Slc11a1,Slc12a2,Slc12a6,Slc12a7,Slc15a2,Slc15a3,Slc15a4,Slc16a1,Slc16a10,Slc16a3,Slc17a5,Slc1a5,Slc20a1,Slc20a2,Slc22a15,Slc22a18,Slc24a5,Slc26a2,Slc27a1,Slc27a4,Slc28a2,Slc29a1,Slc29a3,Slc2a1,Slc2a2,Slc2a6,Slc30a1,Slc30a5,Slc30a7…	Mouse
groupvp_IgG-groupveh_IgG	_tstat	within each collection	CP:REACTOME: Reactome gene sets	REACTOME_FRS2_MEDIATED_CASCADE	0.698127	0.846636	-0.252102	-0.837858	931	17	Fgfr3,Fgfr4,Raf1,Fgfr1,Frs2,Fgfr2	6	0.352941	Cdk1,Fgfr1,Fgfr2,Fgfr3,Fgfr4,Frs2,Grb2,Hras,Kras,Map2k1,Map2k2,Mapk1,Mapk3,Nras,Raf1,Sos1,Ywhab	Mouse
groupvp_IgG-groupveh_IgG	_tstat	within each collection	CP:KEGG: KEGG gene sets	KEGG_VASCULAR_SMOOTH_MUSCLE_CONTRACTION	0.704006	0.859926	0.248196	0.852398	3022	53	Calm3,Rhoa,Calm1,Myl6,Mapk3,Gna13,Ppp1r12a,Calm2,Ppp1cc,Gna12,Prkacb,Ramp1,Ppp1ca	13	0.245283	Adcy6,Adcy7,Adcy9,Araf,Arhgef1,Arhgef11,Arhgef12,Braf,Cacna1d,Cald1,Calm1,Calm2,Calm3,Gna11,Gna12,Gna13,Gnas,Itpr1,Itpr2,Itpr3,Map2k1,Map2k2,Mapk1,Mapk3,Myl6,Mylk,Npr1,Npr2,Pla2g12a,Pla2g12b,Pla2g4a,Pla2g5,Plcb2,Plcb3,Plcb4,Ppp1ca,Ppp1cb,Ppp1cc,Ppp1r12a,Ppp1r12b,Prkaca,Prkacb,Prkca,Prkcb,Prkcd,Prkce,Prkch,Prkx,Raf1,Ramp1,Rhoa,Rock1,Rock2	Mouse
groupvp_IgG-groupveh_IgG	_tstat	within each collection	H: hallmark gene sets	HALLMARK_ANGIOGENESIS	0.710505	0.763961	-0.241048	-0.851888	858	21	Jag1,Pdgfa,Vegfa,Fgfr1,Spp1,Ptk2	6	0.285714	Apoh,App,Ccnd2,Col3a1,Fgfr1,Fstl1,Itgav,Jag1,Lpl,Lrpap1,Nrp1,Pdgfa,Pglyrp1,Ptk2,S100a4,Slco2a1,Spp1,Timp1,Vav2,Vegfa,Vtn	Mouse
groupvp_IgG-groupveh_IgG	_tstat	within each collection	CP:REACTOME: Reactome gene sets	REACTOME_DCC_MEDIATED_ATTRACTIVE_SIGNALING	0.714783	0.865114	0.340347	0.821076	2465	10	Rac1,Cdc42	2	0.2	Ablim1,Cdc42,Dock1,Fyn,Nck1,Ptk2,Rac1,Src,Trio,Wasl	Mouse
groupvp_IgG-groupveh_IgG	_tstat	within each collection	custom_spike_in	custom_YAP1_spike_in	0.717056	0.717056	0.311324	0.805893	2513	14	Ccna2,Cdca8,Bub3,Aurka,Cdk1,Myc,Ccn1,Kif23	8	0.571429	Aurka,Axl,Bcl2,Bub3,Ccn1,Ccn2,Ccna2,Ccnd1,Cdca8,Cdk1,Ets1,Itgb1,Kif23,Myc	Mouse
groupvp_IgG-groupveh_IgG	_tstat	within each collection	CP:REACTOME: Reactome gene sets	REACTOME_TERMINATION_OF_O_GLYCAN_BIOSYNTHESIS	0.717276	0.866412	0.391624	0.814217	2295	6	St6gal1,Muc16,St3gal1,St3gal2	4	0.666667	Muc16,St3gal1,St3gal2,St6gal1,St6galnac2,St6galnac4	Mouse
groupvp_IgG-groupveh_IgG	_tstat	within each collection	H: hallmark gene sets	HALLMARK_MITOTIC_SPINDLE	0.718124	0.763961	0.227224	0.890424	3474	161	Gsn,Arhgdia,Abr,Marcks,Tuba4a,Lmnb1,Top2a,Capzb,Racgap1,Prc1,Myo9b,Cdc42,Nusap1,Smc4,Sass6,Nedd9,Pxn,Tlk1,Map1s,Dock4,Rhof,Kif20b,Wasf2,Arhgap4,Cdc27,Pcgf5,Cdc42ep2,Nin,Birc5,Ccdc88a,Cntrl,Aurka,Vcl,Arhgap10,Cenpe,Synpo,Cyth2,Ralbp1,Ssh2	39	0.242236	Abi1,Abl1,Abr,Actn4,Akap13,Alms1,Apc,Arap3,Arf6,Arfgef1,Arfip2,Arhgap10,Arhgap27,Arhgap29,Arhgap4,Arhgap5,Arhgdia,Arhgef11,Arhgef12,Arhgef2,Arhgef3,Arhgef7,Arl8a,Aurka,Bcar1,Bcl2l11,Bcr,Bin1,Birc5,Brca2,Capzb,Ccdc88a,Cd2ap,Cdc27,Cdc42,Cdc42bpa,Cdc42ep1,Cdc42ep2,Cdc42ep4,Cdk1,Cdk5rap2,Cenpe,Cenpf,Cenpj,Cep192,Cep250,Cep57,Ckap5,Clasp1,Clip1,Cntrl,Cntrob,Csnk1d,Cttn,Cyth2,Dlg1,Dock2,Dock4,Dst,Dync1…	Mouse
groupvp_IgG-groupveh_IgG	_tstat	within each collection	CP:REACTOME: Reactome gene sets	REACTOME_TRNA_AMINOACYLATION	0.722838	0.871406	0.262181	0.826393	2933	32	Farsb,Eef1e1,Aimp2,Gars,Dars,Wars,Ppa1,Ppa2,Iars,Hars,Farsa,Lars,Eprs	13	0.40625	Aars,Aimp1,Aimp2,Cars,Cars2,Dars,Ears2,Eef1e1,Eprs,Fars2,Farsa,Farsb,Gars,Hars,Hars2,Iars,Iars2,Kars,Lars,Lars2,Mars,Mars2,Nars,Ppa1,Ppa2,Qars,Rars,Rars2,Sars,Tars,Vars,Wars	Mouse
groupvp_IgG-groupveh_IgG	_tstat	within each collection	CP:REACTOME: Reactome gene sets	REACTOME_PYRUVATE_METABOLISM_AND_CITRIC_ACID_TCA_CYCLE	0.725176	0.872499	0.266116	0.826543	2891	30	Slc16a3,Mdh2,Pdpr,Pdk3,Idh3a,Pdha1,Idh3g,Idh2,Sdhb,Sdhc,Ldhb,Pdhx,Sdhd,Suclg1	14	0.466667	Aco2,Bsg,Cs,Dlat,Dld,Dlst,Idh1,Idh2,Idh3a,Idh3b,Idh3g,L2hgdh,Ldhb,Mdh2,Ogdh,Pdha1,Pdhb,Pdhx,Pdk1,Pdk3,Pdpr,Sdha,Sdhb,Sdhc,Sdhd,Slc16a1,Slc16a3,Sucla2,Suclg1,Suclg2	Mouse
groupvp_IgG-groupveh_IgG	_tstat	within each collection	CP:REACTOME: Reactome gene sets	REACTOME_PKA_MEDIATED_PHOSPHORYLATION_OF_CREB	0.728049	0.873394	0.34362	0.805932	2470	9	Prkar1a,Prkar2b,Prkacb,Prkar2a,Adcy7,Creb1	6	0.666667	Adcy6,Adcy7,Adcy9,Creb1,Prkaca,Prkacb,Prkar1a,Prkar2a,Prkar2b	Mouse
groupvp_IgG-groupveh_IgG	_tstat	within each collection	CP:REACTOME: Reactome gene sets	REACTOME_CELL_CELL_COMMUNICATION	0.728783	0.873394	0.23511	0.851029	3245	73	Sirpb1c,Vasp,Tyrobp,Rac1,Rsu1,Sirpb1b,Pik3cb,Skap2,Gm5150,Pik3r1,Cldn15,Grb2,Cdh3,Pak1,Ptpn6,Mapk13,Ptk2b,Cd47	18	0.246575	Actn1,Actn4,Arhgef6,Cadm1,Cd151,Cd2ap,Cd47,Cdh1,Cdh2,Cdh3,Cdh5,Cdh6,Cldn10,Cldn12,Cldn15,Cldn2,Cldn3,Cldn4,Cldn6,Cldn7,Cldn8,Crb3,Ctnna1,Ctnnb1,Ctnnd1,F11r,Fblim1,Fermt2,Fyn,Gm5150,Grb2,Ilk,Iqgap1,Itgb1,Itgb4,Jup,Lamb3,Lamc2,Mapk13,Mapk14,Mapk8,Mpp5,Nck1,Nck2,Pak1,Pard3,Pard6a,Pard6b,Pard6g,Parva,Pik3ca,Pik3cb,Pik3r1,Pik3r2,Plec,Prkci,Ptk2,Ptk2b,Ptpn6,Pvr,Rac1,Rsu1,Sirpa,Sirpb1b,Sirpb1c,Skap2,Spt…	Mouse
groupvp_IgG-groupveh_IgG	_tstat	within each collection	CP:REACTOME: Reactome gene sets	REACTOME_REGULATION_OF_INSULIN_SECRETION_BY_ACETYLCHOLINE	0.731072	0.87442	-0.301212	-0.780645	1206	8	Chrm3,Prkca,Gna14,Plcb3	4	0.5	Chrm3,Gna11,Gna14,Gna15,Marcks,Plcb2,Plcb3,Prkca	Mouse
groupvp_IgG-groupveh_IgG	_tstat	within each collection	CP:KEGG: KEGG gene sets	KEGG_ETHER_LIPID_METABOLISM	0.731728	0.887829	0.312414	0.810162	2642	14	Pla2g7,Lpcat2,Pafah1b1,Pla2g12a,Lpcat4,Pla2g4a,Agps,Pafah1b2,Pafah1b3,Pla2g5	10	0.714286	Agps,Chpt1,Lpcat2,Lpcat4,Pafah1b1,Pafah1b2,Pafah1b3,Pafah2,Pla2g12a,Pla2g12b,Pla2g4a,Pla2g5,Pla2g7,Pld1	Mouse
groupvp_IgG-groupveh_IgG	_tstat	within each collection	CP:REACTOME: Reactome gene sets	REACTOME_SIGNALING_BY_FGFR1_FUSION_MUTANTS	0.733491	0.875595	-0.24216	-0.817902	932	18	Trim24,Bcr,Zmym2,Stat5a	4	0.222222	Bcr,Cntrl,Cpsf6,Cux1,Fgfr1op,Fgfr1op2,Gab2,Grb2,Myo18a,Pik3ca,Pik3r1,Plcg1,Stat1,Stat3,Stat5a,Stat5b,Trim24,Zmym2	Mouse
groupvp_IgG-groupveh_IgG	_tstat	within each collection	CP:KEGG: KEGG gene sets	KEGG_ENDOMETRIAL_CANCER	0.738049	0.889569	0.251459	0.821918	3056	40	Akt1,Kras,Pik3cb,Mapk3,Pik3r1,Grb2,Pik3r5,Foxo3,Pdpk1,Akt3,Bad,Hras,Axin1,Pik3cd,Map2k2	15	0.375	Akt1,Akt2,Akt3,Apc,Araf,Axin1,Bad,Braf,Ccnd1,Cdh1,Ctnna1,Ctnnb1,Egfr,Foxo3,Grb2,Gsk3b,Hras,Ilk,Kras,Map2k1,Map2k2,Mapk1,Mapk3,Mlh1,Myc,Nras,Pdpk1,Pik3ca,Pik3cb,Pik3cd,Pik3cg,Pik3r1,Pik3r2,Pik3r5,Pten,Raf1,Sos1,Sos2,Tcf7l1,Tcf7l2	Mouse
groupvp_IgG-groupveh_IgG	_tstat	within each collection	CP:REACTOME: Reactome gene sets	REACTOME_STEROID_HORMONES	0.746934	0.889901	0.406145	0.796703	2313	5	Hsd11b1,Stard5,Gc	3	0.6	Gc,Hsd11b1,Lgmn,Stard4,Stard5	Mouse
groupvp_IgG-groupveh_IgG	_tstat	within each collection	CP:REACTOME: Reactome gene sets	REACTOME_ACTIVATION_OF_CHAPERONES_BY_ATF6_ALPHA	0.749427	0.891131	0.321736	0.794531	2613	11	Atf4,Ddit3,Atf6,Nfya	4	0.363636	Atf4,Atf6,Calr,Ddit3,Hsp90b1,Hspa5,Mbtps1,Mbtps2,Nfya,Nfyb,Xbp1	Mouse
groupvp_IgG-groupveh_IgG	_tstat	within each collection	CP:REACTOME: Reactome gene sets	REACTOME_SIGNALING_BY_FGFR_IN_DISEASE	0.75105	0.891324	0.2294	0.845443	3396	86	Akt1,Nr4a1,Cdkn1a,Calm3,Kras,Calm1,Rps27a,Mapk3,Prkar1a,Pik3r1,Mknk1,Grb2,Cdkn1b,Prkar2b,Calm2,Foxo3,Pdpk1,Prkacb,Cntrl,Stat3,Cbl,Akt3,Cdk1,Bad,Hras,Gsk3a,Akt1s1,Ppp2ca,Ywhab	29	0.337209	Adcy6,Adcy7,Adcy9,Akt1,Akt1s1,Akt2,Akt3,Bad,Bcr,Braf,Calm1,Calm2,Calm3,Cbl,Cdk1,Cdkn1a,Cdkn1b,Chuk,Cntrl,Cpsf6,Creb1,Cux1,Fgfr1,Fgfr1op,Fgfr1op2,Fgfr2,Fgfr3,Fgfr4,Foxo1,Foxo3,Frs2,Gab1,Gab2,Gm11808,Grb2,Gsk3a,Hras,Itpr2,Itpr3,Kras,Map2k1,Map2k2,Mapk1,Mapk3,Mapkap1,Mdm2,Mknk1,Mlst8,Mtor,Myo18a,Nr4a1,Nras,Pdpk1,Phlpp1,Pik3ca,Pik3r1,Plcg1,Ppp2ca,Ppp2cb,Ppp2r1a,Prkaca,Prkacb,Prkar1a,Prkar2a,Prkar2b,P…	Mouse
groupvp_IgG-groupveh_IgG	_tstat	within each collection	CP:REACTOME: Reactome gene sets	REACTOME_CS_DS_DEGRADATION	0.7553	0.892008	-0.294215	-0.762509	1246	8	Hyal1,Idua,Bgn	3	0.375	Arsb,Bgn,Dcn,Hexa,Hexb,Hyal1,Ids,Idua	Mouse
groupvp_IgG-groupveh_IgG	_tstat	within each collection	CP:REACTOME: Reactome gene sets	REACTOME_BOTULINUM_NEUROTOXICITY	0.755942	0.892008	0.325993	0.786448	2607	10	Stx8,Stx7,Stx11,Vamp2,Stx16,Stx2,Stx6,Stx3	8	0.8	Stx11,Stx12,Stx16,Stx2,Stx3,Stx6,Stx7,Stx8,Syt1,Vamp2	Mouse
groupvp_IgG-groupveh_IgG	_tstat	within each collection	CP:REACTOME: Reactome gene sets	REACTOME_SYNTHESIS_OF_BILE_ACIDS_AND_BILE_SALTS_VIA_7ALPHA_HYDROXYCHOLESTEROL	0.756014	0.892008	0.375398	0.780482	2419	6	Hsd17b4,Cyp27a1,Scp2,Acot8	4	0.666667	Acot8,Acox2,Cyp27a1,Hsd17b4,Hsd3b7,Scp2	Mouse
groupvp_IgG-groupveh_IgG	_tstat	within each collection	CP:REACTOME: Reactome gene sets	REACTOME_PRE_NOTCH_TRANSCRIPTION_AND_TRANSLATION	0.758648	0.893388	-0.238435	-0.805321	964	18	Kat2b,Notch2,Crebbp,Tnrc6b,Ccnd1,Snw1,Tnrc6a,Maml2	8	0.444444	Ccnd1,Crebbp,E2f1,Ep300,Jun,Kat2a,Kat2b,Maml1,Maml2,Maml3,Mov10,Notch2,Rbpj,Snw1,Tfdp1,Tnrc6a,Tnrc6b,Tnrc6c	Mouse
groupvp_IgG-groupveh_IgG	_tstat	within each collection	CP:KEGG: KEGG gene sets	KEGG_GLYCOSAMINOGLYCAN_BIOSYNTHESIS_KERATAN_SULFATE	0.761019	0.911221	0.360866	0.781857	2537	7	St3gal1,B4galt1,St3gal2	3	0.428571	B3gnt2,B4galt1,B4galt3,B4galt4,Fut8,St3gal1,St3gal2	Mouse
groupvp_IgG-groupveh_IgG	_tstat	within each collection	CP:REACTOME: Reactome gene sets	REACTOME_INTERACTIONS_OF_VPR_WITH_HOST_CELLULAR_PROTEINS	0.761401	0.89371	0.258412	0.796532	3021	29	Nup43,Nupl2,Banf1,Rae1,Nup35,Nup62,Nup214,Slc25a5,Aaas,Slc25a4,Nup88	11	0.37931	Aaas,Banf1,Hmga1,Kpna1,Nup107,Nup133,Nup153,Nup155,Nup188,Nup205,Nup214,Nup35,Nup37,Nup43,Nup50,Nup54,Nup62,Nup85,Nup88,Nup93,Nupl2,Pom121,Psip1,Rae1,Ranbp2,Seh1l,Slc25a4,Slc25a5,Tpr	Mouse
groupvp_IgG-groupveh_IgG	_tstat	within each collection	CP:REACTOME: Reactome gene sets	REACTOME_SIGNALLING_TO_P38_VIA_RIT_AND_RIN	0.761851	0.89371	0.302644	0.779922	2699	13	Kras,Mapk3,Cdk1,Hras,Ywhab,Map2k2,Mapk1	7	0.538462	Braf,Cdk1,Hras,Kras,Map2k1,Map2k2,Mapk1,Mapk3,Ngf,Nras,Raf1,Rit1,Ywhab	Mouse
groupvp_IgG-groupveh_IgG	_tstat	within each collection	CP:REACTOME: Reactome gene sets	REACTOME_PYRIMIDINE_CATABOLISM	0.767878	0.898473	-0.301635	-0.743884	1309	7	Upb1,Dpyd	2	0.285714	Dpyd,Dpys,Nt5c,Nt5m,Upb1,Upp1,Upp2	Mouse
groupvp_IgG-groupveh_IgG	_tstat	within each collection	CP:REACTOME: Reactome gene sets	REACTOME_SIGNALING_BY_PDGF	0.768858	0.898473	0.225679	0.832948	3485	87	Akt1,Nr4a1,Cdkn1a,Calm3,Kras,Calm1,Pik3cb,Mapk3,Prkar1a,Pik3r1,Grb2,Cdkn1b,Prkar2b,Calm2,Foxo3,Pdpk1,Prkacb,Stat3,Col3a1,Thbs1,Akt3,Cdk1,Bad,Hras,Gsk3a,Akt1s1,Ywhab,Col1a1,Bcar1,Map2k2	30	0.344828	Adcy6,Adcy7,Adcy9,Akt1,Akt1s1,Akt2,Akt3,Bad,Bcar1,Calm1,Calm2,Calm3,Cdk1,Cdkn1a,Cdkn1b,Chuk,Col1a1,Col3a1,Col4a1,Col4a2,Col4a4,Col4a5,Col6a1,Col6a2,Creb1,Crk,Crkl,Foxo1,Foxo3,Furin,Grb2,Grb7,Gsk3a,Hras,Itpr2,Itpr3,Kras,Map2k1,Map2k2,Mapk1,Mapk3,Mapkap1,Mdm2,Mlst8,Mtor,Nck1,Nck2,Nr4a1,Nras,Pdgfa,Pdgfb,Pdgfc,Pdgfd,Pdpk1,Phlpp1,Pik3ca,Pik3cb,Pik3r1,Pik3r2,Plcg1,Plg,Prkaca,Prkacb,Prkar1a,Prkar2a,Prka…	Mouse
groupvp_IgG-groupveh_IgG	_tstat	within each collection	CP:KEGG: KEGG gene sets	KEGG_GNRH_SIGNALING_PATHWAY	0.77435	0.917548	0.232396	0.810819	3362	60	Calm3,Kras,Calm1,Atf4,Mapk3,Camk2g,Cdc42,Map2k3,Jun,Grb2,Calm2,Prkacb,Mapk13,Map3k3,Ptk2b	15	0.25	Adcy6,Adcy7,Adcy9,Atf4,Cacna1d,Calm1,Calm2,Calm3,Camk2b,Camk2g,Cdc42,Egfr,Gna11,Gnas,Grb2,Hbegf,Hras,Itpr1,Itpr2,Itpr3,Jun,Kras,Map2k1,Map2k2,Map2k3,Map2k4,Map2k6,Map2k7,Map3k1,Map3k2,Map3k3,Map3k4,Mapk1,Mapk13,Mapk14,Mapk3,Mapk7,Mapk8,Mapk9,Mmp14,Nras,Pla2g12a,Pla2g12b,Pla2g4a,Pla2g5,Plcb2,Plcb3,Plcb4,Pld1,Prkaca,Prkacb,Prkca,Prkcb,Prkcd,Prkx,Ptk2b,Raf1,Sos1,Sos2,Src	Mouse
groupvp_IgG-groupveh_IgG	_tstat	within each collection	CP:REACTOME: Reactome gene sets	REACTOME_AMINO_ACID_SYNTHESIS_AND_INTERCONVERSION_TRANSAMINATION	0.774549	0.903058	0.297749	0.767308	2744	13	Gls,Phgdh,Aldh18a1,Asns,Psph,Oat,Glud1,Psat1,Glul,Gpt2	10	0.769231	Aldh18a1,Asns,Gls,Glud1,Glul,Got1,Got2,Gpt,Gpt2,Oat,Phgdh,Psat1,Psph	Mouse
groupvp_IgG-groupveh_IgG	_tstat	within each collection	CP:REACTOME: Reactome gene sets	REACTOME_HYALURONAN_METABOLISM	0.775888	0.903058	0.335811	0.76333	2599	8	Cd44,Hexb,Hexa,Hyal2	4	0.5	Abcc5,Cd44,Gusb,Hexa,Hexb,Hyal1,Hyal2,Stab2	Mouse
groupvp_IgG-groupveh_IgG	_tstat	within each collection	CP:KEGG: KEGG gene sets	KEGG_PYRUVATE_METABOLISM	0.776386	0.917548	0.261759	0.784794	3037	26	Mdh2,Hagh,Acyp1,Aldh2,Me1,Pdha1,Haghl,Grhpr,Aldh7a1,Me2	10	0.384615	Acaca,Acat1,Acat2,Acss2,Acyp1,Acyp2,Aldh1b1,Aldh2,Aldh3a2,Aldh7a1,Aldh9a1,Dlat,Dld,Glo1,Grhpr,Hagh,Haghl,Ldhb,Mdh1,Mdh2,Me1,Me2,Pck1,Pck2,Pdha1,Pdhb	Mouse
groupvp_IgG-groupveh_IgG	_tstat	within each collection	CP:REACTOME: Reactome gene sets	REACTOME_ACTIVATION_OF_CHAPERONE_GENES_BY_XBP1S	0.779249	0.903058	-0.200311	-0.825722	705	36	Ctdsp2,Cxxc1,Cul7,Hyou1,Dctn1,Wfs1,Wipi1,Ssr1,Tspyl2,Edem1,Acadvl,Syvn1,Tpp1	13	0.361111	Acadvl,Add1,Arfgap1,Atp6v0d1,Ctdsp2,Cul7,Cxxc1,Dctn1,Dnajb11,Dnajb9,Dnajc3,Edem1,Extl3,Gosr2,Gsk3a,Hdgf,Hyou1,Klhdc3,Lmna,Pdia6,Preb,Sec31a,Serp1,Shc1,Srprb,Ssr1,Syvn1,Tatdn2,Tln1,Tpp1,Tspyl2,Wfs1,Wipi1,Xbp1,Yif1a,Zbtb17	Mouse
groupvp_IgG-groupveh_IgG	_tstat	within each collection	CP:REACTOME: Reactome gene sets	REACTOME_IL_7_SIGNALING	0.781345	0.903058	-0.287165	-0.744238	1289	8	Pik3r2,Stat5a	2	0.25	Il2rg,Il7r,Jak1,Jak3,Pik3r1,Pik3r2,Stat5a,Stat5b	Mouse
groupvp_IgG-groupveh_IgG	_tstat	within each collection	CP:REACTOME: Reactome gene sets	REACTOME_ARMS_MEDIATED_ACTIVATION	0.781464	0.903058	0.281033	0.763833	2849	16	Kras,Mapk3,Rap1a,Cdk1,Hras,Ywhab,Map2k2,Mapk1	8	0.5	Braf,Cdk1,Crk,Hras,Kidins220,Kras,Map2k1,Map2k2,Mapk1,Mapk3,Ngf,Nras,Raf1,Rap1a,Rapgef1,Ywhab	Mouse
groupvp_IgG-groupveh_IgG	_tstat	within each collection	CP:REACTOME: Reactome gene sets	REACTOME_NUCLEAR_RECEPTOR_TRANSCRIPTION_PATHWAY	0.781809	0.903058	0.253846	0.782455	3102	29	Nr4a1,Nr4a3,Rxrb,Nrbf2,Nr4a2,Rxra,Ar	7	0.241379	Ar,Esrra,Hnf4a,Hnf4g,Med1,Nr0b2,Nr1d1,Nr1d2,Nr1h2,Nr1h3,Nr1i2,Nr2c2ap,Nr2f6,Nr3c1,Nr4a1,Nr4a2,Nr4a3,Nr5a2,Nr6a1,Nrbf2,Nrbp1,Ppard,Rara,Rarg,Rora,Rorc,Rxra,Rxrb,Thra	Mouse
groupvp_IgG-groupveh_IgG	_tstat	within each collection	CP:REACTOME: Reactome gene sets	REACTOME_REGULATION_OF_THE_FANCONI_ANEMIA_PATHWAY	0.7847	0.903058	0.386401	0.757973	2430	5	Rps27a,Gm11808,Usp1,Atm	4	0.8	Atm,Atr,Gm11808,Rps27a,Usp1	Mouse
groupvp_IgG-groupveh_IgG	_tstat	within each collection	CP:REACTOME: Reactome gene sets	REACTOME_METABOLISM_OF_VITAMINS_AND_COFACTORS	0.78473	0.903058	-0.204293	-0.812878	739	32	Slc23a2,Enpp1,Pank3	3	0.09375	Aasdhppt,Acp5,Coasy,Cyb5a,Cyb5r3,Dhfr,Enpp1,Fasn,Flad1,Gphn,Gsto1,Mocos,Mocs2,Mthfd1,Nadk,Nfs1,Nmnat3,Pank1,Pank2,Pank3,Pank4,Pdxk,Pnpo,Ppcdc,Ppcs,Qprt,Rfk,Shmt1,Slc23a2,Slc25a16,Slc2a1,Tpk1	Mouse
groupvp_IgG-groupveh_IgG	_tstat	within each collection	CP:REACTOME: Reactome gene sets	REACTOME_HYALURONAN_UPTAKE_AND_DEGRADATION	0.786104	0.903058	0.345083	0.753826	2590	7	Cd44,Hexb,Hexa,Hyal2	4	0.571429	Cd44,Gusb,Hexa,Hexb,Hyal1,Hyal2,Stab2	Mouse
groupvp_IgG-groupveh_IgG	_tstat	within each collection	H: hallmark gene sets	HALLMARK_FATTY_ACID_METABOLISM	0.789103	0.813921	0.217983	0.827772	3692	117	G0s2,Hpgd,S100a10,Ywhah,H2afz,Mif,Prdx6,Odc1,Cbr3,Hsp90aa1,Mdh2,Ube2l6,Alad,Lgals1,Psme1,Mgll,Eci1,Decr1,Hsd17b4,Hibch,Ccdc58,Erp29,Me1,Aldoa,Elovl5,Rap1gds1,Cbr1,Aldh1a7,Hsd17b10,Pdha1,Pcbd1,Idh3g	32	0.273504	Acaa2,Acadl,Acadm,Acads,Acadvl,Acat2,Aco2,Acot1,Acot2,Acot8,Acox1,Acsl1,Acsl4,Acsl5,Acsm3,Adipor2,Adsl,Alad,Aldh1a1,Aldh1a7,Aldh3a2,Aldh9a1,Aldoa,Apex1,Auh,Blvra,Bphl,Cbr1,Cbr3,Ccdc58,Cd36,Cpox,Cpt1a,Cpt2,Crat,Cryz,Decr1,Dhcr24,Dld,Dlst,Ech1,Echs1,Eci1,Eci2,Elovl5,Ephx1,Erp29,Etfdh,Fabp1,Fasn,G0s2,Gabarapl1,Gcdh,Glul,Gpd2,Grhpr,Gstz1,H2afz,Hadh,Hadhb,Hibch,Hmgcl,Hmgcs1,Hmgcs2,Hpgd,Hsd17b10,Hsd17b…	Mouse
groupvp_IgG-groupveh_IgG	_tstat	within each collection	CP:REACTOME: Reactome gene sets	REACTOME_MYOGENESIS	0.789964	0.90477	0.278824	0.757831	2880	16	Bnip2,Cdc42,Mef2d	3	0.1875	Abl1,Bnip2,Cdc42,Cdh2,Cdon,Ctnna1,Ctnnb1,Map2k6,Mapk14,Mef2a,Mef2c,Mef2d,Neo1,Tcf12,Tcf3,Tcf4	Mouse
groupvp_IgG-groupveh_IgG	_tstat	within each collection	CP:REACTOME: Reactome gene sets	REACTOME_KERATAN_SULFATE_BIOSYNTHESIS	0.791881	0.90477	-0.26289	-0.739726	1228	10	Prelp	1	0.1	B3gnt2,B4galt1,B4galt3,B4galt4,B4galt5,B4galt6,Prelp,St3gal1,St3gal2,St3gal6	Mouse
groupvp_IgG-groupveh_IgG	_tstat	within each collection	CP:REACTOME: Reactome gene sets	REACTOME_RNA_POL_I_RNA_POL_III_AND_MITOCHONDRIAL_TRANSCRIPTION	0.792045	0.90477	0.232133	0.796077	3404	52	H3f3b,H3f3a,H2afz,Polr1d,Mbd2,Mapk3,Hist1h2be,H2afx	8	0.153846	Brf1,Ccnh,Cdk7,Ehmt2,Ercc2,Ercc3,Gtf2h1,Gtf2h2,Gtf2h3,Gtf2h4,Gtf3c2,Gtf3c3,Gtf3c4,Gtf3c5,H2afx,H2afz,H3f3a,H3f3b,Hist1h2be,Hist1h4d,Kat2b,Mapk3,Mbd2,Mnat1,Nfib,Polr1a,Polr1c,Polr1d,Polr2e,Polr2f,Polr2h,Polr2k,Polr2l,Polr3b,Polr3c,Polr3d,Polr3e,Polr3f,Polr3h,Polr3k,Polrmt,Pou2f1,Rrn3,Snapc1,Snapc2,Snapc3,Snapc5,Ssb,Taf1b,Tfam,Tfb2m,Ubtf	Mouse
groupvp_IgG-groupveh_IgG	_tstat	within each collection	CP:KEGG: KEGG gene sets	KEGG_OTHER_GLYCAN_DEGRADATION	0.795156	0.929916	-0.257733	-0.754916	1148	12	Manba,Aga,Glb1	3	0.25	Aga,Fuca1,Fuca2,Gba,Glb1,Hexa,Hexb,Man2b1,Man2b2,Man2c1,Manba,Neu1	Mouse
groupvp_IgG-groupveh_IgG	_tstat	within each collection	CP:REACTOME: Reactome gene sets	REACTOME_FORMATION_OF_RNA_POL_II_ELONGATION_COMPLEX_	0.796994	0.908723	0.243776	0.768381	3234	32	Gtf2f2,Polr2g,Polr2j,Polr2b,Cdk9,Ercc3,Polr2e,Ccnh,Ssrp1,Ctdp1,Ccnt1,Polr2f,Ncbp1,Gtf2h3,Polr2h,Gtf2f1,Mnat1,Gtf2h1,Polr2c,Gtf2h2,Ercc2	21	0.65625	Ccnh,Ccnt1,Ccnt2,Cdk7,Cdk9,Ctdp1,Ell,Ercc2,Ercc3,Gtf2f1,Gtf2f2,Gtf2h1,Gtf2h2,Gtf2h3,Gtf2h4,Mnat1,Ncbp1,Ncbp2,Polr2a,Polr2b,Polr2c,Polr2d,Polr2e,Polr2f,Polr2g,Polr2h,Polr2i,Polr2j,Polr2k,Polr2l,Ssrp1,Tcea1	Mouse
groupvp_IgG-groupveh_IgG	_tstat	within each collection	H: hallmark gene sets	HALLMARK_PEROXISOME	0.797642	0.813921	-0.177233	-0.870711	405	78	Alb,Cln6,Cadm1,Slc23a2,Fads1,Cat,Ttr,Abcd3,Sod1,Acox1,Dhcr24,Crat,Gnpat,Idi1,Cdk7,Rdh11,Gstk1,Aldh9a1,Ide,Sema3c	20	0.25641	Abcc5,Abcd1,Abcd3,Acot8,Acox1,Acsl1,Acsl4,Acsl5,Alb,Aldh1a1,Aldh1a7,Aldh9a1,Atxn1,Bcl10,Cadm1,Cat,Cdk7,Cln6,Cnbp,Crat,Ctbp1,Dhcr24,Dhrs3,Dlg4,Ech1,Eci2,Elovl5,Ephx2,Ercc1,Ercc3,Fads1,Fdps,Fis1,Gnpat,Gstk1,Hmgcl,Hras,Hsd17b11,Hsd17b4,Hsd3b7,Ide,Idh1,Idh2,Idi1,Isoc1,Itgb1bp1,Lonp2,Mlycd,Msh2,Mvp,Nr1i2,Nudt19,Pex11a,Pex11b,Pex13,Pex14,Pex2,Pex6,Prdx1,Prdx5,Rdh11,Retsat,Scp2,Sema3c,Slc23a2,Slc25a17,S…	Mouse
groupvp_IgG-groupveh_IgG	_tstat	within each collection	CP:REACTOME: Reactome gene sets	REACTOME_NUCLEAR_SIGNALING_BY_ERBB4	0.800518	0.910975	-0.213772	-0.783847	926	23	Erbb4,Ncstn,Stat5a,Tab2,Jak2,Psen1	6	0.26087	Adam17,Aph1a,Aph1c,Btc,Btrc,Cul1,Cxcl12,Erbb4,Ghr,Hbegf,Jak2,Ncor1,Ncstn,Psen1,Psen2,Psenen,Rbx1,Sh2b1,Stat5a,Stat5b,Tab2,Wwox,Yap1	Mouse
groupvp_IgG-groupveh_IgG	_tstat	within each collection	CP:REACTOME: Reactome gene sets	REACTOME_REGULATORY_RNA_PATHWAYS	0.801957	0.910975	0.264437	0.756023	3032	20	Ran,Polr2g,Polr2j,Polr2b	4	0.2	Dgcr8,Dicer1,Polr2a,Polr2b,Polr2c,Polr2d,Polr2e,Polr2f,Polr2g,Polr2h,Polr2i,Polr2j,Polr2k,Polr2l,Ran,Tarbp2,Tnrc6a,Tnrc6b,Tnrc6c,Xpo5	Mouse
groupvp_IgG-groupveh_IgG	_tstat	within each collection	CP:KEGG: KEGG gene sets	KEGG_SPHINGOLIPID_METABOLISM	0.802571	0.929916	-0.213912	-0.804304	873	26	Cerk,Sptlc2,Sgms2,Sgpp2,Glb1,Acer3,Sgms1,B4galt6	8	0.307692	Acer3,Asah1,Asah2,B4galt6,Cerk,Degs1,Degs2,Gal3st1,Galc,Gba,Gla,Glb1,Kdsr,Neu1,Sgms1,Sgms2,Sgpl1,Sgpp1,Sgpp2,Smpd2,Smpd3,Smpd4,Sphk2,Sptlc1,Sptlc2,Ugcg	Mouse
groupvp_IgG-groupveh_IgG	_tstat	within each collection	CP:KEGG: KEGG gene sets	KEGG_NON_HOMOLOGOUS_END_JOINING	0.809048	0.929916	0.32831	0.737691	2753	8	Xrcc4,Xrcc6,Dclre1c,Xrcc5,Nhej1,Fen1,Rad50	7	0.875	Dclre1c,Dntt,Fen1,Nhej1,Rad50,Xrcc4,Xrcc5,Xrcc6	Mouse
groupvp_IgG-groupveh_IgG	_tstat	within each collection	CP:KEGG: KEGG gene sets	KEGG_NEUROACTIVE_LIGAND_RECEPTOR_INTERACTION	0.813198	0.929916	0.240846	0.761218	3277	33	Tspo,Cysltr1,Gpr35,Ptger4,Fpr2,C5ar1,Fpr1,Gria3,P2ry13,Ptgfr	10	0.30303	Adora1,Adrb2,C5ar1,Chrm3,Chrnb1,Cysltr1,F2,F2r,F2rl1,Fpr1,Fpr2,Gabbr1,Ghr,Gpr35,Gria3,Grik5,Lpar6,Mc1r,Nr3c1,P2rx4,P2ry10,P2ry13,P2ry2,Pard3,Plg,Ptafr,Ptger4,Ptgfr,S1pr1,S1pr2,Sstr2,Thra,Tspo	Mouse
groupvp_IgG-groupveh_IgG	_tstat	within each collection	CP:KEGG: KEGG gene sets	KEGG_PENTOSE_AND_GLUCURONATE_INTERCONVERSIONS	0.814637	0.929916	-0.289332	-0.723156	1357	7	Ugdh,Dcxr,Cryl1,Dhdh,Gusb,Ugp2,Rpe	7	1	Cryl1,Dcxr,Dhdh,Gusb,Rpe,Ugdh,Ugp2	Mouse
groupvp_IgG-groupveh_IgG	_tstat	within each collection	CP:REACTOME: Reactome gene sets	REACTOME_KINESINS	0.815876	0.923188	0.318821	0.72471	2733	8	Racgap1,Klc4,Kif3b,Kifap3,Klc1	5	0.625	Kif2a,Kif3b,Kif5b,Kifap3,Klc1,Klc3,Klc4,Racgap1	Mouse
groupvp_IgG-groupveh_IgG	_tstat	within each collection	CP:REACTOME: Reactome gene sets	REACTOME_GENERIC_TRANSCRIPTION_PATHWAY	0.816929	0.923188	0.213913	0.810375	3792	108	Yap1,Nr4a1,Nr4a3,Rxrb,Junb,Med30,Ncoa3,Rps27a,Smad2,Skil,Rbpj,Nrbf2,Hdac1,Nr4a2,Rxra,Med20,Ar,Ube2d3,Med8,Cdk9,Smad7,Runx2,Cdk8,Sp1,Med10,Tfdp1,Ncor1,Nr1h2	28	0.259259	Ar,Ccnc,Ccnt1,Ccnt2,Cdk8,Cdk9,Crebbp,E2f4,E2f5,Esrra,Gm11808,Hdac1,Hnf4a,Hnf4g,Junb,Kat2a,Kat2b,Maml1,Maml2,Maml3,Med1,Med10,Med12,Med14,Med15,Med16,Med17,Med20,Med23,Med24,Med25,Med26,Med27,Med30,Med31,Med4,Med6,Med7,Med8,Men1,Myc,Ncoa1,Ncoa2,Ncoa3,Ncoa6,Ncor1,Ncor2,Notch2,Nr0b2,Nr1d1,Nr1d2,Nr1h2,Nr1h3,Nr1i2,Nr2c2ap,Nr2f6,Nr3c1,Nr4a1,Nr4a2,Nr4a3,Nr5a2,Nr6a1,Nrbf2,Nrbp1,Parp1,Ppard,Ppm1a,Rara,Rar…	Mouse
groupvp_IgG-groupveh_IgG	_tstat	within each collection	CP:REACTOME: Reactome gene sets	REACTOME_REGULATION_OF_GLUCOKINASE_BY_GLUCOKINASE_REGULATORY_PROTEIN	0.817248	0.923188	0.248675	0.74231	3183	24	Nup43,Nupl2,Rae1,Nup35,Nup62,Nup214,Aaas,Nup88	8	0.333333	Aaas,Gckr,Nup107,Nup133,Nup153,Nup155,Nup188,Nup205,Nup214,Nup35,Nup37,Nup43,Nup50,Nup54,Nup62,Nup85,Nup88,Nup93,Nupl2,Pom121,Rae1,Ranbp2,Seh1l,Tpr	Mouse
groupvp_IgG-groupveh_IgG	_tstat	within each collection	CP:KEGG: KEGG gene sets	KEGG_PHOSPHATIDYLINOSITOL_SIGNALING_SYSTEM	0.81986	0.929916	0.226914	0.774912	3508	51	Pip5k1c,Calm3,Calm1,Inpp5k,Pik3cb,Pik3r1,Dgkh,Calm2,Pip4k2b,Pik3r5,Pip4k2a,Plcg2,Inpp1	13	0.254902	Calm1,Calm2,Calm3,Cdipt,Cds2,Dgka,Dgkd,Dgkh,Dgkz,Impa1,Impa2,Inpp1,Inpp5b,Inpp5d,Inpp5e,Inpp5k,Inppl1,Itpk1,Itpkb,Itpr1,Itpr2,Itpr3,Ocrl,Pi4kb,Pik3c2a,Pik3c2g,Pik3c3,Pik3ca,Pik3cb,Pik3cd,Pik3cg,Pik3r1,Pik3r2,Pik3r5,Pikfyve,Pip4k2a,Pip4k2b,Pip4k2c,Pip5k1a,Pip5k1c,Plcb2,Plcb3,Plcb4,Plcd3,Plce1,Plcg1,Plcg2,Prkca,Prkcb,Pten,Synj1	Mouse
groupvp_IgG-groupveh_IgG	_tstat	within each collection	H: hallmark gene sets	HALLMARK_PROTEIN_SECRETION	0.822393	0.822393	0.215884	0.795309	3745	87	Gla,Snap23,Krt18,Tpd52,Pam,Ap3s1,Ctsc,Snx2,Stx7,Ap2s1,Clta,Cln5,Tsg101,Gosr2,Tmed10,Galc,Arfgef2,Gnas,Ap3b1,Cd63,Sec22b,Rer1,Vps45,Arf1,Ocrl,Napg,Dst,Rab5a,Ap2m1,Mapk1	30	0.344828	Abca1,Adam10,Anp32e,Ap1g1,Ap2b1,Ap2m1,Ap2s1,Ap3b1,Ap3s1,Arcn1,Arf1,Arfgef1,Arfgef2,Arfip1,Atp1a1,Atp6v1h,Atp7a,Bnip3,Cav2,Cd63,Clcn3,Cln5,Clta,Cltc,Cog2,Copb1,Copb2,Cope,Ctsc,Dnm1l,Dst,Egfr,Ergic3,Galc,Gbf1,Gla,Gnas,Golga4,Gosr2,Ica1,Igf2r,Kif1b,Krt18,Lamp2,Lman1,M6pr,Mapk1,Mon2,Napa,Napg,Ocrl,Pam,Ppt1,Rab14,Rab22a,Rab2a,Rab5a,Rer1,Rps6ka3,Scamp1,Scamp3,Sec22b,Sec24d,Sec31a,Sgms1,Snap23,Snx2,Sod1…	Mouse
groupvp_IgG-groupveh_IgG	_tstat	within each collection	CP:KEGG: KEGG gene sets	KEGG_HEDGEHOG_SIGNALING_PATHWAY	0.822618	0.929916	0.255072	0.753923	3185	24	Gas1,Csnk1e,Prkacb,Bmp2,Csnk1g2,Wnt4,Sufu,Fbxw11	8	0.333333	Bmp2,Bmp4,Bmp6,Btrc,Csnk1a1,Csnk1d,Csnk1e,Csnk1g1,Csnk1g2,Csnk1g3,Fbxw11,Gas1,Gsk3b,Prkaca,Prkacb,Prkx,Ptch1,Rab23,Smo,Sufu,Wnt4,Wnt5a,Wnt7b,Wnt9a	Mouse
groupvp_IgG-groupveh_IgG	_tstat	within each collection	CP:REACTOME: Reactome gene sets	REACTOME_IRAK2_MEDIATED_ACTIVATION_OF_TAK1_COMPLEX_UPON_TLR7_8_OR_9_STIMULATION	0.827063	0.925699	0.327972	0.716447	2725	7	Rps27a,Irak2,Gm11808	3	0.428571	Gm11808,Irak2,Map3k7,Rps27a,Tab1,Tab2,Tab3	Mouse
groupvp_IgG-groupveh_IgG	_tstat	within each collection	CP:REACTOME: Reactome gene sets	REACTOME_GLUCOSE_TRANSPORT	0.827232	0.925699	0.241123	0.748917	3298	30	Nup43,Slc2a1,Nupl2,Hk2,Rae1,Nup35,Nup62,Nup214,Aaas,Hk3,Nup88	11	0.366667	Aaas,G6pc3,Gckr,Hk1,Hk2,Hk3,Nup107,Nup133,Nup153,Nup155,Nup188,Nup205,Nup214,Nup35,Nup37,Nup43,Nup50,Nup54,Nup62,Nup85,Nup88,Nup93,Nupl2,Pom121,Rae1,Ranbp2,Seh1l,Slc2a1,Slc2a2,Tpr	Mouse
groupvp_IgG-groupveh_IgG	_tstat	within each collection	CP:REACTOME: Reactome gene sets	REACTOME_FORMATION_OF_FIBRIN_CLOT_CLOTTING_CASCADE	0.828352	0.925699	0.268345	0.729349	3020	16	C1qbp,F10,Kng2,Serping1,F3,Kng1,Fgb,F5,Tfpi,Prcp	10	0.625	C1qbp,F10,F2,F3,F5,F8,Fga,Fgb,Fgg,Kng1,Kng2,Prcp,Pros1,Serpinc1,Serping1,Tfpi	Mouse
groupvp_IgG-groupveh_IgG	_tstat	within each collection	CP:REACTOME: Reactome gene sets	REACTOME_PROLONGED_ERK_ACTIVATION_EVENTS	0.828418	0.925699	0.261108	0.728269	3089	18	Kras,Mapk3,Rap1a,Cdk1,Hras,Ywhab,Map2k2,Plcg1,Mapk1	9	0.5	Braf,Cdk1,Crk,Frs2,Hras,Kidins220,Kras,Map2k1,Map2k2,Mapk1,Mapk3,Ngf,Nras,Plcg1,Raf1,Rap1a,Rapgef1,Ywhab	Mouse
groupvp_IgG-groupveh_IgG	_tstat	within each collection	CP:REACTOME: Reactome gene sets	REACTOME_CITRIC_ACID_CYCLE_TCA_CYCLE	0.828743	0.925699	0.266117	0.731412	3038	17	Mdh2,Idh3a,Idh3g,Idh2,Sdhb,Sdhc,Sdhd,Suclg1,Aco2,Idh3b,Cs	11	0.647059	Aco2,Cs,Dld,Dlst,Idh2,Idh3a,Idh3b,Idh3g,Mdh2,Ogdh,Sdha,Sdhb,Sdhc,Sdhd,Sucla2,Suclg1,Suclg2	Mouse
groupvp_IgG-groupveh_IgG	_tstat	within each collection	CP:REACTOME: Reactome gene sets	REACTOME_METABOLISM_OF_STEROID_HORMONES_AND_VITAMINS_A_AND_D	0.830678	0.925699	0.342895	0.712907	2658	6	Hsd11b1,Stard5,Gc	3	0.5	Gc,Hsd11b1,Lgmn,Rdh11,Stard4,Stard5	Mouse
groupvp_IgG-groupveh_IgG	_tstat	within each collection	CP:REACTOME: Reactome gene sets	REACTOME_RECYCLING_PATHWAY_OF_L1	0.830859	0.925699	0.257181	0.727833	3133	19	Msn,Ap2s1,Clta,Dnm2,Rps6ka1,Numb,L1cam,Ap2m1,Mapk1,Dpysl2,Rps6ka5	11	0.578947	Ap2a1,Ap2a2,Ap2b1,Ap2m1,Ap2s1,Clta,Cltc,Dnm2,Dpysl2,Ezr,L1cam,Mapk1,Msn,Numb,Rdx,Rps6ka1,Rps6ka3,Rps6ka5,Src	Mouse
groupvp_IgG-groupveh_IgG	_tstat	within each collection	CP:REACTOME: Reactome gene sets	REACTOME_ERKS_ARE_INACTIVATED	0.833333	0.925699	0.298433	0.719961	2874	10	Mapk3,Ppp2r1b,Ppp2ca,Mapk1,Ppp2r1a	5	0.5	Dusp6,Dusp7,Mapk1,Mapk3,Mapk7,Ppp2ca,Ppp2cb,Ppp2r1a,Ppp2r1b,Ppp2r5d	Mouse
groupvp_IgG-groupveh_IgG	_tstat	within each collection	CP:REACTOME: Reactome gene sets	REACTOME_ERK_MAPK_TARGETS	0.836304	0.925699	0.266299	0.723787	3049	16	Mapk3,Ppp2r1b,Rps6ka1,Ppp2ca,Mapk1,Rps6ka5,Ppp2r1a	7	0.4375	Dusp6,Dusp7,Mapk1,Mapk14,Mapk3,Mapk7,Mef2a,Mef2c,Ppp2ca,Ppp2cb,Ppp2r1a,Ppp2r1b,Ppp2r5d,Rps6ka1,Rps6ka3,Rps6ka5	Mouse
groupvp_IgG-groupveh_IgG	_tstat	within each collection	CP:REACTOME: Reactome gene sets	REACTOME_O_LINKED_GLYCOSYLATION_OF_MUCINS	0.836874	0.925699	0.251554	0.727228	3190	21	Galnt7,Gcnt1,St6gal1,Muc16,B3gnt8,St3gal1	6	0.285714	B3gnt2,B3gnt8,B3gnt9,B4galt5,C1galt1,C1galt1c1,Galnt1,Galnt10,Galnt11,Galnt12,Galnt2,Galnt3,Galnt6,Galnt7,Gcnt1,Muc16,St3gal1,St3gal2,St6gal1,St6galnac2,St6galnac4	Mouse
groupvp_IgG-groupveh_IgG	_tstat	within each collection	CP:REACTOME: Reactome gene sets	REACTOME_EXTRACELLULAR_MATRIX_ORGANIZATION	0.837165	0.925699	-0.199417	-0.770922	873	28	Col4a5,Plod2,Plg,Col14a1,Bmp1,Col4a1,Mmp14,Plod1,Mmp15	9	0.321429	Bmp1,Col14a1,Col16a1,Col1a1,Col27a1,Col3a1,Col4a1,Col4a2,Col4a4,Col4a5,Col6a1,Col6a2,Crtap,Furin,Mmp14,Mmp15,Mmp25,Mmp9,P4hb,Pcolce,Plg,Plod1,Plod2,Plod3,Ppib,Serpinh1,Timp1,Timp2	Mouse
groupvp_IgG-groupveh_IgG	_tstat	within each collection	CP:REACTOME: Reactome gene sets	REACTOME_VEGF_LIGAND_RECEPTOR_INTERACTIONS	0.837682	0.925699	0.323199	0.706021	2760	7	Nrp2,Kdr,Nrp1	3	0.428571	Flt4,Kdr,Nrp1,Nrp2,Pdgfc,Vegfa,Vegfb	Mouse
groupvp_IgG-groupveh_IgG	_tstat	within each collection	CP:KEGG: KEGG gene sets	KEGG_PRIMARY_BILE_ACID_BIOSYNTHESIS	0.841452	0.931741	0.342518	0.706227	2711	6	Hsd17b4,Cyp27a1,Scp2	3	0.5	Acox2,Cyp27a1,Cyp39a1,Hsd17b4,Hsd3b7,Scp2	Mouse
groupvp_IgG-groupveh_IgG	_tstat	within each collection	CP:REACTOME: Reactome gene sets	REACTOME_ABACAVIR_TRANSPORT_AND_METABOLISM	0.843487	0.930429	-0.31561	-0.695732	1605	5	Abcg3,Pck1	2	0.4	Abcg3,Adal,Guk1,Nt5c2,Pck1	Mouse
groupvp_IgG-groupveh_IgG	_tstat	within each collection	CP:REACTOME: Reactome gene sets	REACTOME_REGULATION_OF_COMPLEMENT_CASCADE	0.846177	0.931711	0.31971	0.6984	2788	7	Cfi,Cd55,C3,C2	4	0.571429	C2,C3,C4b,Cd55,Cfb,Cfi,Pros1	Mouse
groupvp_IgG-groupveh_IgG	_tstat	within each collection	CP:REACTOME: Reactome gene sets	REACTOME_REGULATION_OF_PYRUVATE_DEHYDROGENASE_PDH_COMPLEX	0.849299	0.933463	0.306334	0.696324	2845	8	Pdpr,Pdk3,Pdha1,Pdhx	4	0.5	Dlat,Dld,Pdha1,Pdhb,Pdhx,Pdk1,Pdk3,Pdpr	Mouse
groupvp_IgG-groupveh_IgG	_tstat	within each collection	CP:REACTOME: Reactome gene sets	REACTOME_REGULATION_OF_RHEB_GTPASE_ACTIVITY_BY_AMPK	0.850999	0.93365	-0.266649	-0.691069	1404	8	Tsc2	1	0.125	Prkaa1,Prkaa2,Prkab1,Prkag1,Prkag2,Rheb,Tsc1,Tsc2	Mouse
groupvp_IgG-groupveh_IgG	_tstat	within each collection	CP:KEGG: KEGG gene sets	KEGG_GLYCOSAMINOGLYCAN_BIOSYNTHESIS_CHONDROITIN_SULFATE	0.853295	0.931741	0.299734	0.694143	2977	9	Chst15,Chst11	2	0.222222	B3gat2,B3gat3,Chpf,Chpf2,Chst11,Chst15,Chsy1,Csgalnact2,Xylt1	Mouse
groupvp_IgG-groupveh_IgG	_tstat	within each collection	CP:KEGG: KEGG gene sets	KEGG_BETA_ALANINE_METABOLISM	0.853313	0.931741	-0.232122	-0.733704	1145	15	Upb1,Dpyd,Sms,Aldh9a1	4	0.266667	Acadm,Aldh1b1,Aldh2,Aldh3a2,Aldh7a1,Aldh9a1,Dpyd,Dpys,Echs1,Hadha,Hibch,Mlycd,Sms,Srm,Upb1	Mouse
groupvp_IgG-groupveh_IgG	_tstat	within each collection	CP:KEGG: KEGG gene sets	KEGG_GLYCINE_SERINE_AND_THREONINE_METABOLISM	0.854783	0.931741	0.254296	0.710954	3207	19	Gatm,Alas1,Phgdh	3	0.157895	Alas1,Amt,Bhmt,Cbs,Chdh,Dld,Gamt,Gatm,Gcat,Gnmt,Maoa,Maob,Phgdh,Pipox,Psat1,Psph,Sds,Shmt1,Srr	Mouse
groupvp_IgG-groupveh_IgG	_tstat	within each collection	CP:REACTOME: Reactome gene sets	REACTOME_TRANSPORT_OF_MATURE_MRNA_DERIVED_FROM_AN_INTRONLESS_TRANSCRIPT	0.858325	0.939574	0.231993	0.72056	3422	30	Nup43,Nupl2,Nxf1,Rae1,Nup35,Nup62,Nup214,Aaas,Nup88,Ncbp1,Seh1l	11	0.366667	Aaas,Cpsf1,Cpsf2,Cpsf3,Eif4e,Ncbp1,Ncbp2,Nup107,Nup133,Nup153,Nup155,Nup188,Nup205,Nup214,Nup35,Nup37,Nup43,Nup50,Nup54,Nup62,Nup85,Nup88,Nup93,Nupl2,Nxf1,Pom121,Rae1,Ranbp2,Seh1l,Tpr	Mouse
groupvp_IgG-groupveh_IgG	_tstat	within each collection	CP:REACTOME: Reactome gene sets	REACTOME_PROLACTIN_RECEPTOR_SIGNALING	0.859479	0.939574	-0.263994	-0.684189	1418	8	Stat5a,Jak2,Sh2b1,Btrc	4	0.5	Btrc,Cul1,Ghr,Jak2,Rbx1,Sh2b1,Stat5a,Stat5b	Mouse
groupvp_IgG-groupveh_IgG	_tstat	within each collection	CP:REACTOME: Reactome gene sets	REACTOME_FORMATION_OF_THE_HIV1_EARLY_ELONGATION_COMPLEX	0.862439	0.941123	0.23552	0.71095	3372	26	Gtf2f2,Polr2g,Polr2j,Polr2b,Ercc3,Polr2e,Ccnh,Ctdp1,Polr2f,Ncbp1,Gtf2h3,Polr2h,Gtf2f1,Mnat1,Gtf2h1,Polr2c,Gtf2h2,Ercc2	18	0.692308	Ccnh,Cdk7,Ctdp1,Ercc2,Ercc3,Gtf2f1,Gtf2f2,Gtf2h1,Gtf2h2,Gtf2h3,Gtf2h4,Mnat1,Ncbp1,Ncbp2,Polr2a,Polr2b,Polr2c,Polr2d,Polr2e,Polr2f,Polr2g,Polr2h,Polr2i,Polr2j,Polr2k,Polr2l	Mouse
groupvp_IgG-groupveh_IgG	_tstat	within each collection	CP:KEGG: KEGG gene sets	KEGG_WNT_SIGNALING_PATHWAY	0.864284	0.931741	0.207816	0.764962	3941	88	Rac1,Rhoa,Cacybp,Rac2,Ruvbl1,Smad2,Fzd2,Camk2g,Csnk1e,Jun,Ppp2r5c,Rbx1,Prkacb,Csnk2b,Ccnd3,Ppp3cc,Ppp2r1b,Dvl2,Axin1,Csnk2a2,Cul1,Ppp2ca,Prkcb,Wnt4,Ppp2r5a,Fbxw11,Senp2,Smad4	28	0.318182	Apc,Axin1,Btrc,Cacybp,Camk2b,Camk2g,Ccnd1,Ccnd2,Ccnd3,Chd8,Crebbp,Csnk1a1,Csnk1e,Csnk2a1,Csnk2a2,Csnk2b,Ctbp1,Ctbp2,Ctnnb1,Ctnnbip1,Cul1,Daam1,Dvl1,Dvl2,Dvl3,Ep300,Fbxw11,Fzd2,Fzd3,Fzd5,Fzd6,Fzd7,Gsk3b,Jun,Lrp5,Lrp6,Map3k7,Mapk8,Mapk9,Myc,Nfat5,Nfatc1,Nfatc2,Nfatc3,Nlk,Plcb2,Plcb3,Plcb4,Ppard,Ppp2ca,Ppp2cb,Ppp2r1a,Ppp2r1b,Ppp2r5a,Ppp2r5c,Ppp2r5d,Ppp2r5e,Ppp3ca,Ppp3cb,Ppp3cc,Ppp3r1,Prkaca,Prkacb,P…	Mouse
groupvp_IgG-groupveh_IgG	_tstat	within each collection	CP:REACTOME: Reactome gene sets	REACTOME_TRAF6_MEDIATED_INDUCTION_OF_TAK1_COMPLEX	0.865645	0.942935	0.291655	0.684052	2937	9	Rps27a,Cd14	2	0.222222	Cd14,Gm11808,Ly96,Map3k7,Rps27a,Tab1,Tab2,Tab3,Tlr3	Mouse
groupvp_IgG-groupveh_IgG	_tstat	within each collection	CP:KEGG: KEGG gene sets	KEGG_TRYPTOPHAN_METABOLISM	0.865945	0.931741	-0.207957	-0.738281	1039	21	Cat,Acat2,Ogdh,Aldh9a1,Maob,Hadh	6	0.285714	Acat1,Acat2,Afmid,Aldh1b1,Aldh2,Aldh3a2,Aldh7a1,Aldh9a1,Cat,Echs1,Gcdh,Haao,Hadh,Hadha,Kmo,Kynu,Maoa,Maob,Ogdh,Tdo2,Wars	Mouse
groupvp_IgG-groupveh_IgG	_tstat	within each collection	CP:KEGG: KEGG gene sets	KEGG_DRUG_METABOLISM_CYTOCHROME_P450	0.86767	0.931741	0.245963	0.696725	3284	20	Gstp1,Aldh3b1,Gstm2	3	0.15	Adh5,Aldh3b1,Fmo2,Fmo4,Fmo5,Gstk1,Gstm1,Gstm2,Gstm4,Gstm5,Gstm6,Gstm7,Gsto1,Gstp1,Gstt2,Gstz1,Maoa,Maob,Mgst1,Mgst3	Mouse
groupvp_IgG-groupveh_IgG	_tstat	within each collection	CP:REACTOME: Reactome gene sets	REACTOME_TRIGLYCERIDE_BIOSYNTHESIS	0.867816	0.943615	-0.192115	-0.742695	905	28	Elovl6,Gpam,Elovl7,Agpat3,Dgat2,Acsl3,Acaca,Elovl1,Lpin1,Acly	10	0.357143	Acaca,Acly,Acsl1,Acsl3,Acsl4,Acsl5,Agpat1,Agpat2,Agpat3,Agpat4,Agpat5,Dgat1,Dgat2,Elovl1,Elovl5,Elovl6,Elovl7,Fasn,Gk,Gpam,Gpd1l,Hsd17b12,Lclat1,Lpcat4,Lpin1,Lpin2,Slc25a1,Tecr	Mouse
groupvp_IgG-groupveh_IgG	_tstat	within each collection	CP:KEGG: KEGG gene sets	KEGG_ERBB_SIGNALING_PATHWAY	0.869921	0.931741	0.209824	0.744258	3831	67	Akt1,Cdkn1a,Kras,Pik3cb,Mapk3,Camk2g,Pik3r1,Jun,Grb2,Cdkn1b,Pik3r5,Pak1,Plcg2,Rps6kb1,Cbl,Akt3,Bad,Cblc,Hras,Pik3cd,Prkcb,Map2k2,Eif4ebp1,Hbegf,Stat5b,Plcg1,Mapk1,Gab1,Shc1,Pak2,Myc,Sos2,Map2k7	33	0.492537	Abl1,Abl2,Akt1,Akt2,Akt3,Araf,Bad,Braf,Btc,Camk2b,Camk2g,Cbl,Cblb,Cblc,Cdkn1a,Cdkn1b,Crk,Crkl,Egfr,Eif4ebp1,Erbb3,Erbb4,Gab1,Grb2,Gsk3b,Hbegf,Hras,Jun,Kras,Map2k1,Map2k2,Map2k4,Map2k7,Mapk1,Mapk3,Mapk8,Mapk9,Mtor,Myc,Nck1,Nck2,Nras,Pak1,Pak2,Pak4,Pak6,Pik3ca,Pik3cb,Pik3cd,Pik3cg,Pik3r1,Pik3r2,Pik3r5,Plcg1,Plcg2,Prkca,Prkcb,Ptk2,Raf1,Rps6kb1,Rps6kb2,Shc1,Sos1,Sos2,Src,Stat5a,Stat5b	Mouse
groupvp_IgG-groupveh_IgG	_tstat	within each collection	CP:KEGG: KEGG gene sets	KEGG_FOLATE_BIOSYNTHESIS	0.870307	0.931741	0.330259	0.68095	2804	6	Spr,Gch1,Qdpr	3	0.5	Dhfr,Gch1,Ggh,Pts,Qdpr,Spr	Mouse
groupvp_IgG-groupveh_IgG	_tstat	within each collection	CP:REACTOME: Reactome gene sets	REACTOME_NRIF_SIGNALS_CELL_DEATH_FROM_THE_NUCLEUS	0.874832	0.945819	-0.232286	-0.692675	1299	12	Ngf,Ncstn	2	0.166667	Aph1a,Aph1c,Gm11808,Itgb3bp,Mapk8,Ncstn,Ngf,Psen1,Psen2,Psenen,Rps27a,Sqstm1	Mouse
groupvp_IgG-groupveh_IgG	_tstat	within each collection	CP:KEGG: KEGG gene sets	KEGG_THYROID_CANCER	0.877179	0.933606	0.243038	0.688441	3320	20	Rxrb,Kras,Mapk3,Rxra	4	0.2	Braf,Ccdc6,Ccnd1,Cdh1,Ctnnb1,Hras,Kras,Map2k1,Map2k2,Mapk1,Mapk3,Myc,Ncoa4,Nras,Rxra,Rxrb,Tcf7l1,Tcf7l2,Tfg,Tpr	Mouse
groupvp_IgG-groupveh_IgG	_tstat	within each collection	CP:REACTOME: Reactome gene sets	REACTOME_TRYPTOPHAN_CATABOLISM	0.880568	0.945819	0.340604	0.668137	2727	5	Haao,Kmo,Tdo2	3	0.6	Afmid,Haao,Kmo,Kynu,Tdo2	Mouse
groupvp_IgG-groupveh_IgG	_tstat	within each collection	CP:REACTOME: Reactome gene sets	REACTOME_SIGNALING_BY_BMP	0.881181	0.945819	-0.216224	-0.70349	1193	16	Smad6,Acvr2b,Smurf2,Acvr2a,Bmpr1a,Ski	6	0.375	Acvr2a,Acvr2b,Bmp2,Bmpr1a,Bmpr2,Fstl1,Ski,Smad1,Smad4,Smad5,Smad6,Smad7,Smurf1,Smurf2,Ube2d1,Ube2d3	Mouse
groupvp_IgG-groupveh_IgG	_tstat	within each collection	CP:REACTOME: Reactome gene sets	REACTOME_SYNTHESIS_OF_BILE_ACIDS_AND_BILE_SALTS	0.881675	0.945819	0.302063	0.65985	2905	7	Hsd17b4,Cyp27a1,Scp2	3	0.428571	Acot8,Acox2,Cyp27a1,Cyp39a1,Hsd17b4,Hsd3b7,Scp2	Mouse
groupvp_IgG-groupveh_IgG	_tstat	within each collection	CP:REACTOME: Reactome gene sets	REACTOME_REGULATED_PROTEOLYSIS_OF_P75NTR	0.882722	0.945819	0.289889	0.658945	2957	8	Rela,Psenen,Adam17,Aph1a,Aph1c	5	0.625	Adam17,Aph1a,Aph1c,Ncstn,Psen1,Psen2,Psenen,Rela	Mouse
groupvp_IgG-groupveh_IgG	_tstat	within each collection	CP:REACTOME: Reactome gene sets	REACTOME_COMMON_PATHWAY	0.883101	0.945819	-0.257653	-0.667753	1457	8	Pros1,F2,Serpinc1,Fga,Fgg,F5,Fgb,F10	8	1	F10,F2,F5,Fga,Fgb,Fgg,Pros1,Serpinc1	Mouse
groupvp_IgG-groupveh_IgG	_tstat	within each collection	CP:KEGG: KEGG gene sets	KEGG_GLYCOSPHINGOLIPID_BIOSYNTHESIS_GANGLIO_SERIES	0.883205	0.934555	0.27881	0.666205	3107	10	St6galnac6,Hexb,St3gal1,Hexa	4	0.4	B4galnt1,Glb1,Hexa,Hexb,Slc33a1,St3gal1,St3gal2,St3gal5,St6galnac4,St6galnac6	Mouse
groupvp_IgG-groupveh_IgG	_tstat	within each collection	CP:REACTOME: Reactome gene sets	REACTOME_GLYCEROPHOSPHOLIPID_BIOSYNTHESIS	0.883357	0.945819	-0.172675	-0.772688	620	52	Pld1,Chka,Slc44a3,Gpam,Cds2,Gnpat,Agpat3,Lpcat3,Slc44a2,Hadhb,Mboat1,Dgat2,Ptdss2	13	0.25	Agpat1,Agpat2,Agpat3,Agpat4,Agpat5,Cdipt,Cds2,Cept1,Chka,Chkb,Chpt1,Crls1,Dgat1,Dgat2,Etnk1,Gnpat,Gpam,Gpcpd1,Gpd1l,Hadha,Hadhb,Lclat1,Lpcat2,Lpcat3,Lpcat4,Lpgat1,Lpin1,Lpin2,Mboat1,Mboat7,Mgll,Pcyt1a,Pcyt1b,Pcyt2,Pemt,Pgs1,Pitpnb,Pla2g12a,Pla2g4a,Pla2g5,Plbd1,Pld1,Pld3,Pld4,Pnpla2,Pnpla8,Ptdss1,Ptdss2,Slc44a1,Slc44a2,Slc44a3,Taz	Mouse
groupvp_IgG-groupveh_IgG	_tstat	within each collection	CP:REACTOME: Reactome gene sets	REACTOME_MEIOTIC_SYNAPSIS	0.883455	0.945819	0.232629	0.6855	3395	23	H2afz,Lmnb1,Hist1h2be,Hspa2,H2afx,Ube2i,Lmna,Sun2	8	0.347826	Acd,Atr,Dido1,H2afx,H2afz,Hist1h2be,Hist1h4d,Hspa2,Lmna,Lmnb1,Rad21,Smc1a,Smc3,Stag1,Stag2,Sun2,Sycp2,Syne1,Syne2,Terf1,Terf2,Terf2ip,Ube2i	Mouse
groupvp_IgG-groupveh_IgG	_tstat	within each collection	CP:REACTOME: Reactome gene sets	REACTOME_IKK_COMPLEX_RECRUITMENT_MEDIATED_BY_RIP1	0.883799	0.945819	0.300858	0.657217	2912	7	Cd14,Ripk1,Ikbkb,Ly96,Ikbkg	5	0.714286	Cd14,Chuk,Ikbkb,Ikbkg,Ly96,Ripk1,Tlr3	Mouse
groupvp_IgG-groupveh_IgG	_tstat	within each collection	CP:REACTOME: Reactome gene sets	REACTOME_ACTIVATION_OF_RAC	0.885386	0.945859	0.282565	0.662732	3004	9	Rac1,Pak1,Pak2,Sos2	4	0.444444	Nck1,Nck2,Pak1,Pak2,Pak4,Pak6,Rac1,Sos1,Sos2	Mouse
groupvp_IgG-groupveh_IgG	_tstat	within each collection	CP:REACTOME: Reactome gene sets	REACTOME_EFFECTS_OF_PIP2_HYDROLYSIS	0.892397	0.951682	-0.233922	-0.658214	1384	10	Itpr3,Itpr2	2	0.2	Dgka,Dgkd,Dgkh,Itpr2,Itpr3,Mgll,Prkcd,Prkce,Prkch,Rasgrp2	Mouse
groupvp_IgG-groupveh_IgG	_tstat	within each collection	CP:REACTOME: Reactome gene sets	REACTOME_RAP1_SIGNALLING	0.907565	0.966169	0.252383	0.637907	3190	12	Rap1b,Rap1a,Prkacb,Ywhab,Sipa1	5	0.416667	Prkaca,Prkacb,Raf1,Rap1a,Rap1b,Rap1gap,Rap1gap2,Rapgef4,Rasgrp2,Sipa1,Ywhab,Ywhaz	Mouse
groupvp_IgG-groupveh_IgG	_tstat	within each collection	CP:REACTOME: Reactome gene sets	REACTOME_NFKB_ACTIVATION_THROUGH_FADD_RIP1_PATHWAY_MEDIATED_BY_CASPASE_8_AND10	0.917971	0.975348	0.258342	0.623242	3166	10	Trim25,Ripk1,Casp8,Ikbkb	4	0.4	Casp8,Chuk,Ddx58,Fadd,Ifih1,Ikbkb,Ikbkg,Mavs,Ripk1,Trim25	Mouse
groupvp_IgG-groupveh_IgG	_tstat	within each collection	CP:REACTOME: Reactome gene sets	REACTOME_RNA_POL_I_TRANSCRIPTION_TERMINATION	0.919386	0.975348	0.23392	0.635785	3352	16	Polr1d,Ercc3,Ccnh,Ubtf,Polr1c,Gtf2h3,Polr2h,Taf1b,Mnat1,Gtf2h1,Gtf2h2,Ercc2	12	0.75	Ccnh,Cdk7,Ercc2,Ercc3,Gtf2h1,Gtf2h2,Gtf2h3,Gtf2h4,Mnat1,Polr1a,Polr1c,Polr1d,Polr2h,Polr2k,Taf1b,Ubtf	Mouse
groupvp_IgG-groupveh_IgG	_tstat	within each collection	CP:REACTOME: Reactome gene sets	REACTOME_SPHINGOLIPID_METABOLISM	0.926338	0.980618	0.201299	0.67337	3910	44	Gla,Vapa,Gm2a,Asah1,Gal3st1,Hexb,Galc,Hexa,Osbp,Csnk1g2,Neu1,Sphk2,Ugcg,Ctsa	14	0.318182	Acer3,Arsb,Arsg,Arsk,Asah1,Asah2,Cerk,Cers2,Cers4,Cers5,Cers6,Col4a3bp,Csnk1g2,Ctsa,Degs1,Degs2,Gal3st1,Galc,Gba,Gla,Glb1,Gm2a,Hexa,Hexb,Kdsr,Neu1,Osbp,Ppm1l,Psap,Sgms1,Sgms2,Sgpl1,Sgpp1,Sgpp2,Smpd2,Smpd3,Smpd4,Sphk2,Sptlc1,Sptlc2,Sumf1,Ugcg,Vapa,Vapb	Mouse
groupvp_IgG-groupveh_IgG	_tstat	within each collection	CP:REACTOME: Reactome gene sets	REACTOME_E2F_ENABLED_INHIBITION_OF_PRE_REPLICATION_COMPLEX_FORMATION	0.928488	0.980618	-0.250947	-0.618879	1583	7	Orc3,Orc5,Orc4,Orc2,Orc6,Cdc25a,Cdk1	7	1	Cdc25a,Cdk1,Orc2,Orc3,Orc4,Orc5,Orc6	Mouse
groupvp_IgG-groupveh_IgG	_tstat	within each collection	CP:REACTOME: Reactome gene sets	REACTOME_INSULIN_SYNTHESIS_AND_PROCESSING	0.929176	0.980618	0.240221	0.619056	3292	13	Rab27a,Exoc5,Exoc8,Vamp2	4	0.307692	Exoc1,Exoc2,Exoc3,Exoc4,Exoc5,Exoc6,Exoc8,Kif5b,Myo5a,Rab27a,Slc30a5,Slc30a7,Vamp2	Mouse
groupvp_IgG-groupveh_IgG	_tstat	within each collection	CP:KEGG: KEGG gene sets	KEGG_PPAR_SIGNALING_PATHWAY	0.93008	0.974141	0.204247	0.664223	3830	39	Rxrb,Sorbs1,Ubc,Fabp4,Fabp5,Rxra,Pdpk1,Gk,Me1	9	0.230769	Acadl,Acadm,Acox1,Acox2,Acox3,Acsl1,Acsl3,Acsl4,Acsl5,Apoa1,Apoa2,Apoc3,Cd36,Cpt1a,Cpt2,Cyp27a1,Dbi,Fabp1,Fabp4,Fabp5,Fads2,Gk,Hmgcs2,Ilk,Lpl,Me1,Nr1h3,Pck1,Pck2,Pdpk1,Pltp,Ppard,Rxra,Rxrb,Scp2,Slc27a1,Slc27a4,Sorbs1,Ubc	Mouse
groupvp_IgG-groupveh_IgG	_tstat	within each collection	CP:KEGG: KEGG gene sets	KEGG_RNA_POLYMERASE	0.931322	0.974141	0.219247	0.634728	3579	22	Polr1d,Polr2g,Polr2j,Polr2b	4	0.181818	Polr1a,Polr1c,Polr1d,Polr2a,Polr2b,Polr2c,Polr2d,Polr2e,Polr2f,Polr2g,Polr2h,Polr2i,Polr2j,Polr2k,Polr2l,Polr3b,Polr3c,Polr3d,Polr3f,Polr3h,Polr3k,Znrd1	Mouse
groupvp_IgG-groupveh_IgG	_tstat	within each collection	CP:REACTOME: Reactome gene sets	REACTOME_MITOCHONDRIAL_FATTY_ACID_BETA_OXIDATION	0.9369	0.986275	-0.206243	-0.63183	1365	13	Pccb,Hadhb,Acadvl,Hadh	4	0.307692	Acadl,Acadm,Acads,Acadvl,Decr1,Echs1,Eci1,Hadh,Hadha,Hadhb,Mcee,Pcca,Pccb	Mouse
groupvp_IgG-groupveh_IgG	_tstat	within each collection	CP:REACTOME: Reactome gene sets	REACTOME_CRMPS_IN_SEMA3A_SIGNALING	0.937832	0.986275	0.285935	0.594481	3001	6	Fes,Nrp1,Dpysl2,Cdk5	4	0.666667	Cdk5,Dpysl2,Fes,Fyn,Nrp1,Plxna3	Mouse
groupvp_IgG-groupveh_IgG	_tstat	within each collection	CP:REACTOME: Reactome gene sets	REACTOME_TRANSPORT_OF_RIBONUCLEOPROTEINS_INTO_THE_HOST_NUCLEUS	0.939386	0.986275	0.210102	0.630468	3672	25	Nup43,Nupl2,Rae1,Nup35,Nup62,Nup214,Aaas,Nup88	8	0.32	Aaas,Kpna1,Kpnb1,Nup107,Nup133,Nup153,Nup155,Nup188,Nup205,Nup214,Nup35,Nup37,Nup43,Nup50,Nup54,Nup62,Nup85,Nup88,Nup93,Nupl2,Pom121,Rae1,Ranbp2,Seh1l,Tpr	Mouse
groupvp_IgG-groupveh_IgG	_tstat	within each collection	CP:REACTOME: Reactome gene sets	REACTOME_G2_M_DNA_DAMAGE_CHECKPOINT	0.941252	0.986536	0.302627	0.593641	2915	5	Cdk1,Atrip,Wee1,Atm	4	0.8	Atm,Atr,Atrip,Cdk1,Wee1	Mouse
groupvp_IgG-groupveh_IgG	_tstat	within each collection	CP:REACTOME: Reactome gene sets	REACTOME_MRNA_CAPPING	0.944924	0.988685	0.203748	0.620015	3722	27	Gtf2f2,Polr2g,Polr2j,Polr2b,Ercc3,Polr2e,Ccnh,Rnmt,Polr2f,Ncbp1,Gtf2h3,Polr2h,Gtf2f1,Mnat1,Gtf2h1,Polr2c,Gtf2h2,Ercc2	18	0.666667	Ccnh,Cdk7,Ercc2,Ercc3,Gtf2f1,Gtf2f2,Gtf2h1,Gtf2h2,Gtf2h3,Gtf2h4,Mnat1,Ncbp1,Ncbp2,Polr2a,Polr2b,Polr2c,Polr2d,Polr2e,Polr2f,Polr2g,Polr2h,Polr2i,Polr2j,Polr2k,Polr2l,Rngtt,Rnmt	Mouse
groupvp_IgG-groupveh_IgG	_tstat	within each collection	CP:KEGG: KEGG gene sets	KEGG_TASTE_TRANSDUCTION	0.945767	0.983598	-0.226223	-0.609582	1429	9	Itpr3,Adcy6	2	0.222222	Adcy6,Cacna1a,Gnas,Gnb1,Itpr3,Plcb2,Prkaca,Prkacb,Prkx	Mouse
groupvp_IgG-groupveh_IgG	_tstat	within each collection	CP:REACTOME: Reactome gene sets	REACTOME_SYNTHESIS_SECRETION_AND_INACTIVATION_OF_GIP	0.949703	0.991985	0.276971	0.575845	3039	6	Sec11c,Spcs1,Sec11a,Spcs2	4	0.666667	Dpp4,Sec11a,Sec11c,Spcs1,Spcs2,Spcs3	Mouse
groupvp_IgG-groupveh_IgG	_tstat	within each collection	CP:REACTOME: Reactome gene sets	REACTOME_PRE_NOTCH_PROCESSING_IN_GOLGI	0.953356	0.992447	0.226978	0.573694	3351	12	Lfng,B4galt1,St3gal6,Mfng,Rab6a	5	0.416667	Atp2a1,Atp2a2,Atp2a3,B4galt1,Furin,Lfng,Mfng,Notch2,Rab6a,Sel1l,St3gal6,Tmed2	Mouse
groupvp_IgG-groupveh_IgG	_tstat	within each collection	CP:REACTOME: Reactome gene sets	REACTOME_CIRCADIAN_CLOCK	0.954104	0.992447	0.190615	0.617732	3928	37	Ncoa3,Bhlhe40,Rps27a,Csnk1e,Mef2d,Rxra,Ncor1,Cul1,Dbp,Srebf1,Gm11808	11	0.297297	Arntl,Atf2,Bhlhe40,Btrc,Clock,Cpt1a,Creb1,Crebbp,Cry1,Cry2,Csnk1d,Csnk1e,Cul1,Dbp,Ep300,Fbxl3,Gm11808,Hdac3,Hif1a,Med1,Mef2c,Mef2d,Ncoa1,Ncoa2,Ncoa3,Ncoa6,Ncor1,Nr1d1,Nr3c1,Rora,Rps27a,Rxra,Smarcd3,Srebf1,Tbl1x,Tbl1xr1,Tgs1	Mouse
groupvp_IgG-groupveh_IgG	_tstat	within each collection	CP:REACTOME: Reactome gene sets	REACTOME_NOTCH1_INTRACELLULAR_DOMAIN_REGULATES_TRANSCRIPTION	0.95775	0.992447	0.191035	0.610055	3898	34	Rps27a,Rbpj,Hdac2,Rbx1,Fbxw7,Hdac1,Cdk8,Ncor1,Cul1,Tle3,Gm11808	11	0.323529	Ccnc,Cdk8,Crebbp,Cul1,Ep300,Fbxw7,Gm11808,Hdac1,Hdac11,Hdac2,Hdac3,Hdac4,Hdac5,Hdac7,Hes1,Hif1a,Kat2a,Kat2b,Maml1,Maml2,Maml3,Myc,Ncor1,Ncor2,Rbpj,Rbx1,Rps27a,Snw1,Tbl1x,Tbl1xr1,Tle1,Tle2,Tle3,Tle4	Mouse
groupvp_IgG-groupveh_IgG	_tstat	within each collection	CP:REACTOME: Reactome gene sets	REACTOME_REGULATION_OF_AMPK_ACTIVITY_VIA_LKB1	0.960182	0.992447	0.219419	0.554589	3375	12	Cab39,Strada,Rptor,Stk11,Prkab1,Stradb,Prkag2	7	0.583333	Cab39,Cab39l,Ppm1a,Prkaa1,Prkaa2,Prkab1,Prkag1,Prkag2,Rptor,Stk11,Strada,Stradb	Mouse
groupvp_IgG-groupveh_IgG	_tstat	within each collection	CP:REACTOME: Reactome gene sets	REACTOME_PKB_MEDIATED_EVENTS	0.961902	0.992447	0.194806	0.588051	3761	26	Rps6,Eif4b,Rheb,Cab39,Rps6kb1,Eif4ebp1,Strada	7	0.269231	Akt2,Cab39,Cab39l,Eef2k,Eif4b,Eif4e,Eif4ebp1,Eif4g1,Mlst8,Mtor,Pde3b,Ppm1a,Prkaa1,Prkaa2,Prkab1,Prkag1,Prkag2,Rheb,Rps6,Rps6kb1,Rptor,Stk11,Strada,Stradb,Tsc1,Tsc2	Mouse
groupvp_IgG-groupveh_IgG	_tstat	within each collection	CP:REACTOME: Reactome gene sets	REACTOME_ENERGY_DEPENDENT_REGULATION_OF_MTOR_BY_LKB1_AMPK	0.962264	0.992447	-0.190082	-0.607247	1325	15	Tsc2,Cab39l,Prkag1,Prkaa2,Tsc1,Ppm1a,Prkaa1,Prkag2,Stradb,Prkab1,Stk11,Rptor,Strada,Cab39,Rheb	15	1	Cab39,Cab39l,Ppm1a,Prkaa1,Prkaa2,Prkab1,Prkag1,Prkag2,Rheb,Rptor,Stk11,Strada,Stradb,Tsc1,Tsc2	Mouse
groupvp_IgG-groupveh_IgG	_tstat	within each collection	CP:REACTOME: Reactome gene sets	REACTOME_PECAM1_INTERACTIONS	0.962985	0.992447	0.247478	0.540609	3173	7	Ptpn6,Lyn,Plcg1	3	0.428571	Fyn,Itgav,Lyn,Plcg1,Ptpn6,Src,Yes1	Mouse
groupvp_IgG-groupveh_IgG	_tstat	within each collection	CP:REACTOME: Reactome gene sets	REACTOME_PROCESSING_OF_INTRONLESS_PRE_MRNAS	0.963883	0.992447	0.217371	0.560171	3415	13	Pabpn1,Pcf11,Clp1,Ncbp1,Nudt21,Cstf3	6	0.461538	Clp1,Cpsf1,Cpsf2,Cpsf3,Cpsf7,Cstf2,Cstf3,Ncbp1,Ncbp2,Nudt21,Pabpn1,Papola,Pcf11	Mouse
groupvp_IgG-groupveh_IgG	_tstat	within each collection	CP:REACTOME: Reactome gene sets	REACTOME_SIGNALING_BY_NOTCH	0.964789	0.992447	-0.156204	-0.749581	547	71	Jag1,Mib1,Hdac5,Hes1,Ncstn,Tle4,Kat2b,Sel1l,Notch2,Crebbp,Tnrc6b,Ccnd1,Psen1	13	0.183099	Adam10,Adam17,Aph1a,Aph1c,Arrb1,Arrb2,Atp2a1,Atp2a2,Atp2a3,B4galt1,Ccnc,Ccnd1,Cdk8,Crebbp,Cul1,Dtx1,Dtx4,E2f1,Ep300,Fbxw7,Furin,Gm11808,Hdac1,Hdac11,Hdac2,Hdac3,Hdac4,Hdac5,Hdac7,Hes1,Hif1a,Jag1,Jun,Kat2a,Kat2b,Lfng,Maml1,Maml2,Maml3,Mfng,Mib1,Mov10,Myc,Ncor1,Ncor2,Ncstn,Notch2,Numb,Pofut1,Poglut1,Psen1,Psen2,Psenen,Rab6a,Rbpj,Rbx1,Rps27a,Sel1l,Snw1,St3gal6,Tbl1x,Tbl1xr1,Tfdp1,Tle1,Tle2,Tle3,Tle4…	Mouse
groupvp_IgG-groupveh_IgG	_tstat	within each collection	CP:REACTOME: Reactome gene sets	REACTOME_BRANCHED_CHAIN_AMINO_ACID_CATABOLISM	0.967078	0.992626	-0.191042	-0.58526	1409	13	Auh,Mccc2,Aldh6a1,Acadsb,Dbt,Mccc1,Dld,Acat1,Hibadh,Bckdha,Ivd,Hsd17b10,Hibch	13	1	Acadsb,Acat1,Aldh6a1,Auh,Bckdha,Dbt,Dld,Hibadh,Hibch,Hsd17b10,Ivd,Mccc1,Mccc2	Mouse
groupvp_IgG-groupveh_IgG	_tstat	within each collection	CP:REACTOME: Reactome gene sets	REACTOME_PHOSPHOLIPID_METABOLISM	0.968217	0.992626	0.173339	0.668096	4599	131	Gla,Plbd1,Dgat1,Pip5k1c,Vapa,Pitpnb,Agpat4,Inpp5k,Gm2a,Pik3cb,Pik3r1,Asah1,Lpcat2,Pip4k2b,Mgll,Pik3r5,Pnpla8,Pip4k2a,Gal3st1,Gpd1l,Hexb,Galc,Mtmr14,Hexa,Gpcpd1,Pi4k2b,Osbp,Csnk1g2,Neu1,Pik3cd,Pcyt1a,Sphk2,Ugcg,Arf1,Ctsa,Mtmr2,Sacm1l,Pld4,Ocrl,Synj1,Chkb,Pla2g12a,Mboat7,Gba,Lpcat4,Pnpla2,Psap,Agpat5	48	0.366412	Acer3,Agpat1,Agpat2,Agpat3,Agpat4,Agpat5,Arf1,Arf3,Arsb,Arsg,Arsk,Asah1,Asah2,Cdipt,Cds2,Cept1,Cerk,Cers2,Cers4,Cers5,Cers6,Chka,Chkb,Chpt1,Col4a3bp,Crls1,Csnk1g2,Ctsa,Degs1,Degs2,Dgat1,Dgat2,Etnk1,Fig4,Gal3st1,Galc,Gba,Gla,Glb1,Gm2a,Gnpat,Gpam,Gpcpd1,Gpd1l,Hadha,Hadhb,Hexa,Hexb,Inpp5e,Inpp5k,Inppl1,Kdsr,Lclat1,Lpcat2,Lpcat3,Lpcat4,Lpgat1,Lpin1,Lpin2,Mboat1,Mboat7,Mgll,Mtm1,Mtmr1,Mtmr14,Mtmr2,Mtm…	Mouse
groupvp_IgG-groupveh_IgG	_tstat	within each collection	CP:KEGG: KEGG gene sets	KEGG_AMINOACYL_TRNA_BIOSYNTHESIS	0.969781	0.997944	0.187103	0.578839	3850	30	Farsb,Gars,Dars,Wars,Mtfmt,Iars,Hars,Farsa,Lars,Eprs	10	0.333333	Aars,Cars,Cars2,Dars,Ears2,Eprs,Fars2,Farsa,Farsb,Gars,Hars,Hars2,Iars,Iars2,Kars,Lars,Lars2,Mars,Mars2,Mtfmt,Nars,Pstk,Qars,Rars,Rars2,Sars,Tars,Tarsl2,Vars,Wars	Mouse
groupvp_IgG-groupveh_IgG	_tstat	within each collection	CP:REACTOME: Reactome gene sets	REACTOME_KERATAN_SULFATE_KERATIN_METABOLISM	0.970432	0.993228	0.210351	0.552224	3478	14	Hexb,St3gal1,Hexa,B4galt1,St3gal6,St3gal2	6	0.428571	B3gnt2,B4galt1,B4galt3,B4galt4,B4galt5,B4galt6,Glb1,Gns,Hexa,Hexb,Prelp,St3gal1,St3gal2,St3gal6	Mouse
groupvp_IgG-groupveh_IgG	_tstat	within each collection	CP:KEGG: KEGG gene sets	KEGG_ONE_CARBON_POOL_BY_FOLATE	0.974529	0.997944	0.203939	0.528863	3519	14	Mthfsl,Mthfs,Atic,Mtfmt,Mthfd2,Tyms,Gart	7	0.5	Aldh1l1,Amt,Atic,Dhfr,Gart,Mtfmt,Mthfd1,Mthfd2,Mthfd2l,Mthfs,Mthfsl,Mtr,Shmt1,Tyms	Mouse
groupvp_IgG-groupveh_IgG	_tstat	within each collection	CP:REACTOME: Reactome gene sets	REACTOME_SIGNALING_BY_HIPPO	0.979056	0.997933	0.191365	0.54157	3692	19	Yap1,Dvl2,Mob1a,Ywhab,Stk3,Ywhae,Stk4,Mob1b,Sav1	9	0.473684	Amot,Amotl1,Amotl2,Casp3,Dvl2,Lats1,Lats2,Mob1a,Mob1b,Sav1,Stk3,Stk4,Tjp1,Tjp2,Wwc1,Wwtr1,Yap1,Ywhab,Ywhae	Mouse
groupvp_IgG-groupveh_IgG	_tstat	within each collection	CP:REACTOME: Reactome gene sets	REACTOME_NEF_MEDIATES_DOWN_MODULATION_OF_CELL_SURFACE_RECEPTORS_BY_RECRUITING_THEM_TO_CLATHRIN_ADAPTERS	0.979161	0.997933	0.196588	0.534315	3570	16	B2m,Ap2s1,Pacs1,Ap1m1,Arf1,Ap2m1,Ap1s2,Ap1s1,Ap1g1	9	0.5625	Ap1b1,Ap1g1,Ap1m1,Ap1m2,Ap1s1,Ap1s2,Ap2a1,Ap2a2,Ap2b1,Ap2m1,Ap2s1,Arf1,Atp6v1h,B2m,Cd4,Pacs1	Mouse
groupvp_IgG-groupveh_IgG	_tstat	within each collection	CP:REACTOME: Reactome gene sets	REACTOME_RNA_POL_III_CHAIN_ELONGATION	0.980946	0.997933	-0.17753	-0.554223	1389	14	Polr3f	1	0.0714286	Polr1c,Polr1d,Polr2e,Polr2f,Polr2h,Polr2k,Polr2l,Polr3b,Polr3c,Polr3d,Polr3e,Polr3f,Polr3h,Polr3k	Mouse
groupvp_IgG-groupveh_IgG	_tstat	within each collection	CP:REACTOME: Reactome gene sets	REACTOME_TRANSPORT_TO_THE_GOLGI_AND_SUBSEQUENT_MODIFICATION	0.982353	0.997933	0.177724	0.53331	3840	25	St6gal1,Sec13,Mcfd2,Sec24c,Preb,B4galt1	6	0.24	B4galt1,B4galt3,B4galt4,B4galt5,B4galt6,Fut8,Lman1,Man1a2,Man1c1,Man2a1,Manea,Mcfd2,Mgat1,Mgat2,Mgat4a,Mgat4b,Mgat5,Preb,Sar1b,Sec13,Sec24b,Sec24c,Sec24d,Sec31a,St6gal1	Mouse
groupvp_IgG-groupveh_IgG	_tstat	within each collection	CP:REACTOME: Reactome gene sets	REACTOME_N_GLYCAN_ANTENNAE_ELONGATION	0.983209	0.997933	-0.189087	-0.515455	1580	9	Mgat4a,B4galt6,B4galt4	3	0.333333	B4galt1,B4galt3,B4galt4,B4galt5,B4galt6,Mgat4a,Mgat4b,Mgat5,St6gal1	Mouse
groupvp_IgG-groupveh_IgG	_tstat	within each collection	CP:KEGG: KEGG gene sets	KEGG_NOTCH_SIGNALING_PATHWAY	0.98369	0.997944	0.174119	0.557423	4040	35	Lfng,Dtx3l,Rbpj,Hdac2,Hdac1,Cir1,Psenen,Dvl2,Numb,Notch1,Mfng,Adam17,Aph1a	13	0.371429	Adam17,Aph1a,Cir1,Crebbp,Ctbp1,Ctbp2,Dtx1,Dtx3,Dtx3l,Dtx4,Dvl1,Dvl2,Dvl3,Ep300,Hdac1,Hdac2,Hes1,Jag1,Kat2a,Kat2b,Lfng,Maml1,Maml2,Maml3,Mfng,Ncor2,Ncstn,Notch1,Notch2,Numb,Psen1,Psen2,Psenen,Rbpj,Snw1	Mouse
groupvp_IgG-groupveh_IgG	_tstat	within each collection	CP:REACTOME: Reactome gene sets	REACTOME_ASPARAGINE_N_LINKED_GLYCOSYLATION	0.986527	0.998223	-0.142555	-0.652057	658	57	Rpn1,Man2a1,Alg2,Ganab,Mgat4a,Canx,Alg6,Dpagt1,B4galt6,Edem1,Sec24d,Edem3,B4galt4,Man1a2,Dpm3,Alg1,Manea,Calr,Prkcsh,Mlec,Lman1	21	0.368421	Alg1,Alg10b,Alg14,Alg2,Alg5,Alg6,B4galt1,B4galt3,B4galt4,B4galt5,B4galt6,Calr,Canx,Dad1,Ddost,Dpagt1,Dpm1,Dpm2,Dpm3,Edem1,Edem2,Edem3,Fut8,Ganab,Gmppa,Gnpnat1,Lman1,Man1a2,Man1b1,Man1c1,Man2a1,Manea,Mcfd2,Mgat1,Mgat2,Mgat4a,Mgat4b,Mgat5,Mlec,Mogs,Pdia3,Pgm3,Pmm2,Preb,Prkcsh,Rpn1,Rpn2,Sar1b,Sec13,Sec24b,Sec24c,Sec24d,Sec31a,St6gal1,Stt3a,Tusc3,Uggt1	Mouse
groupvp_IgG-groupveh_IgG	_tstat	within each collection	CP:REACTOME: Reactome gene sets	REACTOME_FORMATION_OF_INCISION_COMPLEX_IN_GG_NER	0.991083	0.998223	0.16905	0.488713	3778	21	Rpa3,Rpa2,Ercc3,Ddb2,Ccnh,Ercc1,Rad23b,Gtf2h3,Mnat1,Gtf2h1,Gtf2h2,Ercc2	12	0.571429	Bivm,Ccnh,Cdk7,Ddb1,Ddb2,Ercc1,Ercc2,Ercc3,Ercc4,Ercc5,Gtf2h1,Gtf2h2,Gtf2h3,Gtf2h4,Mnat1,Rad23b,Rpa1,Rpa2,Rpa3,Xpa,Xpc	Mouse
groupvp_IgG-groupveh_IgG	_tstat	within each collection	CP:KEGG: KEGG gene sets	KEGG_ASCORBATE_AND_ALDARATE_METABOLISM	0.991312	0.997944	0.231003	0.476298	3194	6	Aldh2,Aldh7a1	2	0.333333	Aldh1b1,Aldh2,Aldh3a2,Aldh7a1,Aldh9a1,Ugdh	Mouse
groupvp_IgG-groupveh_IgG	_tstat	within each collection	CP:REACTOME: Reactome gene sets	REACTOME_RNA_POL_III_TRANSCRIPTION_INITIATION_FROM_TYPE_3_PROMOTER	0.99187	0.998223	-0.150512	-0.517883	1219	19	Polr3f	1	0.0526316	Polr1c,Polr1d,Polr2e,Polr2f,Polr2h,Polr2k,Polr2l,Polr3b,Polr3c,Polr3d,Polr3e,Polr3f,Polr3h,Polr3k,Pou2f1,Snapc1,Snapc2,Snapc3,Snapc5	Mouse
groupvp_IgG-groupveh_IgG	_tstat	within each collection	CP:KEGG: KEGG gene sets	KEGG_INOSITOL_PHOSPHATE_METABOLISM	0.992959	0.997944	0.160366	0.52152	4089	39	Pip5k1c,Inpp5k,Pik3cb,Isyna1,Pip4k2b,Pip4k2a,Plcg2,Inpp1,Itpkb,Pik3cd,Tpi1,Ocrl,Synj1,Plcg1,Minpp1,Itpk1	16	0.410256	Aldh6a1,Cdipt,Impa1,Impa2,Inpp1,Inpp5b,Inpp5e,Inpp5k,Inppl1,Ipmk,Isyna1,Itpk1,Itpkb,Minpp1,Ocrl,Pi4kb,Pik3c2a,Pik3c2g,Pik3c3,Pik3ca,Pik3cb,Pik3cd,Pik3cg,Pikfyve,Pip4k2a,Pip4k2b,Pip4k2c,Pip5k1a,Pip5k1c,Plcb2,Plcb3,Plcb4,Plcd3,Plce1,Plcg1,Plcg2,Pten,Synj1,Tpi1	Mouse
groupvp_IgG-groupveh_IgG	_tstat	within each collection	CP:REACTOME: Reactome gene sets	REACTOME_RNA_POL_I_TRANSCRIPTION_INITIATION	0.993902	0.998223	0.164671	0.466026	3748	19	Polr1d,Ercc3,Rrn3,Ccnh,Ubtf,Polr1c,Gtf2h3,Polr2h,Taf1b,Mnat1,Gtf2h1,Gtf2h2,Ercc2	13	0.684211	Ccnh,Cdk7,Ehmt2,Ercc2,Ercc3,Gtf2h1,Gtf2h2,Gtf2h3,Gtf2h4,Kat2b,Mnat1,Polr1a,Polr1c,Polr1d,Polr2h,Polr2k,Rrn3,Taf1b,Ubtf	Mouse
groupvp_IgG-groupveh_IgG	_tstat	within each collection	CP:REACTOME: Reactome gene sets	REACTOME_PRE_NOTCH_EXPRESSION_AND_PROCESSING	0.994024	0.998223	0.154542	0.482928	3991	31	Lfng,Rbpj,Jun,E2f1,B4galt1,Tfdp1,St3gal6,Mfng,Mov10,Poglut1	10	0.322581	Atp2a1,Atp2a2,Atp2a3,B4galt1,Ccnd1,Crebbp,E2f1,Ep300,Furin,Jun,Kat2a,Kat2b,Lfng,Maml1,Maml2,Maml3,Mfng,Mov10,Notch2,Pofut1,Poglut1,Rab6a,Rbpj,Sel1l,Snw1,St3gal6,Tfdp1,Tmed2,Tnrc6a,Tnrc6b,Tnrc6c	Mouse
groupvp_IgG-groupveh_IgG	_tstat	within each collection	CP:KEGG: KEGG gene sets	KEGG_CITRATE_CYCLE_TCA_CYCLE	0.995409	0.997944	-0.134208	-0.504618	1083	26	Suclg2,Pdhb,Pck2,Ogdh,Dlat,Pck1,Acly	7	0.269231	Acly,Aco1,Aco2,Cs,Dlat,Dld,Dlst,Idh1,Idh2,Idh3a,Idh3b,Idh3g,Mdh1,Mdh2,Ogdh,Pck1,Pck2,Pdha1,Pdhb,Sdha,Sdhb,Sdhc,Sdhd,Sucla2,Suclg1,Suclg2	Mouse
groupvp_IgG-groupveh_IgG	_tstat	within each collection	CP:REACTOME: Reactome gene sets	REACTOME_INCRETIN_SYNTHESIS_SECRETION_AND_INACTIVATION	0.995752	0.998223	0.202378	0.442091	3281	7	Sec11c,Spcs1,Sec11a,Spcs2	4	0.571429	Ctnnb1,Dpp4,Sec11a,Sec11c,Spcs1,Spcs2,Spcs3	Mouse
groupvp_IgG-groupveh_IgG	_tstat	within each collection	CP:REACTOME: Reactome gene sets	REACTOME_SYNTHESIS_SECRETION_AND_INACTIVATION_OF_GLP1	0.995752	0.998223	0.202378	0.442091	3281	7	Sec11c,Spcs1,Sec11a,Spcs2	4	0.571429	Ctnnb1,Dpp4,Sec11a,Sec11c,Spcs1,Spcs2,Spcs3	Mouse
groupvp_IgG-groupveh_IgG	_tstat	within each collection	CP:REACTOME: Reactome gene sets	REACTOME_BIOSYNTHESIS_OF_THE_N_GLYCAN_PRECURSOR_DOLICHOL_LIPID_LINKED_OLIGOSACCHARIDE_LLO_AND_TRANSFER_TO_A_NASCENT_PROTEIN	0.996932	0.998223	0.164016	0.430583	3573	14	Dpm2,Dpm1,Pgm3,Pmm2,Gnpnat1,Alg5	6	0.428571	Alg1,Alg10b,Alg14,Alg2,Alg5,Alg6,Dpagt1,Dpm1,Dpm2,Dpm3,Gmppa,Gnpnat1,Pgm3,Pmm2	Mouse
groupvp_IgG-groupveh_IgG	_tstat	within each collection	CP:KEGG: KEGG gene sets	KEGG_LIMONENE_AND_PINENE_DEGRADATION	0.997944	0.997944	0.177408	0.398625	3396	8	Aldh2,Aldh7a1,Echs1	3	0.375	Aldh1b1,Aldh2,Aldh3a2,Aldh7a1,Aldh9a1,Echs1,Hadha,Yod1	Mouse
groupvp_IgG-groupveh_IgG	_tstat	within each collection	CP:REACTOME: Reactome gene sets	REACTOME_FORMATION_OF_TRANSCRIPTION_COUPLED_NER_TC_NER_REPAIR_COMPLEX	0.998223	0.998223	0.138702	0.422078	3932	27	Polr2g,Polr2j,Xab2,Polr2b,Ercc3,Polr2e,Ccnh,Polr2f,Ercc1,Gtf2h3,Polr2h,Mnat1,Gtf2h1,Polr2c,Gtf2h2,Ercc2	16	0.592593	Bivm,Ccnh,Cdk7,Ercc1,Ercc2,Ercc3,Ercc4,Ercc5,Gtf2h1,Gtf2h2,Gtf2h3,Gtf2h4,Mnat1,Polr2a,Polr2b,Polr2c,Polr2d,Polr2e,Polr2f,Polr2g,Polr2h,Polr2i,Polr2j,Polr2k,Polr2l,Tcea1,Xab2	Mouse
